# Supplementary material for: Identification and validation of a novel Parkinson-Glioma feature gene signature in glioma and Parkinson’s disease
Source: Front Aging Neurosci. 2024 May 30;16:1352681. doi: 10.3389/fnagi.2024.1352681 (PMC11170708; doi:10.3389/fnagi.2024.1352681)
Supplement: SUPPLEMENTARY TABLE 1 — 112 differentially expressed genes in Parkinson's disease. [file Table_1.XLSX]

## Sheet: S1.112 differentially expressed
id	logFC	AveExpr	t	P.Value	adj.P.Val	B
SSTR1	-1.17068	6.39805	-5.61692	3.64705e-07	0.00577115	6.28372
AGTR1	-1.57095	6.87362	-5.5209	5.34267e-07	0.00577115	5.9378
P4HA1	1.07628	7.15373	5.29336	1.30826e-06	0.00591909	5.12662
KANK4	-1.12049	9.00154	-5.15722	2.22072e-06	0.00642965	4.64757
HSPA6	1.30336	6.72561	5.15083	2.27633e-06	0.00642965	4.62518
GBE1	-1.23209	9.89081	-4.98391	4.32183e-06	0.0070502	4.04513
RP11-95O2.1	-1.51595	5.07653	-4.899	5.96839e-06	0.0070502	3.75327
RBM3	-1.06091	7.13232	-4.88302	6.34045e-06	0.0070502	3.69861
UNC13C	-1.41126	7.64568	-4.81982	8.04757e-06	0.0070502	3.48315
CLSTN2	-1.57638	7.46422	-4.80468	8.51884e-06	0.0070502	3.43174
TPBG	-1.1187	7.15259	-4.71033	1.2124e-05	0.0070502	3.11305
LINC00086	-1.25185	7.54694	-4.70759	1.22487e-05	0.0070502	3.10381
SGTB	-1.00599	7.99855	-4.68968	1.30921e-05	0.00707107	3.0437
HIST1H2AC	1.29701	9.31639	4.61829	1.70548e-05	0.00827353	2.80511
PCYOX1L	-1.15704	7.90479	-4.59734	1.84246e-05	0.00827353	2.73543
ALDH1A1	-1.68413	10.2765	-4.58679	1.91546e-05	0.00827353	2.70039
HAR1A	-1.34484	6.3382	-4.56822	2.05077e-05	0.00827353	2.63884
C2orf80	-1.16711	8.03942	-4.55467	2.15528e-05	0.00829275	2.59403
GNPDA2	-1.02985	7.6464	-4.55283	2.16988e-05	0.00829275	2.58794
ROBO2	-1.1096	7.41236	-4.53051	2.35472e-05	0.00834823	2.51425
MAGED1	-1.02178	10.3888	-4.51621	2.48113e-05	0.00834823	2.46713
LPO	-1.3538	5.53999	-4.51316	2.50885e-05	0.00834823	2.45712
TIMM23B	-1.0305	7.51809	-4.50875	2.54958e-05	0.00834823	2.44261
NUPR1	1.01717	9.70151	4.50589	2.57641e-05	0.00834823	2.43317
SLC18A2	-1.64592	8.38035	-4.50455	2.58902e-05	0.00834823	2.42877
SLC25A32	-1.10126	7.96696	-4.48259	2.80467e-05	0.00863525	2.35669
LINC00965	-1.07962	6.92233	-4.47588	2.87398e-05	0.00863525	2.3347
DDIT4	1.33449	10.2839	4.4418	3.25253e-05	0.00912566	2.22327
SSSCA1	-1.30784	6.12356	-4.4369	3.31082e-05	0.00917011	2.20727
PCSK1	-1.51162	7.06212	-4.42254	3.48748e-05	0.00941794	2.16047
PLCXD2	-1.02223	6.92034	-4.41467	3.58805e-05	0.00943744	2.13488
P2RX7	1.04274	8.7106	4.41146	3.62992e-05	0.00943744	2.12444
MATN3	-1.19563	5.30925	-4.40436	3.72421e-05	0.00943744	2.10135
RELN	1.12707	8.52456	4.3971	3.82303e-05	0.00943744	2.07778
KIAA0319	-1.09147	7.57745	-4.37632	4.12019e-05	0.0094448	2.01042
LRRC55	-1.31847	5.39706	-4.3741	4.1532e-05	0.0094448	2.00324
CTD-2292M16.8	-1.17858	7.67714	-4.36231	4.33308e-05	0.00975123	1.9651
FZD9	1.15643	5.82593	4.35567	4.43769e-05	0.00978284	1.94364
LOC100129917	1.20075	4.19663	4.32726	4.91334e-05	0.0102498	1.85206
NUP93	-1.04957	7.64952	-4.32719	4.91455e-05	0.0102498	1.85184
RGAG1	-1.03422	6.2519	-4.3222	5.00303e-05	0.0102498	1.8358
SFTPD	-1.11811	4.85788	-4.32075	5.02905e-05	0.0102498	1.83113
DLK1	-1.29984	6.87928	-4.3021	5.37545e-05	0.0104623	1.77125
INSM2	-1.07064	6.61238	-4.29536	5.50631e-05	0.0106213	1.74963
GIMAP2	1.08149	6.01147	4.27694	5.87955e-05	0.0108876	1.69068
TRPC6	-1.00353	5.15665	-4.26257	6.18765e-05	0.0109572	1.64479
KLHL1	-1.28056	7.36638	-4.25163	6.43258e-05	0.0110293	1.60991
CNTN6	-1.13903	6.72765	-4.23366	6.85548e-05	0.0113061	1.55272
PCDH8	-1.77137	7.60373	-4.23314	6.86817e-05	0.0113061	1.55106
LOC441052	-1.37484	5.28037	-4.20724	7.52653e-05	0.0118688	1.46887
NANOS1	-1.16162	6.80432	-4.19743	7.7914e-05	0.0121097	1.43782
EN1	-1.4701	7.52341	-4.17184	8.5254e-05	0.0129706	1.35702
MICB	1.11621	5.50593	4.16298	8.79495e-05	0.0131039	1.32909
APBA1	-1.00088	8.14785	-4.15647	8.99795e-05	0.0131346	1.30862
KLHL13	-1.22253	8.19463	-4.13394	9.73636e-05	0.0134896	1.23788
ISM1	-1.00699	5.0076	-4.09194	0.000112724	0.0138386	1.10654
AKR1C3	1.10812	7.9222	4.07515	0.000119492	0.0143417	1.0543
NAT6	-1.04533	5.48074	-4.0633	0.000124507	0.0144808	1.01746
LRRC3B	-1.04408	8.00905	-4.04064	0.000134661	0.0147747	0.947249
KCNJ6	-1.42409	8.66619	-4.03677	0.000136475	0.0147747	0.935268
RSPO2	-1.79015	6.64961	-4.03645	0.000136626	0.0147747	0.934282
ANKLE1	1.07435	4.37793	4.03519	0.00013722	0.0147747	0.930398
RAP1GAP2	-1.34619	7.74563	-4.03265	0.000138431	0.0147747	0.922529
FLJ41170	-1.01073	5.29941	-4.03262	0.000138443	0.0147747	0.922453
OCIAD2	-1.20265	8.11976	-4.02476	0.000142249	0.0147747	0.898172
CGREF1	-1.08475	5.90853	-4.01961	0.000144797	0.014798	0.882277
TMEM130	-1.12039	7.99825	-4.01496	0.000147135	0.0148538	0.867938
RP11-245J9.5	-1.09764	5.58813	-4.01103	0.000149137	0.0148851	0.855843
C14orf37	-1.13498	6.63135	-4.00848	0.000150453	0.0148851	0.847982
SUSD1	-1.27269	6.35918	-3.94796	0.000185122	0.0158705	0.6625
TMEM255A	-1.19088	9.93756	-3.92966	0.000197037	0.0164992	0.606744
STIP1	1.03688	8.62162	3.91527	0.000206917	0.016787	0.563027
SLC35D3	-1.59559	6.22227	-3.91305	0.000208487	0.016787	0.556273
RP11-180N14.1	-1.00066	7.17748	-3.91075	0.000210119	0.016787	0.549307
FBLN7	-1.06963	6.39223	-3.90108	0.000217128	0.0169958	0.519995
LXN	-1.26915	6.4264	-3.88646	0.00022815	0.0175407	0.475776
LOC100288310	-1.16786	6.63681	-3.78622	0.000319504	0.0204218	0.175365
SLC6A3	-1.46729	8.97346	-3.78183	0.000324213	0.0206009	0.16233
DDC	-1.23275	7.46786	-3.76226	0.000346035	0.0211179	0.104301
SYT14	-1.12268	5.12695	-3.73909	0.000373681	0.0215943	0.0358631
RP3-525N10.2	-1.0313	8.35198	-3.73435	0.000379595	0.0215943	0.0218857
SV2C	-1.11556	8.12189	-3.70691	0.000415605	0.0224174	-0.0587576
BDNF	-1.02889	6.1041	-3.68596	0.000445271	0.0231799	-0.120074
RP11-469M7.1	-1.06153	8.0851	-3.66648	0.000474655	0.0240098	-0.176878
CYP27C1	-1.13803	5.8627	-3.63875	0.000519687	0.025078	-0.257399
PIN1	-1.02649	9.03805	-3.6349	0.000526242	0.0251827	-0.268528
RALYL	-1.15446	9.3371	-3.56369	0.000662871	0.0273394	-0.473307
REEP1	-1.27601	9.35912	-3.54206	0.000710637	0.0280061	-0.534964
SIAH3	-1.131	5.68228	-3.5416	0.000711691	0.0280061	-0.536276
PNMAL1	-1.09871	9.91209	-3.52989	0.000738918	0.0281855	-0.569529
PCDHAC2	-1.00785	4.73451	-3.52612	0.000747895	0.0283465	-0.580222
RP11-466P24.7	-1.26932	8.71382	-3.48617	0.000849636	0.0303231	-0.693095
NME8	1.00905	4.29769	3.48332	0.000857356	0.0304143	-0.701096
TH	-1.70646	7.61389	-3.47566	0.000878484	0.0308492	-0.722623
RDH12	-1.12707	6.30024	-3.46343	0.000913258	0.0315054	-0.756943
CBLN1	-1.15735	7.10335	-3.4617	0.00091827	0.0315054	-0.76178
GPR26	-1.18312	7.91837	-3.45671	0.000932903	0.03159	-0.775752
OLFM3	-1.06182	7.14644	-3.4469	0.000962321	0.0321826	-0.803185
DAPL1	-1.23796	6.49246	-3.40739	0.00108985	0.0342724	-0.913066
CCDC184	-1.25616	7.03274	-3.40105	0.00111174	0.034608	-0.930608
PCAT19	1.00954	6.53228	3.39774	0.00112331	0.0347435	-0.939746
TBC1D19	-1.07113	6.61432	-3.32225	0.00142092	0.0389069	-1.14682
LINC00632	-1.0192	8.08894	-3.30945	0.00147819	0.0396706	-1.18159
RAB3C	-1.01496	7.39284	-3.30561	0.00149582	0.0399094	-1.19202
CBLN2	-1.20813	7.57984	-3.28881	0.00157521	0.0407067	-1.23749
LINC00889	-1.17042	5.48616	-3.27533	0.00164173	0.0413633	-1.27384
SYNGR3	-1.16889	9.8622	-3.26933	0.00167218	0.0417095	-1.28999
CHRNA6	-1.03102	5.99031	-3.24573	0.00179721	0.0432371	-1.3533
TOX2	-1.0203	7.49601	-3.23269	0.00187004	0.043629	-1.38816
S100A12	1.10814	6.01812	3.20094	0.00205903	0.0459539	-1.47257
SLC10A4	-1.55047	8.72201	-3.19161	0.00211789	0.0465507	-1.49726
FHOD3	-1.12291	6.66093	-3.15699	0.00235031	0.0484967	-1.58842
