# Supplementary material for: Identification and validation of a novel Parkinson-Glioma feature gene signature in glioma and Parkinson’s disease
Source: Front Aging Neurosci. 2024 May 30;16:1352681. doi: 10.3389/fnagi.2024.1352681 (PMC11170708; doi:10.3389/fnagi.2024.1352681)
Supplement: SUPPLEMENTARY TABLE 2 — 30 PGFGs discovered by eight machine learning algorithms. [file Table_2.XLSX]

## Sheet: S2.30 PGFGs discovered by eight
RBM3
SYNGR3
CYP27C1
CBLN1
ANKLE1
PCYOX1L
GIMAP2
FZD9
P4HA1
MAGED1
KIAA0319
PLCXD2
KCNJ6
MICB
RELN
HSPA6
DDIT4
LXN
TMEM130
UNC13C
CLSTN2
GBE1
TMEM255A
INSM2
DLK1
EN1
AKR1C3
S100A12
PIN1
GNPDA2
