# Supplementary material for: Identification and validation of a novel Parkinson-Glioma feature gene signature in glioma and Parkinson’s disease
Source: Front Aging Neurosci. 2024 May 30;16:1352681. doi: 10.3389/fnagi.2024.1352681 (PMC11170708; doi:10.3389/fnagi.2024.1352681)
Supplement: SUPPLEMENTARY TABLE 3 — 19 prognostic PGFGs obtained through Lasso–Cox regression analysis and their coefficients. [file Table_3.XLSX]

## Sheet: S3.19 prognostic PGFGs obtained
Gene	Coef
RBM3	0.0582873
CYP27C1	-0.0125919
CBLN1	-0.233743
GIMAP2	0.214434
FZD9	-0.00668909
P4HA1	-0.123711
PLCXD2	-0.0280645
HSPA6	0.0291521
DDIT4	-0.0414801
LXN	0.0520772
TMEM130	0.103222
CLSTN2	-0.169345
GBE1	0.378519
TMEM255A	0.0388118
DLK1	0.00496139
EN1	0.25883
AKR1C3	-0.118267
S100A12	0.011282
GNPDA2	-0.323869
