# Supplementary material for: Identification and validation of a novel Parkinson-Glioma feature gene signature in glioma and Parkinson’s disease
Source: Front Aging Neurosci. 2024 May 30;16:1352681. doi: 10.3389/fnagi.2024.1352681 (PMC11170708; doi:10.3389/fnagi.2024.1352681)
Supplement: SUPPLEMENTARY TABLE 4 — Risk scores of patients in CGGA325. [file Table_4.XLSX]

## Sheet: S4.Risk scores of patients in C
id	futime	fustat	RBM3	CYP27C1	CBLN1	GIMAP2	FZD9	P4HA1	PLCXD2	HSPA6	DDIT4	LXN	TMEM130	CLSTN2	GBE1	TMEM255A	DLK1	EN1	AKR1C3	S100A12	GNPDA2	riskScore	risk
CGGA_1001	9.00822	0	7.1646	0.836742	2.24735	4.9639	2.24201	5.61043	0.863314	4.79576	6.43897	5.15523	3.29166	3.1285	4.49092	5.53772	1.05332	1.13077	4.91906	1.69856	2.87341	0.883578	high
CGGA_1006	0.69589	1	6.80976	0.92311	2.54647	4.42747	2.94125	4.27228	1.17306	2.80303	4.49435	4.44278	4.00375	3.23625	5.0711	5.80792	1.7076	5.08319	2.95183	1.60737	3.7239	2.08229	high
CGGA_1007	0.945205	1	7.3152	1.17765	0.851851	3.08792	2.83851	5.19003	0.809821	3.11448	7.03414	6.42267	3.16837	3.91412	5.04649	6.31175	0.711887	2.83793	4.23232	0.611377	3.76555	1.16855	high
CGGA_1011	0.29863	1	5.43948	1.39519	1.36109	4.88211	1.91228	4.67837	0.799564	6.78874	6.57089	3.84046	2.51193	2.69186	4.42583	6.85303	1.29809	0.540586	3.72382	1.08701	4.30927	0.606824	high
CGGA_1015	0.449315	1	7.75033	1.26021	1.13657	4.95404	1.23542	6.57674	0.993144	4.43314	5.27424	3.44576	4.9306	1.52017	4.69009	3.02294	0.778364	3.27919	3.36434	1.78416	3.20136	2.05483	high
CGGA_1019	0.580822	1	6.92808	1.07749	0.765912	3.37227	2.55726	4.60171	0.909942	4.84083	4.80329	3.62915	4.05487	1.57771	4.80966	4.87477	0.674703	4.74315	3.88715	0.605024	3.31941	2.31749	high
CGGA_1022	8.94521	0	6.9686	0.722567	1.54527	4.07798	1.33747	6.21765	1.40753	4.84217	6.90974	3.6587	3.37263	2.52206	5.82219	4.41669	0.658714	2.1359	3.62855	2.63026	4.08584	1.2674	high
CGGA_1023	1.86575	1	5.99409	0.866438	0.789523	2.31158	1.13694	4.63676	0.591072	3.714	7.1351	3.50968	3.20904	1.35708	4.01182	4.85436	0.946565	5.24781	1.29409	0.9909	3.3009	2.00732	high
CGGA_1024	8.42192	1	7.62026	1.15235	1.65792	3.53778	1.43097	5.78475	1.05078	2.94124	7.48924	4.19932	4.16515	2.15645	5.83565	4.84455	1.30048	1.19728	2.8704	1.00791	3.80612	1.25705	high
CGGA_1026	4.30137	1	7.24619	1.15824	0.590846	4.24402	2.13923	5.18811	0.932442	3.35654	6.83607	6.08676	1.44402	3.26455	4.44902	5.89727	0.613071	2.75488	3.37768	1.60145	4.40969	1.04436	high
CGGA_1034	2.06301	1	7.07762	1.63383	1.13566	3.73125	1.72619	5.51976	1.51592	2.2099	5.66016	3.02998	2.91369	2.05411	4.38124	7.0791	0.862086	1.0502	2.65499	0.900984	4.25731	0.656597	high
CGGA_1035	1.55342	1	7.45373	0.816417	1.71596	4.51227	2.82182	7.44336	2.02525	6.62124	6.49329	3.35127	3.46547	1.38357	7.66023	4.84098	1.90745	4.17231	3.31141	1.77645	4.16165	2.67313	high
CGGA_1039	1.99178	1	7.44157	1.20684	2.20308	2.36128	1.55678	5.31244	0.62307	2.59967	5.85525	2.45668	4.18038	3.6205	4.98724	5.8334	0.706398	0.539359	2.25562	0.602189	4.2827	0.114334	high
CGGA_1045	0.953425	1	7.17947	0.809612	0.567763	4.2975	1.12955	5.53262	0.58528	6.27878	6.66354	4.31979	1.3151	1.40598	5.56257	5.09098	0.683407	0.843071	2.41049	2.01847	3.86867	1.52739	high
CGGA_1049	2.21644	1	6.70981	0.899359	0.573657	3.80639	1.26845	6.15005	1.4064	5.62415	6.04921	3.90752	1.65104	1.45498	6.05713	6.65196	0.598853	2.59001	1.55329	2.25838	4.46626	1.91322	high
CGGA_1052	8.12055	0	7.08953	1.00552	3.52912	4.08685	2.25513	4.71657	0.906792	2.67889	7.70972	3.06404	5.81637	2.44941	3.84158	4.94878	0.675451	0.680194	7.41733	2.7626	4.20923	-0.452276	low
CGGA_1072	2.9863	1	6.91799	0.834655	1.61898	4.39656	1.33086	5.43433	2.51445	2.96817	6.97537	2.46196	2.47416	2.11624	3.99287	6.24466	0.826642	3.79583	5.0086	0.718118	3.84955	0.93704	high
CGGA_1077	1.61918	1	7.02666	0.924293	0.785974	4.30817	2.32814	5.26562	0.586898	7.11114	6.61013	4.68101	2.22264	1.91091	5.01718	5.61532	1.02726	4.65954	2.76238	4.179	3.79454	2.35696	high
CGGA_1078	0.863014	1	6.03112	1.04268	0.84933	5.61312	1.5109	5.21913	0.962222	2.78545	7.59832	3.71741	1.87475	1.37994	4.74947	6.73159	0.610506	3.24244	3.93309	1.32878	4.37323	1.61497	high
CGGA_1079	1.29041	1	5.48553	1.02502	1.37184	4.69184	2.00525	4.89776	0.604796	3.5135	4.72594	3.97687	4.56204	4.12782	4.12797	5.13436	0.999213	3.63241	3.69525	2.32955	4.27852	1.15184	high
CGGA_1081	0.591781	1	7.04864	2.17523	7.08987	3.01529	4.82137	4.95153	1.11453	2.6288	7.51009	3.22556	4.94075	2.80095	4.31958	6.02457	1.16908	1.28636	4.18462	1.22663	4.76504	-1.1512	low
CGGA_1083	1.23288	1	7.08412	0.821341	0.965945	4.41276	1.79537	5.17033	0.937716	4.12211	7.2261	4.76133	2.98664	1.60535	4.75463	4.55414	0.603542	4.10129	3.36356	2.23192	3.4423	2.10342	high
CGGA_1091	3.05753	1	7.27517	1.05358	0.843332	2.87682	1.90349	6.21071	1.19767	4.67277	6.30609	3.11626	2.51007	1.68984	4.84711	6.41732	0.745802	3.17467	2.06978	0.625612	3.44212	1.58239	high
CGGA_1109	3.69315	1	7.05997	0.73127	0.570978	3.9741	1.29786	4.36095	0.908042	4.51691	3.93899	4.38186	2.8414	4.16002	4.79336	2.9997	0.691201	3.00499	4.84591	0.60752	4.28747	1.08983	high
CGGA_1124	1.32603	1	6.56956	0.833125	0.761915	4.69815	1.57927	6.28927	1.22849	6.1416	8.11895	3.69064	1.13737	1.26775	5.86568	5.37743	0.629293	2.80762	4.97236	4.18791	4.37531	1.51681	high
CGGA_1139	3.27671	1	5.95816	1.50868	5.59902	3.94608	1.76041	4.08366	0.683854	2.15975	7.12388	3.21619	5.60421	3.33716	3.87526	3.79688	0.779781	1.92401	5.37261	0.800327	2.73089	-0.116882	high
CGGA_1140	2.52329	1	5.72275	0.921537	3.26112	2.55342	2.37012	4.34814	2.46054	2.12315	6.36882	2.11994	7.79823	4.59619	3.72225	3.4013	0.703581	0.543235	4.26017	0.905672	4.63115	-0.889326	low
CGGA_1145	0.654795	1	6.82611	0.737472	0.568647	4.8985	1.28588	4.48863	0.655779	3.40193	3.64217	5.04904	2.95742	1.15356	4.95663	5.05518	0.673012	2.44926	4.06519	0.892318	4.72597	1.75308	high
CGGA_1171	1.12877	1	6.77146	0.833673	0.613617	5.19183	1.7386	5.43708	0.71479	3.66204	4.38018	4.58539	1.68138	1.84056	4.56993	6.53915	0.590941	2.38651	2.86719	1.98838	4.09605	1.63647	high
CGGA_1177	1.23014	1	7.26944	1.05599	1.29209	4.50645	1.95059	6.37425	0.641789	5.3834	7.48357	5.84161	1.48704	1.07873	5.61454	4.50908	0.646787	2.91032	4.85269	6.65757	3.44016	1.8204	high
CGGA_1180	7.2	0	6.19981	1.56788	2.23654	3.93001	0.934828	5.47789	1.12476	5.77852	5.34749	3.30972	1.75374	2.28972	5.3888	4.94794	0.632077	4.64547	3.82818	0.775333	3.53663	1.70627	high
CGGA_1188	0.70137	1	6.76206	2.30722	1.62467	2.95855	2.23808	4.98281	0.78772	3.95342	4.62632	3.91286	3.97912	1.82618	4.14682	3.61073	0.739501	3.895	4.78991	0.615535	3.09625	1.35411	high
CGGA_1214	1.65479	1	7.25374	1.1267	0.748902	2.95837	1.7192	5.6605	0.90144	4.21114	5.90814	4.35614	1.48405	3.84792	5.18528	6.54213	1.31594	4.16547	1.38585	1.34531	3.43221	1.77798	high
CGGA_1216	0.854795	1	6.39779	1.29745	2.64816	4.18063	1.59455	4.84357	1.17597	3.07095	6.92058	3.31274	3.36582	2.59546	4.9055	5.68861	1.82999	4.57757	3.33558	1.22734	4.11177	1.43324	high
CGGA_1218	0.783562	1	6.75314	1.33117	0.579659	4.33886	1.56052	5.41209	1.03554	4.01292	4.952	3.04326	2.22448	1.63515	5.22364	5.64676	0.608115	3.46909	5.30383	0.600121	4.14802	1.61891	high
CGGA_1224	0.742466	1	6.69751	0.900749	1.05963	5.83945	1.84288	5.4746	0.608661	5.67923	6.77384	4.41492	1.60662	2.53855	4.60165	4.27066	0.850785	4.67569	3.86258	1.89023	3.68401	2.02066	high
CGGA_1234	1.93151	1	6.96161	0.796697	2.09246	5.20917	2.74184	5.27981	1.46741	3.64637	6.94992	4.0959	2.34225	1.9713	5.07076	4.12243	3.45872	2.57281	3.40615	0.838249	4.07478	1.29961	high
CGGA_1237	0.810959	1	6.45819	0.959339	0.773759	4.48579	1.969	4.32268	0.606309	4.92361	6.81129	3.6571	3.22848	1.55239	4.90823	5.11595	0.645632	5.0643	2.41533	1.08173	4.18553	2.44365	high
CGGA_1251	0.745205	1	7.22066	1.89257	6.14166	3.59525	3.83034	6.26332	1.98455	2.66238	6.37551	4.04025	2.61032	1.92236	4.54623	4.60924	0.616997	0.587069	3.48968	0.808624	4.56455	-0.983456	low
CGGA_1258	0.312329	1	6.28729	2.24791	0.921756	4.7684	1.28283	4.6953	0.659659	3.83806	6.37245	4.08345	2.0994	1.98905	4.32788	4.47972	0.59188	5.00701	3.60526	1.1513	3.16836	2.14876	high
CGGA_1263	2.11507	1	6.14374	1.07582	1.35831	4.36349	1.81895	4.38704	0.756372	2.04454	6.23435	1.79192	6.08906	2.64877	2.81046	3.86179	1.83479	2.49393	3.99639	0.60079	4.38056	0.444612	high
CGGA_1270	0.515068	1	5.91675	0.803107	2.08279	4.00561	2.18232	5.32833	0.595307	3.37293	4.43711	3.355	6.1664	3.19879	5.02398	4.58899	1.42421	0.896147	4.24221	2.41168	4.58902	0.558227	high
CGGA_1271	1.43288	1	6.73252	1.22633	1.82575	4.25064	2.74437	5.46554	1.722	1.93396	7.11392	3.65555	6.41459	1.88486	4.38574	4.42382	9.13336	3.6566	4.72327	1.059	4.50839	1.23021	high
CGGA_1272	0.339726	1	6.45163	2.27113	3.70475	3.03477	1.57851	6.61562	1.7806	5.85665	7.12446	3.98466	1.63834	2.40354	6.00542	5.44996	4.93606	2.35187	2.14093	1.86951	4.58181	0.499988	high
CGGA_1280	1.22466	1	6.44875	0.856756	1.18455	4.26337	1.05129	4.19048	1.84726	1.80405	6.6568	1.52325	4.67787	2.11283	4.22484	5.6473	0.65903	2.86515	4.15071	0.876005	4.42448	1.05525	high
CGGA_1281	6.65479	0	5.6677	1.39195	3.6165	2.73925	2.19492	4.25522	2.57289	1.99686	5.81549	2.64011	8.15564	5.0571	3.5623	3.8291	1.06418	0.810953	5.17331	1.13786	4.8322	-1.07031	low
CGGA_1284	0.265753	1	7.15815	0.918365	0.875058	4.91507	1.86099	6.54067	1.26433	4.825	5.68115	3.8646	3.75368	1.58008	5.77724	6.12182	0.848158	2.06287	3.16754	2.77309	4.13854	1.903	high
CGGA_1285	0.216438	1	5.17043	0.943708	0.79736	4.01094	1.70442	5.28922	1.35283	5.43976	7.79379	4.03507	1.74514	2.03847	3.47369	3.42599	0.605403	3.71815	4.66193	0.955788	2.69527	1.13956	high
CGGA_1292	6.63288	0	5.55268	1.72637	5.34532	3.3265	1.85283	4.34537	0.585257	2.3106	6.02929	2.70434	6.58714	3.84917	3.80477	6.43265	0.837537	0.658274	4.24442	1.07392	4.19999	-0.80013	low
CGGA_1299	1.50685	1	7.59206	1.56555	0.759683	3.10747	1.92694	5.13038	1.03636	4.59087	6.73181	4.32921	2.34818	1.73653	5.06101	5.33219	0.599687	3.38716	2.25999	1.15059	3.78527	1.78536	high
CGGA_1301	0.654795	1	6.49032	0.826204	2.22649	4.39066	2.02718	5.74817	2.09575	3.42795	5.02528	3.33723	6.71336	4.46227	4.90023	4.19615	0.593307	0.540586	4.32561	1.86255	3.92323	0.40744	high
CGGA_1313	1.03836	1	7.51664	0.688504	0.606057	3.93958	1.26092	5.9393	1.16772	5.34547	7.10835	4.67102	1.54148	3.46588	6.11485	4.49235	3.13527	2.85993	2.76841	1.24183	4.0805	1.64281	high
CGGA_1320	0.161644	1	6.26338	2.40519	2.1996	2.61524	2.2036	4.36578	0.721872	3.5007	6.75594	1.65747	2.67608	2.37662	2.89116	4.6523	4.4544	2.17609	2.42631	0.617351	2.46638	0.36973	high
CGGA_1332	1.39726	0	7.724	1.76513	3.19589	2.84219	1.19072	4.61289	1.19598	4.57618	6.3788	3.84454	2.09162	3.50241	4.56491	5.03846	0.667192	4.42497	1.15441	0.693174	3.02612	1.33334	high
CGGA_1338	3.07397	1	7.04864	0.915186	0.97336	3.9767	1.4154	6.38276	1.00644	5.01099	5.64268	4.2168	1.88265	2.55879	5.90539	6.35021	0.657607	3.39691	2.66525	2.85651	4.63136	1.67116	high
CGGA_1340	3.03836	1	7.09493	3.15935	3.44402	2.77118	1.63828	4.55865	2.08637	2.20865	6.66538	1.69832	5.79425	5.04081	3.96591	5.79671	0.59138	0.538358	2.40806	0.749548	4.50535	-0.716736	low
CGGA_1342	6.42466	0	6.70981	1.14192	1.65646	4.45308	1.22918	6.62827	1.27803	6.09969	6.96344	5.42421	1.51189	3.69543	6.19585	4.05496	0.591944	3.11531	4.11372	4.3542	3.05414	1.66741	high
CGGA_1343	0.257534	1	7.49774	0.907678	4.3864	2.63756	0.993216	6.98684	1.09871	5.79756	5.7096	2.40692	1.98601	3.37031	6.2847	6.11168	0.760056	0.826402	1.87917	1.81814	3.19687	0.352482	high
CGGA_1346	0.778082	1	7.5072	1.03756	0.840843	3.7333	1.18969	5.19722	0.904414	4.27364	4.62831	4.84773	3.20277	1.30186	4.87269	4.49446	0.807571	3.93564	2.22132	1.4652	3.02454	2.46318	high
CGGA_1370	6.32877	0	7.43572	0.737204	1.00928	3.2618	1.4154	5.81689	1.13697	4.23338	7.18105	2.67378	3.19012	1.57549	4.36697	4.47217	0.87514	3.24299	2.02318	0.684046	3.76075	1.37466	high
CGGA_1393	0.753425	1	7.00013	0.917414	0.874026	3.53991	1.26931	5.13769	1.04617	5.66685	6.99716	4.43821	3.26573	1.50204	5.32496	4.0978	0.595879	3.8395	3.43772	1.33157	3.06542	2.25366	high
CGGA_1408	3.73151	1	6.0267	0.799125	0.733234	5.23106	1.04662	4.24022	1.40869	2.78768	4.66031	2.9938	1.99749	2.89409	4.36777	6.72452	0.593197	3.19716	2.26197	0.839688	4.11631	1.63395	high
CGGA_1411	0.90137	1	7.40776	0.835009	2.04654	4.57843	2.37851	5.05532	2.51524	3.74882	4.83791	3.81435	6.53129	4.04147	4.27683	3.72566	0.632978	0.586461	4.65181	1.14904	3.58853	0.528769	high
CGGA_235	6.41096	1	6.50783	1.70649	3.31252	2.90187	2.0679	5.44762	2.53516	1.27258	7.74939	1.58333	6.37031	3.7396	3.83229	4.5403	0.599496	0.644293	5.84952	0.956502	4.33458	-1.01903	low
CGGA_269	8.03288	0	6.57448	0.822537	1.08403	3.99878	3.7468	5.24669	1.45268	4.34146	7.01587	3.22909	2.21463	2.03847	4.21099	6.52318	0.684763	2.06452	6.74031	3.11673	3.87863	0.515843	high
CGGA_272	0.652055	1	7.41646	0.872045	0.594049	3.99218	1.89515	6.35615	0.756372	5.13154	5.52217	2.88181	1.33022	1.58864	5.51137	7.43105	0.615721	0.822544	2.3982	3.35749	4.33146	1.19911	high
CGGA_274	1.67123	0	7.79374	0.675385	1.58808	3.45259	2.51728	5.44125	0.999225	3.48469	5.17251	5.43855	1.92875	2.05348	4.99352	6.09713	1.71449	2.73582	3.11811	2.39246	3.98848	1.32837	high
CGGA_276	1.44932	0	6.27827	1.01277	2.52045	3.02457	3.05316	4.26326	1.9679	1.71815	6.04812	1.61947	3.91642	2.29076	3.72782	3.26532	1.40857	0.758562	4.64279	1.24902	3.99345	-0.377807	low
CGGA_309	0.380822	1	6.80451	0.730197	1.14177	5.65287	1.18395	5.09879	0.993251	2.6078	6.58531	4.3765	2.4758	3.54376	4.79866	6.49596	0.630791	3.30336	4.00912	1.72036	4.93299	1.22661	high
CGGA_318	0.608219	1	6.87344	0.989099	2.21878	4.066	3.86214	6.79014	2.37595	9.03528	6.58647	4.73709	2.04744	1.77462	7.01451	3.79441	2.41409	3.76663	3.06741	5.16863	4.58512	1.95646	high
CGGA_323	11.0219	0	5.07481	0.979335	3.69097	2.34227	4.03013	3.92576	3.0958	1.61279	5.40637	1.89804	8.24188	4.90915	3.63278	2.2811	2.43242	0.780831	3.24247	1.04248	4.63779	-0.931485	low
CGGA_330	3.07123	1	7.09737	0.689663	0.815856	4.86021	1.24195	4.74089	1.18001	4.59964	5.01112	3.76595	2.06508	4.884	4.45446	6.43084	0.59072	2.6054	4.02285	2.39955	4.23129	0.930889	high
CGGA_413	0.50137	0	7.31785	0.760463	0.569381	3.70471	1.34631	5.8543	1.33467	4.03594	8.48777	3.753	3.24516	1.45522	5.51251	6.02044	0.595317	3.46531	2.25966	1.33893	4.07889	2.00412	high
CGGA_426	4.27397	1	6.74428	0.71411	0.839325	2.8704	1.24678	5.57599	1.13559	4.9853	6.97641	3.75268	3.37039	2.30128	5.73178	5.38587	0.855519	2.82983	2.43804	2.1314	3.69924	1.73593	high
CGGA_448	0.969863	1	7.14457	0.806201	1.28732	4.54738	2.12642	5.32362	1.34926	4.83286	6.62694	5.35523	3.59264	2.31933	5.14256	4.79996	0.592809	0.673069	3.69733	1.09384	3.82982	1.13748	high
CGGA_483	0.758904	1	6.85251	1.18478	0.584854	4.28927	2.03383	5.98016	1.26531	4.90315	6.6133	3.01401	3.50104	1.45362	4.49935	5.17345	0.608115	2.52097	1.46219	0.990143	4.49093	1.46259	high
CGGA_488	1.19178	1	4.61577	2.57343	1.2416	1.37443	2.01992	3.45718	2.64811	5.46517	5.23643	3.74236	6.05052	3.45819	3.89646	7.19491	1.40666	7.10767	1.11263	2.5894	4.62733	1.90131	high
CGGA_493	6.52603	1	5.97678	1.70913	2.92965	2.46033	1.74285	4.71022	2.85595	1.52675	8.21228	1.90199	6.18062	4.48662	3.77281	3.56224	0.593765	0.541116	4.8754	1.09311	3.94283	-0.955667	low
CGGA_494	10.4164	0	5.32125	1.0009	2.59734	2.15153	2.70486	3.96788	2.84001	1.40387	5.07539	2.58797	7.63102	5.03689	3.49294	2.90124	0.600978	0.549457	3.80646	0.937881	3.85539	-0.645272	low
CGGA_495	0.808219	1	7.65798	2.89798	1.92846	3.31313	2.89291	6.77582	1.01697	2.5804	8.77796	3.53647	4.16693	1.57896	3.65498	4.62644	10.3369	3.69843	3.4342	0.941075	3.954	0.7369	high
CGGA_499	0.334247	1	8.21155	2.92767	2.83704	2.74431	2.98333	6.12161	2.4867	4.16293	7.59832	3.80709	3.093	1.50201	5.64866	6.77156	2.61193	1.41182	4.94172	1.28945	4.96014	0.192376	high
CGGA_525	0.378082	1	7.10441	1.00336	0.761915	4.32951	1.5268	5.37819	0.85453	4.01957	7.73985	4.86338	2.98873	2.1523	4.50853	4.05598	0.795831	2.44189	3.68343	2.1199	3.30785	1.46259	high
CGGA_541	10.2493	0	5.50434	1.10127	3.42837	2.25276	4.04404	3.91826	2.95505	1.62359	6.44066	2.11297	8.15018	4.10664	3.3633	2.48799	2.58195	0.733836	4.16695	3.00723	4.08461	-0.77938	low
CGGA_564	1.86027	1	6.57295	0.668176	1.30489	4.79133	3.12756	4.35605	1.43126	2.09899	5.0474	2.9562	3.85127	2.79874	4.51605	5.85102	2.76587	2.1079	3.53358	2.33437	4.54949	1.05729	high
CGGA_565	9.87671	0	5.3184	0.774789	2.94324	2.79247	3.32712	3.88646	3.27353	3.03081	6.31944	2.31338	7.75422	5.14776	3.45483	4.3398	0.593546	1.85925	4.07676	1.66585	3.60726	-0.179802	high
CGGA_578	0.991781	1	6.55296	2.47793	3.87652	3.84776	1.80589	5.05962	3.53695	1.87297	7.28125	2.08475	4.2858	3.23912	3.27429	6.2181	2.55189	2.50282	3.82581	0.612127	4.77058	-0.561969	low
CGGA_599	1.14521	1	6.53411	1.1288	1.08062	3.66873	1.90267	4.68141	1.58566	2.1876	7.42358	1.9706	1.83059	1.82167	4.16855	5.11785	0.877306	2.09804	5.62027	2.39419	3.73835	0.47879	high
CGGA_604	1.04384	1	7.53633	0.775325	1.28717	4.63179	3.43262	5.79815	1.90996	6.23726	7.24944	4.35747	2.73274	2.56021	5.74921	3.83302	2.61162	2.60709	2.13497	4.26232	3.67101	1.90392	high
CGGA_616	2.60822	1	7.051	0.80148	1.54108	3.69708	2.5195	6.53863	1.36002	5.4981	6.636	4.35148	2.98579	4.55061	6.22821	5.44767	1.16908	0.820369	2.12161	1.45715	3.51632	1.0325	high
CGGA_624	0.334247	1	7.13017	0.726943	1.30374	4.24692	2.30014	6.05863	0.94385	5.88012	6.45348	4.50782	2.38427	1.82261	5.23966	5.14226	1.24476	1.46965	2.84798	3.90608	3.33146	1.49467	high
CGGA_630	10.0493	0	7.0068	1.63186	3.92574	2.79601	1.58874	5.19689	2.43285	3.48403	5.8429	1.87437	6.87414	4.46942	3.61754	3.02192	0.596292	0.544038	4.77824	0.885148	4.41305	-1.09652	low
CGGA_633	4.96438	1	6.44735	1.5663	3.99662	2.49	6.6378	4.91654	2.51445	1.591	7.62841	1.47977	7.19139	3.51516	3.69535	4.58398	1.84899	0.701367	3.89002	0.661194	3.88201	-0.755806	low
CGGA_638	6.53699	0	6.98534	1.24725	3.49901	3.10364	1.85078	4.0141	1.56497	1.75785	6.17705	2.14935	3.9856	2.65119	3.3345	4.7798	0.596572	0.644778	5.8537	1.37411	3.96676	-0.788375	low
CGGA_643	0.906849	1	6.62436	1.04388	4.7398	3.15293	4.15741	4.04071	1.69903	1.86831	5.1265	4.87695	4.90594	3.05104	3.59726	6.8916	2.09789	5.02851	2.12546	1.34352	4.22565	0.787584	high
CGGA_658	1.01918	1	7.01336	2.20745	1.18623	4.35185	2.38354	5.33917	2.48075	2.77061	6.21863	4.73044	2.78844	2.39702	4.46496	5.5735	0.940352	1.91222	2.73733	1.4661	4.09213	1.01538	high
CGGA_659	2	0	5.60426	0.841685	3.91132	2.28952	4.0059	3.88775	3.0003	1.59825	5.64166	2.64474	8.2629	4.44662	3.41266	2.33233	1.77799	0.554841	3.68811	3.64787	4.51908	-0.972901	low
CGGA_669	1.66301	1	5.70642	1.01019	3.57952	2.49399	2.98747	4.4366	2.03235	1.29776	6.81997	2.4426	7.88796	4.00861	3.46211	2.17567	0.590542	0.544998	4.26617	1.55602	4.02803	-0.843008	low
CGGA_676	1.03014	1	8.18963	0.701472	1.14668	4.58866	3.24267	4.5652	1.44727	2.77869	4.60767	4.57704	1.94489	2.41673	4.79866	5.9394	2.18476	0.908119	2.45262	0.736558	4.13347	1.14944	high
CGGA_678	1.05753	1	7.12597	0.742663	1.84258	3.66275	2.29706	5.64418	1.9398	3.67776	6.24438	2.42976	2.51147	3.8587	5.23013	5.4852	1.33667	3.38909	2.47698	1.30641	4.3434	0.964718	high
CGGA_679	0.720548	1	6.9365	1.45974	0.594049	4.88058	1.85917	4.95456	0.85453	3.01037	5.35155	4.18906	1.89938	3.26842	4.8276	6.36569	0.607741	1.35283	3.10217	0.934944	3.85521	1.19343	high
CGGA_680	7.63836	1	7.83361	1.58835	4.24637	4.23446	1.91246	4.88993	2.85595	1.57243	6.79832	2.4658	6.16468	3.41606	3.80125	7.0791	1.01552	2.26441	3.40573	1.36476	5.09816	-0.129537	high
CGGA_681	0.30137	1	7.07305	1.84184	0.746277	2.90187	1.07648	5.43578	1.7492	3.21293	6.37347	2.57831	3.53956	3.91848	5.40751	5.31935	0.591684	2.8616	3.65352	1.16833	3.89339	1.09053	high
CGGA_700	0.465753	0	6.51206	3.59081	3.52557	3.25294	2.75008	5.09926	2.70868	1.33165	6.03271	3.19318	4.20571	3.19932	4.11089	4.88023	0.594884	2.12733	3.60707	1.11296	4.42179	-0.217323	high
CGGA_727	2.80274	1	6.12707	0.73606	0.849608	4.29806	1.48604	4.80772	1.6012	2.65181	4.19455	2.01099	2.85931	2.5972	4.83313	6.22	0.590764	3.12113	3.78676	0.899973	4.88039	1.14795	high
CGGA_731	1.37808	1	7.08526	0.864303	0.921756	3.6682	1.24993	6.01044	1.23481	3.71953	7.84946	3.17303	3.07341	2.42661	5.66699	5.48148	0.598444	0.660113	2.65686	0.959761	3.56228	1.11557	high
CGGA_766	9.51233	0	7.1161	2.53027	4.32063	2.88613	1.25218	4.56493	2.98102	1.57949	7.67257	1.46156	4.41425	4.0747	3.29116	6.19068	0.743186	0.556912	5.60967	0.620617	4.39519	-1.54141	low
CGGA_773	1.2137	1	6.74945	0.9269	3.59218	2.98575	2.10461	4.23142	3.33035	1.67123	7.0483	2.94025	8.04447	5.31239	3.75869	3.46596	0.64266	0.637256	3.47314	2.56129	4.03588	-0.57205	low
CGGA_782	0.791781	1	6.16694	0.965707	1.53569	5.07336	1.82176	5.38476	1.96358	2.83581	7.0784	3.7098	4.17848	2.71446	5.01152	6.0525	3.20971	2.64671	2.5162	0.774245	4.00701	1.54291	high
CGGA_789	0.945205	1	6.34076	0.780948	2.96524	3.4575	1.64789	5.01346	1.86562	3.95776	7.32531	3.74249	6.95525	4.11939	4.35167	5.18708	1.16764	2.51024	3.67147	1.64066	3.06761	0.846022	high
CGGA_791	0.690411	1	6.15482	1.87398	4.12476	4.00923	1.69526	4.70745	2.28095	1.94301	7.7859	2.38824	5.35752	3.70555	4.0217	6.74108	2.66848	0.552741	5.33919	0.713899	4.38181	-0.745739	low
CGGA_796	1.53151	0	6.01339	0.805812	0.731249	3.76138	1.69526	4.17196	1.42908	2.15564	7.29549	2.15906	3.30206	2.3887	4.22895	4.7533	0.596959	2.16355	4.90474	1.37294	4.02748	0.696644	high
CGGA_802	1.86575	1	6.91799	0.933745	1.5245	3.39602	1.24212	5.99316	0.81559	6.10328	6.63346	4.43195	3.65156	1.82446	6.2847	3.69981	1.03187	1.03665	4.0857	1.32019	4.03195	1.21404	high
CGGA_804	1.68219	0	6.7426	0.882622	0.894809	4.63083	2.50539	4.76881	1.50931	2.42144	7.2882	2.5249	2.29358	1.83835	3.73861	4.0374	0.682177	0.658615	4.41336	0.606758	3.80646	0.339651	high
CGGA_807	9.35616	0	5.49498	0.913025	3.52912	2.19839	3.22738	3.71307	2.56361	1.33632	6.5168	2.45691	8.40002	4.9004	3.3505	2.77759	0.631151	0.747878	3.12381	1.10902	4.35902	-0.859748	low
CGGA_808	3.19726	0	7.18457	0.810644	1.73987	4.228	2.68909	4.87836	1.23463	2.78356	7.2481	2.61578	2.21794	1.52513	3.59418	5.39957	0.661988	0.646346	4.27544	0.604292	3.6766	0.190789	high
CGGA_837	1.18356	1	6.9365	1.23531	0.584702	2.44564	1.0751	6.89598	1.41848	7.94493	6.93929	2.46934	1.63723	1.2746	6.71542	5.72668	1.00763	3.45614	1.17667	3.79196	4.03605	2.16211	high
CGGA_842	0.641096	1	6.48875	1.57604	0.655582	3.51372	1.21262	6.1573	0.66301	7.41413	7.4084	4.12509	2.09515	1.54916	5.92027	4.91383	0.666618	3.52093	1.20453	2.27092	4.63601	1.9757	high
CGGA_848	0.558904	0	6.96662	0.771582	0.842062	4.26856	1.71085	5.10557	0.792767	4.41283	7.8439	4.63901	3.67031	2.52903	4.90972	5.6646	3.27957	4.14432	2.96614	0.661581	4.11969	1.93463	high
CGGA_850	1.54521	0	7.03324	1.21576	1.51978	3.07991	1.36154	5.52481	1.38012	2.67268	7.80695	4.22869	3.97883	2.89077	4.87223	5.15194	0.603305	3.0859	2.95555	1.9201	4.08156	1.06011	high
CGGA_859	1.06027	1	6.55296	0.984324	0.564779	3.90277	1.12462	6.52547	0.973657	5.41398	8.04669	3.45547	2.83768	2.64016	6.65268	4.96463	0.59151	2.53261	3.14857	2.50561	3.91591	1.83908	high
CGGA_871	9.15068	0	7.3152	1.51003	3.9387	3.04432	2.65575	4.52806	2.36538	1.56574	6.02615	2.43596	5.49495	4.00266	3.66326	4.35581	1.21912	0.544038	5.49647	1.08577	4.3796	-1.04657	low
CGGA_876	0.435616	1	6.94866	0.863487	1.32576	5.02238	1.55997	5.6986	1.42335	4.37953	6.95488	4.26882	1.63043	2.15013	5.24034	4.42441	0.611454	3.34823	2.72147	1.92597	3.85439	1.74803	high
CGGA_878	2.36438	1	7.02557	1.00894	0.744026	3.70092	1.40413	4.56325	1.04445	2.54548	6.16676	3.55012	1.87728	4.11666	4.31638	4.70401	0.613245	3.88665	2.19717	1.0567	3.57817	1.33182	high
CGGA_902	0.528767	1	8.05368	1.28442	2.41356	2.42919	1.38933	4.74475	2.64034	3.31878	6.22368	3.38349	5.46739	3.4897	4.69294	4.75066	1.24212	1.42052	2.09144	1.79398	4.04643	0.524771	high
CGGA_D11	2.26575	1	6.67855	0.732146	0.788939	4.7014	2.17851	4.97864	1.0661	2.77625	4.32059	4.35672	1.65287	1.92976	4.17545	3.93849	1.4669	4.22829	1.58101	1.74869	3.86718	1.93111	high
CGGA_D16	0.715068	1	7.42617	0.953622	0.728194	4.55279	2.8526	4.79636	0.969484	3.89653	7.22887	5.24736	2.01756	1.41895	4.42028	3.76183	0.795051	0.66085	3.74135	2.68556	3.34618	1.14047	high
CGGA_D26	0.720548	1	6.93851	0.986151	0.771809	3.78139	2.56504	6.18612	0.93209	6.11226	7.63259	2.46052	3.47122	3.78798	5.75523	4.94273	0.604841	4.25955	1.52613	0.61748	4.51521	1.76034	high
CGGA_D32	0.980822	1	6.40493	0.944405	0.946847	3.41432	2.18573	5.24088	0.780445	2.8918	7.80436	4.51676	2.16698	1.8047	4.5319	7.34537	4.9081	2.48383	2.44784	1.50156	4.15165	1.15183	high
CGGA_D35	1.81096	1	6.3644	0.820942	0.739133	4.42622	2.46712	5.38244	1.11368	3.75832	7.09405	4.13756	3.89276	1.53693	4.89141	4.30783	0.61154	1.01535	3.17155	2.16648	3.77649	1.30647	high
CGGA_D36	0.0931507	1	6.62929	0.981434	0.599871	4.1119	1.39689	7.09485	0.92396	5.85686	8.24423	2.78678	2.41732	1.12719	6.21942	5.28577	0.620536	3.58715	2.49373	2.83709	4.19923	2.10305	high
CGGA_D37	2.64384	1	7.54356	0.854537	1.67141	4.97478	3.18551	5.33734	1.91609	4.29781	8.34074	4.80332	2.27428	2.69908	4.80838	5.73488	1.4649	2.58931	3.8771	1.63485	3.74242	1.24474	high
CGGA_D44	0.857534	1	7.09284	0.669207	1.47947	2.63215	3.08198	4.37038	1.7574	1.6222	6.41951	2.69252	3.69893	2.31616	4.40074	5.88338	1.78303	0.721998	4.67586	3.53254	4.21042	0.136862	high
CGGA_D51	0.369863	1	6.41614	0.981094	2.09921	3.92677	3.86501	5.86679	1.28204	5.63131	5.73179	3.22217	1.72993	1.89907	5.60772	4.57378	2.17861	1.18721	4.59744	1.45909	3.32598	0.890331	high
CGGA_D57	2.09863	1	6.66675	1.02995	1.4701	4.3466	3.00912	4.70218	1.67536	2.26298	8.07065	5.15554	1.94081	3.21349	4.69802	3.55609	2.23067	2.19621	5.2411	0.682882	3.76622	0.634932	high
CGGA_D58	0.49589	1	6.48434	0.735603	2.8185	3.08144	2.47565	3.98293	1.84112	1.34789	7.02142	2.63052	7.20816	4.13898	3.90057	4.60924	0.602528	0.758562	4.28657	0.600121	4.01972	-0.209548	high
CGGA_D62	1.36986	1	7.24619	1.08129	1.30606	4.97853	1.9841	5.10321	1.26063	4.7996	7.25078	5.40253	4.28476	3.59655	5.24765	4.60179	0.785177	0.541116	5.43134	2.99482	4.89467	0.559876	high
CGGA_D64	0.276712	1	8.01425	1.30166	2.20294	3.25541	1.4977	5.63239	1.7697	5.24765	4.59417	4.20567	1.79569	2.81134	5.14172	5.6893	1.30321	3.3837	2.60097	2.92507	4.5069	1.08317	high
CGGA_J030	7.60274	0	6.15421	1.57593	3.63679	2.81625	1.63753	4.78555	3.06254	2.19998	6.82841	1.74462	6.10142	3.84672	3.50957	5.18471	0.59911	0.640079	6.00434	1.14287	4.58693	-1.23059	low
CGGA_J130	6.86849	0	6.46732	1.34199	4.42587	2.94238	2.20505	3.77193	3.22717	2.14423	4.98751	2.30713	8.20528	5.63781	3.79851	4.27361	0.728769	0.59625	3.29802	0.86659	4.19658	-0.725254	low
CGGA_1005	9.00274	0	6.51813	2.10381	3.15126	2.29138	1.98848	4.79155	2.62478	1.17275	6.42456	1.48774	6.97503	4.61375	3.61784	4.56936	0.809891	0.543235	4.03041	0.606258	4.01603	-0.866812	low
CGGA_1013	4.72603	1	5.92836	2.26674	2.29287	3.08605	2.09205	5.33232	1.36492	1.84311	8.19691	2.43857	3.64833	3.69069	4.53882	4.2665	0.762129	0.565671	5.46719	0.629811	3.94956	-0.561665	low
CGGA_1020	3.06849	1	7.04651	1.46544	1.67503	4.06011	1.68513	4.28695	1.48034	2.0291	8.4191	2.32378	2.39627	3.60346	4.48814	4.15467	0.608704	0.558392	4.43225	0.62217	3.51505	0.108324	high
CGGA_1027	7.36438	0	7.99959	0.909799	3.78129	3.48482	1.48747	5.79497	2.28482	4.98685	7.61846	4.01096	1.92503	3.75894	5.79907	7.38783	0.624147	0.879768	5.7667	1.90008	4.30874	-0.215798	high
CGGA_1031	6.73151	1	6.81416	2.71758	3.94314	2.89921	3.25842	4.94345	2.81171	2.01092	6.59941	2.74945	4.04774	3.93246	4.41931	4.45918	0.606081	0.555358	5.24353	1.79471	4.1437	-0.918666	low
CGGA_1050	8.32877	0	6.86407	1.78944	3.75455	3.1008	1.88395	4.73183	3.14009	1.78233	5.14596	2.90697	4.29969	2.81546	3.72428	4.66811	0.61649	0.567395	4.8752	0.631621	4.10876	-0.723654	low
CGGA_1060	0.621918	1	6.95866	1.8673	3.28063	2.70327	1.57776	5.25124	2.22901	2.22715	5.50108	2.14215	2.05268	3.82368	4.54291	5.62828	0.592289	3.16257	4.6675	0.602241	4.28899	-0.189919	high
CGGA_1061	1.45753	1	6.02103	1.23582	3.01093	2.8406	1.91516	5.12435	2.93815	2.01381	7.1661	2.50419	1.77327	3.1159	4.92846	5.69107	0.611626	0.56177	4.85357	1.53025	4.6754	-0.777377	low
CGGA_1068	0.186301	1	7.05785	1.64363	1.99956	4.09808	1.21226	6.32594	1.68303	3.919	6.51757	3.68437	3.0108	3.47366	5.08135	6.10252	0.89914	1.39461	3.51724	2.3052	4.17425	0.506219	high
CGGA_1094	0.690411	1	8.67242	2.50949	2.58813	3.4236	1.92214	5.05197	1.79405	1.88898	3.88946	3.12246	2.65618	5.24166	4.08098	3.84855	0.590542	3.55263	3.28372	0.903157	4.00915	0.29769	high
CGGA_1105	1.66849	1	7.42287	0.813803	2.39304	4.15812	1.58212	6.28814	0.978534	3.54095	7.4731	2.74681	3.29901	2.08269	5.16759	5.43631	0.971535	2.84728	3.85677	0.60974	3.10577	1.31655	high
CGGA_1113	3.46575	1	7.01336	3.25072	3.63004	2.89437	1.95146	5.41087	2.4635	2.41117	8.03297	4.90767	3.10282	2.95645	4.88816	4.25429	0.663281	1.86918	4.73819	1.12893	3.92518	-0.115701	high
CGGA_1129	0.460274	1	6.97681	2.39739	3.57848	3.3606	1.62453	4.73376	0.98244	3.6283	6.21535	2.94736	3.10112	3.50241	3.99762	4.75356	1.40441	4.58094	4.1436	0.605813	3.24862	0.720003	high
CGGA_1136	0.646575	1	7.05543	2.84805	3.20801	4.16197	1.94701	6.38247	1.87558	3.32769	6.00123	2.79678	1.20197	2.6786	5.26747	6.05982	0.590764	2.93091	4.5689	0.964763	4.41041	0.359643	high
CGGA_1146	6.84384	0	6.50783	1.8677	3.20737	4.46659	2.76433	5.64354	1.75217	2.00223	7.50815	2.88139	1.94516	2.99085	5.09957	4.98899	1.65565	0.679209	5.98211	1.47033	4.50764	-0.453515	low
CGGA_1160	1.16712	1	6.32086	1.72824	2.45254	3.03033	1.49427	7.24942	1.29442	5.16598	6.6947	2.46934	4.46084	3.63818	6.25523	5.39411	0.768346	2.84943	3.52353	2.70199	4.3861	0.837545	high
CGGA_1170	0.947945	1	5.80346	2.99008	2.94359	2.52661	1.45996	5.54837	2.57177	3.06029	7.28975	4.29311	2.79399	4.52696	5.36996	4.52297	2.03987	1.96918	3.36242	3.41933	4.45145	-0.154583	high
CGGA_1175	1.20822	1	6.98534	2.41047	3.19399	3.22091	2.05023	5.86468	0.95312	3.65107	6.6947	4.71061	3.4512	3.13841	4.90988	6.86694	3.39555	0.734575	2.79746	1.98556	4.30614	0.0826354	high
CGGA_1189	7.12877	0	6.37646	1.77063	4.41536	2.8673	1.28068	4.99021	2.34151	2.54979	5.90252	2.32189	4.66777	3.0145	3.36304	4.62741	0.814365	0.625603	6.06881	1.64028	4.37482	-1.3353	low
CGGA_1190	7.12877	0	7.07762	0.857645	4.70054	2.66459	2.4352	4.90594	3.50923	1.91866	6.00249	3.93662	5.25153	3.07997	3.67024	5.79591	1.38579	1.00616	4.13846	0.767488	4.26673	-0.795995	low
CGGA_1219	5.80822	1	6.53411	1.72358	2.78813	4.04711	2.06426	4.62333	1.19892	2.50744	7.65681	3.2525	1.25497	2.67135	4.17161	4.46814	0.784946	1.02488	6.04157	0.629135	3.29171	-0.19399	high
CGGA_1227	3.27945	1	7.162	0.938107	0.976803	3.98218	1.41063	4.63608	0.762995	2.2453	4.46894	4.2613	2.08459	3.42571	4.04409	6.17021	0.594732	2.5806	1.63062	1.96836	4.11444	1.10184	high
CGGA_1231	6.24384	1	5.95816	1.00451	1.40769	5.17751	1.34813	4.10411	1.4414	4.74644	4.40208	1.79475	1.89487	1.79564	3.92422	3.67295	1.18542	0.826281	4.61552	1.66909	2.93681	0.868901	high
CGGA_1287	1.46027	1	6.80254	1.5654	2.05335	3.79208	1.59522	5.16696	2.014	2.14455	6.00775	3.34392	2.13174	3.87538	5.28225	6.20806	0.710533	1.7929	4.23847	2.72487	4.64862	0.286686	high
CGGA_1307	6.54795	0	7.62736	1.17472	1.49054	4.01687	1.99133	5.96747	1.80812	2.8082	6.42426	3.74366	2.23762	3.25728	5.28483	5.85864	1.12429	2.50404	3.93663	1.28682	4.1562	0.914511	high
CGGA_1314	0.471233	1	6.49768	2.42613	3.81943	4.21071	2.35438	5.1206	1.49688	2.63597	5.94358	3.38158	1.70162	2.94628	4.70395	5.14312	3.21179	1.85078	3.31804	1.33402	3.94283	0.171003	high
CGGA_1322	0.693151	1	6.79165	2.0912	3.24082	3.42412	2.05389	5.37909	2.01257	1.31378	6.90305	3.85863	2.90026	4.23377	5.04978	4.96876	0.597745	0.630985	3.70168	0.608865	4.51061	-0.475302	low
CGGA_1324	2.32329	1	7.00467	1.56569	2.51968	3.68236	1.64941	5.83526	1.91246	3.12016	7.90476	3.32769	3.48434	2.55755	4.5733	6.2378	0.591028	1.30758	7.12182	0.60071	5.0865	-0.502749	low
CGGA_1329	0.893151	1	6.31565	1.68716	2.62177	3.51802	1.33969	5.66862	1.86042	1.72017	6.0909	3.06115	1.7004	4.07442	4.96381	6.37941	0.976262	3.09147	3.68893	0.610991	4.90064	0.0833878	high
CGGA_1330	6.48219	0	6.41191	1.79357	1.81698	3.8542	2.35197	5.35706	1.14288	2.17445	6.61013	2.88437	2.20527	2.91688	4.45676	4.7798	1.77943	0.583395	5.80845	0.601928	4.24475	-0.307135	low
CGGA_1374	0.386301	1	6.25817	1.39159	1.99656	3.63007	1.75477	6.20598	1.52138	3.31374	5.38141	2.4523	1.38971	3.66959	7.0583	6.45958	0.734868	1.8792	5.39795	0.877442	4.53993	0.673501	high
CGGA_1375	0.252055	1	7.41972	1.45807	4.2715	1.99256	1.92214	5.02569	2.00362	2.99051	5.65428	4.06117	1.4789	4.88073	4.52302	5.46587	0.732581	4.35827	3.05342	0.613152	4.08278	-0.0782252	high
CGGA_1381	0.126027	1	8.2173	1.51058	3.70689	2.43048	1.9245	5.31276	1.82289	2.85463	6.2114	3.49418	2.54816	3.23197	5.07287	4.96035	2.47628	2.74614	3.91392	0.602739	4.0702	0.178086	high
CGGA_1384	0.523288	1	6.95269	2.18382	3.22796	3.41712	1.73603	6.22592	2.29087	3.33029	6.62068	4.72476	2.20098	4.08753	5.35384	4.21396	0.644395	0.99087	5.92564	0.665498	4.52815	-0.596723	low
CGGA_1388	1.32877	1	6.25817	0.811949	2.08103	5.02929	1.63872	5.90547	1.32281	4.32935	6.45386	3.7358	2.94622	3.21741	4.47286	6.78913	0.727476	2.26233	7.54336	1.1644	4.7194	0.118491	high
CGGA_1394	0.380822	1	6.90257	3.23031	2.73014	2.72874	1.98066	4.22444	1.59108	1.87445	6.77987	3.51343	1.74618	3.83523	4.44458	4.63638	0.593502	2.36711	3.59909	0.92663	3.93942	0.00214734	high
CGGA_1406	5.90137	1	7.30695	2.34879	2.51391	5.3669	1.81598	6.09256	1.58019	2.96097	6.90255	3.3971	1.33614	3.09064	4.5396	4.45845	0.921867	1.53744	5.21925	0.610991	4.36158	0.0117128	high
CGGA_1409	6.16164	0	6.70981	1.9983	3.32429	2.17377	1.84255	4.96105	2.24093	2.91131	7.74939	1.87659	6.00507	4.11969	4.05875	5.60071	0.805857	0.636121	5.23001	0.60203	4.0433	-0.849477	low
CGGA_1412	0.810959	1	7.15687	1.22432	3.04902	3.70453	2.59208	4.80225	2.11106	2.13982	5.4758	3.011	3.4906	1.82822	3.6938	6.30072	0.746162	1.5566	7.25329	0.6014	4.30782	-0.341394	low
CGGA_236	1.93425	0	6.85064	1.37403	3.97394	3.01868	1.59534	5.05848	2.13005	2.14022	8.1478	5.47796	2.23045	2.2811	3.92627	5.01854	0.624147	2.53599	5.89482	1.09861	4.74961	-0.624762	low
CGGA_241	11.4055	0	6.35662	0.91466	3.05972	2.58915	2.99002	3.99769	2.84265	2.12133	5.39384	2.93713	8.08101	3.56233	3.28784	2.356	0.700987	0.580781	4.18416	0.77081	4.02317	-0.472782	low
CGGA_245	0.871233	1	6.07476	1.70021	2.42548	3.8397	1.50986	5.55313	1.16671	3.58434	5.65892	3.1927	1.82386	2.88365	4.5396	6.06726	0.812603	3.51542	5.9507	0.840084	3.97717	0.480577	high
CGGA_251	3.5589	0	7.14192	1.29292	3.99048	3.08065	2.81265	4.51056	2.04413	1.38104	7.45166	1.83439	6.59833	4.29895	3.41421	5.08232	2.23535	0.601095	5.73275	1.06432	4.2423	-1.11023	low
CGGA_252	0.452055	0	5.59632	1.17342	2.36157	3.54074	2.57023	5.58539	2.06594	1.78736	7.55642	1.62958	3.35513	5.18699	5.12323	5.34547	0.596788	0.544612	6.03553	1.97682	4.64392	-0.860915	low
CGGA_254	11.3507	0	6.53274	1.4359	3.18943	3.33288	2.1084	4.69893	1.65329	1.54012	8.37642	1.78744	3.32462	2.11267	3.45062	2.94814	1.03778	0.568652	5.66885	1.09087	4.36048	-1.03149	low
CGGA_256	0.432877	0	6.65629	1.73616	2.78797	3.14615	1.55488	5.32975	2.14153	1.92424	5.25095	2.53921	4.69895	3.9565	4.03398	5.62585	1.49874	0.541337	5.8011	1.09187	4.6765	-0.850721	low
CGGA_261	11.3151	0	6.90257	2.116	2.96205	3.04997	2.365	5.03887	2.3194	1.38988	6.24275	1.87539	6.45234	4.2071	4.10302	4.47268	0.598423	0.546502	5.75776	0.609688	4.28633	-0.725332	low
CGGA_267	3.76438	1	6.52104	2.12835	1.81377	2.6342	2.90515	5.3055	0.94058	1.27306	6.06013	1.54785	4.1944	2.76633	4.27289	5.92498	0.595576	0.54321	5.46298	0.606232	4.44527	-0.465203	low
CGGA_273	7.21918	1	5.95449	0.925374	4.30046	3.04528	3.08198	5.75066	2.85943	3.77258	7.83081	2.00278	3.64941	3.46243	4.23878	5.07296	1.75224	0.69634	6.34321	2.13716	4.43217	-1.3205	low
CGGA_283	9.50685	1	6.45316	1.319	3.21456	3.20036	1.94787	4.61365	2.76217	2.26641	6.48614	2.38372	6.60469	3.89884	3.3548	4.32112	0.625991	0.623663	5.31305	3.44149	4.12575	-0.747882	low
CGGA_300	6.02466	1	7.13017	1.76013	3.48058	2.67533	2.04399	4.52648	2.63402	1.5508	6.59733	1.65215	6.91382	4.4555	3.91472	3.78536	0.602998	1.15956	3.22516	1.28573	4.10863	-0.443042	low
CGGA_314	7.03562	1	7.34814	1.51871	2.80312	3.1739	2.12416	4.41676	2.27414	1.68071	5.56496	3.03488	3.41832	2.7622	3.61554	4.55144	0.599687	0.547964	5.47331	0.611223	4.55136	-0.753043	low
CGGA_333	4.88493	0	6.8771	0.772406	3.14787	3.53	2.81041	5.00075	2.58639	2.21856	7.30001	1.96152	5.30968	3.38734	3.60457	4.63416	1.97768	0.712672	6.64753	2.96001	4.60476	-0.964888	low
CGGA_337	2.76164	1	6.73576	1.36349	3.291	2.91985	1.51176	4.41364	2.81629	2.09222	5.38923	1.83217	6.6211	4.02657	3.88398	5.32844	0.59116	1.22262	4.99529	0.775036	4.59899	-0.543597	low
CGGA_374	1.35068	1	7.47834	2.46811	3.25252	2.50688	2.54998	4.44088	2.9271	2.18165	6.2605	3.65296	1.81337	3.46145	4.20678	5.57835	0.725379	0.714116	2.78067	1.25554	4.38406	-0.608597	low
CGGA_400	3.61918	1	7.08854	1.33241	2.94863	3.6357	1.45566	5.31393	2.38895	2.53524	4.80723	2.44422	5.97958	4.03682	3.77746	4.61417	0.687235	1.37061	4.82117	1.41993	4.10439	-0.228355	high
CGGA_431	10.5918	0	7.9216	1.00038	3.71273	3.41087	1.25597	4.65929	2.58167	2.28412	7.43195	2.98739	3.06481	2.23211	4.67739	7.147	0.632247	2.03715	4.85392	0.650751	4.65873	0.0104351	high
CGGA_446	10.5753	0	6.61136	1.97688	3.63533	2.15292	1.33462	5.22011	2.96456	1.69084	8.26378	2.80202	3.1929	2.32505	4.02837	6.69327	0.627109	0.579676	6.00134	2.89613	4.40477	-1.14317	low
CGGA_458	1.14795	1	6.40697	1.71952	3.39474	3.82764	2.43775	4.83286	2.46054	1.6013	5.77624	2.07861	6.19274	3.42421	4.0175	5.32089	1.09813	1.09054	3.35374	0.620277	4.11004	-0.0353189	high
CGGA_479	10.4438	0	7.03781	1.29621	2.69569	2.69361	2.02747	4.80467	1.87378	3.33763	6.8655	2.39985	2.79543	3.00494	3.46259	4.35409	0.595576	0.54321	5.56476	3.55414	4.24356	-0.971164	low
CGGA_485	6.67671	0	7.04197	1.11021	3.40555	3.35627	1.49132	5.42978	1.93415	1.65316	7.59201	2.25155	4.08933	2.06512	3.73612	4.8713	0.904566	0.64649	6.68563	2.58019	5.43096	-1.23834	low
CGGA_490	10.4219	0	7.18974	1.66563	3.30209	3.32065	2.34431	4.66319	0.931933	1.42987	8.2085	1.7705	5.4806	2.96205	3.15214	4.21236	0.590807	0.537695	5.90244	1.84265	4.48398	-1.05366	low
CGGA_491	2.94247	1	7.54515	2.10914	3.91097	3.26263	3.96226	5.48845	1.60109	1.53308	7.28258	2.38754	4.74171	3.69337	3.9864	5.93022	0.952847	0.607533	5.45915	1.27902	4.14489	-0.893346	low
CGGA_501	10.4055	0	7.15687	2.31754	3.75065	3.54897	1.84509	4.54507	1.76756	1.82886	5.64639	2.32954	3.38581	2.00265	3.61527	3.63845	0.743808	1.19728	5.9128	0.870322	4.74607	-0.80449	low
CGGA_502	10.3589	0	6.4756	1.70933	3.01182	3.82965	1.67266	5.22899	2.21523	1.87169	7.5369	2.00424	3.35529	5.10454	4.54276	4.23582	0.600626	0.54905	5.13573	0.612363	4.49679	-0.946729	low
CGGA_510	10.3288	0	6.26942	1.19204	3.97425	2.89601	1.25142	4.77021	2.39319	3.21531	6.56725	2.81313	3.88867	3.52416	3.67719	5.02635	0.599941	0.548258	6.29945	0.611531	4.50186	-1.31507	low
CGGA_543	10.2356	0	6.58103	1.13334	3.43229	2.82974	1.67877	4.40536	2.00435	1.40288	7.93355	2.16859	6.78082	4.12491	3.18992	3.61073	0.673012	0.599024	5.45818	0.605207	4.06716	-1.06245	low
CGGA_545	1.52055	1	7.25129	1.83029	2.85029	4.67932	2.51748	5.46935	2.45036	2.62131	5.79335	2.9809	2.84886	2.89227	4.22526	6.18427	4.71942	0.704287	6.1634	1.48213	4.01854	-0.198451	high
CGGA_551	10.2137	0	6.53557	2.16226	3.15022	3.00905	1.33603	4.81271	2.72125	1.39812	7.23571	2.44798	6.46442	4.51744	3.45511	3.97272	0.667922	0.626871	5.66907	1.4675	4.41285	-1.10323	low
CGGA_560	10.1973	0	7.91713	1.58411	4.25523	2.83635	3.12543	4.5966	2.64442	1.42354	6.06204	2.93957	3.14324	1.95718	3.39592	5.66891	1.42124	0.81523	5.80178	1.46004	5.01437	-1.24272	low
CGGA_580	3.81918	1	6.8887	1.55443	3.66933	3.33486	1.5327	5.1747	0.87193	1.59978	6.23407	2.93571	5.42391	3.0091	4.43428	5.29812	1.11177	0.543637	4.36044	0.60668	4.48052	-0.373939	low
CGGA_591	4.53151	1	6.9365	0.989965	2.03636	3.86174	2.28647	5.31572	1.54497	2.19674	7.50815	2.05308	1.56168	3.61309	4.37709	5.623	0.59257	0.587069	6.21332	2.42445	4.25604	-0.619397	low
CGGA_598	10.074	1	6.94268	1.72028	3.81629	2.85235	1.47085	4.98781	2.60574	1.45083	5.92718	2.18996	4.25615	3.06065	3.87492	5.15512	0.83525	0.540257	6.24699	0.863752	4.59456	-1.17221	low
CGGA_601	3.10411	1	6.56227	1.10575	2.31177	2.9005	3.70292	4.84682	2.90997	1.41097	7.36703	2.39656	7.83574	4.29496	4.05282	3.88858	2.67143	0.65589	4.56066	1.05426	4.3432	-0.380123	low
CGGA_603	0.460274	0	6.95469	3.6559	3.16219	5.48758	1.97921	5.7727	3.49938	2.73747	8.27241	2.53122	4.52782	3.91534	4.42939	4.3726	0.869487	1.99158	4.29372	0.606626	3.88272	0.251784	high
CGGA_605	10.0493	0	7.9216	0.835212	3.10393	4.01993	1.8587	6.17877	1.48149	3.96375	7.56015	5.19579	1.86673	3.15305	5.56569	3.52027	0.614269	0.947322	4.45711	1.87865	3.62885	0.310957	high
CGGA_607	3.80548	0	6.55441	1.33972	3.06076	3.4689	1.4056	5.83483	3.14072	1.71117	6.45901	2.30096	2.28736	4.6765	4.76604	4.42313	0.598444	0.546527	6.15969	1.57542	5.06243	-1.30999	low
CGGA_632	1.57808	1	6.46732	1.06139	2.72803	2.86532	1.63591	4.98389	2.16846	2.82357	6.83275	3.05764	2.18842	2.07731	4.25228	5.24226	0.790105	1.30054	3.93419	0.635316	4.14973	-0.164286	high
CGGA_635	9.94795	0	6.33929	1.53818	3.53098	2.65798	1.81689	4.78479	2.63914	1.34894	7.83081	2.31993	4.80184	4.01551	3.94117	4.75603	0.602184	0.751673	5.79105	1.93264	5.00663	-1.34308	low
CGGA_641	9.34521	1	6.97681	1.55312	4.34898	2.08573	1.81568	4.2684	2.0557	1.7419	7.80183	2.53451	4.89599	3.26825	3.05734	4.4664	1.55081	0.658615	5.4815	1.81407	4.25748	-1.46693	low
CGGA_642	9.91233	0	6.2284	2.17008	3.12815	2.74431	2.07668	5.5489	2.40611	1.33767	8.87955	1.05792	5.20045	4.24877	4.53223	4.58219	0.602657	0.551398	5.69688	0.614828	3.97296	-0.946277	low
CGGA_655	9.86301	0	6.845	2.90328	4.08717	3.0656	1.84908	4.2038	1.95009	1.7237	7.87096	2.6692	3.73549	2.55585	3.89772	4.86385	0.596788	0.623996	5.32261	0.607703	4.58598	-0.986477	low
CGGA_662	0.778082	1	6.88705	0.998152	2.112	3.53725	2.20273	4.79288	1.50063	1.35672	7.9779	2.71227	2.72975	2.21929	3.55639	4.50619	0.601817	0.735469	5.91832	2.06695	4.80581	-0.758937	low
CGGA_666	6.84658	1	7.52942	1.07912	3.47788	2.86296	1.79219	4.08658	1.91018	1.52511	5.73179	1.94027	6.38693	3.89924	3.36456	6.50641	0.595879	0.710537	5.50505	0.606599	4.38877	-0.790854	low
CGGA_671	9.81918	0	6.4615	1.33805	4.02323	2.61602	1.9383	4.75093	3.26086	1.36912	6.23296	2.38754	7.2029	4.51098	3.52742	3.38641	0.599602	0.547866	5.10374	0.915554	4.6636	-1.31887	low
CGGA_675	9.80548	0	7.14457	1.65291	3.92826	2.83702	1.44976	5.00151	2.82172	1.60878	7.28531	2.34173	5.20176	2.82558	3.39674	4.14984	0.610164	0.560079	5.76576	0.623941	4.69199	-1.29644	low
CGGA_685	8.87397	1	6.57854	2.09521	2.70074	2.73072	1.64466	4.70278	2.33681	1.69135	9.20321	1.65169	4.35261	4.74483	4.09197	3.4493	0.600583	0.549	4.93733	0.61231	4.02926	-1.00182	low
CGGA_689	9.76164	0	8.71877	2.77512	4.80438	2.52259	1.39981	3.8609	3.22922	2.83837	5.75531	2.19223	5.16057	3.61827	3.9221	4.71734	0.902289	1.5573	4.58801	0.949965	3.56958	-0.42106	low
CGGA_694	3.27123	1	6.93017	1.785	2.0743	4.18255	2.02418	4.72221	1.9999	2.56102	6.60779	2.50163	1.84116	2.32717	4.25975	5.24787	0.606377	0.676941	5.80032	0.619344	4.09587	-0.1448	high
CGGA_698	5.07123	1	6.05079	2.21528	2.75847	3.83557	2.45409	4.90959	1.91874	1.49511	7.01264	1.69555	5.13981	4.88745	4.10817	4.99418	0.872341	0.762572	5.80434	0.60071	4.3434	-0.767094	low
CGGA_704	7.04658	1	7.17947	1.3735	3.09497	3.76534	2.50271	5.03473	1.7119	1.72723	7.12257	2.1746	2.2081	3.00476	4.01255	4.89799	0.961744	0.575359	4.33118	0.639982	4.01571	-0.558204	low
CGGA_710	1.80822	1	6.75842	1.40682	2.07559	4.85259	2.2955	5.33481	1.13502	3.02984	7.5838	2.93618	3.67894	2.86299	4.10817	4.48188	0.979828	0.921893	5.99977	1.00378	4.07653	-6.64147e-05	high
CGGA_715	9.39452	0	5.63247	1.44587	3.78112	2.37866	2.30879	4.44655	3.02165	1.56689	5.74911	1.749	7.70511	4.61424	3.29828	3.33689	0.596874	0.544711	4.44928	1.55007	4.45419	-1.23113	low
CGGA_725	9.74795	0	6.64565	1.33945	3.21965	3.04702	1.95901	4.75627	0.928345	1.82949	7.56811	2.11189	2.15198	3.46602	3.3526	5.6078	0.599326	0.684167	5.75434	0.964931	4.04728	-1.18542	low
CGGA_747	2.65753	1	6.20909	1.85411	3.22796	1.77658	1.66694	5.52264	2.48015	1.97031	9.0453	3.1378	1.22995	3.92017	3.86272	5.39515	0.633847	0.782288	3.90325	0.652693	3.86822	-1.32015	low
CGGA_752	9.55068	0	6.59548	1.921	3.94052	3.48254	1.73357	4.779	1.65768	1.43154	7.79901	2.3049	5.39534	3.29907	3.62437	4.33498	0.725134	0.588887	6.28117	0.780361	4.62675	-1.16325	low
CGGA_757	2.86849	1	6.27945	1.892	3.11073	2.82437	1.91382	5.08853	1.39383	1.7698	7.65451	2.12857	3.8091	3.63514	4.29994	4.42177	0.595533	0.644536	4.28443	1.15083	4.35151	-0.772231	low
CGGA_760	9.53151	0	6.0129	1.11505	3.26026	2.59959	2.16852	4.49721	1.8864	1.68368	7.69067	1.93967	5.72989	2.99154	3.36475	5.30136	0.593416	0.540712	6.0818	1.98949	3.98536	-0.941353	low
CGGA_761	5.0411	1	5.50267	1.54545	3.14856	2.42479	1.22572	4.85271	1.81004	2.61964	6.49902	3.0489	5.25579	4.89593	5.10039	5.69357	1.31341	3.1347	4.26365	0.612363	4.00453	0.280076	high
CGGA_762	9.51781	0	6.24182	1.69905	3.4923	2.80914	1.83195	4.17765	1.62291	1.19712	8.05331	2.3123	6.21237	4.06829	3.45236	2.92085	0.727205	0.695426	4.9659	1.19004	3.61331	-0.812923	low
CGGA_785	9.47123	0	6.68559	1.75815	4.29867	2.58425	1.86236	4.25478	2.03428	1.53794	7.97044	2.27805	5.07869	2.49884	3.34991	3.82106	0.633957	0.723406	5.97064	0.684857	4.37869	-1.25492	low
CGGA_812	9.34247	0	6.6074	1.60784	2.80895	4.34805	1.88518	4.88079	1.02092	2.34281	8.0142	2.82712	4.78645	2.65226	3.58356	4.34779	0.591684	0.586064	6.28209	1.96177	4.22655	-0.486243	low
CGGA_815	6.07945	1	6.49905	1.32364	1.73797	4.68499	1.79857	5.08473	2.30703	2.83548	7.16672	2.78259	2.25276	2.16651	3.62284	4.84908	0.609626	1.02962	5.42657	1.0731	3.88723	-0.00894634	high
CGGA_818	9.32055	0	5.90013	1.04867	2.98099	3.34196	1.39764	5.00474	2.90754	4.42075	7.73736	1.69441	7.05713	6.0613	3.87837	5.79651	0.619642	0.562576	4.95479	0.905672	4.17961	-0.849111	low
CGGA_822	6.12877	1	6.32742	1.22015	3.46768	2.47336	1.71359	4.71833	2.83791	1.49183	7.90174	2.25106	3.40664	3.76414	4.77221	5.58709	1.05817	2.1676	6.94879	0.620798	4.04368	-0.589323	low
CGGA_834	9.28219	0	6.9261	0.966736	0.583839	3.41859	1.22104	5.93825	1.47856	3.04284	7.81493	3.35075	1.87131	1.52226	5.22172	6.8934	0.607275	3.05692	1.35796	1.01081	3.71926	1.76279	high
CGGA_835	1.41644	0	6.99468	1.84576	3.87511	3.1795	1.6019	5.1133	0.82207	1.73967	7.9779	2.18976	4.52897	3.30392	3.55943	4.40867	0.595403	0.671365	6.96297	1.51843	4.73779	-1.40972	low
CGGA_838	9.27671	0	7.21813	1.11344	3.53456	2.00229	1.72656	4.69072	2.30006	1.19672	7.32689	2.05803	6.35733	2.89541	3.68203	5.29096	0.659258	0.54311	5.70425	1.32266	5.18963	-1.24003	low
CGGA_843	9.26027	0	7.19737	1.90385	3.51477	2.41972	1.94214	4.36124	2.25364	1.36872	8.14211	2.13136	4.4217	2.98298	3.3314	4.88674	0.594623	0.542108	5.55793	0.878885	3.99993	-1.10743	low
CGGA_856	3.55342	0	6.92709	2.16727	4.03719	2.70908	2.46944	4.44284	1.55162	1.5827	7.91048	3.35193	3.53803	2.64741	3.58343	3.75386	0.600669	1.37181	6.48727	1.01377	4.65738	-1.19056	low
CGGA_858	9.20274	0	5.75581	1.37701	4.08717	2.22466	1.9283	4.46123	3.01984	1.33914	6.96235	2.34718	8.12352	5.04632	3.19171	3.0704	1.19682	0.558716	4.75095	0.62251	4.52929	-1.49719	low
CGGA_864	9.1863	0	6.6005	1.1269	3.08117	3.81398	2.11575	5.02851	2.03171	1.80208	8.46751	2.57069	4.9306	3.36009	3.68668	4.29489	0.764369	0.540408	6.27996	0.60329	4.71208	-1.00614	low
CGGA_884	3.09863	1	7.02226	2.44223	2.34538	2.41933	1.21703	4.61577	2.31603	1.48313	7.68174	1.55403	2.55298	4.36767	3.81964	4.30482	0.607658	0.557181	4.84727	1.51921	4.33052	-1.16417	low
CGGA_892	1.2274	0	7.102	2.17465	3.79125	3.43353	1.60128	4.59748	2.87081	1.38961	7.83358	2.10855	3.51047	1.86518	3.021	3.52274	0.709245	0.705092	5.95147	0.979197	4.26609	-1.15973	low
CGGA_893	8.65753	1	5.84849	1.41684	2.72363	2.78107	1.72895	5.19101	2.76685	1.25411	8.33645	1.42757	7.11276	4.74231	4.12468	3.24206	0.73901	0.538709	3.37212	1.21477	4.02693	-0.611522	low
CGGA_898	4.55616	1	6.3805	2.20261	3.36091	2.89601	2.74508	4.91456	2.35813	1.50219	7.21634	1.83821	6.67834	4.05587	4.39448	4.549	0.706651	0.693314	5.2411	0.993856	4.18084	-0.610037	low
CGGA_899	0.632877	1	6.41759	3.31842	3.3268	3.09369	1.51057	4.41235	2.24621	2.26824	6.60779	2.69544	3.97368	3.03494	4.51493	6.24081	0.934249	3.21521	3.37911	0.929687	4.51908	0.362962	high
CGGA_904	2.12055	1	5.78405	1.86836	3.9484	2.68039	3.38787	5.1907	3.25115	1.97454	7.30888	3.04299	2.71359	5.03068	4.48217	4.30734	0.612559	0.69774	6.58928	1.04702	3.85421	-1.41789	low
CGGA_905	8.69589	1	6.99354	1.35384	2.62777	3.79419	1.61865	5.03042	1.13043	1.60706	7.5005	1.65647	2.65701	3.69848	3.97909	4.86197	0.883694	0.681182	6.4398	0.974379	4.14766	-0.823341	low
CGGA_908	6.67397	1	6.11243	3.46462	1.65864	3.75611	1.75801	5.33248	1.86779	1.39934	8.19319	2.38994	1.99661	4.02806	4.74917	2.46705	0.600669	1.288	5.73594	0.612415	4.53477	-0.554495	low
CGGA_909	9.44658	0	6.63747	0.949603	3.53269	3.42326	3.04336	4.75004	2.40312	1.82784	7.31907	2.34173	4.69252	2.69076	3.75307	4.64705	1.67011	0.750176	6.58774	1.10405	4.62199	-0.952003	low
CGGA_D15	8.7589	0	6.83141	2.25061	4.16475	2.20108	1.54259	4.23454	2.08736	1.36951	8.46218	1.86314	4.76656	3.79379	3.41817	4.01449	0.807063	0.553605	6.04265	0.984956	4.49784	-1.65222	low
CGGA_D20	6.48493	1	6.07827	1.39589	3.59184	1.9211	2.04648	4.26313	3.59494	1.36835	5.67644	1.36868	7.75782	5.06903	3.45572	3.67107	0.604244	1.45862	4.82266	0.616755	4.09443	-0.973221	low
CGGA_D21	3.30959	1	6.16694	2.28378	2.65769	4.13627	1.76041	5.52762	1.71465	2.43039	7.2882	3.47076	5.15138	3.82227	4.20609	6.40118	5.14795	0.616589	4.46528	0.604136	4.27505	-0.193732	high
CGGA_D24	2.29315	1	6.92399	2.1083	4.09835	3.0356	1.90763	4.90008	1.24823	1.60958	6.49612	2.97493	2.24626	3.45786	4.79094	5.13301	0.594602	3.05499	7.35354	0.901211	4.13922	-0.399022	low
CGGA_D27	8.70685	0	7.26674	1.9801	4.48372	2.02048	2.54303	4.61547	3.39469	1.53461	7.21784	1.67501	3.44644	2.79215	3.75123	5.10065	1.69656	0.943743	5.74861	0.653257	4.8266	-1.54907	low
CGGA_D29	8.68767	0	5.89828	2.1658	3.79486	2.40691	2.178	4.44402	2.1829	1.47526	7.222	2.1667	4.37437	2.87841	3.3421	4.71436	0.727205	0.547915	6.25	0.611171	4.30817	-1.39374	low
CGGA_D33	0.479452	1	6.60519	0.97557	2.19054	2.48601	2.51193	6.74271	1.81504	3.71691	8.05331	2.52655	6.00706	4.34038	6.06696	4.39101	0.742118	0.779199	4.47769	0.81156	4.15536	0.0888408	high
CGGA_D34	0.40274	1	6.64233	2.35151	3.17649	2.68784	2.84248	5.04759	2.42768	2.14889	7.93089	1.89764	2.35182	3.67165	5.53176	3.79688	0.658874	3.17568	3.82769	0.603478	4.6937	0.0337658	high
CGGA_D38	1.88767	1	6.30253	1.40568	2.37947	2.87077	1.50815	6.652	2.74775	3.56473	9.08751	3.19922	5.43371	2.74396	5.34109	6.4181	0.614269	2.97395	4.49715	1.54095	3.87069	0.764226	high
CGGA_D40	8.45205	0	6.72214	1.54215	3.84943	3.01244	3.35611	4.45493	2.89737	1.41997	6.10395	2.67213	5.78297	3.31408	3.16762	5.66703	2.23342	0.604929	5.93233	1.06024	4.60328	-1.16713	low
CGGA_D45	2.34521	0	7.43876	0.947394	5.17109	3.28627	3.54216	4.34593	2.71454	2.5258	7.95058	3.24394	4.40354	2.86042	4.38485	5.24313	1.7732	0.89968	5.78051	0.600605	4.80383	-0.964736	low
CGGA_D46	0.821918	1	6.49472	1.6718	3.3099	2.52428	2.91146	4.50064	2.66947	2.29657	6.30479	2.87297	3.43502	6.09439	4.73261	5.52392	6.29119	3.64812	2.10027	1.52018	4.81034	-0.0564178	high
CGGA_D47	2.87123	1	7.28307	0.734067	3.47015	3.04817	3.06252	5.47625	2.55422	2.72298	8.27241	4.58714	1.78019	1.43425	4.54995	6.61364	1.86801	0.577115	6.83176	0.600121	4.78722	-0.809937	low
CGGA_D48	0.605479	1	6.44604	1.04883	2.37614	3.3146	2.14324	4.56708	1.99174	2.31233	7.29424	2.43776	2.54721	3.56907	5.01152	4.82344	0.612323	2.76963	3.62011	0.626563	4.15847	0.469148	high
CGGA_D52	8.37534	0	6.4183	1.89391	5.05117	2.20928	2.12331	4.32887	2.30475	1.09737	7.04235	2.42205	6.52051	4.15558	4.05565	5.5512	1.94711	0.541713	5.1046	0.651993	4.26642	-1.21341	low
CGGA_D56	0.175342	1	7.67026	1.13271	4.00615	2.7674	3.45296	5.91988	2.13067	2.33665	6.74809	3.77684	2.03425	2.02507	4.54109	4.3808	3.66715	2.12975	5.11758	0.954528	3.72298	-0.215363	high
CGGA_D59	7.61096	0	6.73492	2.52512	3.5122	2.95948	2.54885	4.84014	1.562	2.1385	7.00708	2.64437	3.04118	4.74424	4.20144	5.86279	1.23953	0.663878	4.43686	1.66585	3.77548	-0.798197	low
CGGA_D61	11.2027	0	5.61099	0.981847	3.64049	2.38866	3.216	4.20581	1.16138	1.6394	5.41717	2.96194	7.71434	3.67402	3.30409	3.30674	1.69559	0.620009	5.17812	0.796241	3.97682	-0.790509	low
CGGA_D63	0.580822	1	6.06782	1.58702	3.77438	2.27935	2.44003	4.11045	2.70203	2.08101	5.76384	2.09921	6.54982	4.2971	4.39006	3.28335	0.593956	4.09022	2.97321	0.604266	3.75939	0.507259	high
CGGA_J023	2.81644	1	7.1646	2.10542	4.88379	3.04286	1.50316	4.4574	3.39051	2.00281	6.10395	3.44247	2.46081	4.49382	4.96985	6.67005	0.664163	3.35093	2.87724	0.602347	4.33478	-0.00384722	high
CGGA_J024	7.67397	0	5.95716	1.3937	1.69441	4.16661	1.76006	5.62665	1.43481	2.46442	7.07962	2.70725	4.14184	3.97771	4.44815	6.29006	0.593022	0.587594	6.21006	0.856707	4.31325	-0.286794	high
CGGA_J042	3.86027	1	6.61939	1.43187	3.63077	3.70492	1.96656	6.4532	1.79783	3.1079	7.09037	4.23533	1.32084	3.26192	5.65409	4.70769	2.58272	1.16708	5.69753	1.06393	4.24651	-0.34671	low
CGGA_1004	2.46301	1	6.34609	0.962494	1.68751	5.71674	1.76493	4.29805	0.652379	4.26003	4.41886	3.23567	3.51244	2.06232	4.22822	5.46342	0.900867	3.10017	5.07736	1.18277	4.1594	1.43523	high
CGGA_1008	0.863014	1	7.14457	0.98535	0.630492	3.66424	1.67559	4.86975	1.60563	4.21563	5.3839	4.59252	1.40083	2.53836	4.99021	6.33916	1.25331	1.14529	1.17076	1.18127	4.10456	1.22025	high
CGGA_1053	1.0137	1	7.05543	1.36746	0.800181	4.06653	1.88483	4.85874	0.99033	3.86391	4.70798	5.89424	1.90817	1.66935	4.49484	5.98385	0.597596	2.86819	3.35262	0.95191	4.02024	1.56725	high
CGGA_1070	0.912329	1	7.57091	1.09416	1.58308	3.02579	1.5222	4.36934	1.18007	3.56967	4.3354	4.95002	4.13461	1.70597	3.95027	5.42258	1.61146	2.11172	3.11811	1.23415	3.1102	1.34051	high
CGGA_1071	7.87945	0	6.66034	1.12709	0.568858	3.99201	1.38783	6.76312	0.682247	6.19606	7.28258	4.66512	1.63399	1.57296	6.3345	4.8178	0.594884	2.36492	2.53593	2.94919	4.18974	1.83196	high
CGGA_1073	0.739726	1	6.96255	0.815895	1.21828	3.11413	2.63024	6.63427	1.25238	5.15467	8.28878	4.69216	2.36508	3.40643	6.17371	3.21819	0.605403	4.03251	5.23384	2.17372	4.12643	1.20078	high
CGGA_1074	0.235616	1	6.16162	0.890822	1.01246	4.48019	1.51926	5.57694	0.812696	3.94895	5.0474	4.51709	2.9797	1.95013	4.35791	6.3753	0.59151	3.5722	2.00857	0.773299	3.74558	1.85	high
CGGA_1095	7.61096	1	6.34139	2.288	4.68734	2.60288	1.1242	5.87768	1.41052	2.83122	6.02723	4.27315	2.09927	4.67272	5.04429	5.65761	1.40685	1.97083	3.43102	0.613309	3.88954	-0.502998	low
CGGA_1099	0.334247	1	6.85448	0.641267	1.67858	5.61379	1.86405	5.3446	0.644453	3.50746	7.46246	4.69421	2.02829	1.6196	4.49633	5.31532	0.965131	4.55935	4.85673	1.6574	3.53732	1.87521	high
CGGA_1114	1.26027	1	7.11842	1.44198	1.07879	5.03186	1.94434	5.13945	1.34284	5.0165	7.32071	4.15165	1.79991	2.10423	4.46637	4.26395	0.963712	2.96399	4.51059	4.77073	3.65895	1.38873	high
CGGA_1116	0.679452	1	6.22722	2.713	3.03973	4.03251	1.51044	5.22045	1.54371	2.03142	5.66757	2.95475	2.91134	2.7637	4.33368	3.8634	0.870459	3.41614	5.72028	0.603558	4.28161	0.216686	high
CGGA_1118	1.09041	1	5.84091	1.7954	2.62777	4.09014	1.43338	5.28905	1.94211	2.83885	7.87673	2.81391	2.63267	1.75776	4.44043	6.56674	1.33691	1.38202	6.57342	0.6014	4.32841	-0.13355	high
CGGA_1119	1.15616	1	7.54675	3.94718	3.98933	3.95581	1.86766	6.50612	0.710916	4.47696	6.75233	2.94632	2.43895	3.05825	4.1579	3.6625	9.06068	1.58481	2.14762	3.63549	4.75726	-0.376222	low
CGGA_1197	2.58082	1	6.55904	1.12835	4.51659	2.7183	2.1114	5.38897	1.87511	2.71409	7.89293	2.01062	2.77243	3.0855	4.9856	5.70415	0.593022	1.63984	5.22264	0.905808	4.12971	-0.62708	low
CGGA_1246	6.82466	0	7.37725	1.39607	3.09106	3.37076	1.36622	4.52735	2.65778	1.61791	6.10966	2.50563	4.93786	2.49622	3.49788	4.41082	0.770083	0.553802	5.79683	1.11488	4.97398	-0.861457	low
CGGA_1275	0.50137	1	6.70555	4.11425	1.55681	3.88144	1.55678	6.71728	0.659218	5.45423	9.11346	4.54572	1.68275	2.05587	5.1359	2.81544	0.663074	5.48403	2.75609	0.688175	3.32354	1.87224	high
CGGA_1450	2.62192	1	7.36433	1.18131	4.46628	2.34772	2.40735	4.97046	2.53389	2.35268	7.88458	3.29839	3.2901	3.0671	4.36111	4.75051	0.66605	0.624706	5.46136	1.26985	4.13942	-1.06683	low
CGGA_1460	0.572603	1	7.1092	0.907424	1.48277	3.4701	1.48036	5.43469	1.08858	3.14485	6.2653	2.83884	5.32145	2.66139	4.41127	4.67435	0.593978	3.70872	2.2972	0.604292	3.22892	1.66934	high
CGGA_1475	0.49863	1	6.42618	2.42613	2.01884	1.92485	1.5866	5.9457	2.15433	4.14807	6.00175	3.10575	2.14715	3.34032	5.10745	5.6014	1.00083	2.094	2.38313	0.608632	4.69791	0.0690645	high
CGGA_243	8.15616	0	6.82789	1.5181	3.52839	2.25389	1.3471	5.61064	2.86939	1.72346	6.30415	4.53481	2.39898	3.2854	4.56075	5.87359	0.664323	0.622709	5.51451	0.689691	5.2999	-1.27215	low
CGGA_247	1.66849	1	6.08501	1.73016	3.02743	2.32049	3.02314	5.36722	2.51301	1.99951	8.7463	2.67498	1.43484	4.0457	4.06888	5.85064	1.8683	0.932127	3.74912	1.30119	4.17498	-1.09722	low
CGGA_738	9.59178	0	6.61301	1.23486	2.87456	4.84537	2.99938	4.76978	2.70332	3.01467	8.88641	2.34973	3.72439	1.64136	3.74557	4.29886	1.53693	0.61965	4.72023	0.738178	3.99096	-0.0907209	high
CGGA_759	3.46027	1	6.82412	3.17551	3.08777	3.72006	1.80358	5.23093	1.01768	2.15367	6.89744	3.08001	4.67446	4.57878	4.09184	5.15162	1.03464	1.22949	4.91076	0.602873	3.70566	-0.311816	low
CGGA_D30	0.589041	1	6.48875	0.828155	1.71792	4.85345	3.59125	4.39854	0.621388	2.65638	6.4334	3.80458	4.52496	1.96865	3.97893	4.58695	0.627721	3.07735	4.80513	3.51777	4.39646	1.09504	high
