# Supplementary material for: Identification and validation of a novel Parkinson-Glioma feature gene signature in glioma and Parkinson’s disease
Source: Front Aging Neurosci. 2024 May 30;16:1352681. doi: 10.3389/fnagi.2024.1352681 (PMC11170708; doi:10.3389/fnagi.2024.1352681)
Supplement: SUPPLEMENTARY TABLE 5 — Risk scores of patients in CGGA693. [file Table_5.XLSX]

## Sheet: S5.Risk scores of patients in C
id	futime	fustat	RBM3	CYP27C1	CBLN1	GIMAP2	FZD9	P4HA1	PLCXD2	HSPA6	DDIT4	LXN	TMEM130	CLSTN2	GBE1	TMEM255A	DLK1	EN1	AKR1C3	S100A12	GNPDA2	riskScore	risk
CGGA_1002	0.835616	1	6.10389	1.05425	2.42101	2.72154	2.31608	4.18849	1.11809	1.93096	4.8307	2.44435	6.98634	3.99773	3.80585	4.36128	0.863922	1.55139	4.40669	0.743077	4.28184	-0.0613371	high
CGGA_1003	8.45753	0	6.41285	2.14569	2.81115	3.43582	1.29002	4.4224	1.36126	1.39107	7.22721	2.61009	4.02801	2.79739	3.62205	5.65372	0.63247	2.32836	5.58437	0.745813	4.71031	-0.330072	low
CGGA_1010	0.673973	1	6.50909	1.55719	3.50869	2.72565	1.7001	3.93553	3.9345	1.54907	7.60443	1.91697	2.63164	3.23188	4.40879	4.2306	0.839851	1.14391	2.28321	0.953575	3.07258	-0.0517698	high
CGGA_1012	8.53699	0	6.84449	0.924317	2.85384	3.41142	2.23855	5.78495	1.25205	3.66389	6.47184	5.81927	1.05363	3.87201	5.18376	5.88865	0.686936	0.641934	3.48324	0.743077	4.39699	-0.186909	high
CGGA_1014	0.720548	1	6.52224	0.960878	1.67458	4.51982	2.49598	4.22317	1.12265	2.12016	4.66406	3.11704	6.21372	1.89008	3.8121	5.16532	0.692411	3.67173	4.60937	0.743077	4.36737	1.37318	high
CGGA_1017	2.10411	1	6.80544	0.923931	2.39247	2.8376	2.53446	4.33238	3.69096	1.56299	6.22885	2.44056	7.791	5.97308	3.88043	3.64917	0.632529	0.724642	3.56012	1.03988	4.53813	-0.593168	low
CGGA_1018	6.92329	1	7.97183	2.34169	3.79404	3.72584	1.46453	4.54564	1.28438	1.84874	8.05436	2.55545	4.42374	2.91597	3.7395	5.49291	1.07341	1.6056	4.80465	0.886344	4.81502	-0.513309	low
CGGA_103	3.25479	1	7.64822	1.04938	2.41394	3.43997	3.47525	5.20183	2.93754	1.35313	7.25747	1.76359	4.13409	5.01299	4.68492	4.90336	0.630778	0.677891	3.86367	1.14182	4.20777	-0.399779	low
CGGA_1030	8.03836	0	5.36592	1.32524	2.9249	2.76477	2.04906	4.16218	1.17576	1.30911	7.01074	2.60587	6.861	4.42312	3.88535	3.19138	0.630189	1.21062	4.19967	0.888431	4.50929	-0.550186	low
CGGA_1033	3.62192	0	5.85795	0.972147	3.79744	1.75495	3.00543	3.90745	1.12554	1.16205	5.25391	2.22484	7.25325	4.04746	3.2281	2.80694	0.637525	0.631526	4.45135	0.750877	4.25844	-1.1218	low
CGGA_1036	3.19452	1	6.53548	2.46086	2.54284	3.69881	2.17605	6.32006	1.2362	5.31891	6.9916	3.1594	2.2968	2.99865	5.8114	4.88748	0.893662	2.62902	2.50517	3.98614	4.31217	0.902895	high
CGGA_1037	2.13699	0	5.67014	0.730297	3.41654	1.95447	3.26427	4.44169	1.34308	1.74565	5.79027	2.39574	6.27112	2.36646	3.57045	3.16442	0.66076	0.907856	5.07052	0.774155	4.04556	-0.673782	low
CGGA_1041	7.84384	0	7.4086	1.5789	3.09954	3.12844	2.33437	5.25476	2.3394	1.26056	7.37825	2.06996	6.12376	4.10733	4.20906	3.35563	0.630142	1.66011	4.96879	0.84638	4.59461	-0.5079	low
CGGA_1048	1.92603	0	6.71155	0.889433	1.33395	3.38588	1.76843	4.75549	1.38783	3.59195	6.19551	4.09063	6.23301	3.74619	5.08201	5.86362	0.724441	2.04113	5.70629	1.34557	4.80651	0.691635	high
CGGA_1051	2.29589	1	6.27738	0.802858	1.9417	2.88574	1.82469	3.89484	1.58726	1.95284	7.03252	3.0906	6.56485	2.78015	3.53535	3.84974	0.695418	0.751212	4.06446	1.04952	4.44165	-0.106734	high
CGGA_1055	4.4137	1	7.38892	3.69049	2.91842	4.73653	1.95095	5.03143	1.78752	1.83636	7.62575	2.55707	2.57997	2.07743	4.67363	5.0759	0.630189	0.680456	6.79859	0.896039	3.85892	-0.0814713	high
CGGA_1057	4.24384	1	6.45508	0.824888	0.83738	4.50442	2.72674	5.09726	1.12249	5.55085	5.42652	3.98954	1.2347	1.6704	4.08554	5.12253	0.63434	2.38251	6.17297	0.747687	3.89892	0.825481	high
CGGA_1058	2.72603	1	6.8362	1.78153	1.24769	5.43148	1.83558	5.7523	1.31176	2.17219	8.0022	4.29175	1.63323	2.37129	4.58851	4.2725	0.629976	0.710074	6.21235	1.19618	4.70207	0.0557792	high
CGGA_106	11.9836	0	6.5805	0.699476	1.96166	4.82773	2.27821	5.19206	1.11809	4.89014	7.42781	4.04075	5.20739	2.73561	4.2045	3.98373	0.926395	0.644656	4.50018	3.71673	4.03845	0.500985	high
CGGA_1065	7.34795	0	6.92386	1.10491	3.53466	2.89846	1.37068	4.78399	1.61515	1.44487	5.53154	3.90648	2.97605	2.48084	4.00697	6.35006	0.759672	0.958968	5.17283	0.756993	4.69896	-0.668099	low
CGGA_1066	1.98082	1	7.15492	1.21551	1.83142	4.31659	1.37299	4.89221	1.56594	1.62019	6.7531	2.29071	4.87619	3.18452	4.6535	5.22201	0.93541	0.75254	4.222	1.61729	4.39162	0.351519	high
CGGA_107	5.90685	1	8.0879	1.06113	1.16356	3.62542	1.21601	5.7346	1.39373	4.97084	6.42223	5.18614	2.55406	2.54135	6.14933	5.52792	0.687888	0.678373	2.58091	1.03149	4.71136	1.0904	high
CGGA_1075	1.9726	0	6.2999	0.816901	0.504865	5.24022	1.30323	5.17958	1.11886	3.93039	5.09006	4.55608	1.39071	1.67967	4.57726	4.74553	0.630543	4.25199	2.57462	1.1398	3.8705	2.15678	high
CGGA_108	1.00274	1	7.58818	1.30963	2.16665	4.68394	2.25489	4.86741	1.99591	3.92027	6.70438	4.96063	3.72789	3.51989	4.8742	7.58206	3.09433	3.57562	2.82102	0.922032	3.72494	1.6842	high
CGGA_1086	5.41644	1	7.33013	0.973507	0.725213	2.75206	1.61385	5.45787	1.82027	4.13391	6.4555	1.42488	1.18197	3.33984	4.46893	4.95791	0.844106	0.852843	1.96755	0.957838	2.99402	0.499265	high
CGGA_1087	1.92055	0	7.70565	3.64117	3.56653	3.42082	1.24832	4.53067	1.93088	1.11828	8.16054	2.78207	3.86271	3.6292	4.18777	5.53788	0.630625	0.79411	4.89982	0.743965	4.38242	-0.678419	low
CGGA_1097	3.77534	1	7.06357	0.897121	0.946784	4.56699	1.3732	4.18447	1.36567	2.46823	6.70552	3.60343	2.56803	1.77875	4.39363	6.25964	0.873547	3.55848	4.27123	0.743077	4.20083	1.51269	high
CGGA_1100	7.11233	0	7.39699	1.5362	3.05284	2.38482	1.58105	3.32387	3.06618	1.64506	7.18811	1.96685	3.55951	2.70719	3.76945	4.33511	0.828327	0.835938	1.97633	0.94203	3.19826	0.019589	high
CGGA_1101	0.586301	1	6.65101	0.8956	2.80014	3.30596	2.48903	3.53528	3.14842	2.48264	5.05166	1.92939	1.54385	3.01585	3.508	6.61215	0.785375	0.789922	1.11445	0.898999	2.99431	0.201773	high
CGGA_1103	1.60274	1	7.43426	3.38003	3.9206	3.34793	1.1385	6.19341	3.06821	2.04174	6.07357	4.09899	1.2109	3.37443	4.98997	5.66693	0.848471	3.28991	2.27899	0.760143	4.60718	0.118338	high
CGGA_1106	1.15068	1	8.18211	0.757243	0.544447	4.3599	1.07667	6.01038	1.24826	6.71881	4.82001	3.8208	1.21422	1.55399	6.67596	6.24728	0.695105	4.48783	2.01304	0.910074	4.10309	2.92413	high
CGGA_1108	2.38356	1	7.42505	1.59135	0.946853	4.23903	3.08889	6.18353	1.57614	3.82639	6.13011	2.41381	2.46848	1.5902	4.39903	6.24837	4.77176	1.0165	3.4339	1.19801	4.00759	0.742898	high
CGGA_1111	7.07397	0	6.45564	2.11123	2.14096	3.79719	2.16152	4.77803	1.25631	3.52759	5.3815	5.26674	2.36578	3.25228	5.2165	5.31183	3.11493	1.45106	5.03402	0.743835	4.22012	0.488027	high
CGGA_112	4.20274	1	7.12434	1.45328	3.28227	2.85286	1.79092	5.3485	1.79706	2.76297	6.60517	2.64438	2.36703	2.38117	4.42169	5.07197	0.63085	0.677989	3.34525	0.74419	4.33356	-0.438803	low
CGGA_1120	1.15616	1	6.99212	1.70741	2.6077	3.14293	1.82748	4.56633	3.38735	3.15052	8.53588	2.51845	3.55738	5.05508	3.94983	5.28826	1.46372	2.89156	2.32156	0.954041	3.08042	0.35291	high
CGGA_1121	7.0137	0	6.36041	1.9009	2.83506	3.60465	2.44027	5.68698	1.31002	1.51785	7.81346	3.35186	3.34332	2.23641	5.01342	4.3694	0.630625	0.690327	6.40566	1.43768	4.47601	-0.380409	low
CGGA_1126	2.14795	1	6.06298	2.41331	5.92796	3.99325	1.7394	4.71046	1.26311	1.86194	5.28618	3.25558	3.1583	2.96219	4.25155	5.04204	0.83665	4.55083	3.60758	0.743195	4.10902	0.230738	high
CGGA_1127	6.97808	0	5.96299	0.860989	3.51812	2.35551	2.70646	4.99	1.56157	2.49692	5.99431	2.7589	3.97975	1.93934	3.63753	4.86476	0.639038	0.802003	5.8471	0.752393	3.61704	-0.687598	low
CGGA_1131	6.93973	0	7.33506	1.6544	5.13611	2.8085	0.984781	5.18724	2.72342	2.00564	7.77559	3.08785	1.58263	3.30827	5.06563	5.7917	0.702358	1.03134	4.06098	0.744556	4.70109	-0.998227	low
CGGA_1132	6.93973	0	5.7004	2.48969	1.87073	3.55299	1.88726	3.80747	1.83354	1.47011	7.30145	1.89712	3.12922	2.42067	4.1503	3.64567	0.631796	0.625388	5.45758	1.20497	4.26039	-0.291929	high
CGGA_1134	0.161644	1	7.72777	1.05297	0.632465	4.03638	1.05185	6.57912	1.53499	6.32712	5.79209	3.6531	3.0879	1.42018	7.05826	5.09275	0.691816	4.43578	1.7806	1.69658	4.01614	3.03226	high
CGGA_1135	3.21096	1	6.61265	0.809407	0.613946	4.25108	1.81491	5.15236	1.1189	5.1357	7.05839	5.47328	1.38166	2.88807	4.85617	4.90003	0.630591	3.78803	2.47033	5.74786	4.0268	1.73831	high
CGGA_1137	6.90137	0	6.32966	1.65992	2.07971	3.62931	2.68208	3.32581	1.84949	3.10814	8.10385	1.86725	4.70411	4.02407	3.87524	7.59663	1.81157	3.64441	2.41345	0.916669	3.10198	1.24893	high
CGGA_1138	1.12603	1	7.41832	0.968717	1.97189	3.5796	2.15095	4.0326	1.44531	2.75202	5.84842	2.71877	2.54771	3.38124	4.21829	7.40114	0.761733	0.909471	1.94838	1.06542	3.16459	0.722447	high
CGGA_1141	1.18356	1	6.1095	0.763565	2.69311	2.90769	2.90802	4.04093	1.12515	1.95352	7.1222	2.49671	7.14289	3.61705	3.53132	3.26608	0.629739	0.661674	4.57299	0.79928	3.92501	-0.35931	low
CGGA_1142	2.75342	1	6.93973	1.19506	0.579568	3.81113	1.41596	5.12506	1.17302	4.39568	8.24223	4.71674	3.74913	4.05478	5.15737	5.1213	0.737134	5.60241	2.34087	0.744356	4.3261	2.06213	high
CGGA_1144	6.86301	0	6.56641	0.88784	2.86675	2.63733	2.1727	4.04354	1.13728	1.34353	7.04061	2.81332	7.11284	3.63203	3.70808	3.05645	0.629786	0.623235	4.51169	1.10406	4.43536	-0.537877	low
CGGA_1147	6.84384	0	7.26238	1.86392	2.32367	3.25084	1.69854	4.9695	1.48325	1.4343	8.78541	1.94527	4.79842	3.48782	4.8075	4.81416	0.686733	0.727835	5.99964	0.743527	4.54378	-0.405029	low
CGGA_1148	1.63288	1	6.97177	0.91363	0.896519	4.57117	1.34813	5.51793	1.11847	3.83137	6.94338	3.91149	1.41612	1.97702	5.38249	5.51467	0.815048	2.70288	4.14855	1.43662	4.26384	1.38092	high
CGGA_1152	6.80548	0	6.18643	0.95569	1.15667	3.87425	3.2918	4.90648	1.16698	4.31975	5.12167	4.53366	2.62736	1.89437	3.75946	6.28252	0.709847	1.11881	5.42226	0.744142	3.52896	0.531351	high
CGGA_1154	1.04932	1	7.26953	2.27134	1.87827	4.04558	2.0582	5.8971	2.27679	2.71225	6.07049	4.31203	1.57751	2.98305	5.70118	5.83898	0.682332	2.18055	4.338	4.75988	4.63031	0.719327	high
CGGA_1155	3.76164	1	5.99425	1.22193	3.4507	2.83797	2.33734	4.44478	1.45179	2.01015	6.53531	2.55261	2.84611	2.83672	3.61436	4.4595	0.858234	1.15946	5.75784	1.62501	4.11528	-0.886323	low
CGGA_1156	6.7863	0	6.7298	1.44953	3.46501	3.517	2.75796	4.67688	1.14698	4.84112	5.42932	2.67625	3.25922	3.11622	3.69834	5.11102	1.49339	0.67926	4.9147	0.857747	4.29771	-0.628961	low
CGGA_1157	2.03014	1	6.78148	0.817348	1.52156	2.82738	2.99097	4.81037	1.11897	2.18964	7.19888	2.20367	4.68493	2.84652	4.05851	5.42698	0.769513	2.0458	6.58724	0.744	3.57839	0.221225	high
CGGA_1158	6.76986	0	6.94781	1.74573	2.62862	3.68213	1.08943	5.04119	1.30848	1.62607	6.96071	2.16479	2.77719	3.32811	3.68214	6.26304	0.719902	1.11464	6.34374	0.931297	4.23729	-0.698212	low
CGGA_1159	6.75068	0	6.22575	0.818957	2.97504	2.52659	3.01545	4.10428	1.55871	2.19178	5.96888	3.22607	6.64803	3.3048	3.30071	3.43772	0.630142	0.738945	4.7984	0.891218	4.3321	-0.645102	low
CGGA_1161	6.74795	0	5.77429	1.15833	3.41128	2.85155	3.02728	4.41959	1.24201	2.00397	7.26933	2.62035	6.48911	3.80137	3.76792	4.00934	0.837205	0.890108	5.62558	0.92616	3.88829	-0.644144	low
CGGA_1162	6.73151	0	5.55288	1.82459	2.85422	1.61702	3.13814	5.06673	3.14043	2.08271	5.81872	1.92029	5.58094	2.4074	3.34374	3.53898	0.680895	1.40601	5.24915	1.20289	3.42416	-0.613803	low
CGGA_1164	2.8	1	6.70227	2.15224	3.60624	3.30081	1.8077	4.5375	1.33133	1.38304	7.89146	2.40789	5.62704	2.88826	3.29694	4.91816	0.629786	1.51069	6.09675	0.743124	4.55117	-0.805944	low
CGGA_1169	4.83562	1	6.52047	2.03792	2.41042	4.46642	1.67796	4.77378	1.24033	1.38166	5.86301	2.57319	3.12619	2.55183	4.91467	4.02141	0.914249	0.639204	6.65276	0.743077	4.51506	-0.120593	high
CGGA_1172	6.6137	0	6.25916	1.15241	3.09582	5.50567	1.95392	4.86146	1.1261	4.42093	7.26933	2.7621	3.63483	2.09927	3.80473	5.34855	0.686573	0.713259	6.58273	1.42185	4.21941	-0.141166	high
CGGA_1178	1.15616	1	7.30785	2.43516	2.83647	3.13452	1.37592	4.79791	2.04044	1.61274	8.18461	2.4098	5.87167	3.72211	4.43071	5.12722	0.75647	0.892773	3.44261	1.85311	4.22761	-0.0913165	high
CGGA_1181	0.871233	0	6.25431	1.94723	2.75648	3.68767	2.14864	5.19843	1.19878	3.0262	7.60819	2.71492	2.22216	1.87298	4.72802	4.35077	0.673018	0.697556	4.73708	2.39007	4.19298	-0.127286	high
CGGA_1183	1.11781	1	6.70426	1.79426	0.582885	3.61946	1.6538	4.42141	1.28382	2.22662	5.99934	3.70602	1.17943	3.11274	4.65847	4.78113	0.633543	0.62726	3.0224	1.39163	4.36383	0.376991	high
CGGA_1184	0.427397	1	6.47574	1.27062	3.50323	3.41738	2.81565	4.2236	1.18247	2.85886	7.39799	3.17913	6.81198	3.96186	4.1144	2.96623	1.1482	1.28518	4.21301	3.65527	4.24498	-0.145874	high
CGGA_1185	2.00274	1	6.36255	1.32117	0.995625	4.4275	2.76914	4.82938	1.11908	3.09856	7.7828	3.81251	1.82946	3.6059	4.3269	6.95458	6.5878	0.86045	5.39847	0.964952	4.96122	-0.103465	high
CGGA_1191	6.47945	0	7.49835	2.1698	4.38297	2.0416	1.21184	4.86146	1.84147	2.74192	6.54169	3.0637	3.36703	2.19682	4.25446	4.32956	0.793418	3.01394	4.24223	1.0865	3.96101	-0.104352	high
CGGA_1192	6.47397	0	6.94457	2.46584	1.84728	4.17949	2.31748	4.43318	1.29807	2.6427	4.81092	2.49595	2.39357	2.11895	3.99167	4.03092	0.90379	1.04171	5.18563	0.743077	4.22102	0.103014	high
CGGA_1198	6.43562	0	6.41448	1.42237	4.15978	2.47877	1.66707	5.04406	3.12727	2.52806	9.33876	1.77955	4.30832	4.92067	4.20201	4.01993	0.837513	1.1406	3.49312	1.7448	3.17606	-0.793451	low
CGGA_120	0.789041	1	6.65922	0.852444	0.942297	4.06258	2.04793	4.85167	1.11989	2.76379	7.52014	5.40474	2.98502	3.05362	5.03616	4.82948	0.752842	3.3083	3.98612	1.23126	4.24685	1.34486	high
CGGA_1204	6.40548	0	7.80542	2.60594	4.32725	2.86323	1.23714	5.04815	2.25785	1.54459	6.6062	2.60906	4.26118	4.08825	4.26883	3.58539	0.919544	0.74377	5.21459	0.743551	4.27948	-1.05936	low
CGGA_1205	2.54521	1	6.40149	1.23662	2.55897	3.41911	1.71917	3.97342	2.89629	2.83089	5.48375	1.71286	2.74048	3.29552	3.39436	3.72133	0.797514	4.20174	3.05057	0.91116	3.11763	0.737852	high
CGGA_1207	6.3863	0	5.83259	1.04122	3.22176	3.71398	2.65783	4.38812	1.12306	1.31772	6.90507	2.37337	6.38545	3.27289	3.27692	4.42496	0.97047	0.628745	5.19257	0.748277	4.39076	-0.689536	low
CGGA_1208	0.441096	1	8.10495	0.776271	0.560261	4.61246	1.07761	7.3411	1.34623	8.68799	7.79696	5.12507	1.613	2.89391	7.59549	5.63194	0.63247	4.58474	2.30542	4.38697	4.42973	2.86638	high
CGGA_1211	6.36712	0	7.21612	0.88459	4.89827	3.62123	1.70253	4.71875	1.47132	2.96656	6.78598	2.75093	4.7765	2.865	3.57416	6.27415	0.930028	0.653065	6.55684	0.981295	5.05823	-1.27182	low
CGGA_1212	6.27945	1	7.30785	1.45475	2.1712	3.21805	1.60168	5.21309	1.33619	1.61879	8.06876	2.30172	2.39681	5.47054	4.70928	4.5737	0.630177	0.755525	4.12091	1.30482	4.52016	-0.727424	low
CGGA_1223	1.86849	1	6.88701	1.27226	0.710357	4.52089	1.57342	4.11172	1.12783	5.00285	4.3071	4.40728	1.11433	1.42422	4.24878	5.94701	5.06847	1.48062	1.63709	0.753271	4.01128	1.47168	high
CGGA_1226	1.83562	1	6.3711	0.89101	1.09107	4.50463	1.44931	4.08586	1.12726	2.44927	7.26704	2.77946	4.49251	3.69097	3.54744	5.86644	0.629739	2.09694	4.89651	0.743077	4.6328	0.322842	high
CGGA_1228	6.29041	0	6.19767	0.803392	2.75326	3.66057	2.31608	3.72996	1.15019	2.10047	6.78993	2.97396	6.5585	3.6273	4.19523	4.77167	0.663268	0.641435	5.00616	0.822096	4.14006	-0.000658469	high
CGGA_1232	5.66301	1	6.66645	2.04222	1.69749	3.86181	1.64365	4.39312	1.15522	2.76056	7.29229	2.15384	1.906	2.45956	4.41132	4.21978	0.734037	0.707005	5.15877	1.04349	4.00189	0.00342316	high
CGGA_1235	6.26575	0	6.53727	0.88446	1.09758	3.88663	2.02282	4.79566	1.13318	2.97336	5.62504	2.85267	3.23073	2.34426	3.5795	5.00064	0.629834	0.669413	6.32312	2.78676	4.11811	-0.0781541	high
CGGA_1236	0.523288	1	6.96006	0.777568	1.59478	3.64548	2.47553	4.63347	1.57034	2.20735	6.09453	2.18285	4.4501	2.14797	4.07052	3.86544	0.959589	0.684461	4.2488	0.743315	4.30005	0.177768	high
CGGA_1238	6.25205	0	7.1195	1.32257	1.25128	5.03727	4.03161	4.82661	1.12622	3.10061	7.73582	2.9567	3.99092	2.76321	4.15754	6.78062	0.965929	3.11753	5.25772	0.751582	4.38492	1.01292	high
CGGA_1239	6.24658	0	6.80107	1.99627	2.83944	3.80536	1.57385	5.10661	1.17742	2.35729	6.57159	2.60628	3.16357	2.12657	3.73019	3.86518	0.700695	0.699202	6.45625	0.743267	4.30999	-0.658096	low
CGGA_1248	0.378082	1	6.88044	1.66879	2.91454	4.09396	1.32449	4.40997	1.11907	2.57179	5.05014	3.24248	6.27874	4.29618	4.58365	4.51887	0.81437	1.46896	5.46242	0.845594	4.35755	0.192619	high
CGGA_1255	0.361644	1	7.37444	1.44892	0.555756	5.05924	1.0756	5.73917	1.50906	8.58806	7.65547	2.5272	1.1204	1.45618	6.02701	5.24009	0.679867	1.95251	4.50545	1.16449	4.19499	1.6556	high
CGGA_1256	6.11781	0	6.17558	0.825928	2.17308	2.56476	3.04978	5.09283	1.29762	2.81346	5.69507	3.54142	4.17009	2.09917	4.03338	4.44515	1.15944	3.3591	4.493	0.743315	3.82729	0.621795	high
CGGA_1257	0.526027	1	6.2315	0.903662	2.43097	3.47628	1.62464	4.37669	1.21303	2.62481	5.08641	3.18639	7.1337	4.08362	4.13826	4.62672	0.672762	0.719779	3.75437	1.00785	4.73102	-0.0102888	high
CGGA_1260	0.484932	1	6.08926	1.20034	1.23074	2.92073	3.83105	5.78602	1.13375	3.18587	5.46085	2.94052	3.22574	1.55286	4.76727	4.50661	0.823356	4.70046	5.25549	0.816418	4.0427	1.27316	high
CGGA_1262	0.454795	1	7.08839	1.13802	0.65272	3.80216	2.39724	4.80404	2.27043	5.33133	8.34816	3.00943	2.76781	4.93794	4.42066	3.86612	1.22907	3.91211	2.92002	1.42704	3.2099	1.27604	high
CGGA_1264	6.07397	0	6.84974	1.50051	3.015	3.76235	1.62026	4.83567	1.1917	1.47474	6.58341	3.54126	2.44664	2.57503	3.93715	3.47838	0.630094	0.759173	6.13183	0.743433	4.35433	-0.691435	low
CGGA_1269	6.06575	0	7.4463	1.11241	3.50103	3.2891	1.18743	4.60085	2.09245	1.86626	6.80104	3.72423	3.7342	3.56061	4.02997	5.74441	0.630719	0.624235	4.59333	1.27155	4.3428	-0.602473	low
CGGA_1273	5.23836	0	7.18411	1.73654	4.60268	3.69224	1.77952	4.82541	1.39907	1.64615	8.27108	2.9075	6.09315	3.21692	4.24978	5.15675	2.28369	2.3883	6.32703	0.857467	4.3541	-0.305364	low
CGGA_1282	3.05753	1	6.72493	0.839364	0.815194	3.95581	1.1567	4.71861	1.24081	6.645	8.00678	5.12326	1.08601	3.60019	5.04576	4.9899	0.631854	3.76239	3.32723	1.24008	4.42635	1.31111	high
CGGA_1286	6.01096	0	6.17443	1.29862	3.33927	2.31184	2.46131	4.63633	1.85634	1.43258	6.77825	2.4673	2.38069	3.68992	3.78221	3.86228	0.633294	1.05832	6.13851	0.970333	4.27523	-1.31447	low
CGGA_1291	6	0	6.11088	2.46052	4.53662	1.48237	3.14826	5.24781	1.67432	2.87609	5.54784	1.74973	6.15281	3.20135	3.40218	4.50292	1.15404	4.54838	5.11971	0.834222	4.31104	-0.44354	low
CGGA_1295	0.849315	1	7.03465	0.820347	2.29808	4.78989	1.18776	5.158	1.20016	3.40335	5.37712	4.07903	1.20206	2.79606	4.25854	6.28471	0.629786	3.22241	6.02707	0.743124	4.62885	0.438581	high
CGGA_1300	3.91233	1	6.84826	2.5223	1.93354	3.83808	1.90515	4.64278	1.49877	1.68227	5.36581	2.71971	2.21314	2.12697	4.31486	4.30059	0.694212	0.749911	4.89597	0.743077	4.45769	-0.0709926	high
CGGA_1303	5.93973	0	6.44219	0.849314	2.36343	1.75354	2.42456	4.09818	4.12919	1.6306	7.28072	1.57604	5.53749	4.89372	3.97421	2.864	0.750482	2.72788	1.88106	0.864042	3.16392	0.207598	high
CGGA_1305	5.44932	0	6.04612	1.57576	3.14736	2.84595	2.27782	4.75417	1.64529	2.91815	4.97544	2.24429	2.72992	2.09826	3.84808	4.44423	0.631617	0.702161	5.74896	0.940041	4.21614	-0.741218	low
CGGA_1309	2.6411	0	6.12905	2.20002	4.24903	1.88835	1.8301	5.6658	1.66261	2.25462	6.09556	2.36224	4.21235	4.00923	3.69952	4.38084	0.885118	0.818967	6.04906	1.19969	4.04093	-1.55065	low
CGGA_1311	2.9589	1	6.53935	1.17626	1.73869	3.62154	1.42182	5.29159	1.35261	1.24382	6.20202	4.02513	4.87362	3.14389	4.68412	7.61765	0.722503	0.85736	4.20925	0.751582	5.10887	0.143936	high
CGGA_1317	5.89589	0	6.50909	1.26924	1.82841	2.48676	1.67874	3.94806	4.47168	1.41748	8.86541	1.61861	5.69261	4.64632	3.06546	5.64756	0.773161	1.37816	2.55198	0.886763	3.2638	-0.206	high
CGGA_1318	4.10137	0	6.70037	2.77712	1.52739	4.62734	1.29123	4.68875	1.19496	3.74046	6.26473	2.73406	1.93689	1.8624	4.15267	4.70871	1.29494	1.69766	3.11954	0.955964	4.12647	0.750553	high
CGGA_1319	5.88767	0	5.95566	1.62437	3.6184	2.26063	2.51857	5.48199	2.74584	1.26828	6.02842	1.82022	5.32139	3.40771	3.75527	4.31944	1.23368	0.74495	4.26267	0.747687	4.2408	-1.03366	low
CGGA_1321	1.92329	1	7.14056	2.66528	2.92356	3.71183	2.55163	4.74598	1.3505	1.62734	7.31086	2.66197	2.07988	3.22906	3.91256	4.88437	0.742665	0.718386	2.528	0.743172	4.16897	-0.376824	low
CGGA_1326	0.882192	1	6.02218	0.880476	2.18904	3.22552	1.54522	4.95101	1.18173	2.91904	6.11125	4.30194	4.31508	1.89096	3.78143	4.89693	0.855671	4.11002	4.46916	1.03922	4.20425	0.855725	high
CGGA_1334	0.4	1	6.78112	0.824888	1.49217	3.84661	1.52964	4.32608	1.1736	4.44972	8.33315	2.66425	1.88402	2.87543	4.15638	5.44569	2.07929	0.710445	4.12683	0.743693	4.12486	0.0761422	high
CGGA_1335	5.33425	0	6.3677	1.33275	3.73482	3.67978	2.05787	4.7354	1.32142	1.27838	6.81961	3.01992	6.216	3.75893	3.70317	4.24866	0.737503	0.623286	6.131	0.743172	4.5215	-0.89898	low
CGGA_1337	5.82466	0	5.74961	1.00411	2.68501	3.34866	2.4875	4.37333	1.5498	2.92479	6.35953	2.73034	6.31822	1.47298	3.69728	3.45695	0.631464	0.625033	5.05558	0.744805	4.19787	-0.0723182	high
CGGA_1339	5.80822	0	7.5741	2.09729	3.05188	2.96409	1.79631	4.70868	2.11655	1.69398	6.3643	2.23056	2.64256	2.52652	4.30521	4.22989	1.83863	0.695033	5.36113	0.743172	4.52684	-0.679132	low
CGGA_1345	5.78904	0	6.26499	0.798399	2.52928	4.12628	2.09164	5.08078	1.12679	3.27211	6.67719	2.74613	3.07826	3.16532	4.17995	5.54587	0.786199	1.53495	6.3303	1.54685	4.0616	-0.130313	high
CGGA_135	5.27123	1	7.66181	0.817732	0.748211	5.19399	1.97522	6.60599	1.50515	5.76865	7.7773	5.05672	1.68558	2.89672	6.04049	4.43024	0.636668	2.42402	4.45023	2.01038	4.0185	1.57868	high
CGGA_1350	5.7726	0	6.87087	2.59057	2.64529	2.35452	1.56911	4.35989	4.00032	1.67451	6.92063	1.9939	3.10671	3.9021	3.75068	3.75293	0.773974	0.777708	3.91368	0.887577	3.19123	-0.598128	low
CGGA_1353	2.8	1	8.0906	1.12589	0.508746	4.96568	1.0859	5.58244	1.22092	3.34789	3.75011	4.35065	2.51331	4.25446	6.11814	6.70816	0.634305	2.91332	2.7102	1.20711	4.96201	1.79816	high
CGGA_1354	1.45205	1	6.51581	1.19996	0.594719	3.7683	2.96613	5.37884	1.12737	4.90124	6.30992	6.40927	1.27909	2.34164	4.85048	6.39123	0.881536	3.66537	2.4157	0.75279	4.07478	1.70746	high
CGGA_1356	2.59726	1	6.54023	0.814365	2.91803	2.78315	1.87985	4.2754	1.99069	1.64671	5.40482	2.50362	7.13796	4.69611	4.29968	3.59446	0.662363	0.666845	3.73783	0.82936	4.24802	-0.28155	high
CGGA_1359	0.939726	1	6.58112	1.8784	1.0026	4.21678	1.87702	5.97062	1.32855	3.34591	6.16867	3.1383	2.7337	3.67062	4.73136	6.42293	7.00816	0.625616	3.71434	0.74535	4.42116	0.281152	high
CGGA_1361	5.73151	0	6.87087	2.19608	2.63019	3.31768	1.92651	5.33146	2.53661	2.15419	8.04869	2.33532	6.69389	4.62155	4.60148	4.18135	0.745555	0.644457	4.89904	0.743315	4.65094	-0.518071	low
CGGA_1362	5.73151	0	6.96253	2.18243	3.87789	5.33827	1.73966	4.99565	1.35929	1.60604	7.37708	2.55861	6.51841	4.27678	3.78405	5.35766	0.762725	0.991156	5.2156	0.779384	4.78077	-0.484315	low
CGGA_1365	0.693151	1	6.88662	1.73092	2.6732	2.30499	3.06375	5.36589	3.34644	5.58257	7.05432	2.02336	1.7246	3.03989	4.80702	4.77793	3.31586	2.73112	2.29709	0.929641	2.96688	0.615797	high
CGGA_1368	5.71233	0	7.58044	1.78821	3.45499	1.74502	1.77609	4.11741	3.88566	1.63939	6.7915	2.17099	3.65143	4.03852	3.75393	3.59884	0.768281	0.771609	2.48838	0.881873	3.32295	-0.668632	low
CGGA_1369	0.986301	0	5.85369	1.6162	3.69081	2.94944	1.98621	5.165	1.77615	1.84926	6.83179	2.18564	4.2137	3.14233	3.94455	4.31715	0.795239	0.632668	5.32986	0.751945	4.22433	-0.985998	low
CGGA_1371	5.69589	0	5.93592	0.8964	0.623007	3.87155	1.48145	5.43759	1.12689	4.86101	5.43307	5.04399	1.07567	2.61446	5.68822	4.9896	0.638933	2.48393	5.8789	1.51617	3.79934	1.23653	high
CGGA_1377	5.66575	0	7.14684	2.3219	2.35172	3.50244	1.33785	5.51111	1.54288	2.14867	6.39039	2.2631	1.77499	4.43092	5.50441	4.03619	0.630591	0.624097	5.37636	1.08849	4.73585	-0.549605	low
CGGA_1378	1.60274	1	7.47134	1.53791	1.07122	2.4274	2.07687	4.38973	3.08568	2.56711	8.66903	2.88212	2.87824	3.64951	3.97792	5.54309	2.38877	4.65528	2.01859	0.899603	3.6121	1.12631	high
CGGA_1380	0.79726	1	6.95594	0.844075	1.94147	4.8855	1.62565	4.27813	1.2735	2.58929	6.94778	3.12942	5.31615	3.39557	3.99894	5.57059	0.629976	0.758014	4.5765	0.743315	3.62747	0.558251	high
CGGA_1382	0.778082	1	7.41269	0.928489	2.54669	4.64855	1.18355	5.47734	2.29109	2.72414	4.7878	3.94653	4.45167	3.61203	4.94688	6.81364	1.03138	1.77187	3.83222	0.817952	4.86855	0.586148	high
CGGA_1383	2.42192	0	6.64326	1.14216	3.33505	2.19046	1.55308	5.06769	1.54211	3.39043	5.90865	3.80529	2.61752	2.27015	4.09682	5.02903	0.989317	0.88045	7.08757	1.04771	3.7286	-0.735219	low
CGGA_1386	5.63836	0	6.16898	1.47546	4.04978	2.81585	2.26241	5.38016	1.61555	2.38326	4.94814	3.09765	3.53975	2.14982	3.60467	4.25579	0.674053	1.25824	6.69005	1.76866	4.33409	-1.01731	low
CGGA_1387	0.246575	1	8.33153	1.58522	0.613788	3.93332	1.05872	5.77077	1.67932	3.7355	6.76801	4.14705	2.45631	2.85223	5.57057	5.9225	1.86134	4.77088	2.07156	1.07656	4.49606	2.10569	high
CGGA_1389	3.75342	1	6.08881	1.74279	4.00181	2.4186	2.24583	4.87459	1.483	1.2956	6.95048	2.10403	5.645	3.03677	3.55192	3.84842	0.630283	1.75109	5.66045	1.95389	4.11893	-0.847237	low
CGGA_139	1.90137	1	6.73638	1.18404	3.19169	2.92218	2.03761	4.25853	3.7949	1.5197	7.41792	2.14225	8.02246	5.49749	4.23782	3.7078	0.668907	1.14298	3.19731	0.743741	4.43117	-0.401067	low
CGGA_1390	5.61644	0	6.00123	1.5016	4.27234	3.00086	1.79964	4.42307	1.11832	3.63457	5.96745	2.85738	6.12774	3.36065	4.16177	3.45651	3.79564	0.916542	4.32458	0.743315	4.3296	-0.484003	low
CGGA_1391	1.16712	1	6.22336	0.90557	1.50561	4.14275	1.229	5.84049	1.26633	4.10817	6.31471	3.62729	3.19624	2.12232	4.85306	5.70071	1.30912	4.20154	4.03221	0.827309	4.48492	1.37084	high
CGGA_1392	1.29589	1	5.75906	1.15851	0.610265	3.53796	1.31075	5.95889	1.21667	4.72315	4.66602	4.11572	3.30516	2.10689	4.58585	5.99511	0.877685	3.5126	4.11465	3.15896	3.89284	1.47014	high
CGGA_1398	1.51781	1	7.14384	1.91937	2.96958	3.44496	1.94012	5.42309	1.70479	1.8333	6.81596	2.84248	2.49232	2.48586	4.22837	5.36838	0.704035	0.645578	5.57586	0.743172	4.22979	-0.581348	low
CGGA_1400	5.56986	0	6.1979	1.10271	4.5544	2.16615	2.29283	5.02148	3.04363	2.14035	5.54171	3.09469	4.27947	2.75745	3.72277	4.55375	0.914838	3.39213	4.91234	0.831298	3.93399	-0.383485	low
CGGA_1401	4.60274	1	6.75397	2.58317	2.55777	3.18809	1.99032	6.00419	2.4034	1.87352	6.09478	2.69678	4.06298	3.64422	5.04622	5.10781	0.893662	0.641236	4.97288	0.743172	4.53366	-0.401453	low
CGGA_1402	5.56164	0	7.11768	0.797812	0.70658	5.30782	1.40013	5.38678	1.11819	5.79879	7.35084	5.09941	1.692	3.45758	5.24277	3.90875	0.67198	5.62136	5.53397	2.78378	4.02739	2.05659	high
CGGA_1403	1.86027	1	6.8855	1.81168	1.61788	3.52688	1.09219	6.72879	2.01731	2.94917	5.63989	5.42864	0.944716	1.30144	6.63109	8.44278	3.75699	3.45107	1.5739	0.762083	4.74779	1.9065	high
CGGA_1404	5.5589	0	6.16129	1.04389	3.18969	3.4398	2.03174	4.85035	1.1823	1.64615	6.06816	3.49872	4.87078	3.43481	3.74205	5.20634	0.629786	0.671642	6.36775	0.845313	4.64645	-0.862143	low
CGGA_1407	5.52329	0	5.79811	1.09251	5.00163	2.45211	2.56075	5.67893	1.51837	2.78523	4.90103	3.71738	5.57511	3.78854	3.82377	4.54539	1.61683	0.873274	5.85448	0.763524	3.9958	-1.19604	low
CGGA_1410	2.26027	1	8.01453	1.21214	0.831537	3.71908	1.34665	6.68005	1.93976	2.29203	5.36291	3.66659	3.1036	3.62624	3.5798	6.64658	1.7929	0.792319	2.54811	0.841115	4.8004	-0.112863	high
CGGA_1413	5.50137	0	7.4302	2.04928	3.19487	3.18212	1.39018	4.80418	3.59459	1.28743	6.3111	2.14388	6.45427	4.6582	3.87594	3.59214	0.630094	0.700863	4.69454	0.743433	4.6891	-0.871298	low
CGGA_1415	5.49863	0	7.37692	0.860306	1.03222	5.99852	1.58277	7.66023	2.08427	5.65499	6.47945	4.73893	1.68776	1.77778	7.13307	4.53904	0.964106	2.58135	3.65326	3.14036	4.64578	2.11128	high
CGGA_1417	5.48219	0	7.86883	2.04536	3.65162	3.68376	1.28042	4.66005	3.21753	1.58274	8.2999	2.71587	5.48615	3.93262	4.38849	5.84949	0.837703	0.658955	5.44194	2.57031	4.37195	-0.530144	low
CGGA_1418	0.786301	1	6.89701	1.4165	1.59726	2.43743	1.40544	6.4645	2.51426	6.58686	8.83493	2.35876	2.44454	5.18189	5.13684	4.76206	0.965442	3.8278	1.33974	0.863564	3.48875	0.82313	high
CGGA_1419	0.682192	1	7.07822	0.779656	1.8827	3.91561	1.43603	4.54211	1.11809	2.93869	5.13029	2.72291	5.5738	4.03397	4.43712	5.19405	0.637077	2.78514	4.27055	0.743077	3.87219	0.960694	high
CGGA_1420	0.99726	1	5.40943	0.933858	3.6437	2.63408	3.4148	4.42522	1.54113	2.6259	7.00803	2.75375	8.16306	4.22116	3.24868	2.83053	1.1005	0.803749	4.75236	3.25288	3.52042	-0.652283	low
CGGA_1421	5.44384	0	5.33779	0.69812	3.72006	3.52407	3.30058	4.76816	1.76786	2.38326	4.22603	2.23668	7.00867	3.69565	3.72249	2.98143	0.7258	0.789401	4.25934	2.09757	4.21776	-0.478233	low
CGGA_1422	0.558904	1	7.08656	0.956852	0.712259	2.48915	1.69326	5.15222	1.85259	6.19048	6.16071	3.35499	0.919355	2.03431	5.61263	5.25766	0.831551	4.01731	1.56455	0.94526	2.85796	2.1901	high
CGGA_1424	5.43288	0	6.03601	1.59603	3.35525	2.71965	1.39764	4.48437	3.26211	2.40605	7.98474	2.90007	2.99925	3.9193	3.35201	3.22062	1.3134	1.22795	4.09203	0.910667	3.03553	-0.727837	low
CGGA_1425	1.75342	1	6.63816	1.48933	1.02491	3.07694	1.80781	4.79524	1.22836	3.17397	7.46847	4.76558	2.67381	1.92074	4.08301	5.97222	2.16556	4.74794	1.97025	1.13459	4.29558	1.53577	high
CGGA_1426	0.40274	1	6.64582	2.15601	2.88674	3.66772	2.65542	5.20943	1.18639	3.77074	6.32603	4.20001	3.53738	1.66347	4.82774	5.49374	5.29718	5.38516	2.5867	1.03224	4.53624	1.62341	high
CGGA_1429	5.4137	0	7.84519	1.32403	3.94941	3.82582	1.20287	5.4103	3.58241	2.45396	6.28886	4.96299	2.14192	3.9351	4.76821	5.08127	0.896248	1.22979	5.06098	0.98075	4.56613	-0.557716	low
CGGA_1430	0.482192	1	7.42637	1.59424	3.93146	3.28067	4.4131	5.38634	2.54783	4.6943	6.22123	3.82194	2.53668	1.56948	3.71254	6.93502	2.08128	0.636329	2.07842	1.44502	4.27261	-0.259986	high
CGGA_1431	5.41096	0	6.33117	1.03444	3.41053	3.60622	2.332	5.02748	1.15483	1.96361	6.93455	2.4177	4.74476	1.99805	4.2865	3.86183	0.629834	0.705058	5.37271	2.43488	3.82456	-0.179533	high
CGGA_1433	1.33425	1	7.00496	0.89101	0.509391	5.20868	1.42296	5.62248	1.12306	7.57816	7.47375	4.08289	2.07405	2.64198	5.28179	6.3399	0.838739	2.14894	2.85474	3.41651	3.70948	1.85377	high
CGGA_1434	0.221918	1	7.22351	0.820599	1.3217	5.01592	1.25992	5.52134	1.11809	4.71409	6.95398	3.95061	4.48686	2.30643	5.34196	6.32819	0.629739	1.45168	3.89576	0.743077	3.89097	1.51574	high
CGGA_1435	0.887671	0	7.27857	1.23635	3.74738	3.85886	1.86878	4.8606	1.86641	2.01179	7.2458	2.5774	3.42406	3.4794	4.95189	4.57432	0.635681	2.36539	5.42567	0.743077	4.27238	0.000888838	high
CGGA_1437	2.8411	1	6.39345	0.816246	3.08701	3.62748	2.69418	4.34609	1.469	2.94843	6.95088	2.97138	7.44789	3.77989	3.72898	4.10032	0.629763	0.648158	4.75744	0.984411	4.55784	-0.383363	low
CGGA_1440	5.3726	0	6.72493	1.44798	3.73625	3.87341	2.13816	5.07691	1.31048	1.53323	6.25706	2.63794	5.01606	3.32071	3.977	3.91907	0.629786	0.638407	5.89069	0.840631	4.53366	-0.799857	low
CGGA_1441	3.67123	1	6.57191	0.809619	1.13324	5.51462	2.16152	5.85128	1.11894	6.03708	7.06314	6.29552	2.04555	2.52178	5.13257	5.13805	0.630625	1.19741	5.62973	3.23132	4.00334	1.04506	high
CGGA_1443	5.3589	0	6.52224	0.89245	0.799053	4.66198	2.0062	5.82312	1.19574	5.47101	6.4378	4.33661	1.60449	1.57852	5.32682	4.34802	0.798967	1.02693	4.04711	2.07937	3.88666	1.17194	high
CGGA_1444	1.30411	1	7.06495	1.156	0.733823	3.49187	1.80058	5.70681	1.70773	3.93352	5.31968	3.77356	2.62836	2.78119	5.23769	5.66301	0.760826	3.8519	2.87012	0.743077	4.07968	1.65014	high
CGGA_1445	5.35616	0	7.19016	1.93984	2.18284	2.35788	3.1896	4.90874	1.92276	2.36067	8.20614	2.78721	1.70969	3.11884	2.83524	2.52428	8.95637	0.926649	2.53887	1.02686	3.76814	-0.824236	low
CGGA_1446	5.35616	0	6.6765	1.32787	2.93592	1.35441	1.87004	5.70051	3.03521	1.43953	8.89359	2.97231	3.99811	4.2069	4.70109	4.13943	0.836886	0.845107	4.69614	0.950604	3.65537	-0.86371	low
CGGA_1447	0.843836	0	6.42729	0.945982	2.86173	2.8206	2.49163	4.14432	3.34673	2.73104	6.43302	1.86426	5.5738	5.6605	4.25183	3.83648	1.52916	1.16159	2.07632	0.93705	3.12331	0.021976	high
CGGA_1451	1.2	1	6.31493	1.07653	0.793672	4.87231	1.37249	5.51445	1.42632	6.14753	7.0902	4.49269	2.10925	1.76094	5.01853	5.12557	0.629834	4.30726	3.43901	2.71961	3.71458	2.15842	high
CGGA_1452	1.28219	1	6.31447	1.04185	0.896167	3.75135	1.69462	5.64771	1.48198	5.64205	6.08494	3.75525	1.97087	1.77318	4.77622	5.94895	1.13204	3.09495	3.22514	2.61029	4.09437	1.3765	high
CGGA_1454	5.33151	0	6.26881	0.903324	3.19342	2.57711	2.99056	4.14085	1.38488	1.34942	5.38211	2.24543	7.38266	4.29984	3.81997	2.9421	0.632174	0.678819	4.14612	0.745516	4.30287	-0.580583	low
CGGA_1455	5.33151	0	6.56401	2.35723	2.77564	2.03536	1.54006	4.78848	3.38752	1.49454	8.42347	1.38307	4.10221	3.82457	3.73798	3.41904	1.12742	0.810112	4.02096	0.917879	3.01156	-0.6929	low
CGGA_1457	0.854795	1	6.96297	1.17133	1.45515	5.61475	2.50682	5.68854	1.3057	3.77873	7.66531	3.67195	1.65229	2.13017	4.94881	3.55228	0.806503	4.321	2.78601	1.20299	4.63439	1.6077	high
CGGA_1458	0.347945	1	7.31825	3.19955	4.04189	3.39567	1.39313	4.39324	2.31469	1.33792	7.97606	2.33466	2.36848	2.58217	3.56752	5.88828	0.701304	0.624678	3.90974	0.744474	4.71313	-1.04754	low
CGGA_1459	1.43014	0	6.99978	0.908685	0.784227	4.15278	0.914721	6.30689	1.22621	3.30761	7.37094	2.44824	2.91096	1.70153	6.69469	5.82577	0.979758	2.99543	1.92137	0.745303	4.10707	2.20484	high
CGGA_1461	0.619178	1	7.58355	0.874559	0.586503	4.53839	1.45308	5.24104	1.31772	4.84043	6.51209	5.6862	4.94948	2.36709	4.93674	3.7287	0.632103	2.48169	2.59507	1.2241	4.47688	1.76499	high
CGGA_1462	0.515068	1	7.67391	0.849459	0.958078	4.13542	1.64657	5.7833	1.40745	4.48834	5.30065	4.23732	3.29115	1.85578	5.46213	4.1154	0.783765	3.99072	2.49555	1.21911	4.25375	2.09555	high
CGGA_1463	4.46575	0	7.45046	1.75238	3.54915	3.37073	1.33666	5.08862	2.57502	1.54731	7.70676	2.43823	4.59343	3.82992	4.27105	5.2324	0.839982	1.34117	5.62222	0.917077	4.63241	-0.711168	low
CGGA_1467	2.3726	1	6.66544	2.20957	3.25407	2.76169	1.81697	5.34168	2.95818	2.06828	7.82818	1.95965	2.6337	4.27498	5.65893	4.47641	1.39569	1.03384	2.74282	0.91116	3.34183	0.0156529	high
CGGA_1469	5.26575	0	6.89249	1.97553	4.3013	2.13653	2.22235	4.5944	3.08288	2.07713	9.4994	1.74843	4.5398	4.98939	4.0508	3.90875	2.05211	0.821151	3.73094	0.928202	3.26786	-1.04031	low
CGGA_1471	5.25753	0	6.49649	1.9525	1.80281	5.04602	1.6822	5.53915	1.18115	2.65113	7.2682	3.76769	2.14192	2.28347	4.55019	4.57894	0.911296	0.655792	4.78303	1.07011	4.63898	0.109756	high
CGGA_1472	2.24384	0	6.05566	1.34763	5.52997	2.62482	4.35983	4.44202	3.99337	4.84788	5.40903	1.92895	3.72685	1.86913	3.58242	3.75477	1.88688	3.39648	4.39417	1.8246	2.61526	0.0451798	high
CGGA_1473	2.2274	0	5.05945	1.55631	6.93641	2.88258	5.66357	2.5547	5.8105	6.30344	6.69033	2.36021	4.24763	2.67958	3.65464	3.54289	1.83537	3.67628	1.38883	1.31749	2.14254	0.407119	high
CGGA_1474	0.912329	0	6.65041	1.27679	2.90169	2.21954	1.95011	4.70034	2.98633	2.76767	9.38507	2.01669	3.98968	4.69081	3.88027	4.52726	1.01926	1.16617	3.28889	0.904992	3.1222	-0.533802	low
CGGA_1476	0.819178	1	6.30735	0.754618	1.00027	4.99182	1.56071	4.25223	1.14779	2.23885	5.11962	3.73738	3.87323	2.27036	4.48338	6.56303	0.66076	4.18627	5.46857	0.831881	4.15453	1.74459	high
CGGA_1477	3.27123	1	5.75301	0.846145	1.67373	4.33227	2.2696	5.50893	1.12452	2.26613	6.54169	2.87735	2.54546	2.39313	4.44208	5.72313	0.732544	1.02816	6.78356	1.52242	4.21201	-0.0397273	high
CGGA_1478	1.48493	1	6.94781	1.37355	0.710202	3.04822	1.44634	4.25825	1.12515	3.60585	6.15179	4.29128	1.91852	1.25357	3.75842	5.55026	0.637112	1.54557	3.3889	0.750464	3.94763	0.736837	high
CGGA_1481	0.358904	1	7.10379	1.02034	0.761642	2.747	1.73954	5.83206	1.87891	7.33462	7.65239	3.21597	1.56129	2.03755	5.56279	4.90925	0.879414	2.65232	1.60145	0.993211	3.22649	1.67023	high
CGGA_1482	5.1726	0	6.17764	1.22816	3.86128	2.79767	2.54268	5.27104	1.84736	2.76133	5.64651	2.68785	3.71416	1.83382	3.83231	4.51261	0.641656	1.02739	6.36257	3.94469	4.05051	-0.744844	low
CGGA_1486	0.50411	1	7.25466	1.08458	0.811605	3.19679	1.43929	4.65315	1.40351	4.59218	8.21174	2.80182	1.3627	1.80117	3.7086	5.05958	0.927839	1.35639	2.06166	1.04172	3.54021	0.632314	high
CGGA_1487	1.42466	1	6.27834	3.11996	4.76746	3.24728	3.98193	6.7875	1.17881	3.95054	7.13529	3.61466	5.23672	2.6552	3.91134	5.29841	3.40702	4.02021	1.86392	0.745587	3.77024	0.418068	high
CGGA_1488	5.15616	0	7.33743	1.49747	2.38401	3.55718	1.57882	5.67789	3.10269	1.42156	7.44859	2.32387	4.94005	4.49419	4.9961	5.35546	0.631464	0.695543	5.50445	1.3793	4.50391	-0.395333	low
CGGA_1491	1.4	1	7.35574	1.47799	2.58825	3.45885	1.56404	5.54371	2.0647	2.4568	6.99623	4.82986	1.74617	2.95099	5.65722	7.25892	0.726674	3.1036	2.59175	0.750429	5.8725	0.536097	high
CGGA_1492	0.734247	1	7.47134	1.2774	0.868047	3.75135	1.1081	7.07254	1.72516	4.06344	6.91365	4.48818	3.05669	3.2686	6.94085	5.79839	0.629739	2.64003	2.6238	3.16859	4.14384	1.83964	high
CGGA_1494	0.736986	1	5.95586	1.41037	3.15	3.23318	2.20733	4.96605	2.05685	2.97856	7.34435	1.4122	3.80049	4.79528	4.80093	6.27954	1.25426	1.20566	2.36958	0.945725	3.4387	0.0315078	high
CGGA_1496	0.90411	1	7.39699	1.59203	2.32478	3.33016	1.15484	4.92426	3.07378	1.56611	6.23341	5.06314	1.40111	2.46557	4.29115	5.86512	0.635494	0.763507	6.45625	1.16037	4.77733	-0.588529	low
CGGA_1497	3.2274	1	7.9378	1.73666	2.82903	2.756	1.25553	4.47652	2.6612	1.37829	4.56195	2.78773	1.75954	5.4935	5.46916	5.79021	0.630189	1.68956	2.25495	0.743527	4.40447	0.0316667	high
CGGA_1500	0.29589	1	6.29544	0.862749	3.52214	4.37823	2.46388	4.78328	1.21367	2.52304	5.52254	4.95995	6.71534	3.79078	4.28479	3.65857	0.70034	1.92631	4.78378	1.12355	4.23128	0.325813	high
CGGA_1501	0.608219	1	5.69881	1.14372	2.32681	2.97608	2.17213	4.62914	1.52134	3.6435	4.43402	2.51159	6.0159	2.64777	3.60963	4.95311	0.650278	4.51459	3.51508	1.06765	3.19036	1.30119	high
CGGA_1502	5.09863	0	6.12747	0.856774	3.52906	3.51633	3.01522	4.69932	1.26994	2.91489	7.78838	4.86907	2.47232	1.90447	3.55547	4.31637	0.631157	0.776837	6.90521	1.31994	4.14479	-0.840114	low
CGGA_1503	1.89589	0	7.55747	1.4294	0.751801	2.83038	1.66276	5.47375	2.08032	8.28682	9.29437	3.77138	1.62098	2.24953	5.39979	4.32236	0.869876	2.3811	1.84378	0.983655	3.02329	1.59204	high
CGGA_1504	5.07945	0	6.01967	2.11933	1.9023	3.25446	1.88743	4.59883	1.44531	3.12586	6.22741	2.34827	3.49386	3.40021	3.8203	2.69644	0.631133	1.9563	5.23156	0.744474	3.88499	-0.113141	high
CGGA_1505	0.471233	1	7.13907	1.80066	1.19348	3.78622	1.33562	6.95071	1.57082	3.93368	7.50065	4.35977	1.05029	3.76037	6.98508	6.32565	0.920762	2.41068	3.47445	0.836994	4.41894	1.20106	high
CGGA_1507	1.9589	1	6.65299	0.738793	1.1761	5.33905	1.5549	4.91378	1.12192	5.6119	5.26384	3.99026	2.07631	3.29684	4.45162	7.40745	0.629739	2.71363	5.64499	1.97328	4.3548	1.03002	high
CGGA_1508	2.87397	1	6.05393	0.9673	2.32713	4.05211	2.5801	5.01576	1.21105	4.6382	5.82104	3.10048	2.10364	2.58497	4.2221	4.41559	0.823651	0.663096	5.81919	0.743492	3.96531	-0.190337	high
CGGA_1510	1.27397	1	8.45031	1.57383	3.19312	3.3249	1.35695	5.26916	1.60047	2.25607	7.86653	2.57174	1.20583	2.98421	5.63547	3.87148	0.630307	2.32419	5.84487	0.743646	4.16474	0.0823749	high
CGGA_1513	5.00548	0	6.23289	1.24183	3.63297	3.27181	2.10265	5.06476	1.60172	2.17195	6.42223	2.22398	5.27708	2.43624	3.37789	5.11102	0.839626	0.624425	6.36746	0.744237	4.45413	-0.985105	low
CGGA_1514	0.208219	1	6.66814	1.32657	0.681807	3.3012	1.97653	3.96461	2.23217	3.22877	8.53206	2.05163	2.23914	2.4253	3.88697	5.76863	0.802037	4.8326	2.68944	0.915691	3.2334	1.61667	high
CGGA_1516	5.00274	0	6.80031	1.97449	3.37304	4.1895	1.64077	4.92167	1.28067	3.52118	7.40382	2.0044	3.46171	1.96544	3.73274	4.99947	0.629893	2.03019	5.90451	0.743231	4.39039	-0.226208	high
CGGA_1517	5.00274	0	6.00622	2.1532	4.56364	3.12639	2.9872	5.30589	1.46545	1.35521	6.79785	3.08948	4.07001	2.21443	3.59295	3.6753	0.632209	0.710945	6.16945	0.745552	4.35988	-1.27078	low
CGGA_1518	1.12603	1	6.4303	2.76087	3.51956	2.72342	3.77671	4.40882	1.54642	2.50815	8.04051	4.36769	5.21895	3.8783	4.07672	6.99498	5.57639	0.633798	5.4893	0.753002	4.25349	-0.6757	low
CGGA_1520	0.813699	1	6.19033	1.08343	3.24478	4.54104	2.43185	4.45758	1.13229	2.81377	7.05839	3.00155	7.03064	3.40812	3.58846	5.4914	1.15069	1.11753	4.39777	0.743124	4.07979	0.0904512	high
CGGA_1521	0.561644	1	7.63581	1.25904	1.26373	5.19455	0.971243	4.96209	2.01182	2.91259	7.29341	4.24718	3.60952	2.23766	4.81844	6.62835	1.11895	3.57911	2.92066	0.913804	4.25952	1.86652	high
CGGA_1523	4.94247	0	7.89573	1.2468	1.65247	4.04114	1.24917	5.12555	2.13618	1.53623	7.05386	1.94436	4.52983	2.95626	4.21473	4.06049	0.972283	1.97881	5.28629	0.88807	4.88353	0.11597	high
CGGA_1524	3.3589	0	6.72914	1.55234	3.8163	3.64548	1.7205	5.1774	1.27825	2.71995	6.39538	3.63453	5.59124	2.5196	3.4777	5.34695	1.28046	0.721855	6.95132	0.823644	4.4795	-0.818286	low
CGGA_1525	4.61918	1	5.76273	2.05786	3.49582	1.94083	3.3906	5.10137	2.04743	2.86668	5.37961	1.68716	5.67358	2.49987	3.41723	3.50185	1.70738	1.62592	4.93935	0.860213	3.4296	-0.518115	low
CGGA_1526	4.92603	0	7.40222	2.4098	2.54181	3.96317	1.4354	5.4736	2.51956	1.87704	7.52587	2.52683	3.91425	2.64198	4.1524	4.46489	0.630754	0.908281	6.24552	0.744094	4.88131	-0.597753	low
CGGA_1527	4.69589	1	6.77724	1.70194	3.05459	3.60728	2.38468	5.08429	1.80576	1.60246	6.20846	1.86991	3.38051	4.36175	4.92018	3.78137	0.634576	0.624767	5.47488	0.743077	4.24842	-0.606666	low
CGGA_1528	4.91233	0	6.28308	1.40645	3.6107	3.17559	2.97311	5.32778	1.60822	1.65248	5.13245	2.69341	3.77953	2.32225	3.52075	4.22825	0.968544	0.725834	5.93969	0.850444	3.88958	-0.829368	low
CGGA_1530	4.91233	0	5.89617	2.51374	3.35026	2.41548	3.98953	5.12265	1.90483	2.83509	5.64842	2.81748	3.21741	1.82871	3.3267	3.40737	0.848189	2.48216	5.70888	1.50335	3.51112	-0.406721	low
CGGA_1533	3.33425	1	6.27517	0.748811	0.94038	3.67885	2.5842	5.03671	1.24794	4.5228	5.36542	3.36246	2.10752	1.46898	4.566	4.45642	1.103	2.15664	4.83548	1.18555	3.50852	1.07331	high
CGGA_1534	0.112329	1	5.66325	2.00064	3.43004	2.42603	2.69009	4.35703	1.2065	2.52848	5.77785	3.24736	2.19388	2.80257	3.78966	4.72712	0.836886	0.692009	5.72584	0.743859	4.02899	-0.984941	low
CGGA_1536	2.30137	1	7.37069	1.56425	2.05291	4.84255	1.49316	5.45101	1.58486	2.11732	8.36369	2.58676	3.46071	2.93911	5.03119	5.1595	0.630778	0.68864	6.38577	3.12723	4.68203	-0.00163029	high
CGGA_1537	0.547945	0	6.76555	0.976135	0.612454	4.62679	1.56235	5.53023	1.15006	3.98138	7.90942	5.11662	1.73159	2.66136	4.83728	4.66755	0.761299	2.39627	4.10415	1.05077	4.13545	1.10994	high
CGGA_1538	0.676712	1	6.70991	0.806878	0.560261	4.40942	1.35544	5.44437	1.31305	4.823	6.69867	5.20704	1.61665	1.6262	5.65805	5.91847	0.833363	5.60044	2.66562	0.959476	4.1461	2.67931	high
CGGA_1539	4.81644	0	7.02409	2.11703	2.35533	3.35838	1.70454	5.34168	1.29486	1.58502	5.83974	2.97519	4.15449	3.42135	4.74396	4.8847	1.90799	0.623996	5.91557	0.892463	4.41046	-0.309571	low
CGGA_1541	0.221918	1	6.59329	0.693099	1.65199	3.34492	1.60081	4.93237	1.21963	2.51002	6.95936	3.36123	5.84638	2.89769	3.93809	5.10637	0.63066	1.50157	4.20101	0.776805	4.20134	0.355726	high
CGGA_1542	0.50411	0	6.9543	1.5461	2.56778	3.44776	1.75802	4.83207	2.88544	2.78067	10.417	2.01695	2.22018	3.17856	4.18112	4.56481	0.829558	0.837256	4.26673	3.11789	3.20368	-0.247017	high
CGGA_1543	1.98082	1	6.2727	0.807025	0.999826	3.9266	1.66843	4.79537	1.16021	5.04387	5.25817	4.93161	2.67458	2.1544	4.04547	5.78282	0.897337	4.82286	4.13385	2.17759	3.9837	1.67773	high
CGGA_1544	0.569863	1	6.2781	0.946767	3.46726	3.37006	2.95873	5.33383	1.12006	2.0357	7.6588	2.23969	2.96055	3.17431	4.83875	5.4856	0.631796	0.872499	5.80404	0.97622	4.22919	-0.590221	low
CGGA_1546	0.610959	1	6.2868	0.86991	0.662475	4.23442	1.70535	5.89654	1.18951	6.09803	7.43438	4.83534	2.13577	1.4408	5.51904	5.07384	0.831815	1.48919	4.25089	4.44123	3.49173	1.52411	high
CGGA_1548	2.88767	1	6.40744	1.39181	1.02534	3.54892	1.98476	4.88557	1.11809	4.13373	6.27399	4.47133	4.62898	1.40207	4.17897	4.82774	0.951351	4.69947	4.20909	1.19092	3.33024	1.98908	high
CGGA_1551	0.950685	1	6.3575	1.02217	1.5462	4.57558	2.66917	6.22001	1.15032	5.27163	6.77902	4.82709	3.19797	1.5837	5.37055	4.34842	0.663405	3.484	3.67314	3.8917	3.36691	1.96932	high
CGGA_1552	4.73425	0	6.41067	1.15929	3.79434	3.41409	2.05592	4.97151	1.31204	1.69049	6.10062	3.62059	3.48247	2.37567	3.60357	4.13198	0.630496	0.898495	5.76799	0.743835	4.3148	-0.830545	low
CGGA_1553	1.47945	1	7.18814	1.16181	2.77117	3.20173	1.9958	4.46169	2.71198	1.92858	6.1363	2.62248	7.08809	4.91777	4.52711	4.22497	0.629928	1.34501	3.42552	0.743267	4.46544	0.0247174	high
CGGA_1557	4.72055	0	6.48571	1.00384	4.04261	2.05759	2.46977	4.69752	1.85668	2.21051	7.63526	2.92333	5.185	2.73428	3.77491	4.85818	1.16845	0.771316	5.98028	1.23446	3.574	-0.843937	low
CGGA_1558	0.356164	1	6.57191	1.2048	0.504035	4.95828	1.21046	5.16161	1.25818	3.49341	5.09108	3.39494	1.30608	1.88062	5.11473	6.18191	0.629739	3.12759	4.48827	0.743077	4.28377	1.59392	high
CGGA_1559	1.65205	1	6.10368	0.934062	3.54184	4.10655	1.62606	5.29985	1.82442	2.99069	7.7326	3.92412	3.03178	2.23827	4.25029	5.36838	1.22397	2.88039	7.04117	1.13536	4.42922	-0.101967	high
CGGA_1560	1.25753	1	6.84152	2.48156	2.1414	3.52621	1.86271	5.60618	1.24033	2.57317	4.64897	3.48774	1.05752	2.39513	4.62563	6.04539	0.71442	4.45915	2.45419	0.744012	4.31859	1.11238	high
CGGA_1562	4.71507	0	6.59643	1.52842	3.37083	2.50918	1.83389	4.6235	1.15601	2.16567	7.01534	2.05043	5.48367	2.79739	3.4126	4.4856	0.698071	0.920946	6.12128	0.743184	4.43803	-0.975318	low
CGGA_1563	4.70959	0	7.05517	0.745665	2.08925	5.0045	1.41854	6.17867	1.22261	3.08137	8.26536	5.36068	3.50731	1.73355	5.42297	2.96457	0.970233	1.1295	6.47637	1.22563	4.75996	0.444265	high
CGGA_1564	0.520548	1	7.20685	2.21703	1.74583	4.1052	2.20832	4.6419	1.17576	3.68957	5.76519	3.12794	1.53269	1.35207	4.02345	5.5833	2.17992	6.13721	2.07813	0.743124	4.23532	1.93278	high
CGGA_1565	3.88219	0	6.11664	0.815839	1.417	4.35973	1.86305	5.59563	1.11903	3.09683	5.67669	3.51023	2.25032	3.67414	4.37942	5.60752	0.742112	0.912143	6.48091	2.20681	4.59633	-0.253593	high
CGGA_1566	4.70137	0	6.27761	2.3015	4.59739	2.41564	2.07664	5.13299	2.16829	2.03723	6.61851	4.15833	3.17196	2.14393	3.90283	4.54999	0.820334	0.657177	6.54889	1.35441	4.46167	-1.33987	low
CGGA_1567	2.30137	1	6.06321	0.724212	3.36699	4.06031	2.75476	4.48767	1.12911	2.25176	6.2534	2.57921	5.98651	2.45783	3.50429	5.50975	0.821156	1.20342	4.60184	0.743124	3.83573	0.0426364	high
CGGA_1568	0.945205	0	6.15789	1.77999	2.68061	3.3695	2.11719	4.91262	1.11906	2.11695	5.48094	2.62372	5.12535	2.97287	3.14687	4.22812	1.12455	1.22506	5.11932	1.71589	3.98109	-0.421764	low
CGGA_1569	3.85205	0	6.18551	1.84206	3.75671	2.76444	1.90217	5.48164	1.55989	1.81845	6.18019	1.54467	3.87146	2.16048	3.36415	3.51577	0.645497	0.811876	6.27339	0.758864	4.01956	-1.18376	low
CGGA_157	2.50411	1	5.52327	1.9624	3.11386	3.30677	3.30356	5.15753	1.34078	1.76623	6.88865	2.98527	3.91769	3.09461	4.32871	4.30319	0.715461	0.626452	6.25307	1.99601	3.70779	-0.564404	low
CGGA_1571	1.12877	0	5.78859	1.18169	4.00214	2.42675	2.60884	4.34835	1.2628	2.35466	5.42294	1.9088	6.43884	3.13995	3.14625	2.80121	0.63052	0.74301	5.5	0.743859	3.75972	-0.972069	low
CGGA_1572	0.438356	1	6.08684	1.16973	0.805061	2.96343	2.04357	5.08549	1.43473	3.42611	5.67581	3.04527	2.58678	2.37149	4.15666	4.95528	0.636103	3.05015	5.39626	4.61665	3.47424	0.839726	high
CGGA_1575	0.353425	1	6.65497	1.88588	2.43307	4.46814	1.38803	6.28477	1.4128	5.21882	6.27541	3.20095	1.67311	2.88905	5.4153	5.92709	7.95323	3.28234	4.2587	0.743077	3.89403	1.08154	high
CGGA_1579	4.14247	0	5.26374	1.12021	3.43173	1.90119	3.401	3.82306	1.2446	1.60506	5.60841	1.85129	7.34767	3.28371	2.8132	2.61557	0.851207	0.697193	4.62927	1.66943	3.6823	-0.88967	low
CGGA_1580	4.33151	1	6.98342	2.09483	1.72558	3.99112	1.7676	5.67808	1.90616	2.18931	5.32137	2.6478	3.13891	3.71938	5.00351	4.86412	0.67637	0.682519	5.52964	0.743172	4.61955	-0.138477	high
CGGA_1583	4.4	1	5.85219	0.849314	2.53102	2.5224	2.51201	4.25778	1.1189	2.0518	6.87537	2.08598	6.92442	3.02025	3.1656	3.58595	0.67355	0.670121	4.68063	1.05178	4.39225	-0.658713	low
CGGA_1586	0.635616	1	6.88006	0.890064	0.616672	4.68134	1.00888	6.21876	1.21564	5.90289	5.58665	4.24996	1.73023	1.42529	6.85853	5.7402	0.629798	3.48382	2.50298	1.80104	4.46774	2.53926	high
CGGA_1587	2.05479	1	7.11859	3.18315	2.46799	4.9298	1.60715	5.55048	2.50016	3.5667	7.75781	2.98446	1.35343	4.78224	4.67725	6.13764	2.43236	3.42652	5.06002	1.17087	4.22445	0.309169	high
CGGA_1588	4.6	0	5.97222	2.15646	3.03139	3.71043	3.0791	5.02888	1.34322	4.63324	4.08449	2.95955	4.06204	2.12588	3.23506	4.16056	0.864877	1.15883	4.49264	3.8384	3.26116	0.0526789	high
CGGA_1589	0.936986	1	6.52722	0.901011	3.64053	3.31058	1.94187	4.38613	3.15977	1.82119	7.05091	3.08863	7.99134	6.12413	4.06813	3.27552	0.668713	0.657637	3.10711	2.20515	4.4858	-0.661846	low
CGGA_1591	3.10411	1	7.07279	1.7489	3.94403	5.48195	1.62655	5.47582	1.93175	3.86162	8.02664	3.02124	7.16489	6.28901	4.69667	3.91837	0.781915	0.764743	5.3189	0.981123	4.83968	-0.540865	low
CGGA_1592	4.35068	1	7.22456	0.81132	4.06721	2.94389	1.39691	5.58591	2.97817	3.34655	8.13759	3.30094	3.22481	3.66278	4.84942	6.73349	0.799122	1.03677	5.97608	2.2207	4.53204	-0.828247	low
CGGA_1594	1.31507	0	5.01328	0.961961	4.21668	1.72015	4.62457	5.25037	2.106	3.0344	5.91766	1.24865	5.53052	2.39094	3.36897	4.32925	1.08747	1.84628	3.53711	0.789405	3.2153	-0.526477	low
CGGA_1595	4.54521	0	6.51867	1.08291	5.07549	2.34514	1.70476	5.21586	1.44906	1.88654	6.28973	2.32387	2.41584	3.8109	3.96685	4.70441	0.67198	0.912143	4.35151	0.785395	4.18797	-1.43397	low
CGGA_1596	0.561644	1	6.45564	0.981989	0.537216	3.45491	1.56071	4.91362	1.13922	3.03783	7.34492	4.20167	3.41301	1.48737	4.33052	5.6237	0.629739	3.71448	3.11311	1.15229	4.24685	1.52343	high
CGGA_1597	0.476712	1	6.38491	1.21318	0.610106	5.07519	1.70737	5.05436	1.32438	4.11991	6.71883	4.17889	3.00068	1.70947	4.54842	5.64016	0.639038	3.46075	5.54585	0.937953	3.70375	1.70261	high
CGGA_1598	1.54521	1	6.80398	3.30563	3.95673	3.15195	2.56804	4.5499	1.17699	3.05667	6.46924	3.13765	1.06619	1.45169	3.71133	5.66336	4.90941	3.8853	2.72585	1.59788	4.03081	0.38608	high
CGGA_1601	1.94521	1	7.66706	0.931026	0.504133	5.21564	1.22287	5.65359	1.17027	5.59165	7.07453	4.60513	2.04457	2.23807	5.7833	6.78634	0.629834	3.99141	3.46209	1.574	4.1598	2.3865	high
CGGA_1603	0.975342	1	6.6311	1.60946	0.98028	3.79459	1.96989	6.31707	1.13337	5.00416	4.44749	5.04271	1.00485	1.40633	5.64676	5.29754	0.645698	0.78906	4.60249	3.95146	3.71998	1.05982	high
CGGA_1604	2.0274	1	6.48343	0.940018	2.89845	4.67293	2.97956	6.29153	1.28012	4.77421	7.02841	4.78044	1.16688	1.83979	5.76216	5.49648	0.761872	4.19932	5.17883	4.5036	3.11094	1.67778	high
CGGA_1605	0.879452	1	6.42347	0.730942	3.01835	2.89647	2.86479	4.1997	1.61073	3.67406	6.21758	3.81297	7.43463	4.71658	3.51904	3.57585	1.31665	0.682435	4.13036	1.32096	4.19877	-0.466137	low
CGGA_1606	1.29041	1	6.4886	1.34424	1.994	3.63719	1.30393	5.41424	2.43812	2.69988	6.83419	3.29597	1.01145	3.48998	5.28328	7.85505	4.25772	0.701518	2.98867	0.749724	4.18035	0.216936	high
CGGA_1607	3.65205	1	6.84602	2.06661	3.27351	4.37875	1.62826	5.97925	1.49092	3.76493	6.50478	5.35589	2.88699	1.33519	4.76038	5.70662	0.76466	1.04036	6.69768	2.09311	4.57353	-0.00815965	high
CGGA_1608	4.46301	0	6.47233	0.95979	2.50122	4.88738	1.52015	4.42868	1.12034	3.59079	5.39874	3.59277	6.47453	3.50146	3.43959	5.84816	3.18799	3.32847	3.40637	0.752896	3.97779	1.10586	high
CGGA_1610	2.89863	1	5.61164	3.80669	3.76156	1.22528	3.3307	5.25508	1.93601	3.99845	4.99938	2.7072	4.16833	2.32496	3.89356	4.50029	0.722592	2.94304	4.77572	0.8361	3.24602	-0.170235	high
CGGA_1611	3.1726	1	6.85199	1.89354	2.53085	4.48417	1.03419	4.39056	1.21279	1.82744	5.57996	4.55091	1.38049	2.60326	5.44748	5.30331	0.812684	3.18659	1.58915	0.74535	4.47847	1.38852	high
CGGA_1612	1.96712	1	7.48114	0.737221	0.993009	4.54767	1.35727	4.88921	1.12815	5.0484	7.64606	3.3891	3.9315	1.92556	5.43569	5.43426	0.629763	1.65337	2.99369	2.08105	3.91897	1.71016	high
CGGA_1613	0.684932	0	6.75605	0.76006	0.512663	4.77387	1.55477	5.38468	1.11809	5.27184	6.80894	4.13557	2.54631	2.08293	4.84353	5.64675	0.662363	4.25075	2.82173	0.933858	3.85407	2.1615	high
CGGA_1614	2.95616	1	6.21132	1.24148	2.28232	4.411	1.8711	5.6152	1.38537	2.74294	7.19023	3.20822	5.16137	2.93393	4.44576	4.86678	1.04612	0.62321	5.21875	1.72742	3.86074	0.187539	high
CGGA_1615	1.60548	1	5.35901	0.99558	2.40323	3.51596	3.57257	5.19621	3.92554	3.77711	4.69766	1.44232	6.0488	2.84975	4.06762	2.47617	1.21909	2.58146	2.69254	0.974508	4.83107	0.285177	high
CGGA_1617	4.4137	0	5.36361	1.42923	3.9206	2.43551	2.85902	4.74598	1.30319	1.79659	6.42378	1.78497	6.19094	3.16493	3.09197	2.76164	0.903337	0.667694	5.74776	1.86133	4.15842	-1.31111	low
CGGA_1618	4.42466	0	6.11642	1.4154	3.24525	2.98668	2.26424	4.85853	1.12022	1.36112	7.00075	1.74813	4.45167	2.78808	3.98633	4.94341	0.631961	0.677794	6.02764	0.745303	3.96614	-0.709015	low
CGGA_1619	2.09863	1	6.20853	1.98848	2.58242	2.98883	1.27113	5.13377	1.13272	3.40799	7.99569	2.54103	4.05639	2.724	3.90633	5.31198	0.762554	1.64148	4.98161	0.876136	4.40021	-0.334778	low
CGGA_1620	3.90959	0	5.96817	0.793504	3.24782	3.11448	2.70795	4.46017	1.1295	1.51887	5.99754	2.41462	6.19751	3.66263	3.48018	3.68718	0.729565	0.635952	5.08262	0.855481	4.11359	-0.70938	low
CGGA_1621	4.40274	0	5.94101	1.14148	2.51543	3.23196	2.37567	5.77774	1.54872	2.03192	7.27841	2.65939	2.54448	2.40413	4.27593	5.13778	0.630142	0.770179	6.15657	0.74348	4.25675	-0.663762	low
CGGA_1623	4.39178	0	6.46042	0.745665	1.84919	3.77358	3.64564	5.26236	1.14933	3.13652	7.33383	2.49195	5.14329	2.62093	4.24385	4.3804	1.86215	2.31615	4.15241	1.22283	3.89359	0.687324	high
CGGA_1624	0.238356	1	6.25701	1.72682	1.10559	3.87599	2.1156	6.77902	1.93535	4.2393	6.79629	2.82887	1.62643	2.70303	5.50105	6.38721	0.639727	3.3854	2.10166	1.34417	3.90406	1.41947	high
CGGA_1626	1.90685	1	6.27589	1.62124	0.645693	5.11405	1.25803	5.51565	1.12793	5.71936	7.12919	3.35623	1.42475	2.41096	5.61922	5.88939	0.629739	4.17812	2.97451	0.940041	3.99234	2.15917	high
CGGA_1627	4.37534	0	6.20233	0.835382	2.47113	3.6121	1.94053	5.84777	1.40729	1.97461	7.3919	2.14244	5.82834	3.21545	3.9047	5.08084	0.67198	0.639702	5.41791	1.08261	4.09038	-0.417543	low
CGGA_1630	3.85479	0	5.65698	1.41922	3.43206	2.28518	2.82489	4.7448	1.30261	1.71566	6.06017	2.51675	5.46142	2.17395	3.36666	2.90496	0.644809	0.760505	5.97685	1.04849	3.78473	-0.851151	low
CGGA_1631	0.605479	1	6.24984	1.13599	0.580691	3.88329	1.69498	4.5709	1.11968	3.42888	3.9597	5.47496	2.0193	1.39029	3.95284	5.51925	0.783765	5.10714	4.05099	1.05206	3.96663	1.91686	high
CGGA_1634	1.00274	1	6.05523	1.63063	1.43434	4.01623	2.71423	5.32267	1.21667	4.3224	6.47184	4.53312	0.889279	2.71468	4.32043	5.84515	9.01235	3.00209	2.56006	1.10201	4.04687	0.956259	high
CGGA_1635	0.909589	1	6.54113	1.00411	2.10725	2.12911	1.8676	4.34728	2.8465	1.86517	7.5622	2.13603	4.01428	4.55366	3.67156	5.05065	2.66116	0.877559	2.61128	0.980951	3.79313	-0.502534	low
CGGA_1640	4.28219	0	5.46453	1.0355	4.20378	1.58275	4.01233	4.5006	1.16982	2.66601	6.39166	1.99228	5.87503	2.74749	3.84333	3.09359	1.79831	2.1509	5.42397	1.20061	3.64175	-0.563583	low
CGGA_1641	0.79726	1	6.16768	1.28882	4.47111	2.85875	3.83931	4.89207	1.17753	3.41483	6.34008	3.94781	4.48288	2.98033	4.20322	4.77022	2.2182	4.64647	4.2127	0.743409	3.66865	0.559221	high
CGGA_1642	4.27945	0	5.51754	1.42753	3.50706	2.35133	2.76691	4.7786	1.22518	1.87802	7.26704	2.29269	2.43758	3.35564	3.91724	3.95254	0.636855	0.940574	5.79391	1.80266	3.60071	-1.04821	low
CGGA_1643	0.465753	0	7.42104	2.10144	4.69174	3.96333	2.24284	4.97602	1.32309	3.23272	6.69641	4.15949	3.79878	1.48755	3.9971	7.01288	8.09066	5.72117	3.92618	1.2881	4.33691	1.11659	high
CGGA_1644	0.473973	1	6.87857	0.777082	1.65085	4.37679	1.80376	5.74834	1.11968	5.27184	6.73942	3.5115	1.76785	1.11428	4.80508	4.22812	0.795558	5.36085	3.42689	1.20412	3.86758	1.97008	high
CGGA_1645	4.20274	0	7.67561	1.04736	2.81565	4.47688	1.19731	5.03005	3.36485	1.52383	8.7608	2.63083	2.00604	2.84486	4.67682	5.68312	1.77235	0.806929	5.55219	1.52166	4.25991	-0.255968	high
CGGA_1647	4.17808	0	5.75654	1.59035	4.18788	2.36213	2.38228	4.86444	1.18115	4.80047	6.11337	2.11227	4.44742	2.88668	3.68732	3.74128	0.695599	0.945472	5.87318	0.809058	3.87593	-0.992824	low
CGGA_1648	4.16712	0	5.53195	1.29896	3.68068	3.68972	3.14039	5.4602	1.19974	3.05365	6.08415	1.7534	3.97205	3.14446	3.36028	4.48609	0.71502	0.893195	5.78133	1.83655	4.03504	-0.976819	low
CGGA_1649	2.86849	0	5.84992	2.38431	3.93555	1.94327	3.02562	4.73013	2.10774	3.29335	6.1033	2.76405	4.5162	3.211	3.09879	4.69931	2.23047	1.97898	5.43189	3.28671	3.3976	-0.774709	low
CGGA_165	0.50137	0	5.60957	1.93718	3.72866	1.7733	2.68919	4.82235	1.13825	1.97232	5.9662	2.13391	6.04134	3.09049	3.69912	3.43882	0.650793	3.62866	4.35565	2.88703	3.62359	0.00611163	high
CGGA_1650	3.51507	1	7.22351	1.14064	1.99145	4.94209	1.8802	4.93498	2.34449	1.97127	8.02452	3.09515	2.33981	3.10078	4.62639	4.59813	0.655071	0.999272	4.79822	0.996667	4.23248	0.178803	high
CGGA_1651	2.30685	1	6.13779	0.825928	3.90896	2.72537	2.54786	4.35661	1.2415	1.54374	7.05933	2.95689	7.41326	5.3571	3.7587	4.11432	1.22079	0.697727	3.8551	1.23794	4.10591	-0.811268	low
CGGA_1653	4.14521	0	5.50669	1.20856	3.85736	2.3408	2.84365	4.6717	1.52315	1.81953	6.0413	1.62774	4.62004	3.0209	3.55342	3.73251	2.0665	0.951098	4.42121	2.65598	3.78123	-0.852328	low
CGGA_1655	3.31233	0	5.94183	1.72396	1.96711	3.47576	2.84616	5.27232	1.1189	2.49032	6.68735	2.28944	3.25417	2.25278	3.65882	4.61887	0.695261	0.840103	4.34673	2.31	3.68568	-0.120305	high
CGGA_1656	0.408219	1	6.91036	2.47593	0.675673	3.58523	1.11782	4.24438	1.49619	2.96945	6.32102	3.73933	1.41145	1.84777	3.67519	4.5196	0.636292	4.211	2.11263	0.749641	3.92657	1.40635	high
CGGA_1657	4.13973	0	5.67438	1.01287	1.84933	2.26994	5.0585	4.39157	1.13158	2.08476	6.28355	2.97214	5.60472	2.83786	3.23721	4.99057	0.910849	0.827023	6.18756	2.95355	4.0922	-0.569725	low
CGGA_1658	4.12877	0	6.7203	0.800405	0.795439	5.96073	2.30077	6.06876	1.22092	5.32092	6.94599	4.17621	2.55164	1.58407	5.29594	4.3069	0.868329	1.02628	4.25887	4.33615	3.93557	1.4654	high
CGGA_1659	1.06027	1	7.60898	0.752283	1.33276	4.6609	1.915	5.22138	1.24576	6.41737	7.44732	3.88399	3.98804	2.14295	4.79834	6.30365	0.629834	0.654485	2.26548	1.26558	3.94301	1.2602	high
CGGA_1660	1.1863	0	6.40364	2.50489	1.74224	2.53353	2.93011	5.13008	5.00416	1.76532	5.74702	1.88225	5.23377	2.35047	3.14536	2.54	0.874681	3.30432	4.25508	0.988469	3.95441	0.112318	high
CGGA_1661	4.12329	0	5.64513	1.25119	4.19977	3.53928	2.74997	5.17974	1.28399	2.05738	5.81482	2.54103	3.37806	2.39291	4.32266	5.6709	0.668518	0.808818	4.68598	0.781928	3.88606	-0.445075	low
CGGA_1662	4.09041	0	6.04543	0.943524	4.1174	2.71486	1.92004	4.76667	1.27292	1.97145	6.65318	3.63366	5.42446	3.0979	3.29694	5.02131	1.18335	0.828627	5.61417	1.16037	3.94683	-0.937942	low
CGGA_1663	0.794521	1	6.43195	0.836758	0.825809	4.98829	2.78253	6.24127	1.20933	5.17427	7.01859	4.10702	2.4113	1.6512	5.31209	5.44269	0.837205	0.845449	5.4788	1.51068	4.03105	0.967691	high
CGGA_1664	4.08493	0	6.11154	1.12855	3.52474	2.9994	2.62987	4.63529	1.55824	1.43592	7.44086	1.98146	6.95351	3.77501	3.43611	3.98416	0.629786	0.637158	5.32718	1.43211	4.35875	-0.960814	low
CGGA_1666	0.682192	1	7.21244	1.13541	1.14739	3.57495	1.86034	4.51213	2.02184	4.33874	8.42347	2.30477	2.63754	2.50358	5.23482	5.2923	1.00961	1.75219	1.86989	3.01179	3.31374	1.40751	high
CGGA_1667	4.04384	0	7.162	1.00896	2.54651	3.46166	1.33068	5.20311	2.44999	1.53057	8.76559	2.34079	3.60262	3.75952	4.09933	4.80909	0.679867	0.718386	5.58992	2.33446	4.56601	-0.817312	low
CGGA_1669	0.380822	1	7.60108	0.837514	0.95753	3.9637	2.14643	4.84141	1.84949	2.28378	6.99537	2.56632	3.60653	2.41355	4.4899	7.1102	0.651259	3.22185	2.91394	1.16449	4.56135	1.27089	high
CGGA_1670	3.12603	0	6.3828	1.99498	3.28546	4.31326	3.57022	5.67754	1.27315	3.18331	5.66622	4.2015	1.78914	1.8877	4.19439	5.37622	0.857533	4.59604	4.54375	0.743077	4.45247	0.702609	high
CGGA_1671	4.01096	0	6.80473	2.35829	3.89395	3.39415	2.20035	4.91409	1.53385	2.84114	7.01442	2.28484	3.08022	3.10529	5.36232	4.93649	0.640368	0.841764	6.03963	0.743077	4.01472	-0.341958	low
CGGA_1673	3.99178	0	6.67908	1.27124	2.61953	2.84963	2.20439	4.63958	1.65315	1.25791	7.88178	2.16103	7.1072	3.42993	4.01234	4.53054	0.718801	0.623349	3.87057	0.872483	4.36336	-0.289586	high
CGGA_1675	2.68493	0	6.88478	2.41776	2.15294	4.23077	1.11377	5.94463	1.69311	3.1946	6.24178	2.0326	1.59396	3.56397	4.69247	5.02828	2.87288	2.47242	4.10196	0.744497	4.52928	0.167426	high
CGGA_1678	1.8	1	6.66578	1.31985	0.709125	4.07722	1.43035	5.23279	1.60574	6.43449	8.24656	2.55322	2.64926	2.25624	5.00571	6.31485	0.828514	2.44656	1.76962	2.03632	3.37138	1.74732	high
CGGA_1679	3.95068	0	5.41239	0.978379	3.43899	1.26824	3.30973	4.57146	1.2584	1.41209	5.75133	2.06388	6.82074	3.4087	3.40793	3.72117	0.980139	0.763391	5.30298	0.760435	4.12705	-1.13322	low
CGGA_1680	1.63288	1	6.26781	1.41561	1.9413	4.62679	1.49161	4.28899	1.7092	4.6695	6.68057	2.04195	1.65592	1.37624	3.95641	5.07037	2.96127	2.36904	5.65377	0.743611	4.26431	0.481454	high
CGGA_1681	0.947945	1	6.13127	0.913289	0.703347	3.59657	1.86924	4.10875	1.15131	3.56402	5.90605	1.95063	1.42268	1.13491	4.33392	4.14456	0.66444	1.86877	3.4022	2.18066	3.69313	1.02921	high
CGGA_1682	0.945205	1	7.62845	0.825283	1.08383	4.50534	1.31063	6.51209	1.82377	2.50399	6.998	3.77121	3.61715	3.77613	6.05444	6.5271	0.638018	2.41479	3.50991	1.30605	4.69147	1.24789	high
CGGA_1685	0.616438	1	7.12434	2.16503	3.51989	3.27418	1.47034	5.78495	2.60962	1.51495	7.28072	3.88501	3.93765	3.60071	5.3147	5.29378	1.1309	0.626376	5.98541	0.852913	4.64793	-0.608896	low
CGGA_1686	0.964384	0	5.74208	1.7007	4.68435	3.82151	2.8819	5.07659	1.1796	1.83291	6.83419	2.71185	4.04944	3.27911	3.34361	5.07809	0.631796	0.625388	2.7777	1.22717	4.14056	-0.896702	low
CGGA_1687	3.87397	0	8.0879	0.803155	0.714817	3.95524	2.68983	5.7578	1.12454	4.25902	7.7739	3.89925	0.981278	1.57808	5.32813	6.61405	1.75226	0.804208	2.56985	0.74983	3.80643	1.18141	high
CGGA_1688	0.139726	1	6.60167	4.69566	3.13844	3.32059	4.56845	5.83534	1.12049	2.58091	7.35023	2.96517	4.51423	2.40413	3.12801	5.44286	3.26723	3.8479	1.80339	0.745587	4.00086	0.410623	high
CGGA_1689	3.87397	0	6.5628	2.3134	2.2793	3.63843	1.48074	5.30541	1.16753	1.65447	7.71182	2.1609	2.519	3.64211	4.66034	5.37534	0.629976	0.623439	6.20466	1.19488	4.36654	-0.611435	low
CGGA_1690	1.62192	1	7.04091	1.79117	2.02167	3.72514	2.23925	5.69874	1.17015	6.1291	7.11709	4.31265	3.29645	2.25908	5.44912	5.89263	3.05963	3.28805	2.93521	0.913488	3.91132	1.58095	high
CGGA_1693	1.41644	1	6.14123	1.56023	4.29816	2.51658	5.1704	5.00368	1.25409	3.14644	6.57159	2.70394	4.51879	1.3182	3.31088	4.67999	1.93329	4.43169	3.55371	1.2423	3.75682	0.356175	high
CGGA_1694	1.70959	1	6.02691	0.828913	0.701533	3.16061	1.20938	4.74226	1.14371	3.34466	6.8375	3.7831	1.83224	2.21564	4.23321	5.88487	0.629917	1.5835	6.79666	1.02507	3.99914	0.208855	high
CGGA_1695	2.53973	0	6.03181	2.82047	3.39766	2.39205	3.29353	4.90549	1.30293	1.65983	6.13355	1.99165	3.99735	3.53711	4.11849	3.46402	0.630189	0.884903	5.01034	1.3306	4.24395	-0.945831	low
CGGA_1696	3.30137	0	7.2413	1.00951	1.71163	3.80103	1.38701	5.49622	1.66469	3.19733	9.88815	1.90669	1.49036	4.41496	4.88991	3.88103	0.87125	2.20877	3.52727	2.95975	3.38903	0.373134	high
CGGA_1697	0.986301	0	6.39562	0.877776	2.72447	3.30946	1.83358	4.59967	1.19839	2.3094	6.37051	2.82548	6.17045	3.79227	3.9644	4.5929	0.629751	0.623197	4.28533	0.743089	4.39549	-0.314135	low
CGGA_1698	1.06301	1	6.6388	1.37462	0.591247	3.93013	1.7332	5.04983	1.11832	5.13881	6.17197	4.42527	1.92856	1.20034	4.21057	5.38152	0.629976	3.90351	3.79299	1.12721	3.95123	1.62712	high
CGGA_1699	3.79178	0	6.89212	1.59364	3.57045	2.41145	1.7573	4.34863	3.10444	2.58137	9.15332	2.53277	3.38441	5.29624	4.745	4.54778	1.03726	1.81357	3.89424	2.79512	3.25802	-0.329813	low
CGGA_1700	3.7589	0	6.18986	0.965878	3.56227	3.80362	2.28526	4.47097	1.41065	2.45302	6.71918	3.48575	5.01545	2.63581	3.48719	3.95271	0.668907	0.638556	5.84533	1.38066	4.09741	-0.591506	low
CGGA_1701	2.93699	0	6.26012	1.28016	3.86041	2.62832	1.8711	5.11986	1.21342	1.33254	7.02002	2.34533	5.03663	2.53364	3.15259	3.62769	0.630142	0.75026	6.16262	1.97514	4.00661	-1.18205	low
CGGA_1702	0.460274	1	7.73333	2.19248	0.918256	3.35689	1.07897	7.81317	1.40085	2.28819	7.9567	4.57695	1.73832	4.55532	3.47655	6.68826	1.06542	0.832303	2.02017	1.30542	5.15055	-0.7978	low
CGGA_1703	3.74247	0	5.99595	1.27432	2.61649	3.13989	2.49467	5.24089	1.69429	2.57625	6.78133	3.15038	4.43098	2.13579	4.0527	4.52111	0.839228	0.704758	6.90773	0.748643	3.99807	-0.47117	low
CGGA_1704	3.72603	0	5.93211	1.39983	3.17344	2.33553	2.95195	5.48549	1.48449	2.02977	5.52038	1.92422	2.14077	3.53246	4.13932	5.36604	0.633602	0.627323	5.74896	0.96117	3.70375	-1.02769	low
CGGA_1706	3.73699	0	6.82152	0.813767	2.20214	4.33626	1.98874	6.22043	1.12472	6.6118	7.35991	5.47187	2.07807	1.35168	5.86271	4.08164	0.636668	3.89697	3.86636	3.79049	3.78002	1.89672	high
CGGA_1708	3.07397	1	7.37322	0.952576	0.509391	3.97403	0.928299	4.50651	1.12306	6.37256	4.77761	2.53456	1.72197	2.36752	5.06804	5.41457	0.63493	2.23829	1.49238	1.21237	3.91658	1.73175	high
CGGA_1709	1.13699	1	6.23406	1.03069	0.929498	4.40504	1.16372	5.53526	1.52393	2.62257	5.1321	4.38401	1.32364	3.64951	5.46771	6.47993	0.69223	1.94132	1.44858	0.985438	4.28539	1.23179	high
CGGA_1713	0.909589	1	7.46988	2.55066	3.32161	2.76459	2.26302	5.76119	1.24081	3.1163	7.09514	4.84516	3.1998	2.98822	5.04372	6.39076	1.00553	1.90317	2.40922	0.743077	4.22979	0.338444	high
CGGA_1714	3.64384	0	6.16811	1.03035	3.86057	3.4502	1.90515	4.76997	1.65508	3.76441	6.66495	2.86901	4.75016	2.81052	3.22383	4.80009	0.775141	0.687143	6.17382	2.02732	4.08331	-0.909697	low
CGGA_1715	2.38904	0	6.94134	1.47484	1.51381	4.17076	2.66368	4.7573	1.16608	2.74592	7.87597	4.39142	5.27848	3.27246	4.10474	5.85082	1.35765	0.907856	5.04456	0.743077	4.41519	0.264531	high
CGGA_1716	3.64932	0	7.23306	1.28166	8.20666	4.11366	1.09994	5.29079	1.7365	2.88829	7.71349	3.05109	4.3587	2.57958	4.8209	6.22043	2.73155	0.716075	3.73783	0.743124	4.65224	-1.08038	low
CGGA_1718	2.28767	0	6.41721	2.07312	3.07852	3.39352	2.13881	5.20649	1.17458	1.97298	6.99895	2.27886	4.25906	2.86798	4.35994	4.49818	0.647802	0.74377	5.00946	1.53658	4.13329	-0.388652	low
CGGA_1720	3.53425	0	7.28076	2.31301	2.39076	2.85894	1.20153	5.82424	2.49796	1.61175	7.61589	2.25052	3.65986	3.69507	5.1774	4.27824	0.632328	0.692733	4.31082	1.11025	4.72353	-0.467754	low
CGGA_1721	3.53425	0	6.08406	1.28455	3.74618	2.61991	2.50597	4.86176	1.18276	1.94568	6.19102	2.58412	4.65539	2.68002	3.08008	5.71598	0.683197	0.659399	6.26163	1.45636	3.73933	-1.03903	low
CGGA_1722	0.956164	1	7.10608	1.48183	1.06435	4.07238	1.36277	6.24851	2.79492	6.21239	9.40131	2.06473	2.65852	2.25605	5.83496	4.27588	0.853289	3.24404	2.87263	1.81954	3.22713	1.80458	high
CGGA_1723	3.51233	0	6.84077	1.80299	3.24862	2.63002	1.98241	4.58517	1.6609	1.61348	7.23486	2.58352	4.52361	2.29485	3.17415	3.6115	0.760826	0.623286	5.2993	0.887577	4.10372	-0.925718	low
CGGA_1725	3.51233	0	7.25859	1.62816	3.11561	2.89903	1.55418	5.3881	1.69359	3.0341	8.31474	4.86873	2.96122	2.47724	3.89925	5.60297	0.952181	0.664291	6.38209	0.917168	4.19659	-0.778786	low
CGGA_1727	3.49589	0	6.20923	1.12649	3.93282	3.651	2.31027	5.10467	1.11999	2.16955	6.67161	2.94994	4.13612	2.36646	3.63259	5.48147	0.854013	1.05637	6.68253	3.04604	4.07919	-0.712385	low
CGGA_1728	2.51233	1	6.30894	1.29931	2.07577	3.97312	2.06892	4.87334	1.26295	2.14716	7.067	2.70424	4.15335	4.55455	4.70493	5.44424	1.43192	0.785272	3.87202	0.965192	5.03645	-0.241952	high
CGGA_1729	0.668493	1	6.13872	0.984577	3.11404	3.54876	2.07572	4.43147	1.11821	2.42844	6.45422	3.93755	6.36673	3.23033	3.77387	4.68915	0.775141	1.46177	5.09677	1.04376	3.76045	0.0870557	high
CGGA_1731	2.66301	0	6.36335	1.65865	3.46316	2.72263	2.40363	4.83567	2.00604	2.55677	6.51276	3.76828	2.08173	2.02675	3.98965	4.61805	0.936045	1.16516	4.23042	0.74348	3.94992	-0.449545	low
CGGA_1735	2.2274	1	7.06449	0.728988	2.29673	3.46183	2.11783	5.38307	2.86265	1.35774	7.66048	2.22875	6.15023	3.21545	3.89962	6.07972	1.4993	1.14267	3.16933	1.04476	4.74064	-0.107315	high
CGGA_1736	2.56986	1	6.93732	0.939289	0.609616	4.64718	1.93405	5.47422	1.19829	3.87202	8.07602	5.25818	1.4481	1.85564	4.54891	4.84489	0.890319	1.32353	4.02749	0.970879	4.14334	0.859316	high
CGGA_1737	3.41918	0	6.51313	1.67165	4.18393	2.91094	3.02268	4.89609	1.15392	1.63367	7.2469	2.2909	4.43362	3.07706	3.70371	5.10298	0.762039	0.652679	5.43913	0.915555	3.72165	-0.916173	low
CGGA_1738	1.28493	1	6.64266	1.54163	0.942297	4.09646	1.89916	4.2054	1.11832	2.622	6.62685	2.82398	3.9603	2.42879	3.806	5.23704	0.674053	2.07884	3.86573	0.743315	3.81445	0.908824	high
CGGA_1739	1.41096	1	6.41802	0.80673	3.76983	3.0398	1.87513	5.75103	1.13606	3.67957	7.44474	3.59823	4.51127	3.22145	4.8994	5.36452	0.629739	1.58065	5.5509	1.04764	4.31092	-0.281211	high
CGGA_1740	0.994521	1	6.1703	1.63393	4.4896	2.63359	3.64954	4.51554	1.41042	1.78745	5.58502	3.53486	5.44156	2.68638	3.62789	5.74731	0.909146	2.99718	3.08351	0.842824	3.68138	0.172166	high
CGGA_1743	3.37534	0	6.16312	1.28882	3.66323	2.75364	2.5073	5.06459	1.16164	1.58013	7.10205	2.6693	6.94377	3.63878	3.47571	4.20894	0.629786	0.623235	5.14949	1.83504	4.29079	-0.942234	low
CGGA_1744	3.37534	0	6.61136	1.02927	0.918774	1.54117	1.41167	6.26429	1.16405	6.48589	5.67713	3.90631	2.28003	1.55721	6.08734	5.04955	0.677747	3.74052	1.89133	3.16091	3.75972	1.8657	high
CGGA_1745	3.35616	0	6.63491	0.912469	2.82745	1.31058	2.32412	4.47751	2.91904	1.58684	8.46179	1.8541	6.43665	5.34852	4.00062	3.74871	0.798092	0.803546	2.45453	1.5354	3.45768	-0.626594	low
CGGA_1747	0.80274	1	6.01577	1.41597	2.53507	2.86985	2.80425	5.41323	1.44432	3.16512	5.89638	2.77647	2.75868	2.31425	3.58185	4.84957	0.919982	1.35309	5.87566	2.85156	3.50141	-0.386119	low
CGGA_1749	1.09863	1	7.45046	1.52028	1.13735	3.20134	1.62717	4.72256	1.37554	4.77782	5.55903	3.46899	4.33143	2.98437	4.66123	5.50221	0.62981	2.81486	2.43057	1.07675	3.82034	1.43009	high
CGGA_1750	0.684932	1	6.2212	0.721195	2.91337	3.12236	2.60264	4.3557	1.13532	2.83364	7.46458	3.01416	6.71326	3.35171	3.63259	4.21038	0.638709	1.15041	4.2559	1.35217	4.0152	-0.139858	high
CGGA_1758	1.13425	1	7.02803	1.2767	1.90582	4.10128	1.49684	5.36702	1.70054	3.47221	5.48934	4.95941	2.84838	1.7544	4.79479	6.16027	0.632079	5.56073	1.32269	0.950368	4.54747	2.1125	high
CGGA_1760	1.25753	1	5.85219	1.25119	3.31854	4.94738	1.88453	5.01029	1.11811	3.36963	5.68294	4.14305	4.44823	1.71979	4.38151	4.94	1.59086	2.78439	4.32893	3.6449	4.06958	0.982846	high
CGGA_1764	1.94521	1	6.83694	1.25119	3.38221	3.94459	2.31475	5.73532	1.28113	3.22223	8.10762	4.58124	3.23145	3.72834	4.08434	5.52109	0.953055	1.06036	6.07424	2.2367	4.33232	-0.68133	low
CGGA_1767	0.846575	0	7.97183	1.44404	0.711028	2.67924	1.64421	5.44533	2.83623	3.96801	9.05224	2.67125	1.88483	4.02596	4.45435	5.84122	0.830358	2.29959	2.53485	0.944064	3.62786	0.530623	high
CGGA_1769	3.15342	0	7.0066	0.973173	2.7871	3.33822	1.99067	4.89402	3.6233	1.72588	7.55616	2.21856	7.40268	5.45064	4.31558	4.18062	0.951214	0.679529	4.01905	1.6423	4.40232	-0.472627	low
CGGA_1770	0.816438	1	7.00142	1.50449	4.21474	3.24567	0.928531	5.98459	2.06571	3.32779	6.41361	2.63452	2.40152	4.39145	6.32062	7.48272	0.710159	1.87441	4.36393	0.858597	4.36951	0.0178054	high
CGGA_1771	2.92603	1	7.0791	0.990051	4.33709	2.5735	1.86294	4.20164	2.14576	1.22255	7.3919	2.1584	6.43315	4.07975	3.70459	5.69444	0.699159	0.724139	4.3147	1.10825	4.28452	-0.910898	low
CGGA_1773	0.284932	1	6.55275	1.61199	0.977846	3.91628	1.86427	6.79887	1.42863	5.20748	7.12626	3.50334	1.868	2.43076	6.75358	5.26782	6.92217	3.90197	2.19978	1.86031	4.29878	2.07273	high
CGGA_1776	0.709589	1	6.7916	2.09801	3.43004	2.97353	2.39494	4.33746	1.27529	2.15853	6.50446	2.45823	7.24062	4.24014	3.83797	4.19628	0.95501	2.62473	2.92686	1.26695	4.04248	0.226013	high
CGGA_1780	3.07671	0	6.92539	0.939507	1.02731	3.30354	1.76656	4.77378	1.94085	3.80339	8.26249	2.78095	1.52342	6.81286	4.81694	5.19132	0.818475	1.82026	2.94809	0.93216	2.95996	0.322939	high
CGGA_1785	0.90137	1	6.85805	0.915031	3.55089	3.23714	1.66765	5.65672	1.76084	3.93646	6.85576	4.48458	2.22309	3.77071	4.67557	5.46307	0.718701	3.3137	4.24131	1.93238	4.64552	0.00556107	high
CGGA_1786	3.09041	0	6.67139	1.82116	3.77726	3.17745	1.91319	5.1002	1.77094	2.00675	8.27108	4.30145	2.90184	1.82116	3.75304	4.67154	1.0218	2.02368	6.82719	1.38506	4.5005	-0.717145	low
CGGA_1791	2.34247	1	7.01229	1.41821	2.85953	2.60449	1.84885	3.80019	2.83945	2.59845	8.04288	1.59825	4.42771	6.04139	3.71867	4.29569	1.23922	2.15531	1.96854	1.38118	2.8928	-0.0377036	high
CGGA_1807	0.676712	1	7.66868	3.55024	4.23346	2.52934	2.03464	6.04889	1.59261	3.47875	6.61533	4.77363	0.827381	3.80137	4.94986	5.53685	3.67095	1.23337	1.77577	0.749583	4.7015	-0.632514	low
CGGA_1809	0.939726	1	6.60511	1.6693	3.88111	4.01197	2.40719	4.18898	1.55871	2.68447	6.39007	4.24264	5.14716	3.03765	4.10703	7.31836	3.50916	1.59739	3.32507	0.743148	4.86841	0.0979487	high
CGGA_1811	0.832877	1	6.4069	0.767409	0.695582	5.43368	2.18301	5.09651	1.14685	4.27119	6.9916	4.36332	1.53019	1.66094	4.64516	5.23545	0.73323	0.762971	5.70042	2.20351	4.04886	0.82946	high
CGGA_1814	0.605479	1	7.04091	0.85146	0.942837	3.83584	1.16065	5.83534	1.20296	6.32478	6.94516	4.54801	2.99786	2.35047	5.73458	5.10717	0.975819	5.07931	2.34725	0.947611	4.39028	2.28254	high
CGGA_1815	0.506849	1	7.17829	1.17266	1.33584	3.85271	1.33097	5.07239	1.11809	4.054	6.47517	3.32625	4.52785	2.52491	4.72603	5.50238	0.686835	3.32214	2.55368	0.743077	4.22422	1.51635	high
CGGA_1817	1.09315	1	6.66221	0.816043	0.70123	4.71663	1.80316	4.96439	1.12114	5.85333	7.49259	4.93993	2.41632	1.20734	4.3983	5.93329	0.63293	0.71142	4.5308	2.31108	4.2687	0.920054	high
CGGA_1819	2.76164	0	6.60256	2.44217	1.18672	3.84139	1.7933	4.76199	1.40966	4.45878	7.61589	3.11803	1.19329	1.74174	4.49922	6.98553	0.744059	1.60335	5.56921	0.975792	4.20922	0.446398	high
CGGA_1820	0.210959	1	6.89623	1.82905	0.744274	3.99024	1.28522	5.76508	1.1749	3.45181	6.602	2.53429	1.78153	1.28225	4.78154	5.23993	0.630766	3.0807	3.47632	0.954441	4.22761	1.27555	high
CGGA_1826	0.120548	1	6.9726	0.869368	0.902217	4.64936	1.54642	4.88906	1.2109	2.93051	6.30085	3.41441	4.45689	4.58293	4.66379	6.14107	0.726674	1.76495	3.0994	1.90208	4.76771	0.793131	high
CGGA_1829	2.19452	0	6.13485	1.18321	3.96852	3.71107	2.55197	4.31322	1.13745	2.36287	7.42118	3.5058	6.95722	4.30914	3.94012	3.87537	2.74422	0.623286	4.89797	0.854197	4.10614	-0.522432	low
CGGA_1833	1.35342	1	7.87557	0.888115	0.629224	3.96912	1.1572	5.6082	1.73265	5.02415	4.99634	4.58606	2.4551	2.14147	6.00132	6.17434	0.751073	3.64062	2.2111	1.48178	4.41641	2.25271	high
CGGA_1840	2.6411	0	7.19016	0.895292	4.22914	3.8223	2.86284	4.14134	2.18583	2.32671	6.8375	4.05317	7.12403	4.56705	4.44903	5.86435	2.50864	2.10312	3.73509	2.09864	4.52496	0.188213	high
CGGA_1850	2.05479	0	6.93179	1.18676	3.09017	4.57209	2.16093	5.2593	1.52956	1.4635	7.98263	2.37767	3.74385	4.79639	4.78612	4.30522	0.706616	0.630431	5.5985	0.856658	4.68732	-0.676375	low
CGGA_1854	2.5589	0	6.31948	2.44514	3.32464	3.90843	2.59364	5.45818	1.42839	2.0156	7.65547	2.22929	2.31602	2.17601	4.11659	4.94401	0.655583	0.820006	5.808	0.743136	3.96922	-0.60469	low
CGGA_1857	0.430137	1	6.67009	0.756521	0.625119	5.46248	2.07807	5.35088	1.23045	4.77691	6.61142	5.18145	2.19837	1.64935	4.617	5.75389	0.695261	1.8066	4.98801	2.93598	3.99951	1.36642	high
CGGA_1862	0.30137	1	6.9726	0.869055	0.982303	4.69862	2.23666	5.19923	1.51728	2.41929	6.20484	3.81281	2.24722	1.72696	5.28915	7.09753	1.45955	2.49289	2.26548	1.28702	4.40943	1.67238	high
CGGA_1863	2.47123	0	6.49146	1.59364	4.43589	2.64786	2.07958	4.56544	1.31596	1.59963	6.47782	2.70424	5.10608	3.23291	4.22296	4.6609	0.736418	0.751853	5.7127	0.743172	4.3622	-0.930463	low
CGGA_1865	0.243836	1	7.0893	0.822958	0.586781	4.44899	1.30804	5.32968	1.15096	3.7789	6.7493	4.15237	1.57448	2.00436	4.84305	6.00174	0.66407	3.89879	3.00594	0.882936	4.33421	1.71814	high
CGGA_1866	0.347945	1	7.07279	0.759411	1.71343	4.22393	1.61771	6.46493	2.06984	4.31485	6.46258	4.08422	1.60424	1.6955	4.69194	7.39691	0.706444	3.88934	2.66341	0.743315	4.58952	1.26837	high
CGGA_1870	2.36712	0	7.35943	2.04106	4.6215	2.59348	1.41986	3.89359	1.41215	1.6871	6.57092	2.93364	4.93623	3.5528	3.69331	5.06135	0.629739	2.48538	4.73035	0.743077	4.47587	-0.57421	low
CGGA_1875	2.3726	0	6.28154	0.940826	1.38928	4.21279	2.57914	5.56961	1.16927	3.44587	6.32211	4.23219	2.35912	3.01208	4.32588	5.99412	0.631311	1.41252	3.6925	1.10939	3.73699	0.590196	high
CGGA_1880	2.34247	0	6.07401	2.17475	2.70851	3.16595	1.5844	5.14422	1.18295	1.70155	7.06029	2.30756	3.88084	3.37457	4.35792	3.95635	0.713816	0.623616	4.44054	0.74348	4.39621	-0.574238	low
CGGA_1882	2.30685	0	6.20468	1.59364	3.84247	2.70163	2.40693	4.99948	1.13839	2.03503	5.75331	2.9961	3.95464	2.63853	3.54035	4.63464	0.629881	0.78066	4.90239	1.06665	3.98447	-0.838753	low
CGGA_1886	0.926027	1	6.76875	1.3762	0.755954	4.00729	1.45902	4.68599	1.25062	3.73511	4.37722	5.06333	2.58622	3.88075	4.64236	5.69394	0.630672	3.38128	2.90533	2.37696	3.97204	1.48931	high
CGGA_1899	0.482192	1	5.97875	0.945595	3.58521	3.27521	2.63568	4.62882	1.11831	3.83105	6.16043	2.6738	6.22041	3.55296	4.32184	4.92546	0.844259	2.7387	4.51121	1.26092	3.66939	0.447423	high
CGGA_1901	1.47945	1	6.55626	0.820599	0.590784	5.26976	1.40918	5.71031	1.18247	4.90065	6.52729	4.07685	3.01587	2.40413	5.59196	5.3921	0.631961	1.95383	4.56971	2.54485	3.85903	1.67652	high
CGGA_1902	2.16438	0	6.32517	2.05206	3.2286	3.18115	1.91181	5.25524	1.50216	1.85663	6.3643	3.76375	4.66465	2.62993	3.85631	5.22963	0.739549	0.655052	5.81162	1.13604	4.41703	-0.68166	low
CGGA_1903	2.15068	0	6.06042	1.68512	3.74738	1.45032	3.01987	5.15846	3.26634	2.23038	5.94776	1.48868	3.90317	1.77539	3.99894	3.99899	0.937542	1.14154	5.5402	0.791723	3.67921	-0.853732	low
CGGA_1906	2.13425	0	6.03875	1.84359	3.04051	4.17275	2.36205	5.13408	1.52542	2.80074	6.08574	3.02577	4.55916	2.79848	3.41786	6.10451	0.901982	1.46386	5.08046	1.73463	4.21589	-0.230085	high
CGGA_1908	0.816438	1	7.18717	1.55785	2.27499	3.74397	3.44294	4.87136	1.73845	2.73882	7.68491	3.98838	3.58317	3.14059	4.8925	6.4427	4.53267	4.223	2.74104	1.15905	4.62476	1.21127	high
CGGA_1911	2.08767	0	7.09962	1.15223	0.939241	3.62663	2.71007	6.7922	1.59846	2.82724	8.16598	2.41005	1.34299	4.99043	5.77909	5.55474	1.10453	2.85084	2.10734	0.75429	4.61477	0.62805	high
CGGA_194	6.31233	1	6.80473	1.55103	3.10005	4.21481	1.83259	5.24427	1.46938	1.22649	6.68659	2.13651	5.44754	2.88235	3.56994	4.9307	0.705712	0.650323	5.85547	1.12032	4.49695	-0.623948	low
CGGA_1946	0.389041	1	7.37692	0.795999	3.01665	4.10344	1.55202	6.19054	1.28026	7.13589	6.83836	4.59981	4.40775	3.78814	6.31252	5.59137	0.820472	4.39816	3.63146	1.36037	3.7528	1.8793	high
CGGA_1953	0.2	1	6.42539	0.9791	0.786326	4.72164	1.17762	6.31008	1.11827	5.44398	6.14538	6.13434	3.14596	1.61513	6.065	6.95765	0.970233	4.46155	2.49608	2.35552	4.52963	2.63517	high
CGGA_1972	1.66027	0	7.48552	0.998013	0.769897	5.29406	1.80739	6.24106	1.4285	6.22908	6.60309	5.31002	2.66633	1.65055	5.93611	5.54275	3.47157	4.05412	3.83718	3.7731	4.54241	2.38089	high
CGGA_1985	1.0411	1	5.69719	1.95396	2.61725	3.1887	2.99751	5.21666	1.57045	3.62097	7.66048	2.83659	2.36921	3.13418	4.93083	5.03167	2.00718	2.39511	3.74019	1.10343	4.33823	0.175978	high
CGGA_2002	1.43562	0	6.59859	1.88468	2.93158	3.74565	2.61676	5.95794	1.73071	2.37754	7.28879	3.6319	4.84238	2.66136	4.68456	5.34196	0.640603	2.14894	4.40071	0.753961	4.51991	0.245061	high
CGGA_2003	1.41644	0	6.80183	0.819194	3.1108	4.28099	2.95107	5.12633	1.90732	2.97104	6.02036	3.44373	6.16784	2.93463	4.74299	4.31812	2.63174	1.88517	4.88215	1.5327	4.50505	0.470219	high
CGGA_2006	1.4137	0	6.67328	2.71054	1.97976	4.27687	2.0742	5.84394	2.47966	2.99357	5.52543	3.80215	2.11818	5.42152	5.62205	6.31024	3.10966	2.76572	4.39117	2.07473	4.39162	0.545381	high
CGGA_2008	0.120548	1	6.62532	1.07735	1.3701	4.48702	3.71159	5.15618	1.29975	3.56574	7.05933	4.25904	1.39152	2.1164	5.00177	4.37346	1.04803	2.14989	5.2512	0.777471	3.88995	0.886053	high
CGGA_2013	0.380822	1	5.90985	1.04604	3.05188	3.6117	2.69455	5.13767	1.33178	2.11883	7.02744	3.6254	1.60014	3.83767	4.02715	5.40428	0.946675	1.01561	6.47299	0.79928	4.14782	-0.922434	low
CGGA_2024	0.89863	1	6.46901	1.06694	3.69298	2.78359	3.25267	4.44452	2.3125	1.70406	6.69717	3.11891	7.58835	3.9287	4.20644	3.44008	0.797243	0.770903	4.6194	1.35642	4.51151	-0.549843	low
CGGA_265	10.8466	0	6.58386	1.41178	2.97489	2.98686	1.63961	5.33993	1.3952	2.41426	5.42396	3.14655	4.16347	2.64756	4.02507	5.11441	1.363	0.766313	5.53225	0.987216	4.47118	-0.573017	low
CGGA_279	3.6	1	6.79302	0.845021	1.92683	2.7914	1.47404	5.53967	1.58813	4.33548	5.45217	3.67392	4.30238	2.45867	4.53812	5.66726	2.50767	4.22934	4.19452	1.54806	4.61318	0.985204	high
CGGA_28	3.02192	1	6.16768	1.9189	1.7909	3.37054	2.10535	4.33253	1.25033	4.394	7.63905	1.61221	3.83372	2.684	4.40338	3.59567	0.70479	2.65296	5.34079	0.745137	4.61265	0.270059	high
CGGA_288	2.89589	1	7.14006	1.10729	2.96196	4.10005	2.84193	5.34153	1.46176	3.08103	6.55911	5.04271	2.42869	2.22475	4.7741	4.06572	0.930304	1.24715	6.2971	0.747521	4.46785	-0.068466	high
CGGA_290	11.1644	0	6.66344	1.19013	2.6857	3.66146	1.14021	5.11864	3.0692	1.95417	7.43568	2.84057	4.99362	4.29796	4.59658	7.41193	0.777269	1.63962	5.24216	2.39932	4.77983	-0.197277	high
CGGA_320	8.23288	1	7.10334	1.33502	3.78608	3.64877	1.79758	5.26404	1.66737	1.53492	7.5417	2.35801	6.21859	3.48285	3.73317	4.57926	0.714143	0.692733	5.97922	1.50321	4.6352	-0.926303	low
CGGA_336	6.98356	1	8.28353	1.09576	5.13985	2.80099	1.11347	4.87916	3.08417	2.6384	6.45841	2.62035	2.55982	3.44156	4.86869	6.76661	0.636456	2.51259	4.19805	0.749806	5.05131	-0.567455	low
CGGA_358	0.334247	1	6.03811	1.24386	3.58493	3.7627	2.62066	5.1432	1.27557	3.15571	6.07201	3.35132	6.13125	3.47524	4.08055	5.52448	0.937542	0.771316	5.65748	3.17885	4.08516	-0.318419	low
CGGA_362	4.60274	0	7.38765	0.786374	0.838538	4.31659	1.58597	6.21876	1.41105	4.76056	7.86057	2.99774	2.70652	1.569	6.48899	5.24236	0.703034	1.36981	6.06222	0.970442	4.59514	1.13676	high
CGGA_369	10.8411	0	6.38094	0.807288	3.06662	2.80538	2.22349	4.48155	1.1554	1.41973	6.13036	2.9922	7.05531	3.88614	3.8787	3.51914	0.6302	0.678645	3.89196	1.53827	4.28747	-0.390091	low
CGGA_406	0.246575	1	7.37322	2.85042	2.64811	2.44583	1.6035	5.57973	2.42338	2.68413	6.47682	2.71413	2.99982	2.62471	4.75654	7.07361	4.46366	4.20193	2.23924	0.980274	4.39197	0.854969	high
CGGA_42	7.7589	1	6.80979	1.10183	2.83791	3.44972	2.05065	5.33223	2.05608	1.64291	6.2348	2.40506	2.13553	1.7145	4.01976	4.54447	0.629881	1.13021	6.24213	0.868281	4.54164	-0.632771	low
CGGA_420	9.6274	0	7.66181	0.755853	4.6499	2.23578	1.36496	4.93076	2.65318	3.3561	7.98474	4.02663	2.2811	2.44829	4.6535	5.42838	0.680026	2.20297	3.73138	1.36487	4.31056	-0.343059	low
CGGA_457	0.205479	1	6.71627	0.978379	5.03254	2.75257	4.38107	4.75788	2.122	3.72322	5.45498	2.84179	2.0077	3.91855	4.76257	5.04489	2.81635	1.0096	1.53831	1.07518	4.4125	-0.635539	low
CGGA_474	5.5589	0	6.89395	5.89971	1.07536	3.17726	3.58953	6.23727	1.13349	2.48767	6.03319	4.42194	1.54178	1.25688	3.94781	5.51956	8.2917	0.64042	2.46628	0.759195	4.10068	0.23314	high
CGGA_482	6.87945	1	7.24298	1.59682	3.6325	3.77358	1.34275	4.86608	2.11562	2.21433	6.40073	3.83156	3.47967	2.423	4.67982	4.61756	0.656752	0.803853	5.4481	1.32823	4.73885	-0.362904	low
CGGA_487	0.427397	1	7.75198	0.92832	0.840518	4.0921	1.50321	6.05711	1.32319	2.95748	8.33315	3.64947	1.3138	1.92319	5.29982	5.73662	0.636479	1.2911	3.07216	2.26032	4.22242	0.925913	high
CGGA_492	1.7863	0	7.32167	0.902253	1.54281	4.49986	2.62104	5.84376	1.62594	3.63162	6.49821	5.30729	0.976269	2.77146	4.43642	6.17685	6.58547	4.10005	4.49665	0.955145	4.17621	1.11706	high
CGGA_503	10.3479	0	6.71965	1.26063	2.63824	3.0733	1.84897	4.87289	2.90037	1.21476	7.74439	2.25224	7.62479	4.59972	4.0875	4.88376	0.631016	0.672334	3.44891	1.11936	4.19752	-0.279704	high
CGGA_507	0.89863	1	6.77094	0.864238	2.6635	2.73611	2.24297	4.57235	2.33449	2.04793	7.87035	2.37617	7.58612	4.43992	3.77661	3.8375	0.629881	2.02267	2.63538	1.10724	4.17033	0.0451836	high
CGGA_509	1.70685	1	7.45181	2.85829	1.44305	2.67549	1.8291	6.0092	1.81171	4.64866	5.3949	1.85938	1.45274	2.60043	6.47424	6.72781	1.08994	2.30333	1.81733	1.14332	3.92264	1.3873	high
CGGA_521	1.40822	1	7.44348	2.14298	3.06448	5.01205	2.19155	5.12588	2.43004	1.83423	7.16717	3.17038	3.41008	4.17426	4.64271	6.70149	3.86085	0.685298	2.49786	1.19249	4.50332	0.0882558	high
CGGA_530	1.3863	1	7.78722	1.93826	0.864363	3.95289	1.17067	5.63547	1.75943	3.44084	6.38047	2.61265	2.85675	1.72382	4.55897	5.82484	0.630496	1.95527	2.37332	2.37769	4.45334	1.06015	high
CGGA_554	0.367123	1	6.12609	1.17518	4.01218	2.073	2.81995	4.06536	1.53615	2.53715	5.86583	2.16039	6.26492	3.25526	3.91302	3.96573	1.68529	3.36254	4.38936	4.01085	4.11264	0.0305745	high
CGGA_568	0.780822	1	6.06129	0.886945	1.8244	3.6059	2.31933	5.0542	1.11832	6.21155	5.61482	2.84259	5.18132	2.32429	4.14203	3.85482	0.857714	1.22963	4.33997	9.33236	3.99894	0.591027	high
CGGA_583	8.51233	1	6.33912	1.03481	2.1414	2.06345	2.18033	4.86623	3.07041	1.21093	9.58844	1.47331	3.42047	3.27799	4.03515	4.0325	0.890319	0.902351	2.36612	1.00414	3.4218	-0.346974	low
CGGA_619	1.50685	1	6.74087	0.765497	2.50106	3.68913	5.19283	5.19577	1.23636	2.41954	8.33315	2.03322	4.17308	1.54484	4.08361	6.22948	1.11388	1.26456	4.36001	2.80249	4.03518	0.20686	high
CGGA_621	3.69041	0	6.21753	2.22298	3.47861	3.58271	2.4743	5.20511	1.4657	2.35807	6.99709	5.6904	1.95483	2.26331	4.12479	4.91751	0.638933	2.64372	3.27923	0.752288	4.5393	0.0714245	high
CGGA_625	5.74795	1	6.13963	2.51278	2.70617	3.05792	2.13737	4.96563	1.50264	1.9305	6.2722	2.94641	2.35033	1.54702	3.49594	4.12523	0.703457	1.32436	6.40008	1.63483	4.25602	-0.678412	low
CGGA_634	7.2137	1	6.50447	0.961961	2.78552	2.56533	1.71078	4.55334	2.65507	1.54545	7.86848	1.8657	6.63125	4.28693	3.91525	3.4737	0.629834	0.743573	5.65841	1.35059	4.29567	-0.841702	low
CGGA_652	1.30411	1	6.74904	1.34397	3.56118	3.63429	2.03045	4.83874	1.4855	1.94733	8.2999	2.46867	6.78369	4.24966	5.00321	5.05272	0.67161	0.623184	5.03789	0.804117	4.50109	-0.298855	high
CGGA_663	9.53151	0	7.12434	1.34763	3.25538	2.38635	1.71065	5.29808	3.44162	1.22487	6.91975	1.75441	6.72356	4.71502	4.00341	4.21267	0.631016	0.667694	4.7245	1.24959	4.57338	-1.0498	low
CGGA_703	3.71233	1	7.36337	1.33136	0.667101	4.38329	2.13806	6.16788	1.26941	4.34459	6.21504	5.67015	3.85692	2.13991	4.6535	3.92291	1.16936	3.06989	4.47815	1.93334	3.78583	1.56349	high
CGGA_705	4.12877	1	7.12339	2.04082	1.92524	3.52838	1.38803	5.42828	2.3081	2.29148	6.36012	2.64397	2.62917	3.88577	5.48045	5.16788	0.629739	0.64505	4.44233	3.12588	3.77818	0.235879	high
CGGA_707	9.03836	1	6.9287	1.09266	2.04423	2.76838	1.64044	5.27685	2.66183	1.24725	8.39663	1.64362	6.32102	4.1089	3.65599	4.81101	0.632043	0.625653	5.43712	0.745386	4.23545	-0.772964	low
CGGA_720	3.44658	1	6.76946	3.00982	2.99855	2.71569	2.24784	5.20083	1.44806	1.19195	7.5622	2.3946	5.15732	4.1035	4.27944	3.93988	1.56229	0.830006	4.626	1.73421	4.1628	-0.658146	low
CGGA_721	6.99178	1	7.04215	0.78378	3.31916	3.53579	2.16369	5.34964	2.00229	2.03438	7.46458	2.50312	6.70727	3.75614	4.34123	4.38393	0.730222	0.653249	4.39972	2.57273	4.37218	-0.33448	low
CGGA_724	9.33151	0	6.27667	1.56499	3.63116	3.2271	2.37775	4.74176	1.83224	1.6067	7.75606	2.33405	6.51309	3.63219	3.40218	3.99426	0.716865	0.691762	6.12237	1.08989	3.99661	-0.941425	low
CGGA_730	5.80274	1	7.0929	1.01747	3.14224	3.8753	2.0033	5.29312	1.61312	2.60574	6.27051	3.64548	1.94427	2.33115	4.41296	4.32038	0.629976	0.969419	5.80555	1.15008	4.67467	-0.500233	low
CGGA_763	0.873973	0	6.31039	0.934267	2.22045	3.07738	2.35245	4.3714	3.56371	1.68266	7.50616	2.40578	7.49352	4.98568	3.84535	3.23828	0.643489	0.729991	4.14203	2.82779	4.0091	-0.350467	low
CGGA_777	0.4	1	7.85369	0.822958	0.554748	4.18846	1.31868	6.00346	1.67181	3.63803	6.68811	4.19692	2.28561	3.35206	6.06961	5.34019	0.690443	3.1715	2.89944	0.886209	4.07932	1.80787	high
CGGA_780	2.52877	1	6.24793	0.748643	2.94911	3.44317	2.16712	4.44376	1.42121	1.82579	7.23701	2.23056	6.9304	4.41236	3.81365	3.75933	0.629739	2.04475	3.89134	1.39664	4.17337	-0.037306	high
CGGA_799	5.11781	1	7.46569	1.1364	5.0511	2.50026	1.61322	3.86172	1.96783	1.72247	7.84727	1.95241	5.36746	4.90472	4.10641	5.95561	1.81104	0.623184	4.66583	1.15744	4.41163	-1.22936	low
CGGA_809	3.43014	1	6.83408	2.4469	2.68467	4.22772	2.21163	5.6211	1.33664	1.47637	8.30863	2.07023	4.38812	3.82917	4.74027	4.64384	0.816359	0.638281	6.38022	1.09992	4.33623	-0.493182	low
CGGA_810	1.50959	1	7.6107	2.23017	2.03458	3.39606	3.31662	7.03126	1.21595	7.45855	8.70009	3.11612	4.06539	2.43671	5.58595	4.74135	2.63911	3.34844	2.09098	8.08527	3.76953	1.56912	high
CGGA_825	2.29041	1	6.73675	2.87971	1.1684	3.57634	2.69199	5.02529	1.25011	2.50399	7.25248	2.57366	1.55063	2.67356	4.43683	3.24631	0.629739	1.49673	4.36487	1.36081	4.37725	0.0663267	high
CGGA_831	1.49589	1	7.32167	1.6161	0.565482	3.46377	1.03981	6.08684	1.20475	3.8803	6.39911	2.97006	1.42635	3.46289	5.98008	6.35798	0.704633	1.7408	2.2795	0.743172	4.11893	1.15557	high
CGGA_846	8.19452	0	6.00559	0.814584	1.59232	3.85813	2.57041	4.63545	1.12131	2.60125	6.94426	2.71999	6.17045	3.36451	3.62686	3.65857	0.70034	0.736064	4.32002	0.895942	4.08016	0.0559577	high
CGGA_852	0.463014	1	7.24414	1.03924	0.690066	4.67992	1.7119	5.09077	1.16443	2.33475	8.52816	2.64357	2.84756	2.03711	4.5498	7.01836	3.94417	2.72433	4.20925	0.743077	4.42673	1.17459	high
CGGA_861	2.44658	1	6.92024	0.833211	1.32624	3.42792	2.34342	5.00187	2.30625	2.47778	7.80795	2.63502	5.10712	3.32475	4.44184	4.82133	0.704633	0.739535	4.33555	1.18966	3.91673	0.263975	high
CGGA_862	2.86575	0	6.44701	0.98735	3.04051	2.88287	2.58799	4.10537	1.9981	1.29648	6.96379	2.72028	7.82208	4.5262	3.55923	3.5898	0.663128	0.885598	4.20394	1.3583	4.22174	-0.509	low
CGGA_863	5.67945	1	6.77337	0.858653	1.34841	3.8347	2.04837	5.73881	1.66419	1.52211	8.19118	2.14469	4.2014	2.74128	4.21924	3.81748	0.633543	0.62726	4.03646	1.67041	4.18524	0.00319776	high
CGGA_867	1.00548	1	7.01746	2.52681	2.51899	4.14079	1.64215	5.1565	1.12747	3.52712	7.27729	4.04246	1.28737	2.00452	4.85479	4.34535	2.12961	3.94202	4.1254	2.71835	4.2694	0.997905	high
CGGA_869	1.47123	0	6.50705	1.01893	1.24523	4.49802	1.91156	7.38813	1.11981	6.96856	7.36112	4.35831	4.0616	1.44851	5.6028	5.02189	1.95339	1.08705	4.31801	4.77715	3.78809	1.30353	high
CGGA_881	0.690411	1	7.77629	0.909937	0.772194	4.13261	1.22225	7.49233	2.24465	2.76495	9.2153	2.1769	4.17533	4.60157	5.11843	5.57389	1.46263	0.634697	2.18825	0.753843	4.55383	0.213024	high
CGGA_882	2.76164	0	7.06357	1.18466	2.96476	2.94629	2.1774	4.6625	3.5499	1.51785	7.71872	2.47289	7.52906	4.86234	4.0305	3.27586	0.686126	0.683594	3.97774	1.22626	4.23846	-0.545012	low
CGGA_883	2.78356	0	7.03771	1.90852	3.53266	3.19826	2.3489	5.0834	1.76519	1.38266	8.73739	2.39549	5.67491	4.09359	4.4578	4.44708	0.629786	0.659252	4.71351	1.49556	4.28991	-0.648927	low
CGGA_887	2.76986	0	6.16628	0.767409	2.18509	2.38014	2.97478	5.06491	1.2024	1.95771	7.82096	2.04329	6.38788	2.7743	3.57884	3.42657	0.66598	0.623235	4.82835	1.21518	4.13024	-0.544944	low
CGGA_888	1.83288	1	7.84292	1.11939	3.85992	3.42064	1.92901	4.65236	2.69867	1.5818	7.87983	4.63596	2.76014	3.05465	4.6149	5.81953	0.853057	1.3446	4.77716	1.87716	4.94629	-0.48238	low
CGGA_889	8.80274	0	6.80326	1.00321	3.01665	2.60746	2.487	5.08921	2.4774	1.20799	7.27611	2.21813	7.26722	4.48778	4.28698	3.25852	0.630543	0.624046	4.16234	1.08443	4.63817	-0.707142	low
CGGA_890	8.16986	1	6.32469	3.19003	1.71396	2.41388	1.82114	5.57249	2.27554	1.3677	8.55098	1.46652	2.58502	2.69246	4.69091	4.09808	0.676567	0.66473	5.49127	1.07011	4.42214	-0.707031	low
CGGA_901	2.54247	1	7.27179	2.26071	2.99916	2.85027	1.54885	4.99668	2.73426	2.15751	8.89604	2.13166	2.80334	4.46835	5.13827	6.44427	0.637607	0.804992	4.8737	2.76899	3.81831	-0.437353	low
CGGA_903	3.9863	1	6.39726	3.07468	2.10074	3.75973	1.10273	6.03483	1.88799	1.87751	6.47647	2.41446	3.28417	3.97565	5.08912	4.43631	1.02061	0.797489	6.03458	0.747923	4.7095	-0.500559	low
CGGA_D19	0.813699	1	7.41269	0.888115	4.19096	3.14719	1.08682	6.4928	3.06	2.36693	8.13254	3.0829	4.49803	3.63796	5.36089	6.26027	0.630401	2.7333	4.81748	1.06505	5.30264	-0.332147	low
CGGA_D28	2.35616	1	7.19628	2.31776	1.92102	2.99254	1.74245	5.45705	2.14738	1.24587	8.74674	1.48273	2.55365	4.78127	4.88359	4.89771	0.78865	0.651678	5.73937	0.743527	4.74078	-0.954027	low
CGGA_D50	2.14247	1	7.67391	1.35069	3.5235	3.41911	1.41245	5.64136	2.80228	2.32841	8.66903	6.13976	2.4128	3.88075	4.36196	5.7475	0.757468	0.63052	6.11842	2.06494	4.80084	-1.04028	low
CGGA_J50	4.63836	1	6.67908	1.24783	3.27722	3.94137	1.30123	4.66727	1.41659	1.50639	6.59072	1.7726	2.50973	2.59078	3.9625	5.09038	0.632091	0.643509	4.0097	0.743077	4.0185	-0.390119	low
CGGA_J73	3.10685	1	7.22039	1.42996	4.35903	2.23457	1.51042	4.53919	2.59007	1.44304	4.99803	2.82018	6.1894	3.87983	3.67344	4.58296	0.630142	0.651084	3.72438	0.74348	4.18649	-0.865729	low
CGGA_P100	0.734247	1	6.42784	1.69436	1.5293	3.82274	1.35893	5.27164	1.1232	4.22237	5.52017	3.71738	3.49229	3.42312	5.14594	6.81152	1.32648	3.60505	3.24753	0.880537	4.21201	1.40491	high
CGGA_P102	2.70959	0	8.04011	2.32943	1.62293	3.27591	2.04724	5.8982	1.74484	4.67155	6.54403	3.78784	1.68479	3.00584	5.77819	6.05554	1.56547	0.667387	1.89006	4.24677	4.15332	0.7789	high
CGGA_P103	2.69315	0	7.64163	2.81856	3.90162	2.8125	1.39079	4.83054	3.06176	1.15847	6.38354	2.50377	6.67555	4.77025	3.93791	4.25776	0.744375	0.652345	4.48001	1.19969	4.68161	-1.01534	low
CGGA_P104	0.457534	1	6.96213	1.89241	3.40022	2.41653	1.39252	4.78082	2.79413	2.64077	6.50047	2.44165	2.07511	5.98125	4.57616	6.12914	0.859156	3.81077	3.30544	0.972916	3.18302	0.111824	high
CGGA_P106	0.194521	1	7.17721	1.88098	2.73528	3.43934	2.21139	6.34983	1.11824	4.4547	5.27034	2.78207	5.1395	2.62471	5.14624	5.52881	3.77861	3.90709	2.83458	2.39946	4.3142	1.2904	high
CGGA_P108	2.67397	0	7.53009	2.55242	2.08807	3.83252	2.65353	4.45912	2.63988	3.33752	4.51386	3.51099	6.72144	5.30174	4.21799	5.71934	0.962327	4.66234	5.29007	1.504	4.14767	1.06403	high
CGGA_P109	1.11233	1	7.01185	1.9609	1.91671	4.49265	1.58587	5.52555	1.35829	2.53841	6.27774	4.12492	1.29957	3.22071	4.66572	4.98242	4.58708	3.54879	3.79531	1.78215	3.39229	1.15753	high
CGGA_P11	1.1863	0	5.41443	1.23065	2.49926	3.13365	2.18436	5.74939	1.23533	3.39314	6.11282	3.97961	1.85747	2.98014	4.31239	5.52433	0.63286	0.699202	3.70067	1.29848	4.05459	-0.33834	low
CGGA_P110	2.19178	1	7.70928	0.80983	3.83152	3.14908	3.41313	5.06119	2.20749	3.43658	6.7915	6.2825	1.28516	1.34692	4.74805	5.95007	0.909697	4.22877	3.38571	1.97955	4.26384	0.926323	high
CGGA_P111	2.66027	0	7.65508	1.85671	2.83362	3.77401	1.28114	5.32521	2.66252	1.76483	6.3485	3.17326	3.6628	2.52506	3.85694	4.66824	0.630909	0.71304	5.43189	2.03589	4.73329	-0.592109	low
CGGA_P112	2.28493	1	7.1821	0.998964	2.83602	3.08107	2.01372	4.34973	3.39079	2.36549	5.844	3.37534	7.54107	5.41796	4.43746	3.57443	0.631216	0.819747	3.38064	1.29006	4.3931	-0.15404	high
CGGA_P113	2.8274	0	6.75262	1.03726	3.3386	2.88839	2.40446	4.54288	3.46818	1.32534	5.0135	2.49179	7.68572	5.17749	4.16218	3.23057	0.635295	0.700863	3.88962	1.09255	4.48468	-0.593639	low
CGGA_P115	2.6274	0	7.30275	1.66649	3.23357	2.73101	1.76323	3.92779	1.60787	2.08271	5.69266	1.40612	3.69991	2.98243	3.87134	3.28601	0.826216	4.64244	2.05644	0.939915	3.00025	1.06062	high
CGGA_P116	0.835616	1	6.9755	1.25904	0.698937	2.31996	1.52981	4.6547	3.47119	3.92594	6.82613	2.65813	2.72136	3.754	4.32316	4.40161	0.818639	3.66155	1.14752	0.932324	3.25403	1.2362	high
CGGA_P121	2.57808	0	5.79079	0.831608	3.74569	3.42656	3.40087	4.59073	1.12508	2.04615	4.68343	2.59085	7.08942	3.23291	3.46875	3.14833	0.772382	0.706437	4.60773	1.98548	4.39621	-0.575824	low
CGGA_P122	2.66027	0	7.83887	1.63954	3.76777	3.5796	1.39893	5.63182	2.20645	1.84825	6.40796	4.0178	3.73074	2.39477	4.85063	6.07154	0.887088	1.01911	6.56869	2.12756	5.04186	-0.513859	low
CGGA_P128	2.51781	0	7.01704	1.06875	2.52292	3.39907	1.87523	4.61709	2.98208	1.45988	6.608	2.41592	6.77891	4.26288	3.7948	3.44475	0.63007	0.661475	4.4609	0.834222	4.41452	-0.464064	low
CGGA_P13	3.31781	0	7.56634	1.33136	3.32464	2.78111	1.63602	4.94466	2.77116	1.38068	6.96379	2.16572	6.29287	3.21932	3.69547	4.67244	0.67355	0.651308	5.15701	0.9375	4.64084	-0.83864	low
CGGA_P131	2.54521	0	7.31353	1.41474	2.60064	3.59551	1.39005	5.27717	2.2651	2.30767	6.05414	2.53543	5.3778	3.61272	4.61898	6.86079	0.852451	0.624097	6.05734	1.27479	4.75104	-0.322935	low
CGGA_P132	2.56438	0	7.57563	0.890287	4.19409	3.35818	1.61872	6.05086	2.26143	2.02874	5.92732	2.5451	3.84623	4.16646	4.78334	6.44335	0.676765	0.665993	7.37329	0.744261	4.9163	-1.23493	low
CGGA_P136	0.843836	0	6.66344	1.31425	1.41573	2.99202	1.57909	3.76123	2.07288	2.72053	6.53596	2.4285	1.81056	5.28193	4.06853	5.47198	0.996864	1.9296	2.66928	0.880625	3.01684	0.349526	high
CGGA_P137	2.35616	0	7.13029	2.74093	2.28861	3.31885	1.58152	5.78076	2.51196	1.80931	6.91975	2.23803	2.13103	4.72608	5.40248	5.143	0.703457	0.729276	6.30663	0.746413	4.64341	-0.741015	low
CGGA_P142	2.4411	0	7.16815	1.25052	1.97674	4.07908	1.86643	5.6279	1.40745	2.83223	6.28686	3.3221	3.31824	2.70668	3.97402	5.65696	0.629976	0.623439	6.82377	1.7145	4.67933	-0.469456	low
CGGA_P143	0.715068	1	7.80352	0.852615	0.511185	4.49535	1.05619	6.9643	1.75135	7.35155	8.12741	3.78072	1.72573	3.04924	7.36513	5.51811	0.636668	2.56988	2.09343	2.75804	4.55421	2.08553	high
CGGA_P144	2.44384	0	7.32049	0.929628	1.9588	3.44016	1.59116	5.55218	1.82283	1.74121	6.05703	3.00721	6.26647	3.9597	4.41467	4.93352	0.734961	0.706292	5.23915	2.30034	4.72983	-0.197992	high
CGGA_P145	0.843836	1	6.52253	0.718972	2.07945	3.27229	2.50706	4.90233	1.14568	2.65288	6.53922	2.72532	4.8889	2.53058	3.59514	4.12696	0.629786	0.680881	5.3024	0.743124	4.13671	-0.302628	low
CGGA_P146	0.942466	0	7.18919	1.68531	3.35044	3.6422	1.61103	5.40629	2.50991	1.90357	5.83201	2.74913	6.362	4.38654	4.9354	5.13822	0.718069	1.55152	3.03924	1.78746	4.43383	0.213707	high
CGGA_P147	2.36438	1	7.77329	1.66879	3.18639	3.62681	1.35158	4.82114	2.92084	3.72368	6.71617	3.90342	1.53919	2.67061	4.32075	4.9978	0.635915	0.783248	6.07508	2.26552	4.55719	-0.616105	low
CGGA_P15	1.98082	1	6.14011	1.34639	3.5463	2.7367	1.67437	5.27569	1.17139	2.29075	5.18212	1.96876	4.02964	2.79181	4.13283	4.09259	0.798092	0.696174	4.9454	1.11143	3.92433	-0.636331	low
CGGA_P150	0.956164	0	7.35079	2.51393	2.31558	4.08282	1.74601	5.51677	1.63691	2.10559	6.38975	2.75093	2.30936	3.5226	5.34271	4.46699	0.631535	0.741183	5.83827	0.937346	4.72094	-0.24583	high
CGGA_P151	2.50685	0	6.17191	1.78954	3.02536	2.99657	2.61567	4.78142	1.18213	1.6935	6.20649	3.04647	6.81637	4.0136	3.78014	3.74189	0.684633	1.1351	4.35339	1.24782	4.069	-0.340412	low
CGGA_P153	2.2411	0	6.44477	1.87323	2.26616	1.86992	2.56419	4.37921	3.29377	1.7914	7.46847	1.81217	4.75678	5.21928	4.87721	3.38978	0.810042	1.2487	2.60852	0.923711	2.88492	0.0884139	high
CGGA_P155	2.23836	0	7.55885	2.73479	4.1526	3.50613	3.60121	5.48278	2.06611	1.79171	6.06555	3.19404	6.31899	3.9351	4.02599	5.04834	1.50467	2.56501	2.56933	1.86071	4.38155	0.0691088	high
CGGA_P156	2.25205	0	7.1733	1.45304	3.65835	3.2826	1.50172	5.4994	2.43983	2.24637	7.34903	2.12783	5.34768	3.22998	4.42671	4.75991	0.757197	0.638154	5.80503	1.86837	4.74019	-0.805185	low
CGGA_P157	1.28767	1	7.60898	0.72755	1.00368	4.47086	1.28545	4.97632	2.51842	1.84825	5.45634	4.19752	3.72732	2.11331	5.14989	6.99063	0.630118	1.98794	3.38541	1.55121	4.87069	1.31452	high
CGGA_P158	2.31233	0	6.60107	1.8904	4.16666	2.14349	1.74998	4.42937	3.78835	1.9889	9.51625	1.87862	3.7047	4.51275	4.12028	3.65883	0.880366	0.891689	2.98836	0.994164	3.57226	-1.00244	low
CGGA_P159	0.578082	1	7.56791	1.30458	0.869718	4.38348	1.39743	5.56945	1.40198	2.37235	7.26197	3.06436	3.30272	4.62682	5.77658	5.69158	0.633988	3.23863	4.84925	1.05909	4.57939	1.11273	high
CGGA_P16	1.22466	0	7.75959	2.49933	3.20996	2.62889	1.0851	6.62967	3.60351	3.47993	8.25957	4.82174	2.18234	2.51565	4.99026	5.19053	0.767124	2.1555	5.33609	1.48656	5.02713	-0.475501	low
CGGA_P160	0.6	1	7.63825	0.956852	0.597575	5.31596	1.2949	6.38087	1.49065	5.23221	7.4711	5.2481	1.09865	1.13808	5.59501	5.76844	1.30487	2.14181	3.21589	1.69924	4.192	1.81386	high
CGGA_P163	2.41096	0	7.8732	0.820186	3.24995	4.65388	1.37522	4.98649	2.01582	5.21385	5.50181	3.26203	1.07115	3.40246	4.22429	7.08567	0.698217	1.15853	5.26505	1.61367	4.70975	-0.320265	low
CGGA_P164	2.4274	0	6.95594	1.04736	2.03984	3.10309	1.56221	4.44087	1.72601	3.82916	7.07173	2.15211	1.36759	3.3786	4.99778	4.80009	1.65833	2.39071	1.2282	1.01361	3.12697	1.03049	high
CGGA_P165	1.63836	1	7.0154	1.31262	4.02798	2.20536	1.94574	4.00001	3.94107	1.97565	9.08378	1.40463	3.77196	4.47629	4.36388	3.75837	0.824793	2.08257	1.87887	2.05656	2.94385	-0.121063	high
CGGA_P17	3.29589	0	7.38953	1.27138	2.75766	3.72318	1.48401	5.52639	2.35332	1.84032	6.60969	2.39549	3.87644	3.00016	4.10524	6.04539	0.630212	0.657064	5.90758	0.743551	4.65224	-0.630114	low
CGGA_P172	2.2	0	6.17258	2.08904	4.29939	2.51714	1.51911	4.28935	3.7729	1.47417	6.71918	1.37009	4.30143	5.55161	4.37456	4.35571	0.791842	2.24988	2.00896	0.905478	3.04663	-0.241846	high
CGGA_P173	2.14247	0	7.42766	1.11367	1.60748	4.67364	1.56583	6.10434	2.03484	2.24421	5.83782	2.63186	2.49761	4.19498	4.96503	5.29425	0.717007	0.628114	6.13741	1.23461	4.51082	-0.191529	high
CGGA_P174	2.23562	0	7.69497	1.13938	3.52392	3.4313	1.42532	5.28763	2.40524	1.88699	6.11309	3.25302	4.04756	3.41427	4.27145	4.99479	0.631347	0.624907	5.45333	0.744687	4.88807	-0.818541	low
CGGA_P175	0.50137	1	6.54199	1.68979	0.688585	4.00885	2.56943	3.99373	2.26118	3.69499	8.62232	1.8776	2.1274	3.83802	3.76945	5.59103	1.51582	3.27602	2.51968	0.922272	3.312	1.04051	high
CGGA_P176	2.20274	0	7.32778	1.9876	3.50211	2.94457	1.69479	5.4577	3.35313	1.4186	6.95572	2.08744	6.1836	3.79298	3.83708	4.07015	0.630543	0.624046	4.82513	0.876665	4.59123	-0.98091	low
CGGA_P177	2.12603	0	7.60898	3.1766	2.15333	4.24515	1.19887	5.13781	2.92479	1.30636	6.21137	2.66261	2.6549	2.47104	4.27606	5.23258	0.873288	1.41098	3.26378	0.743255	4.43475	0.236757	high
CGGA_P178	2.12603	0	6.27005	1.44166	3.25285	1.80548	2.5077	4.26013	3.33028	2.63983	5.4741	1.46322	6.04976	6.08213	3.88596	3.75705	0.880693	1.23093	2.81339	0.994492	3.22574	-0.569082	low
CGGA_P179	2.13151	0	7.07593	1.83754	3.07629	2.89176	1.51026	4.86536	3.46596	1.33426	5.63281	2.42987	6.96978	5.30116	4.00299	3.08464	0.680712	1.12444	4.13913	0.850444	4.28661	-0.604337	low
CGGA_P18	1.06027	1	6.69527	1.38428	1.68707	3.48447	1.87276	6.6347	2.17102	2.08578	8.72366	2.93708	2.37386	3.59684	5.42475	6.2036	0.635915	0.727199	6.13408	0.988092	4.45013	-0.350804	low
CGGA_P180	0.712329	1	6.92423	1.20069	0.657516	2.52731	1.72372	4.65047	1.87189	5.48011	6.2105	2.3315	1.29378	1.54921	4.25477	5.0566	0.778494	2.55474	1.38097	1.46025	2.99319	1.38772	high
CGGA_P182	2.31781	0	7.9143	1.08961	1.34025	4.48977	1.20713	7.21465	1.8112	3.98843	5.55662	3.91423	3.78061	2.57592	6.35062	3.99773	0.63293	1.29487	3.2599	1.89523	4.15931	1.37532	high
CGGA_P183	2.21096	0	7.43551	1.23703	3.22812	3.35409	1.24534	5.23025	3.19775	1.36868	6.76058	2.44493	3.9234	2.34568	3.70965	5.12238	0.655583	0.668042	5.30053	0.743315	4.53105	-0.774887	low
CGGA_P185	1.37534	1	7.47695	2.03819	3.83735	3.9296	1.15925	5.6067	2.43782	1.80625	7.99354	2.93181	5.92742	4.59692	5.90683	5.48898	0.715573	1.63427	3.21767	1.51297	4.35271	0.395432	high
CGGA_P19	3.27945	0	7.60425	2.23479	2.09803	3.61999	2.0748	5.83811	2.46338	1.48542	6.99848	2.38028	3.69445	3.12878	4.84396	4.05704	0.629763	0.635952	5.38097	1.43247	4.72068	-0.366241	low
CGGA_P199	0.556164	1	6.8022	1.09755	0.504889	3.01516	1.00282	6.25776	1.20027	6.51637	4.96598	2.2208	5.53494	4.45675	6.58402	5.56462	1.09434	4.20348	1.71701	2.77121	3.82541	2.40371	high
CGGA_P20	3.27671	0	6.83657	2.70114	2.50673	3.25313	1.47237	5.16407	1.48245	1.86626	7.99993	2.66703	4.19197	2.42584	5.05332	4.90088	0.630142	0.66473	4.76657	1.03577	4.39051	-0.0266521	high
CGGA_P205	0.827397	1	6.58871	1.33916	1.75549	2.85043	1.31821	5.17714	1.83224	4.8035	7.88761	2.24672	3.04961	3.66191	4.96349	6.58018	0.8505	4.56475	2.67967	0.964244	2.93902	1.55386	high
CGGA_P21	3.27397	0	6.00478	1.42958	1.87749	3.36577	2.04017	5.25146	1.21994	2.39935	5.45359	3.16386	2.66711	3.11162	4.26943	4.61737	0.736112	0.630608	4.31834	1.00957	4.1544	-0.208469	high
CGGA_P22	1.11233	1	6.23429	0.787701	0.862458	4.40409	1.42248	4.49268	1.11899	2.61914	6.48835	2.99327	2.53067	1.9888	4.52422	6.04361	0.630684	2.16431	4.30955	0.744023	4.3477	0.988074	high
CGGA_P23	1.07397	1	6.70361	0.964194	1.58155	3.23251	1.39018	3.77435	2.49156	2.69835	8.74674	1.41752	1.52112	3.16899	3.69373	5.98373	0.837085	3.44382	2.33694	0.950805	3.36442	0.736563	high
CGGA_P25	0.40274	1	6.80906	0.956852	0.712259	3.51218	1.97185	4.91842	1.66628	5.27365	8.70951	2.14514	1.22133	3.97071	5.52947	5.22086	1.16024	4.59228	2.54058	0.94526	3.38642	1.76434	high
CGGA_P265	2.00822	0	7.29368	1.05238	0.78656	2.68678	7.00487	4.35253	1.38026	4.56447	10.5702	1.93989	2.13019	1.75946	3.6214	4.50599	6.55879	5.80395	2.33819	2.23191	2.60068	1.88447	high
CGGA_P266	0.693151	1	6.60541	1.97121	3.7069	1.97396	3.15482	4.75234	3.58549	4.4679	8.0022	2.2641	3.54761	3.29973	3.9488	6.63005	1.6936	4.76408	1.54035	0.988232	3.24048	0.703979	high
CGGA_P269	1.4	1	6.83136	0.924317	4.18375	3.74302	1.38436	5.23995	1.65304	4.40888	5.59331	3.25271	3.50085	3.2416	4.14776	5.24638	1.37987	4.49352	4.88799	0.758174	4.67708	0.244912	high
CGGA_P27	1.13151	0	7.26293	1.74016	4.26732	3.32188	1.46947	5.53173	2.6633	1.37486	7.08526	1.93535	6.09593	3.3783	4.9397	6.00695	0.800153	0.828627	4.60804	0.744485	4.68216	-0.480151	low
CGGA_P270	0.882192	1	7.47838	3.26369	2.89945	3.13239	1.52829	4.86299	2.48316	1.84123	5.24198	2.60499	1.9222	3.18359	5.26283	6.07972	0.828141	0.938529	3.27174	1.504	4.34882	0.0350815	high
CGGA_P271	1.94521	0	6.13348	1.43312	1.80265	2.12855	1.83316	4.99215	2.81099	1.6695	6.61709	1.83755	2.4943	3.69521	4.43594	5.26373	0.844259	0.853006	3.82749	0.957991	3.65982	-0.351423	low
CGGA_P279	1.83014	0	7.01272	2.77802	4.46477	2.47471	1.26815	4.46983	1.44654	1.45254	6.24578	3.04212	3.62611	2.60355	3.79839	4.78478	0.635739	0.714718	6.31763	0.749088	3.77049	-1.01438	low
CGGA_P28	0.293151	1	7.71482	2.48752	1.31597	3.60204	1.97146	6.70889	2.27208	4.77818	5.65951	3.89846	1.05223	1.6624	5.48369	6.01431	1.08847	3.04279	2.79529	2.71471	4.56008	1.23613	high
CGGA_P280	1.84932	0	6.12951	0.901454	3.65693	3.03911	2.67134	4.33099	1.34542	1.78622	6.91762	2.7194	6.84311	4.21206	4.00866	3.25325	2.15642	0.62349	4.06804	1.03491	4.20901	-0.565692	low
CGGA_P283	1.81918	0	7.72217	0.834579	0.510286	5.48071	2.52373	4.74423	1.57663	3.43784	4.25509	4.41373	2.82095	2.13116	4.92747	7.23255	0.635797	5.16488	5.11932	0.98293	4.13484	2.4837	high
CGGA_P286	1.80274	0	6.8377	2.23036	4.37417	2.87555	1.39558	4.87558	1.40575	1.31505	6.2737	2.72927	3.95167	3.11404	3.85071	5.44756	1.06477	0.643297	5.44256	0.743077	4.4042	-1.10741	low
CGGA_P29	0.282192	1	7.26183	1.78682	0.882322	2.21847	2.72108	3.77765	3.13278	2.39521	5.12982	2.39331	2.9242	4.77433	3.58933	6.31462	0.785259	1.10222	1.98817	2.68288	3.28659	0.195399	high
CGGA_P295	0.747945	1	6.41558	0.721378	1.73657	4.07824	1.44507	4.73736	1.11809	3.55492	5.63605	4.14447	5.77378	3.76829	4.30954	6.45331	1.5557	4.38838	4.85556	1.2908	4.3659	1.30147	high
CGGA_P298	1.73699	0	7.12931	1.02053	3.6069	3.67238	1.56939	4.64346	1.34776	1.82368	7.81729	2.87224	4.49751	2.41157	3.95641	6.23757	0.754332	1.20526	6.16442	1.04995	4.70747	-0.527786	low
CGGA_P3	3.83288	0	7.71482	1.10586	4.11723	3.37191	1.77514	5.16829	4.01387	2.46188	7.93277	3.12624	1.37057	3.34188	4.41281	5.97691	0.943883	1.36557	3.98567	1.0578	2.6771	-0.152442	high
CGGA_P30	1.10685	1	7.27741	3.18819	0.623786	4.88977	1.0366	5.47565	1.13702	4.24933	5.45908	2.74847	1.94862	1.49536	4.63299	2.50866	0.850279	3.41521	1.48408	1.95809	4.24043	1.77144	high
CGGA_P306	1.62192	0	7.02845	0.944788	4.54884	2.42939	1.79851	4.44765	1.40287	1.8368	6.74818	3.33107	4.8758	3.76945	4.24878	5.372	0.639809	0.872817	5.10579	0.845152	4.30898	-0.878148	low
CGGA_P308	1.54247	1	6.14168	1.21693	3.13715	2.59363	2.52233	4.22532	1.16021	2.12873	5.91979	3.73404	6.92555	3.86064	3.68962	3.2062	0.640814	1.48239	4.40216	1.11731	4.19139	-0.292165	high
CGGA_P31	3.30137	0	6.35641	0.741314	2.11166	3.31143	2.67088	4.81673	1.73278	4.8298	6.08494	3.24935	6.22848	1.82371	3.95142	2.66085	0.691933	0.639553	5.41143	2.47223	3.84257	0.218305	high
CGGA_P310	0.613699	1	5.42946	1.94593	4.09129	2.1658	2.96276	6.04124	2.38501	4.33019	5.5401	1.59575	5.96374	3.57941	4.18099	3.56702	0.739374	1.10815	5.13887	3.13856	3.09541	-0.608428	low
CGGA_P311	1.59178	0	6.66947	2.16485	1.43042	4.03224	1.27026	5.64308	1.1732	4.68997	5.72537	2.85365	1.80493	3.75521	4.07063	5.80304	5.21471	2.46588	4.73231	0.905184	4.59461	0.143108	high
CGGA_P314	1.56712	0	6.52462	1.31138	3.97158	2.36419	2.34275	5.23231	1.78851	3.33226	7.28429	5.0878	3.29791	1.69595	4.08171	5.54227	0.637231	2.16942	5.99913	1.04446	3.92089	-0.300362	low
CGGA_P315	1.23562	1	6.01327	0.915375	3.55844	2.82953	2.23136	4.93469	1.22393	1.9543	6.76399	2.0296	6.02793	3.56527	3.57916	4.68836	0.629834	0.650659	4.10309	1.48333	4.06391	-0.721668	low
CGGA_P316	1.55342	0	5.45902	1.26078	4.07889	1.93112	3.35778	5.01103	1.78851	2.90911	4.12114	2.32688	6.59197	3.61993	4.09569	3.35715	1.73185	0.832734	4.17852	0.769885	3.6549	-0.591604	low
CGGA_P319	1.54795	0	7.5772	1.85276	2.16394	3.03345	2.83472	5.09048	2.02198	2.65197	5.438	4.80562	2.91064	3.33253	5.72649	5.51485	3.5766	3.61506	2.16015	1.19126	4.32833	1.38684	high
CGGA_P326	1.50959	0	5.794	0.955061	2.84962	3.41617	1.83785	5.09681	1.1823	1.88008	6.74856	2.66179	4.48946	3.77863	4.12141	4.58688	0.816887	0.642848	4.56161	1.31569	4.58965	-0.649434	low
CGGA_P328	1.49589	0	6.5149	2.86324	2.90535	3.96317	3.17907	5.89672	2.36015	8.20796	6.78282	3.17565	1.89136	2.01879	4.24909	5.73002	0.728424	4.05446	3.87682	0.986931	4.1842	0.755367	high
CGGA_P335	1.47123	0	6.5628	0.956037	3.93586	2.70274	2.34596	4.61026	1.1718	2.50071	5.55539	4.20549	5.86043	3.57103	3.8837	4.96732	2.28418	2.92262	5.17027	2.22324	4.04046	0.00847397	high
CGGA_P337	1.45753	0	6.97339	1.24611	3.24492	4.08881	1.98398	6.36031	2.55984	3.31282	7.51156	4.63315	4.28098	4.95566	6.04886	7.00147	1.00587	1.27476	6.47898	2.83355	3.94548	0.15025	high
CGGA_P338	1.45753	0	5.96435	1.8627	3.83749	4.40636	2.36644	5.8551	2.04479	2.18615	6.81789	3.3257	5.60334	3.21932	4.66365	4.70398	2.72734	0.795638	4.52274	1.05896	4.30516	-0.188093	high
CGGA_P346	1.43014	0	6.70959	0.724212	1.89649	3.4024	2.29495	6.79862	1.56659	4.422	6.93183	2.8236	1.58606	3.20023	5.46326	5.28005	1.07198	3.37311	5.8686	3.62422	4.25165	0.499176	high
CGGA_P356	1.3863	0	5.96939	1.79953	4.333	3.25703	3.41591	4.68246	1.20421	2.64298	4.74552	5.37938	4.3776	3.14652	3.82907	4.46373	1.15488	0.836463	3.47649	3.02489	3.75639	-0.294424	high
CGGA_P358	1.38082	0	6.4996	0.983245	3.40152	4.80856	2.11928	4.65047	1.13299	3.57167	5.30567	3.63221	5.86106	3.88075	4.16626	5.18941	1.35581	0.682822	5.09657	1.31449	4.13417	0.0372273	high
CGGA_P364	1.35616	1	6.77481	1.82142	1.93874	3.80181	2.13707	6.11359	1.15778	4.94651	5.49798	3.30909	1.02362	2.17724	5.72542	5.17746	5.78244	4.22525	3.19626	0.743089	3.62087	1.70446	high
CGGA_P385	1.23014	0	6.80257	3.31015	6.4996	3.03445	2.7563	4.75873	1.52315	2.43989	5.58315	3.10033	7.30378	4.50998	4.40416	3.47247	4.31808	0.65791	4.16248	1.25832	4.33113	-1.05973	low
CGGA_P388	0.80274	1	6.91906	0.848246	1.68125	4.41517	1.52195	5.43943	1.28138	4.1299	7.96951	3.1637	1.25036	4.82795	5.0682	5.96863	0.69882	2.2185	5.1697	1.95543	4.73048	0.0997269	high
CGGA_P392	1.19726	0	7.26512	1.61973	4.52495	3.64017	1.93854	5.05503	3.00078	1.99449	7.20988	3.1567	6.01855	4.53949	4.84321	6.02343	1.10988	0.814718	5.62063	1.93186	4.67228	-0.69335	low
CGGA_P399	1.1726	0	7.27518	1.6386	3.99607	2.77584	2.04348	5.3699	1.71917	1.61004	6.83419	2.79892	3.87508	2.89567	3.85931	4.23103	1.19114	1.16883	6.1221	0.956941	4.58005	-1.10591	low
CGGA_P401	1.48767	0	7.27518	2.01901	1.71215	3.96301	2.07736	7.42934	2.68374	3.68698	7.09514	3.56505	1.43764	4.26845	6.38418	6.98669	1.2613	1.72724	3.49052	1.36159	4.60939	0.515039	high
CGGA_P411	1.12603	0	7.77729	1.02569	4.62728	3.91103	2.51111	5.84214	1.60301	3.12431	6.1371	5.07668	2.05609	3.77156	6.46417	5.63588	1.42022	2.22041	2.57979	0.803031	4.53194	0.570869	high
CGGA_P415	0.534247	1	6.8325	0.842277	0.845942	4.40542	2.21235	6.41311	1.18173	5.69701	6.60654	3.95848	1.14136	1.50955	5.64419	4.78099	0.632174	1.2013	4.6013	2.98969	4.13581	1.03975	high
CGGA_P416	1.11781	0	7.47971	1.589	4.78996	3.4626	2.07277	5.27215	2.58253	1.778	5.96817	3.79748	6.27341	3.99926	4.29806	4.93892	2.316	0.790024	5.69364	0.786436	4.79901	-0.911588	low
CGGA_P421	0.843836	1	7.11471	3.19955	2.33278	2.64986	2.43045	7.83451	1.52503	4.35007	5.72582	2.80062	1.63596	2.7319	6.33186	6.09372	1.25438	3.37667	2.20998	0.851039	4.22894	1.00252	high
CGGA_P422	1.17808	0	6.48945	1.74061	4.99609	3.70096	1.63375	5.57779	2.66237	2.25502	5.86443	3.29053	4.35974	3.90756	4.29776	7.25076	0.711513	0.710791	7.0982	1.47894	4.61626	-1.23356	low
CGGA_P437	0.975342	0	7.80542	1.24128	4.25804	2.94081	2.15002	5.05108	4.01544	1.73979	6.48475	5.75275	2.49063	4.30736	4.51629	6.63296	0.727422	2.259	3.28592	0.840939	4.21201	-0.256351	high
CGGA_P438	0.849315	0	7.0154	1.90056	4.24122	3.64634	2.31001	5.4763	2.77298	1.96864	6.43044	4.54953	3.32477	3.56201	4.86828	5.44286	0.669697	1.1637	6.11813	1.10807	4.5769	-0.662561	low
CGGA_P439	0.846575	0	7.22351	1.83368	2.78836	3.78463	2.65518	5.25146	2.2799	2.86136	4.81157	2.87767	3.23145	3.41651	5.32321	4.20708	1.50404	1.95404	5.20321	0.80231	4.51903	0.236565	high
CGGA_P5	1.03562	1	7.43151	1.06521	1.34416	4.08078	1.50757	6.51401	1.35065	4.0929	4.95997	3.45058	3.6968	2.51565	5.06655	5.53719	0.629905	1.95221	3.60721	0.857086	4.17324	1.0482	high
CGGA_P7	0.30137	1	7.42766	0.891808	0.674793	6.01173	1.37529	7.80941	1.55263	5.5787	7.07651	6.83208	2.36633	3.1668	7.875	4.91647	0.80917	1.42241	4.51751	3.67866	4.49946	2.0609	high
CGGA_P83	2.82192	0	6.13061	1.87245	3.21368	4.07706	2.64043	5.62093	1.36113	2.85966	6.27104	3.32117	2.91392	2.9973	5.08511	5.19053	0.748028	0.659743	4.8189	0.743599	4.34434	-0.172778	high
CGGA_P84	2.81096	0	7.53154	3.15223	2.26335	3.07432	1.0948	5.81796	2.79353	1.79026	6.67459	1.90599	3.40645	4.43943	5.0641	5.1179	0.646891	0.623235	3.58284	1.50241	4.84253	-0.496682	low
CGGA_P86	2.81096	0	7.7465	1.97985	4.33812	2.98181	1.57168	5.49603	3.09211	1.51451	8.03124	3.01186	2.85511	3.39305	4.66784	4.74553	0.640603	0.634823	5.76844	2.2736	4.9973	-1.29375	low
CGGA_P87	0.657534	1	6.41067	1.04971	1.57863	4.17205	1.80433	4.42853	1.13745	2.94857	5.25299	4.8367	4.12153	2.40285	4.64679	4.11459	0.692411	2.90821	4.18917	1.15308	4.0834	1.30253	high
CGGA_P89	0.805479	1	7.79535	1.31238	0.785493	4.48524	1.13623	6.67056	2.21606	5.34455	6.26849	3.27511	1.57583	3.2139	7.81521	5.92937	0.632328	3.45909	2.08726	3.25921	3.97091	2.5964	high
CGGA_P93	2.76712	0	7.11666	2.38587	2.68676	4.42275	2.21803	5.4095	2.24332	1.37843	5.59943	3.08912	3.36153	3.86878	4.45934	4.63508	0.629786	0.658136	5.70018	0.841659	4.66735	-0.516203	low
CGGA_P98	0.868493	1	6.21947	0.791125	4.18898	3.37093	2.72382	4.22547	1.30108	3.75132	5.65522	2.98092	7.12946	4.15246	3.54829	4.08554	0.670183	0.841906	5.07643	1.54655	4.32909	-0.68058	low
CGGA_P99	1.86027	0	6.17307	1.38428	3.15546	3.86957	1.80242	5.21197	1.16689	2.1081	6.42566	3.37149	5.45508	3.23206	4.7506	4.05579	0.65869	0.874072	4.79245	2.38667	4.25361	-0.00112588	high
