# Supplementary material for: Identification and validation of a novel Parkinson-Glioma feature gene signature in glioma and Parkinson’s disease
Source: Front Aging Neurosci. 2024 May 30;16:1352681. doi: 10.3389/fnagi.2024.1352681 (PMC11170708; doi:10.3389/fnagi.2024.1352681)
Supplement: SUPPLEMENTARY TABLE 6 — Risk scores of patients in GSE16011. [file Table_6.XLSX]

## Sheet: S6.Risk scores of patients in G
id	futime	fustat	RBM3	CYP27C1	CBLN1	GIMAP2	FZD9	P4HA1	PLCXD2	HSPA6	DDIT4	LXN	TMEM130	CLSTN2	GBE1	TMEM255A	DLK1	EN1	AKR1C3	S100A12	GNPDA2	riskScore	risk
GSM405201	9.81918	1	7.91146	0.894504	4.93969	2.54901	2.21824	3.36785	3.419	1.71761	5.15534	2.79249	3.00052	2.31199	2.20934	6.39755	0.689976	0.519479	3.29177	1.76319	4.01001	-1.23141	low
GSM405202	11.6712	1	7.46643	0.775616	2.89649	4.38883	1.73194	4.61926	1.16992	2.52159	7.05194	2.89012	2.82891	3.5826	4.36624	5.64777	0.760489	1.461	6.66463	1.20801	4.80189	-0.385482	low
GSM405203	8.92055	1	6.91987	1.60296	3.39426	3.38247	2.07209	4.43558	0.527147	1.37697	7.14107	5.14309	8.07354	3.9432	3.58572	3.74163	1.30965	1.36678	6.90665	2.33623	4.61555	-0.507492	low
GSM405204	8.58904	1	6.92075	1.05918	3.822	3.33418	1.7756	5.07648	1.87969	1.68315	7.56407	5.53157	2.46611	4.14935	3.97912	5.10067	0.744135	1.17939	6.56027	1.11435	4.63941	-1.1585	low
GSM405205	3.2411	1	6.63498	0.905493	1.9538	3.65225	2.11345	5.41375	1.68272	2.65795	6.11932	3.72536	3.47722	4.16754	4.85078	5.68421	0.688928	0.455077	6.55754	2.17583	4.63183	-0.431629	low
GSM405206	6.81096	1	7.37766	2.67424	4.34676	2.1103	1.86522	4.1589	2.04644	0.980099	6.22525	3.27409	4.57793	4.0492	3.56493	5.02964	0.87774	0.503864	6.24393	2.23844	3.84484	-1.30294	low
GSM405207	8.12055	1	7.26607	1.5042	3.63008	2.36167	1.73661	3.96384	1.19613	0.934564	6.73966	1.59744	5.45458	2.03893	3.22202	5.71092	0.768323	0.516852	5.34252	0.813635	4.88232	-1.0495	low
GSM405208	3.0411	1	6.64978	1.10655	5.07343	2.15605	2.46212	4.69141	2.47956	1.84381	8.02517	3.60901	2.13785	4.2947	3.78105	3.77688	0.673248	0.655247	3.42535	1.02208	3.53589	-1.40214	low
GSM405210	10.2795	1	6.20434	1.09401	4.27831	1.815	1.55401	3.90649	1.61615	1.46687	5.9115	2.41187	6.57177	4.67062	3.61409	4.80281	0.679303	2.47398	6.41599	0.8595	3.83491	-0.784439	low
GSM405211	1.83014	1	6.73409	1.47852	2.42387	3.99127	2.04406	4.73749	1.19727	2.33017	7.1925	5.09168	3.05797	2.53356	4.35783	5.44732	0.605158	0.971582	7.26411	1.26216	4.75515	-0.318307	low
GSM405212	17.4904	1	7.05053	1.16404	5.27991	2.57303	1.63997	5.22864	2.22571	4.9123	5.63004	3.43459	2.23192	1.91278	3.5577	4.48289	0.567314	0.516852	6.07775	5.12994	4.47611	-1.46474	low
GSM405213	1.33973	1	6.44897	1.26675	1.79378	4.72728	2.08711	5.06202	2.39477	3.07066	5.89298	4.58062	3.81585	1.98712	4.26357	4.54278	0.55759	3.89919	4.49085	1.22449	4.16313	1.32448	high
GSM405214	1.50137	1	7.36658	1.55238	1.72734	4.50372	2.32863	6.61122	1.59339	8.84479	8.91671	2.8416	2.24008	2.20195	5.20471	0.234474	0.697645	4.56576	2.38178	1.0127	3.35485	1.79555	high
GSM405215	2.30137	1	6.30582	2.38335	1.56084	3.70769	1.56292	5.31283	1.69837	4.97996	6.40447	3.80416	5.84385	2.7941	4.91269	5.52683	1.19179	4.12786	3.79061	1.18336	4.71672	1.44588	high
GSM405216	3.27945	1	6.46806	1.88899	2.1893	1.98118	2.72274	3.95573	1.85081	1.65576	6.04425	1.09222	11.2498	4.13517	3.29997	0.911356	0.70475	0.694878	3.03074	1.53718	3.21912	0.106332	high
GSM405217	6.76986	0	6.17371	1.30601	1.76851	4.90113	1.33788	5.19452	1.25506	3.99245	6.51926	3.27029	2.69055	3.38069	3.7904	6.03715	0.708542	0.424111	5.11861	1.39822	4.59	-0.278108	high
GSM405218	0.641096	1	7.61601	1.09869	1.71568	4.52325	1.09083	4.7178	2.2433	3.85223	5.8177	3.88322	2.85893	2.85309	4.53137	5.02874	0.79958	1.02705	2.39909	1.3433	4.2809	0.755399	high
GSM405219	0.580822	1	7.11387	0.891564	1.61279	4.03901	2.39961	5.44828	2.30065	3.64528	6.9455	3.69156	2.62528	1.90203	4.79935	5.52418	0.878604	1.42509	3.74334	1.27436	4.37404	0.65652	high
GSM405220	1.27123	1	7.20993	3.42032	7.73749	3.11572	2.73106	6.40896	2.12249	3.18942	7.66317	1.38572	2.48156	1.85804	5.55306	0.63645	6.09431	0.851509	5.19522	3.69155	4.42541	-1.47397	low
GSM405221	0.690411	1	6.85464	1.09311	1.68759	3.77353	1.52636	6.14534	1.67993	4.82803	7.4329	4.04532	3.21176	2.38739	6.06072	5.59316	0.592655	1.6784	2.48514	0.903289	4.44497	1.17844	high
GSM405222	1.30137	1	6.29823	1.31337	3.01392	3.38058	2.03761	4.49629	1.4857	1.52666	6.18252	3.17154	10.0568	4.17013	4.28529	3.62907	1.93941	0.374618	5.14198	3.71545	4.49569	-0.108187	high
GSM405223	1.92055	1	7.18814	1.50478	2.05192	3.40902	1.61268	5.81873	2.05094	2.03255	6.77504	2.30058	2.28135	2.5689	5.56319	5.26964	0.647154	3.20993	4.09089	0.837394	4.39817	0.807244	high
GSM405224	0.479452	1	6.7722	1.48724	1.68116	4.29883	1.48769	5.23339	1.11784	1.82176	6.53631	2.4988	6.04741	4.13517	5.06148	5.06503	0.660157	1.58821	4.22314	4.30153	4.09001	0.803413	high
GSM405225	3.47123	1	5.02281	0.897616	2.90953	3.65537	1.92852	5.98864	1.41525	1.84171	7.4879	2.3174	1.89324	2.07833	3.44843	4.38582	0.904924	1.83334	7.00509	1.42522	4.87301	-1.13711	low
GSM405226	0.279452	1	6.53749	1.29865	1.69735	2.5688	1.45108	5.97849	1.88541	4.16337	7.33386	3.59529	3.47949	2.20461	5.36364	5.58773	0.779556	3.7425	2.18553	0.84511	4.05187	1.36521	high
GSM405227	4.76986	1	6.87794	1.44058	2.97561	2.17975	1.93743	3.87029	2.00536	1.06633	7.79755	3.83767	2.16885	2.0923	3.18965	5.24615	0.637757	0.939754	7.57509	1.09526	4.31557	-1.2402	low
GSM405228	0.709589	1	6.35725	1.04984	1.86992	3.92294	1.92677	4.90291	0.925268	3.29493	6.48715	3.84114	2.28571	3.66813	4.44664	6.01435	0.601251	3.54254	6.93019	4.61568	4.25111	0.449933	high
GSM405229	0.660274	1	6.32489	1.34771	1.99515	3.44148	1.86459	5.67417	0.765381	4.88814	6.79579	2.94888	4.56033	3.24409	5.72607	3.60002	6.42482	1.83422	2.86287	1.2822	3.7168	1.10883	high
GSM405230	0.471233	1	6.04761	1.82923	1.83746	3.58825	1.46766	6.25683	1.42514	4.37967	7.33386	1.57467	4.78094	2.78034	5.04325	4.66025	1.49649	4.5484	1.61377	0.937596	3.61751	1.69634	high
GSM405231	1.26027	1	6.60759	2.3627	2.0474	4.22131	1.5505	4.70317	1.90543	1.98416	5.54548	4.27759	2.23617	1.96753	4.21914	5.57278	0.951478	4.57271	2.55953	2.24171	3.11466	1.79997	high
GSM405232	0.980822	1	7.36425	1.34201	4.81395	2.49513	1.84924	4.16361	3.14986	2.05861	4.61739	3.34973	2.75499	7.59896	4.1078	3.6155	1.34893	0.260431	3.32028	0.903289	3.30665	-1.43736	low
GSM405233	0.860274	1	6.83524	0.747591	1.49393	4.95205	2.14908	5.64208	1.4655	3.72353	6.69316	5.1011	2.50567	2.26199	4.97088	4.77858	0.737672	1.02145	3.94271	2.5808	4.22857	0.84874	high
GSM405234	0.619178	1	6.67461	3.20166	2.25256	2.54641	1.84403	5.19452	1.86591	3.3063	6.45501	2.79249	3.61585	4.3158	5.09707	5.73344	0.672841	3.5114	2.85504	1.7486	4.07609	0.703359	high
GSM405235	0.210959	1	7.22757	0.752694	1.67664	4.94802	1.88143	5.28882	1.86477	3.66616	6.78869	4.68728	2.97241	2.57432	5.1688	5.18437	0.522631	2.38709	4.11563	2.1088	4.23993	1.24397	high
GSM405236	1.03014	1	7.01357	1.08332	1.88604	4.24427	1.84463	6.24086	1.71763	3.80341	7.23409	3.92953	3.25619	2.80451	5.80664	5.40679	0.6546	2.13123	3.61579	1.37443	4.2479	1.0832	high
GSM405237	0.410959	1	6.81936	1.48919	1.8534	4.30594	1.97368	5.42237	2.71098	5.29675	6.65699	3.38976	3.03276	2.11469	5.8094	4.17001	1.29461	3.40297	3.3989	0.860116	3.63336	1.79752	high
GSM405238	0.939726	1	6.75582	3.30175	2.29973	3.37621	2.88564	4.23037	1.74752	2.41238	5.56028	2.85815	2.42383	3.41684	3.94643	2.90411	4.53037	3.81478	3.75058	0.94308	4.27474	0.406018	high
GSM405239	0.589041	1	7.17422	1.66133	2.33491	4.74739	1.53737	6.1314	1.26051	3.80341	8.64333	3.48599	3.14625	3.56228	5.00537	3.48306	0.796816	1.53565	3.60591	1.54776	3.98327	0.452867	high
GSM405240	6.61918	0	6.2186	1.74062	1.7807	3.05435	1.68585	5.90553	1.74752	6.73389	8.46047	2.34841	2.41164	3.17138	5.22507	5.92917	4.83412	1.99315	3.25313	3.57291	3.37303	0.778848	high
GSM405241	0.158904	1	7.05152	0.75338	1.82921	4.02681	1.2054	6.2589	1.19397	3.02947	7.50008	3.02763	2.8621	2.53055	4.98421	6.25831	0.599877	3.02124	4.45378	1.20031	4.46835	0.777478	high
GSM405242	0.180822	1	6.57262	1.46577	4.10458	4.0213	1.50616	5.01871	1.60132	2.00846	5.13421	2.8956	2.45303	4.74945	4.68695	4.93898	1.38586	4.53663	3.17164	0.457419	4.0861	0.49051	high
GSM405243	0.879452	1	6.77664	1.1662	1.85902	4.55602	1.21584	4.22703	1.71531	4.60871	6.44264	3.22854	3.7856	2.85944	4.04177	5.19407	0.719096	1.27014	4.29875	3.92672	3.99587	0.590862	high
GSM405244	2.04932	1	5.40518	0.955819	2.36872	3.07712	3.47791	4.54227	3.42726	2.22901	6.07878	2.41415	4.80148	3.15994	3.65402	5.36148	0.70192	0.319918	4.88545	0.820077	3.95438	-0.544892	low
GSM405245	1.4	1	5.60662	2.02403	2.07037	4.32831	2.0518	5.51548	1.76015	2.72952	6.69834	3.66005	2.35147	3.74048	4.61938	6.34515	1.18092	1.04182	5.11505	1.54152	4.70379	-0.238985	high
GSM405246	6.30959	1	6.90111	1.95805	4.91362	1.41461	2.77968	3.66064	3.08471	1.05979	5.69274	3.63336	4.37338	3.92197	2.97105	6.07846	0.662513	0.731932	3.51626	1.14706	4.04799	-1.41507	low
GSM405247	1.58904	1	7.70857	1.75741	1.77123	5.25006	1.78243	3.57433	1.65771	2.232	4.7264	3.24494	2.18776	2.50765	3.84045	4.95989	0.877307	3.9496	2.56999	1.19465	4.75197	1.32082	high
GSM405248	0.841096	1	6.91896	0.776759	1.71791	5.01497	2.52512	5.47788	1.49342	3.16445	5.97121	4.2638	2.13355	2.42956	4.49503	6.41286	1.37719	2.98775	3.42003	1.06687	4.24622	1.1691	high
GSM405250	1.47945	1	5.84212	1.5538	2.07849	3.42905	2.27978	4.83934	1.68554	1.27845	5.85247	1.87949	4.86679	3.93855	4.27741	5.13239	0.602911	0.410876	6.25607	0.720272	5.28489	-0.878796	low
GSM405251	3.21096	1	5.45897	1.88484	3.3625	3.59357	2.11866	4.98759	2.4071	1.32533	6.2399	2.54857	3.63445	3.53357	3.73531	5.10162	0.875366	0.596195	5.96098	0.822983	4.74836	-1.19339	low
GSM405252	0.369863	1	6.67813	0.810092	1.89625	4.15083	1.62781	5.64869	1.25385	3.02947	6.95537	3.16403	4.36583	2.45377	5.25651	5.64055	0.815901	2.31659	3.23083	2.99891	4.44208	1.10604	high
GSM405253	12.5589	0	7.60599	1.19706	3.62664	3.03936	2.78248	5.03546	2.40964	2.16876	6.36375	2.6378	2.82053	2.4312	3.47033	5.29944	1.82936	0.632738	2.19871	0.730391	4.19751	-0.579955	low
GSM405254	0.589041	1	6.35512	0.818426	1.61767	4.18908	1.53334	4.73997	2.37985	3.24959	5.27867	4.84111	3.29515	1.6297	4.84397	5.92183	1.4347	1.30131	2.00257	1.68728	3.76856	1.37786	high
GSM405255	1.07945	1	7.33948	0.977679	2.17055	4.03441	1.53627	5.35136	1.33986	2.33517	6.89288	5.04536	2.16005	3.81304	4.88173	4.36035	0.899345	1.50652	4.48471	2.23293	4.23508	0.220135	high
GSM405256	4.78904	1	6.06959	1.3376	3.1306	2.40919	2.07561	4.56559	1.88664	0.737776	5.66861	2.09968	11.3979	3.88215	3.17004	3.13503	0.743302	0.428921	5.396	1.06316	4.05907	-0.599528	low
GSM405257	10.8603	0	7.406	0.989741	3.64763	1.84738	2.20258	5.11814	2.07202	1.86753	6.52532	3.64933	3.02399	3.78089	4.04461	4.95905	0.728459	0.410289	5.87843	0.843312	4.13789	-1.29023	low
GSM405258	1.84932	1	5.55187	2.09316	2.41249	3.37653	2.71866	4.70693	1.91112	1.25497	7.16857	2.13748	1.89324	5.27265	3.85257	4.15688	0.52593	0.537827	6.24499	2.4479	4.74248	-1.52914	low
GSM405259	0.410959	1	6.56334	1.26649	1.94077	4.89139	1.31519	4.48597	1.70955	2.76503	6.30291	3.40226	3.12349	2.67342	4.13039	5.97592	1.41212	1.61214	4.19226	0.957929	4.34642	0.5431	high
GSM405260	0.819178	1	6.45334	1.63011	2.09539	4.00564	1.68766	5.59239	0.406941	3.32395	5.41182	4.3183	4.23305	2.70389	4.60874	3.93637	1.29997	4.15014	4.41788	1.60495	3.97449	1.27289	high
GSM405261	0.980822	1	6.55241	1.32704	1.81666	4.68802	1.96331	4.9257	1.27043	2.52686	6.12055	4.50492	2.9529	4.66704	4.634	5.31716	1.72486	1.38823	5.17161	0.9498	4.95862	-0.0220126	high
GSM405262	2.89041	1	7.79311	0.983428	1.70172	3.52112	2.09034	6.03441	1.0421	2.20589	7.40784	2.06346	4.43887	1.58703	5.27586	5.72073	3.46962	4.2223	3.50032	1.02662	3.80352	1.75819	high
GSM405263	1.55068	1	6.63975	1.32754	1.82613	4.11355	2.19446	4.52238	1.93818	2.58352	6.10661	4.46685	2.97992	2.52893	3.61711	6.14131	0.81531	0.50165	3.79218	0.58086	4.01631	0.129647	high
GSM405264	0.320548	1	6.83351	0.996854	1.91631	4.67692	1.81566	5.70746	2.61882	4.42613	6.22004	4.16497	3.65229	1.9496	5.08241	5.90322	0.755521	3.24328	2.0666	2.08347	5.25762	1.35619	high
GSM405265	1.81096	1	6.18298	1.21049	1.90781	4.80959	2.19714	5.2813	2.13814	3.44844	6.91095	2.57385	6.46297	3.22236	4.46736	5.58087	0.7009	1.56202	5.4424	1.15051	4.26742	0.574413	high
GSM405266	0.249315	1	5.67869	0.990367	1.4081	4.37839	1.48595	6.16482	1.94738	2.83713	8.13896	3.1985	3.21454	3.94515	5.21358	6.03329	0.816964	2.69994	3.91699	0.685842	4.61937	0.635298	high
GSM405267	0.649315	1	6.55643	1.40781	1.98404	3.53276	2.24965	4.35125	1.44423	2.1848	6.02563	2.9954	4.33591	4.82217	4.35112	5.19809	1.67349	4.4521	2.14713	1.23018	4.07913	1.11323	high
GSM405268	0.641096	1	6.81491	0.894871	1.73137	5.00307	2.26687	4.84736	0.773959	2.13222	6.38687	3.06101	3.18443	2.35052	4.11135	4.77313	0.705356	1.13824	4.56685	1.13065	3.63418	0.640056	high
GSM405270	0.580822	1	5.98599	0.945967	1.88254	4.34708	1.85384	4.88979	1.65947	3.04463	7.24198	4.88765	2.1496	2.14917	4.22298	5.78116	0.573374	1.46255	3.95846	1.14135	3.80352	0.583187	high
GSM405271	0.30137	1	6.21256	1.3603	1.58016	2.78075	1.85017	5.53257	2.69801	2.51156	7.60797	1.69786	6.4315	5.95683	4.98653	5.13516	0.684922	2.72317	3.26114	0.990802	3.97108	0.434969	high
GSM405273	0.539726	1	6.84489	0.918331	1.60343	4.81582	2.08711	4.19108	2.1285	3.71845	3.0993	3.72705	2.05761	1.96276	3.78253	4.69582	0.681576	2.55838	4.30592	0.910336	4.24125	0.914043	high
GSM405274	1.29041	1	5.97552	1.0369	1.77752	3.79612	2.04083	5.99879	1.55865	3.96611	6.86522	2.51163	4.99309	3.10447	5.15818	4.98696	0.575654	3.74033	3.41109	4.00337	4.30908	1.24873	high
GSM405275	3.46027	1	6.59173	1.71343	2.29607	3.31801	1.65739	4.66387	2.155	1.80066	8.68869	1.51912	5.07169	2.66024	5.14764	5.83657	0.855478	0.868811	5.83596	0.945493	4.66981	-0.054711	high
GSM405276	0.279452	1	6.68702	1.03369	1.77432	4.34276	1.80738	5.90799	1.22581	3.71174	6.4628	3.62062	3.2276	2.7782	5.20044	4.95294	0.604529	0.778628	4.41393	0.972511	4.05688	0.547517	high
GSM405277	2.7589	1	6.28519	2.25684	2.43783	4.32475	1.36268	5.1874	1.47673	3.0314	5.55342	2.94018	3.09895	4.36486	4.69923	5.11559	1.32272	0.665878	5.52969	0.908714	4.37726	-0.310166	low
GSM405278	0.728767	1	6.53524	0.722275	1.82768	4.88849	2.08438	5.21108	1.16992	4.09698	7.1569	3.51808	2.12489	2.72048	4.21976	4.30969	0.631493	0.964024	5.07579	2.1284	3.62776	0.331813	high
GSM405279	0.709589	1	7.94268	0.857154	1.72457	3.852	1.53844	5.3334	0.849617	2.76103	4.95432	4.64989	3.51145	2.57594	4.78099	4.81931	0.817568	2.24537	3.32119	1.27498	3.88265	1.17058	high
GSM405280	2.46027	1	7.17005	0.99569	2.03415	4.21434	2.44292	5.14068	3.17433	2.54503	6.56038	4.57631	2.58468	2.28922	4.32876	5.37648	0.817568	2.1961	3.39858	0.853234	5.10865	0.384558	high
GSM405281	3.32055	1	7.08217	2.13273	1.6737	3.58165	2.62337	4.95226	2.44658	2.22153	5.89298	2.2152	3.11308	3.90203	3.6699	5.70619	1.56533	1.77605	5.46049	0.599051	3.84113	-0.144886	high
GSM405282	0.120548	1	7.4877	0.971675	1.8881	4.28819	1.66734	5.19303	1.99101	4.66781	7.06536	3.95352	2.01264	2.0753	5.50526	4.65672	0.72014	0.363733	2.14045	0.931234	4.12785	0.880914	high
GSM405283	4.07123	1	6.7075	1.64233	2.79581	2.54869	2.00557	4.15492	0.904718	1.51102	7.2394	3.56836	2.76213	4.69152	2.76595	5.88855	0.940107	0.443972	7.21653	1.14454	4.45158	-1.75651	low
GSM405284	1.6	1	5.86511	1.29836	1.81666	3.99668	1.7528	4.43147	2.74638	2.19343	4.97342	3.7488	3.81585	1.68415	3.88614	5.3948	0.693188	3.4292	3.20948	0.910033	3.87622	1.22911	high
GSM405285	1.27123	1	6.09784	1.21405	1.99815	4.11873	1.94594	4.65733	2.43064	1.95696	5.70289	4.11261	3.26314	2.86546	4.50782	5.57826	0.699096	2.24267	3.54811	0.776326	4.35864	0.669365	high
GSM405286	3.1589	1	7.12382	2.02891	2.6038	2.88534	1.60387	4.1823	1.05797	1.83959	5.61052	2.29584	2.5607	5.98916	4.65137	5.73182	0.583117	0.443336	4.16466	0.660496	4.40548	-0.77865	low
GSM405287	6.87123	1	6.7893	1.79848	3.83674	2.46594	2.44853	4.1448	1.7861	0.922141	6.29479	3.24297	6.52261	3.57957	3.09956	4.44302	0.591566	0.206453	5.3856	0.829442	4.56901	-1.27775	low
GSM405288	1.52877	1	6.45707	3.40675	1.88559	3.44401	2.25034	5.37848	1.39777	3.82528	6.38405	3.08927	4.31894	4.07489	5.2817	5.39373	0.90326	2.29011	4.8981	0.868553	3.74837	0.697229	high
GSM405289	0.189041	1	7.54999	1.5987	2.11706	3.92364	1.81756	3.96554	3.65089	2.12014	4.75359	3.4489	2.33301	2.1305	3.5719	6.49056	0.886771	0.665527	2.28208	0.61483	3.71438	0.400181	high
GSM405290	1.1589	1	5.851	1.02345	1.80609	2.84098	2.11936	6.44031	1.37283	7.34872	8.49515	3.30255	3.60107	4.46482	5.9454	4.05735	0.661618	0.527205	4.82463	0.621357	3.58903	0.136896	high
GSM405291	6.27123	1	6.14622	2.83217	2.19762	3.43773	2.53615	5.1874	1.74639	2.19649	7.10254	2.69756	3.14861	2.69082	4.92207	4.67385	0.753613	0.497295	5.19473	0.804506	3.6067	0.021142	high
GSM405292	1.10959	1	7.45484	1.29246	1.68347	3.77637	1.88778	3.59886	2.46122	2.14758	4.46898	3.625	2.13355	1.93746	3.30113	6.29604	0.728851	0.88747	2.19961	0.709913	3.49179	0.609958	high
GSM405293	0.879452	1	6.2205	2.45507	1.78022	3.9001	1.55456	4.96517	0.480042	3.82899	6.80286	3.64684	3.5933	2.06027	5.2416	5.60164	0.485098	1.75456	3.95583	0.852097	3.49297	1.22361	high
GSM405294	0.8	1	6.98163	0.90083	1.97432	3.50067	1.85834	5.65738	2.20378	3.40583	6.0367	3.16518	3.38572	2.10522	5.00537	5.46951	0.70957	2.24176	2.93774	0.841907	4.04422	0.960226	high
GSM405295	1.98904	1	6.75332	1.23906	2.01682	3.89603	1.99675	4.69479	2.53327	2.25958	5.57627	2.94778	2.40579	3.52553	4.57539	4.15037	0.545844	0.411833	6.75237	0.810141	4.47317	-0.519722	low
GSM405296	0.290411	1	6.96656	2.16906	1.76547	2.4017	1.96002	4.86999	1.83201	3.77538	7.51498	1.80787	4.49985	3.32397	4.90458	5.52955	0.652096	1.72082	5.04668	0.867178	3.46073	0.419986	high
GSM405297	0.720548	1	6.69296	0.783492	1.46967	4.16354	1.59244	4.62961	1.90773	2.84018	6.81221	3.01695	2.89867	3.85924	4.79638	6.24542	0.56058	0.781649	5.08316	1.63812	4.38052	0.157214	high
GSM405298	1.9589	1	6.34254	1.65477	2.09311	2.56947	2.49574	4.79552	1.58043	1.7393	6.50828	2.20761	5.23826	4.71808	3.92333	3.17551	1.14901	0.539356	6.02007	1.56484	4.36998	-0.962322	low
GSM405299	1.75068	1	6.31076	0.963252	1.45314	3.38184	2.0474	5.44063	2.79974	4.95823	6.92706	3.32443	1.8078	2.38676	5.33579	4.97505	0.531912	2.2967	2.69133	2.34451	4.68842	0.788248	high
GSM405300	2.8411	1	5.54265	1.32087	2.37105	3.02619	2.90453	5.27266	1.3675	1.59171	6.39443	4.50997	3.75771	2.49737	3.89539	2.4801	0.993363	1.39216	5.81049	1.09078	3.99708	-0.361392	low
GSM405301	0.30137	1	7.06865	1.09517	1.75984	4.15328	1.32851	5.84802	1.16079	3.59347	8.1298	3.46908	3.35456	2.79364	5.34729	5.21892	0.894255	1.8044	4.84687	2.42264	4.58568	0.600932	high
GSM405302	0.739726	1	6.15191	1.23051	2.49409	2.79776	2.09379	5.59508	2.35149	4.50049	5.67719	4.62216	3.02399	3.11953	4.46945	5.62734	0.931739	4.06326	3.80824	1.08399	3.4589	0.916255	high
GSM405303	0.550685	1	6.85908	1.09279	2.02845	3.24371	2.35705	4.37435	1.37728	1.80275	5.77267	2.45645	6.56231	2.49449	4.19934	5.39819	1.33955	1.21933	3.63275	0.647206	3.60751	0.738449	high
GSM405304	0.558904	1	6.69207	1.32912	1.66727	4.2599	1.97246	4.61204	1.86236	4.43698	6.57121	4.00699	2.84626	2.08498	5.29193	5.92554	0.62921	3.01026	4.47659	0.795177	4.52329	1.29715	high
GSM405305	1.06027	1	6.84832	0.813669	1.87507	4.39481	1.53903	5.81716	2.37003	6.35026	7.85827	4.4842	2.52243	2.39969	4.98421	4.62901	0.847255	2.57956	5.54902	1.59569	4.405	0.716501	high
GSM405306	8.1589	0	6.19573	1.32912	2.47872	3.4136	3.76271	5.02344	1.82525	2.59149	8.65691	3.35012	3.68942	2.75491	3.86943	6.16258	1.01613	0.0750971	4.92348	2.4243	4.59198	-0.709451	low
GSM405307	0.328767	1	6.04884	0.955492	1.34276	4.72865	2.19714	5.90398	1.16432	3.57627	7.33923	2.95809	2.1421	2.22565	5.24005	4.37099	0.783536	4.08747	3.64084	0.960648	4.83438	1.29047	high
GSM405309	0.260274	1	6.51158	3.38267	1.84196	4.24356	1.93491	4.15209	1.42746	4.1166	7.65989	4.28137	9.04776	2.38856	3.9594	5.62304	0.533904	4.68969	1.7867	0.735925	4.54947	2.06136	high
GSM405310	6.8	0	6.19971	1.38873	3.71092	2.79231	2.25859	4.03052	3.23411	1.31237	7.45028	4.9478	3.78818	3.05135	3.8959	5.06593	0.726626	0.576825	5.96421	2.01595	4.69501	-1.04707	low
GSM405311	7.47945	0	6.54446	1.28523	2.20203	4.12182	2.53937	4.35718	3.09261	1.34664	7.42709	1.26382	3.03195	3.02069	2.95333	4.91483	0.830523	0.301264	6.92796	2.05077	4.36952	-1.13059	low
GSM405312	1.01918	1	6.84395	1.28523	1.88863	3.30666	1.47387	5.34398	1.74286	2.06977	6.87315	2.59403	3.95252	2.6576	5.19899	6.15052	0.983731	0.703364	2.2879	1.14828	4.08914	0.610303	high
GSM405313	3.30959	1	6.40746	1.24727	1.77857	3.75303	1.53682	4.93523	1.45758	3.62578	6.76	3.34826	2.84832	3.05229	4.76272	4.61835	2.87501	0.51529	5.64098	2.78324	4.09268	0.0302946	high
GSM405314	0.649315	1	5.82391	2.29841	2.04873	3.9977	1.44311	5.77161	0.88048	3.00723	5.79017	4.09895	4.00056	2.92684	4.96647	5.66671	0.767905	2.80602	4.82349	1.02089	4.46273	0.7444	high
GSM405315	0.350685	1	6.95254	0.956784	3.02832	2.086	2.82638	3.92561	1.51502	1.70455	5.68449	2.66425	10.4583	4.65956	3.6699	2.41762	0.777318	0.600715	4.40365	0.818595	3.87409	-0.295295	high
GSM405316	10.3397	1	7.22317	1.87135	4.54757	2.83039	1.52262	5.18337	1.82981	2.7371	5.10226	2.96406	3.98642	4.27375	5.42638	4.74473	4.88967	3.35352	3.71872	0.718149	4.20014	0.287289	high
GSM405317	0.449315	1	7.03459	1.35948	1.43188	4.47986	1.4259	5.48954	1.91346	5.50719	6.76929	3.20182	3.77265	2.32903	5.13583	5.17131	0.576344	0.610699	2.70161	1.16001	4.45591	0.874085	high
GSM405318	6.21096	0	6.62714	1.28105	3.24853	2.40818	2.67389	4.59145	1.46102	1.76939	7.82036	4.86718	2.88772	2.15408	3.39319	5.20605	0.753204	0.884525	6.04589	1.48432	4.12742	-0.901636	low
GSM405319	5.61918	1	7.50174	0.92128	4.65206	2.15392	2.98668	4.11885	1.55403	2.66528	7.16857	3.72495	4.97892	3.14173	4.46512	4.5943	0.681983	0.38855	6.50933	1.29924	4.16183	-0.947445	low
GSM405320	0.6	1	6.78165	1.25534	1.7911	5.01602	1.62967	5.15878	1.5138	2.36817	5.41552	2.95397	3.36945	3.35595	5.01469	5.62021	0.673457	1.0858	5.9277	1.4932	4.66547	0.328013	high
GSM405321	3.96986	1	5.81499	2.76661	2.97265	4.3323	1.88646	4.96158	2.13693	1.46634	5.1485	2.92338	2.53103	2.83763	3.45423	5.03235	0.727218	0.0215217	6.62111	1.24198	4.99186	-1.25976	low
GSM405322	1.13973	1	7.1309	0.8966	1.62397	4.28323	2.43088	6.52901	1.40123	4.3958	7.50305	4.29443	2.51806	2.16763	5.81484	3.87354	0.721272	0.799389	4.59792	1.14327	4.31326	0.647366	high
GSM405323	0.619178	1	6.85464	0.893029	1.95717	3.6781	2.0036	6.11951	2.11059	2.57673	5.99123	3.00552	4.04951	2.39991	4.50252	5.07947	1.31314	3.69105	1.83749	1.35375	4.27916	1.15991	high
GSM405324	0.671233	1	7.06574	0.687502	1.61709	4.52592	1.96606	5.89475	1.13495	4.11445	6.71496	3.52389	2.19161	2.77063	4.32733	2.90984	0.634911	2.0906	3.36377	3.93936	4.78494	0.395508	high
GSM405325	3.64932	1	5.92407	0.939961	1.69165	3.35128	2.00815	5.08757	1.52076	2.39942	6.95537	3.75098	2.42824	6.69499	4.63155	3.39257	0.756777	0.81637	5.41019	1.02238	5.43131	-1.22265	low
GSM405326	0.271233	1	7.92374	0.737894	2.04273	3.57104	2.21342	5.59763	3.13639	2.52686	6.814	3.64322	2.18247	2.70389	4.99913	5.00559	0.669125	0.746377	4.5224	2.1666	4.21808	0.100187	high
GSM405327	3.30137	1	7.11783	1.02062	5.40178	2.03841	1.59719	5.37058	2.06132	1.00932	7.11808	2.77489	3.32718	4.44308	4.52908	5.28953	0.868693	1.89806	4.45548	0.823274	4.00835	-1.08734	low
GSM405328	2.26027	1	6.7366	1.44816	1.86936	4.18594	1.40938	5.3328	2.57612	2.15636	8.20024	3.31009	3.07738	3.10447	4.75014	4.82241	1.97758	2.40558	4.42152	1.27131	4.60277	0.399005	high
GSM405329	5.01918	1	8.2895	1.83598	4.33073	2.00574	1.72647	4.27765	1.52311	1.84693	7.82036	4.15108	2.89918	2.24493	3.37686	3.69997	0.765996	1.59345	5.30664	1.1745	4.18084	-0.971248	low
GSM405330	0.709589	1	6.08835	1.80891	4.08427	4.1612	1.76094	4.58588	1.32441	2.17178	4.51037	5.01692	1.97185	3.28478	4.42037	4.94164	0.478888	2.84365	4.31381	1.52558	3.96603	0.264156	high
GSM405331	8.23014	0	6.84217	0.955492	2.34423	1.62443	1.98965	5.15478	1.52311	1.74741	8.68869	3.23573	2.99097	3.88431	3.29532	5.58222	0.665546	0.688781	4.00215	3.31585	5.17226	-1.46208	low
GSM405333	9.10959	1	7.00442	1.9465	3.6739	2.8657	2.58803	3.76655	2.28609	0.65139	7.41069	3.87182	3.89509	2.41924	3.47454	5.38228	0.637117	0.57242	5.84117	0.92381	4.37186	-0.923238	low
GSM405334	1.47123	1	6.31689	0.878017	2.0708	3.95767	2.02588	5.0271	1.44522	3.89377	7.05397	3.58804	2.20301	3.01491	4.58897	5.18339	1.24425	3.98034	3.03664	1.24518	4.42447	0.9669	high
GSM405335	7.4411	1	7.52304	1.01677	4.39544	1.31131	2.57094	3.7333	2.64242	1.73177	7.1615	2.45866	2.93467	2.4424	2.77228	4.87529	0.6556	0.963674	3.53039	0.819503	4.56456	-1.49829	low
GSM405337	0.279452	1	6.44012	0.859222	2.63363	2.57851	2.03307	5.27213	3.43972	2.91303	5.51302	2.80121	4.3177	3.02211	3.66486	5.19213	0.971549	0.435547	3.3488	2.08224	3.80223	-0.422152	low
GSM405338	7.9589	1	6.30781	2.06152	4.27115	2.35501	1.80552	4.42999	2.26262	1.24753	6.75807	2.34238	6.15701	3.46255	3.15016	3.00834	0.963951	1.14361	6.34564	0.737476	4.88448	-1.56223	low
GSM405341	0.630137	1	7.4877	0.993808	1.72673	3.62166	1.80359	5.07258	1.94387	4.59288	6.67232	2.78434	3.54041	1.78992	4.59955	6.13909	0.757588	0.907118	2.70161	1.58371	4.00467	0.786422	high
GSM405342	2.98904	1	6.20782	1.19245	3.09722	2.92602	2.21072	4.36985	1.94509	1.13791	6.83863	1.5844	8.44612	3.29614	2.91103	4.28625	0.852771	0.414354	5.43034	0.902995	4.01932	-0.76808	low
GSM405344	1.18904	1	5.531	1.62712	2.31942	2.99805	2.06814	5.98447	1.96502	1.30481	7.37954	4.21765	2.40774	4.17747	3.61841	5.99018	0.732263	0.159884	4.51058	1.39425	4.41105	-1.21321	low
GSM405345	0.890411	1	6.93072	1.45277	2.23868	4.89732	2.78467	5.63341	0.351124	4.19688	6.66374	4.95695	2.9613	2.34665	5.03894	5.73491	0.835857	2.38895	4.44734	0.961583	4.54756	0.963967	high
GSM405346	6.50137	0	6.3951	0.90586	11.8222	3.27567	2.35291	4.28817	1.95524	2.02531	7.5209	3.68709	7.41125	2.05364	3.36276	4.95989	0.549281	0.187604	5.78488	1.65723	4.3499	-2.50201	low
GSM405347	0.189041	1	7.15388	1.53214	1.65377	3.16221	1.97816	4.01617	2.1297	2.81932	3.30902	4.66165	2.64781	2.64066	4.44664	6.18867	0.669728	4.70227	1.79523	0.711797	3.76573	1.85304	high
GSM405349	2.41096	1	8.5442	2.63812	1.86112	2.0857	2.63549	5.50056	2.23196	2.24738	6.79752	2.26282	2.42535	4.08253	4.72793	3.91856	2.41862	2.89443	1.73319	0.648153	4.34551	0.274478	high
GSM405350	0.610959	1	6.41453	1.63724	2.42764	3.02274	2.40923	4.93073	2.0971	0.876015	6.08508	3.54782	2.37125	4.74535	4.49947	5.55116	0.501344	1.1484	4.03785	1.00878	4.21721	-0.465579	low
GSM405351	1.21918	1	6.54146	1.06235	2.70231	3.63399	1.07706	4.56182	2.33691	3.38988	4.30366	3.29918	3.16385	3.72602	3.99763	5.46079	1.06174	0.0448455	2.54891	0.743084	4.73724	-0.419232	low
GSM405352	0.4	1	5.06516	3.51831	1.84456	3.53086	1.30262	4.87813	1.35663	4.3617	5.61776	3.42671	5.12452	3.21937	4.44232	5.73491	0.597186	4.19619	2.48991	0.873049	4.05907	1.37692	high
GSM405353	0.70137	1	6.91358	0.929163	1.88102	4.0311	1.53448	5.57037	0.514811	3.92442	6.89288	4.27864	2.68428	1.98417	5.26678	4.93061	0.728645	3.5221	3.51086	2.4396	3.76366	1.5881	high
GSM405354	1.10137	1	6.70179	1.55295	2.51821	4.76397	1.99339	5.24017	1.07144	4.09128	7.11591	5.26244	2.88772	3.27843	4.98535	5.55116	0.981588	2.09882	4.44355	0.753879	4.91985	0.493584	high
GSM405355	1.18904	1	7.13788	1.37603	1.9453	3.79009	1.41388	5.29744	1.1677	2.01357	6.1317	1.95581	5.10132	4.55762	4.89201	5.73981	0.956773	1.6371	4.3561	0.785512	4.01336	0.416972	high
GSM405356	0.180822	1	6.57337	1.18949	2.57789	3.51794	1.827	5.5672	2.64242	3.33094	6.74917	2.00297	5.08086	3.81517	5.04975	5.94855	0.584932	0.440506	6.20995	0.875458	4.07481	-0.240352	high
GSM405361	1.6411	1	6.98984	1.04615	2.06793	4.06661	2.42617	5.18286	1.5875	2.39988	6.51761	4.44431	2.14656	4.02853	4.68097	5.52818	7.92732	4.33183	5.0531	2.57176	4.52127	0.765385	high
GSM405362	1.06027	1	6.72735	0.988169	1.70955	2.20109	2.58037	5.8723	1.68912	4.4833	7.27178	1.77868	2.67982	2.87769	5.74328	4.96827	0.905742	1.09382	2.99373	2.13872	4.48996	0.242199	high
GSM405363	9.78904	1	7.37109	3.5787	1.82504	3.49308	2.17236	6.99732	1.00675	3.12984	8.7342	1.6784	2.84478	3.16885	5.30728	7.06245	1.99208	0.286855	2.61823	5.57248	3.62941	0.316863	high
GSM405364	9.84932	1	6.25932	1.02877	1.4548	4.26314	1.7756	5.00049	1.88541	3.35182	5.87258	1.85601	2.41114	1.82043	4.60039	4.74921	0.66415	3.56986	5.69412	1.12794	4.7063	0.801979	high
GSM405365	2.66027	1	6.23273	2.21079	2.65875	3.61316	1.80359	5.28768	1.18638	2.79014	4.41573	2.73863	2.16486	2.44201	4.61282	5.91811	1.33122	3.33121	3.89094	0.807403	4.53077	0.56609	high
GSM405366	2.21096	1	7.39563	2.54032	3.17602	3.24021	1.96067	5.28882	2.12249	1.77511	6.33015	2.60722	2.18533	2.57181	4.49784	4.8512	1.22716	2.05433	4.27413	0.657024	3.61463	0.0994193	high
GSM405367	2.61918	1	7.51112	1.10126	2.91346	2.87481	1.53571	5.86455	1.71763	4.53108	7.55795	2.18117	3.17097	6.97916	5.8913	6.04793	4.83412	2.19067	3.27814	2.7153	3.69744	0.154148	high
GSM405368	1.81096	1	6.17371	2.94256	2.51309	3.52994	1.7528	5.17674	1.28811	3.55112	6.77307	2.65191	4.14439	5.26403	4.75358	6.06543	0.733759	3.16696	4.50518	1.40505	4.38463	0.222118	high
GSM405369	4.12877	1	7.18223	1.03067	5.38644	3.15835	1.90496	5.47305	1.71531	1.1895	8.63698	1.70439	3.15635	2.9254	4.47095	5.01097	0.666855	1.64517	6.19948	1.08536	4.76593	-1.26706	low
GSM405370	1.61096	1	6.98707	0.982147	3.13115	2.92148	2.23383	6.01291	3.34786	1.56687	5.5524	4.60862	2.62832	4.83317	3.56578	3.05186	0.661618	0.577454	5.3673	0.946987	4.1081	-1.38877	low
GSM405371	1.92055	1	7.15587	1.40971	2.06381	3.57807	2.01274	5.01871	1.74639	1.93212	7.42997	2.60281	2.53841	3.15443	4.54658	4.60408	0.612663	2.93364	4.62227	1.33168	3.67257	0.553308	high
GSM405372	3.32055	1	7.61216	2.94989	4.33459	2.97382	1.43661	5.73271	1.61259	2.37398	8.34867	1.354	3.19833	5.96107	5.38021	5.935	1.25769	3.20728	5.34146	0.613198	3.85632	-0.389444	low
GSM405373	1.21096	1	6.55084	1.11283	1.40059	4.17935	1.71247	6.0936	0.88048	3.20429	8.08322	2.83906	2.64393	2.03446	5.68564	4.77623	0.697857	2.72874	5.16847	2.75544	4.24437	1.07342	high
GSM405374	1.21096	1	6.99476	0.940297	1.43103	4.73806	1.3106	6.27656	2.12368	4.56406	7.98931	4.08513	2.3294	2.14538	5.71588	5.09591	0.766622	3.05991	3.87078	1.76164	4.33831	1.43825	high
GSM405376	1.84932	1	6.06652	1.21241	1.60283	3.20903	2.06618	4.82812	1.50468	2.524	6.53791	2.28513	4.31957	1.90501	4.64546	4.55976	0.687875	2.26753	5.32723	0.714962	3.68242	0.754217	high
GSM405377	0.6	1	6.9628	1.22735	2.47395	4.11939	1.51786	5.65807	1.81196	2.55113	6.85939	4.86344	4.40621	2.09196	4.66666	5.3107	1.64457	2.05865	3.17639	2.56438	5.23108	0.55077	high
GSM405380	6.0411	1	7.02129	1.04144	3.82084	2.34406	1.36765	5.56017	0.62322	2.63731	6.47183	2.39339	2.61082	4.26495	4.96418	5.18921	0.796603	3.98124	5.86739	0.784909	3.46415	0.0793651	high
GSM405381	15.8192	1	6.39581	1.67869	3.13657	3.90525	2.13443	6.1957	2.29461	1.89353	8.26035	3.63746	4.94433	2.52311	4.477	4.17105	0.944706	0.135261	6.68724	1.37279	4.10032	-0.611308	low
GSM405382	4.86027	1	8.58197	2.94136	4.79791	2.20881	1.90832	4.7909	2.48063	2.25802	5.98204	2.806	4.61804	3.27329	4.45842	3.92586	0.679925	0.509985	5.37812	1.19554	4.33049	-1.02328	low
GSM405383	1.32055	1	7.29663	2.17115	1.86882	3.35645	2.63988	4.58507	0.717222	2.40833	5.70393	2.92375	2.12817	3.53972	4.15512	4.64595	5.96822	2.80237	2.55712	0.719672	3.60947	0.72673	high
GSM405386	3.7589	1	6.68379	1.05655	4.32292	2.03349	1.73962	4.99269	1.97091	1.32931	7.21465	3.29996	4.34064	3.43229	3.41255	4.86979	0.979413	0.918265	5.86959	1.38488	4.8462	-1.62942	low
GSM405387	11.411	1	6.42542	1.04953	4.67848	3.58764	2.52729	4.46632	2.00778	2.14363	8.25498	2.27146	3.03795	2.32093	3.24115	3.08792	0.680774	0.612309	5.76113	1.06098	4.14485	-1.33305	low
GSM405388	0.528767	1	6.78763	0.672058	2.04505	4.08585	1.45503	5.35299	2.36238	2.56786	8.15217	2.61056	2.7467	2.62352	4.89612	3.3962	0.708323	2.52594	2.44049	0.654452	4.39457	0.696813	high
GSM405391	1.04932	1	6.82738	0.921453	1.72184	3.87622	1.93232	5.98699	1.87745	5.33448	7.04106	4.57749	2.22555	1.80671	4.93091	4.95657	0.685346	0.769103	3.39478	1.00614	4.0155	0.60504	high
GSM405392	0.471233	1	6.3184	1.11343	2.55229	3.35097	1.71131	6.40203	1.35108	4.83764	6.73966	2.71695	4.58817	2.73574	4.84884	5.57826	4.45284	3.05192	2.09182	0.781639	4.32465	0.872845	high
GSM405395	3.7589	1	7.09017	1.46971	5.27254	1.8367	1.97182	4.33012	1.75331	1.64211	6.83313	1.45414	7.35148	3.86238	3.01339	4.97422	0.788073	0.623859	5.9024	0.746645	4.47516	-1.73691	low
GSM405397	0.350685	1	6.77138	1.52775	1.63986	2.84065	1.91404	4.68615	2.06009	2.6923	5.4981	3.27485	3.06709	2.64968	4.33419	6.09847	0.764068	3.04741	3.86018	0.796982	3.59809	0.896736	high
GSM405399	1.18082	1	7.03171	1.24481	2.06939	3.61627	1.69677	4.48902	1.66411	1.92926	4.94446	4.63337	3.99993	3.28571	4.46736	5.78116	1.1518	1.60236	1.93944	0.718789	3.91494	0.868051	high
GSM405400	0.449315	1	7.43556	2.96392	3.44963	3.54542	0.996843	5.02112	1.83405	3.11181	5.72828	3.1854	2.27984	2.72353	4.36976	7.03579	3.88301	4.28918	3.08674	0.91498	4.46461	0.719662	high
GSM405401	1.96986	1	6.63891	3.09088	2.07536	3.8253	1.98898	4.16976	1.47225	1.45114	5.21799	1.61669	4.5293	3.31271	3.71582	3.28752	0.884796	1.73597	3.69676	3.82656	3.80398	0.291119	high
GSM405402	4.55068	0	6.18567	1.45304	2.15689	4.2899	3.33018	5.15631	0.262136	2.80374	5.99589	3.77341	4.79074	2.58394	3.73863	5.5337	1.03914	0.27449	4.47224	2.99317	4.1081	0.0574077	high
GSM405405	0.610959	1	7.36425	1.04797	1.99081	3.58825	1.93424	4.81111	1.43884	3.17147	5.73468	3.62671	6.05436	2.39723	5.10595	5.79449	0.788497	1.92861	3.59821	0.682214	3.54679	1.42821	high
GSM405406	1.69041	1	7.10308	0.885201	5.26229	2.08253	2.47382	5.03121	3.70336	2.64934	7.62055	1.31958	3.64254	7.09783	3.76047	5.50817	0.622679	3.49588	3.8647	2.33164	4.41747	-1.43595	low
GSM405407	0.819178	1	7.14672	1.45989	1.43965	4.40252	1.62419	4.35871	1.56669	2.76203	7.00756	4.37822	2.36188	3.48348	4.53812	5.67119	0.694972	1.33877	5.49533	1.16659	4.13453	0.395437	high
GSM405408	1.78082	1	6.85727	1.85896	2.38404	2.65237	2.13568	4.96891	3.02338	2.00493	8.00238	0.61422	2.58969	3.03097	3.91118	4.32055	0.592215	0.343039	5.79172	0.798844	4.09353	-1.07538	low
GSM405409	10.3589	1	6.7722	1.04261	3.07836	3.39904	2.2771	5.00184	1.17632	1.83909	6.76185	4.43261	8.22455	3.31169	3.64712	5.71732	1.02271	0.631783	5.22799	0.808585	3.96468	-0.106213	high
GSM405410	20.6795	1	6.71746	1.91204	4.73308	2.52715	1.7629	4.97558	1.85879	1.59667	7.43576	3.30476	2.77359	3.69025	4.49114	5.30396	0.589368	0.619944	5.34717	1.14043	4.27293	-1.23904	low
GSM405412	0.649315	1	6.63337	1.286	1.67604	4.22654	1.31402	4.38694	1.85081	2.69125	5.22677	2.74558	1.98375	3.88376	3.88141	6.94699	1.84444	3.60848	6.07775	1.38774	4.52657	0.346042	high
GSM405413	1.2	1	7.50756	3.51644	3.37555	1.12216	2.0963	5.00003	2.10829	1.83959	6.26022	2.15845	2.46713	2.04698	4.56724	5.57693	0.707893	-0.022934	4.45239	0.835262	3.84232	-0.851183	low
GSM405414	5.32877	1	7.13888	0.860066	1.97579	3.88756	1.46654	5.52404	1.95885	2.75854	6.97982	5.5291	2.68284	2.23805	3.77704	-0.166119	0.810636	0.34776	5.22157	1.14735	4.33918	-0.486997	low
GSM405415	0.50137	1	7.18616	1.4672	1.78434	4.04822	2.02388	6.36509	1.47008	2.8387	7.20956	4.05921	2.65891	3.21691	5.7558	5.47583	3.6297	2.56816	2.83399	1.602	4.0026	1.19445	high
GSM405416	0.339726	1	7.47481	0.842807	1.58331	4.4249	1.75222	5.63413	2.21513	3.61272	6.47488	2.36301	2.60434	2.37373	4.97757	6.14825	0.732263	2.80557	2.36628	1.39495	4.37915	1.22973	high
GSM405418	5.16986	1	7.47363	1.02982	4.16636	4.20974	1.46143	5.54802	3.31649	2.80753	7.99377	2.23408	1.95854	2.10263	4.90967	3.59174	0.681481	1.78595	4.95137	0.809844	4.30126	-0.231052	high
GSM405419	2.92877	1	7.1069	2.78545	2.564	3.29425	1.35385	6.56334	1.50248	2.60785	6.12174	3.57688	2.42383	3.47003	5.30417	5.59182	0.789755	1.87107	5.93133	0.5628	4.25818	-0.0672653	high
GSM405420	3	1	7.74869	1.0057	5.99983	2.50023	2.32307	5.02844	2.20765	1.98752	7.0319	2.795	4.62848	4.44308	2.80564	5.94456	0.703735	1.01874	6.04502	0.914357	5.01675	-2.25922	low
GSM405421	6.07945	0	6.84489	1.53054	1.80609	4.3094	2.04806	5.45477	1.48679	2.46285	4.65747	2.08301	4.27359	3.52756	4.08653	5.93303	4.42438	0.333206	5.22844	0.522263	4.16943	-0.0953082	high
GSM405422	0.909589	1	6.93239	1.01071	1.71568	3.70479	1.70213	5.40464	1.24503	2.65331	6.95733	4.40197	7.63016	2.26049	4.21131	4.99578	0.730257	2.34119	3.12892	0.85887	3.68801	1.33536	high
GSM405423	6.12055	1	6.01349	1.31922	2.74101	3.80645	1.76355	5.05734	1.22581	2.59095	7.13211	2.86192	2.36919	3.7696	5.15013	5.09043	0.817568	1.91318	5.90096	0.817122	4.43795	-0.10724	high
GSM405424	3.2	1	6.35936	2.40848	2.8483	2.85536	1.65739	4.69023	2.42809	1.84171	7.555	1.36897	3.02425	2.3626	3.95505	5.45341	0.759911	0.675227	6.29344	1.76239	3.53826	-0.632038	low
GSM405425	16.0493	1	6.8511	1.12267	3.42855	3.24052	1.89717	4.87583	1.61154	1.7601	5.83464	1.62407	4.17143	2.45221	3.11658	4.74996	0.731828	0.400179	6.91955	0.758687	4.69861	-1.33355	low
GSM405427	1.52877	1	6.63337	1.17717	1.7484	4.15609	2.48876	5.30911	1.16878	4.29367	6.67055	3.70191	5.81298	3.27279	4.48589	5.53802	1.19825	4.34541	3.86572	2.17198	3.72897	1.63837	high
GSM405428	0.789041	1	6.07953	0.904761	1.59688	3.34827	1.52881	6.18716	2.65317	7.99062	7.47295	1.92124	2.51458	1.81069	6.18879	3.60557	0.698061	2.43299	1.88912	0.82562	3.26602	1.65736	high
GSM405429	18.7205	1	5.62524	2.00593	1.9023	2.90379	2.00289	4.59668	2.7516	1.94884	5.90697	1.79507	2.81487	2.38698	3.76386	5.87229	0.625683	0.249125	3.7045	0.79972	4.68438	-0.613066	low
GSM405430	0.350685	1	7.70206	0.907238	1.74923	4.53854	2.06559	4.99129	1.02302	3.88523	7.62378	4.00044	5.95868	3.19873	4.59955	4.99038	0.603017	0.701697	3.89763	0.770479	3.49012	0.957287	high
GSM405431	0.920548	1	7.88711	3.22554	2.98156	2.68579	2.1147	5.29635	1.8831	2.60336	6.76929	1.53398	2.84728	2.46571	4.04061	4.62967	5.1068	4.59113	5.05222	0.868553	3.80897	0.428697	high
GSM405432	0.550685	1	7.66221	1.29972	1.31785	3.22448	1.99741	5.45304	1.70263	5.51773	5.87944	1.26195	4.68655	2.91735	6.04321	5.01547	1.03008	1.88214	1.85636	1.59987	4.01043	1.52434	high
GSM405433	4.90959	0	6.34184	1.64403	2.63785	2.23654	2.30701	4.81326	2.047	2.56735	7.64683	1.03702	4.98492	3.66971	4.21725	3.62468	1.10234	0.658794	5.48157	2.98322	4.72606	-0.983898	low
GSM405434	0.241096	1	7.26607	0.98627	1.54838	2.82096	1.98264	6.73806	1.93576	4.86289	8.32292	1.26344	3.48189	2.16994	5.2236	6.5176	0.914118	4.90829	1.76956	0.644973	3.37135	1.81844	high
GSM405435	0.260274	1	5.98921	0.965165	2.90157	1.71971	2.89072	4.23037	2.87681	1.81367	6.21675	0.99081	8.85559	4.109	3.54492	3.82566	0.638183	1.19613	2.84959	0.799135	4.0861	-0.379385	low
GSM405436	0.479452	1	7.9491	1.35323	1.54905	3.32385	2.03437	5.2855	2.20378	2.14809	7.79395	2.48874	4.27693	3.6122	4.7974	5.52683	0.829319	1.12522	4.59615	0.817419	3.6746	0.367648	high
GSM405437	3.4411	0	6.45707	2.11537	5.27789	2.01885	2.15774	4.6679	1.85538	1.59616	8.70133	1.35258	5.43374	3.64459	2.57849	4.83524	0.879233	0.81505	6.10331	1.08353	4.99353	-2.34314	low
GSM405438	2.30137	1	6.83096	0.884106	1.59243	3.76707	2.28611	6.16216	1.65246	6.59011	7.03431	2.76505	3.01757	2.66645	5.64335	6.06747	1.01414	3.28225	2.87243	0.68091	4.12696	1.4604	high
GSM405439	3.70137	0	5.31698	1.07959	1.93657	3.27296	2.10359	5.14631	2.2433	2.27233	7.72316	1.1302	3.73944	2.63336	3.3348	3.8707	0.633435	0.114569	6.55202	1.76395	4.05442	-1.04618	low
GSM405440	0.528767	1	7.39002	1.18393	1.61152	3.59235	1.78304	6.13229	1.21307	6.22532	7.9643	3.39576	3.75136	3.6858	5.6365	4.98107	0.806893	0.972291	2.80621	1.45867	3.68842	0.868399	high
GSM405441	3.27123	0	7.18129	2.53552	4.92889	1.21231	2.81128	4.31354	1.70263	1.63496	8.21031	1.25943	5.28986	3.50131	3.34368	3.17392	0.769031	0.496352	6.16155	0.787007	3.63879	-1.75713	low
GSM405442	0.30137	1	7.37981	0.98562	1.59688	4.42634	1.25907	6.0664	1.01229	6.21437	7.45623	3.46634	7.28527	2.05481	5.76553	4.79804	0.668311	1.16729	3.39326	1.12193	3.72461	1.74183	high
GSM405443	0.980822	1	6.7439	1.12944	1.69002	3.34857	1.86653	6.4486	1.3479	6.33015	8.51829	2.59368	4.68726	2.19934	5.68343	4.12686	0.954486	3.60285	2.8509	2.07003	3.37384	1.77367	high
GSM405444	2.8411	0	7.10023	3.48394	2.15373	2.35005	2.48876	4.40305	0.439047	1.75898	8.68869	0.99081	6.66183	3.85873	3.41919	3.59874	0.869016	0.36898	5.54612	0.75114	3.81263	-0.775054	low
GSM405445	3.32877	0	7.54751	1.41885	3.80273	3.43869	1.6266	5.84729	1.16199	3.29643	7.45913	4.17151	2.71149	3.55642	4.65655	5.44732	0.826842	2.28875	6.46438	1.89755	3.9548	-0.268189	high
GSM405446	0.728767	1	6.19159	0.8966	1.61399	3.34016	1.86081	6.77205	2.36126	3.05283	8.53634	2.23114	4.34684	2.12631	6.22164	5.54866	1.31389	5.30033	2.61506	0.575263	4.14141	2.0165	high
GSM405447	2.78904	1	7.10979	0.919902	1.73844	4.02749	2.07464	5.91962	1.22581	7.17082	7.555	3.49508	2.32891	3.2579	5.86537	4.30309	0.591135	0.675227	5.3673	1.35831	4.14098	0.450147	high
GSM405448	0.479452	1	7.15691	0.80395	1.74235	4.37986	2.06749	6.05528	1.6914	4.57777	7.28465	2.86155	2.92079	2.20725	5.51336	3.56715	0.690408	4.55706	5.3944	1.69085	2.72326	1.94397	high
GSM405449	2.01918	1	7.04558	1.0489	2.83592	2.40463	2.3063	4.62205	0.99883	2.14558	6.03416	3.24297	2.3702	2.6163	3.44634	5.32256	0.7393	3.37196	5.63548	1.32572	3.22035	0.1107	high
GSM405450	13.3014	0	6.24343	2.68508	2.07764	4.37947	1.95226	5.05537	0.339345	3.31582	6.40447	2.8872	2.84014	3.04143	4.13776	5.51362	0.91034	0.989781	4.22214	0.835566	3.84651	0.200297	high
GSM405451	3.69041	1	5.52192	2.73534	2.64621	1.83584	4.06382	4.65182	2.47465	2.29787	5.50713	3.20335	8.25333	2.84213	3.23205	4.41048	1.53599	0.975175	3.7857	0.582845	3.04485	-0.00626386	high
GSM405452	0.350685	1	6.69034	2.20045	1.91482	2.50489	1.72647	5.50424	0.807427	4.62233	6.86522	1.48035	6.44142	3.74859	5.37338	5.3948	0.810636	3.41259	3.65407	0.533353	3.52407	1.25696	high
GSM405453	0.210959	1	6.50033	0.920074	1.58016	3.73109	2.74328	5.72655	0.0890334	4.47858	8.37536	2.20313	3.80754	1.45346	5.49956	5.87594	0.828496	3.51441	3.86442	0.755997	3.61708	1.71702	high
GSM405454	3.32055	1	7.00442	0.8966	1.66494	3.80549	2.42682	6.5759	0.698907	3.73258	8.13896	4.23162	2.63939	1.87604	5.69945	5.64336	0.735444	2.99087	3.32674	1.19004	4.3273	1.29345	high
GSM405455	0.230137	1	6.48161	0.8966	1.75161	4.14239	1.46306	4.49437	1.26051	3.02303	4.41116	5.66486	2.11998	2.5891	4.03948	6.47374	0.89079	1.22749	2.13754	0.896412	4.21419	0.719595	high
GSM405457	0.30137	1	7.29877	1.09578	1.72791	4.28569	2.42551	5.87698	1.09796	2.34052	5.95491	3.3577	7.13204	2.95525	5.43499	5.35682	0.904704	2.92748	5.08575	0.725651	4.09309	1.4929	high
GSM405458	1.58082	1	7.02129	0.967448	1.70621	4.27192	2.93696	4.29163	1.37177	2.66385	5.30745	5.40756	2.87215	2.35948	4.86973	5.76137	0.724401	4.75523	2.2175	0.638717	3.94185	2.13084	high
GSM405459	1.13973	1	7.27154	0.75338	1.47042	4.45241	1.88646	5.81716	2.2965	2.97791	8.61781	3.79117	2.04622	1.68251	5.56319	4.92489	0.493133	0.475291	5.51295	1.03656	3.59411	0.699803	high
GSM405460	0.479452	1	8.25471	0.98627	1.61827	3.11743	3.11977	6.08056	1.13495	5.27069	9.14655	2.25476	2.57635	2.33258	5.69239	4.43675	6.59516	2.73833	1.79201	0.589216	2.71743	1.69957	high
GSM405461	0.758904	1	7.02224	2.24529	3.81286	2.45726	2.52729	3.85942	0.858281	2.28512	4.65332	2.19652	8.88002	2.36422	3.5269	3.88035	0.685797	1.24093	3.68952	0.610256	2.79225	0.478908	high
GSM405462	7.52055	1	5.63374	0.989428	1.91926	2.10664	2.07464	3.389	3.61382	1.60069	6.00897	1.70548	10.7043	2.32485	2.43397	1.52752	0.673457	0.500714	3.51842	1.3544	3.11466	0.085881	high
GSM405463	2.21918	1	7.07347	0.984511	1.66896	4.39481	1.88396	6.52384	2.36356	4.62047	8.96407	2.50145	2.48517	3.31418	5.91272	4.60408	0.665018	2.74153	2.32134	0.73564	3.98538	1.22727	high
GSM405464	0.558904	1	6.95908	0.909023	1.76149	3.44531	2.17236	4.38621	1.26267	2.63089	6.88714	3.09998	7.61142	2.51054	4.22748	4.36655	1.14856	1.02493	3.73304	1.74801	3.56499	0.90588	high
GSM405465	0.630137	1	6.4891	1.29433	1.76149	3.67686	1.80295	5.62818	1.88792	5.00312	6.64026	2.76395	2.71277	2.52267	5.20044	5.5337	0.63732	1.31386	3.24688	0.365498	4.30216	0.597743	high
GSM405466	0.279452	1	6.21595	1.25296	1.68405	4.23174	1.38565	6.14341	1.24055	2.73507	6.78869	3.57645	4.93321	2.28607	4.62177	4.23513	0.68658	1.76404	3.2098	5.44119	4.10728	0.888046	high
GSM405467	1.33973	1	7.38093	2.68735	6.69588	0.867509	1.66915	4.84654	2.86877	3.30736	6.77904	1.95761	6.06407	7.58722	2.83405	3.42315	0.679303	5.19086	1.62185	0.772617	3.91237	-1.31339	low
GSM405468	7.0411	0	7.3911	0.893029	2.48487	3.692	2.88273	6.29515	1.71531	10.6089	8.70133	5.79616	2.56414	1.96458	3.61711	4.72511	0.824112	0.534089	3.96384	5.43981	3.02802	0.273155	high
GSM405469	5.5589	0	7.32621	1.36439	5.30333	2.19132	2.45462	3.71481	2.4599	0.975696	6.73789	2.14593	4.88732	4.2795	3.17041	6.04794	0.502156	0.199677	6.54113	0.856964	4.52329	-2.00434	low
GSM405470	1.92055	1	6.17121	1.92405	2.31467	3.93738	2.16107	5.12216	1.49112	2.87031	6.98589	4.03838	2.44119	3.58417	4.72882	5.2421	0.763849	2.37786	4.29769	1.09526	3.69191	0.519045	high
GSM405471	0.150685	1	4.70463	0.747263	1.58866	4.34603	2.12255	6.27952	1.51502	5.291	7.72991	2.36191	2.16435	1.88402	5.69713	5.76652	0.488148	1.3131	2.97889	0.564826	4.35727	0.81826	high
GSM405472	0.339726	1	6.59713	1.54988	2.02694	4.33989	1.74447	5.60224	1.54136	3.60326	7.28202	3.18171	1.81267	4.21743	5.46417	6.05022	0.508071	1.79976	4.69982	3.53411	4.68235	0.25448	high
GSM405473	1.12055	1	6.86987	1.0674	1.57502	4.01631	2.20455	4.82038	2.30651	2.88171	6.80476	3.44814	2.59582	3.53158	4.69297	4.3169	0.558288	1.52336	3.35476	1.10921	3.8213	0.574599	high
GSM405474	0.290411	1	5.67128	0.997169	1.94625	4.01998	2.01725	5.15531	2.33505	3.48825	8.62398	2.43697	2.52624	2.0592	4.2746	5.07229	1.60604	2.43473	2.6135	1.14327	4.25778	0.569106	high
GSM405475	1.04932	1	6.39072	4.01817	5.40381	1.88458	10.1133	5.72377	1.57577	2.54553	5.48637	3.14122	4.02042	3.53661	2.7698	4.33135	4.79334	0.516549	2.33211	0.81349	3.28495	-1.48727	low
GSM405476	1.30959	1	6.83009	1.22101	2.09539	3.32415	2.14844	4.26486	1.17218	1.20388	3.72663	2.72445	3.17975	1.8281	3.42201	4.31096	0.653751	0.400179	1.59252	0.67558	4.4871	0.00739808	high
GSM405477	0.109589	1	5.78748	1.35139	1.7168	3.83914	2.06682	5.11767	2.23825	2.00795	7.04739	3.57239	3.20055	1.7626	4.61034	5.92554	0.538299	2.14156	3.68707	0.794444	4.19542	0.762828	high
GSM405478	6.06027	1	6.11011	1.16594	3.88124	3.15956	2.02588	4.35562	2.22457	2.4008	6.25625	3.33716	3.50707	2.14145	3.62472	4.56992	0.686995	0.438893	6.30974	0.825343	4.77749	-1.13724	low
GSM405479	0.380822	1	6.54224	1.22128	1.73958	4.54961	2.44159	4.86315	2.14053	4.81404	5.80469	3.52163	2.62528	2.69567	4.51259	4.70325	3.46962	4.29563	2.8815	0.737476	3.10798	1.83499	high
GSM405481	10.3699	0	6.29753	2.08527	2.36441	4.24933	2.72538	4.83847	1.76258	2.71188	7.51498	2.91864	5.05873	3.89467	4.11259	6.42863	5.69178	0.230433	5.73633	1.99413	4.23329	-0.317845	low
GSM405482	11.211	0	6.50033	1.05768	3.66849	3.82883	6.04186	5.22072	2.4147	1.33881	7.26447	1.97865	3.34827	1.89566	3.69069	6.11895	1.1497	0.259913	6.60435	1.6222	4.79755	-1.16869	low
