# Supplementary material for: Identification and validation of a novel Parkinson-Glioma feature gene signature in glioma and Parkinson’s disease
Source: Front Aging Neurosci. 2024 May 30;16:1352681. doi: 10.3389/fnagi.2024.1352681 (PMC11170708; doi:10.3389/fnagi.2024.1352681)
Supplement: SUPPLEMENTARY TABLE 7 — Risk scores of patients in TCGA-Glioma. [file Table_7.XLSX]

## Sheet: S7.Risk scores of patients in T
id	futime	fustat	RBM3	CYP27C1	CBLN1	GIMAP2	FZD9	P4HA1	PLCXD2	HSPA6	DDIT4	LXN	TMEM130	CLSTN2	GBE1	TMEM255A	DLK1	EN1	AKR1C3	S100A12	GNPDA2	riskScore	risk
TCGA-KT-A74X	1.2	0	6.17728	1.78507	4.7348	3.36778	3.8473	4.65484	2.23694	1.99497	7.46414	3.66076	4.09862	3.41388	3.71644	4.50472	0.584257	2.60539	6.01858	1.70226	4.39882	-0.785633	low
TCGA-76-4927	1.46575	1	7.71965	1.2125	0.56805	4.3104	1.65048	5.23011	0.81114	4.00512	5.46635	4.71775	1.7696	1.29737	5.08886	5.41277	0.852583	3.95403	3.05117	1.53588	3.6684	2.27639	high
TCGA-HT-8013	5.29589	1	5.68487	1.89962	3.07307	4.55657	2.92488	5.47734	1.6448	3.20355	6.03882	2.29114	1.46987	3.32734	4.78265	5.04855	0.65599	0.766839	4.2157	0.904606	3.5762	-0.0652469	high
TCGA-28-5215	0.917808	1	6.70178	1.06662	1.3131	3.70107	1.14162	5.40972	1.51303	4.33188	6.5571	3.59981	2.94119	2.57448	5.2408	6.31173	2.22514	3.32899	2.31539	1.26826	3.75345	1.68018	high
TCGA-WY-A858	3.66301	0	6.78304	1.73453	2.5729	4.28311	2.63785	5.0541	1.33249	3.23816	7.33696	4.2779	1.68664	2.71813	4.21529	5.35513	0.724233	0.7699	5.53091	0.720739	3.48492	-0.0314616	high
TCGA-06-2559	0.410959	1	7.05152	1.40858	1.10945	3.27592	1.07172	6.56543	1.2758	5.95701	6.65617	4.80004	2.46788	1.52327	6.28894	7.11558	4.17734	4.29539	2.02739	2.02427	4.23168	2.32725	high
TCGA-FG-A6J3	1.85479	0	6.66865	2.1529	2.04497	2.76294	2.76608	4.78025	1.1135	5.08696	5.28856	2.99327	1.65771	3.23082	4.37177	4.87159	5.34708	5.04403	4.75794	1.97821	3.69003	0.984204	high
TCGA-QH-A6CU	1.23562	0	7.33579	0.948445	2.90057	3.10972	2.7703	5.06615	1.11853	2.10192	7.98955	2.33493	3.09491	1.18603	3.08808	4.99629	0.57822	1.27855	6.59146	0.772709	4.5844	-0.861079	low
TCGA-DU-6393	4.34247	1	5.76479	1.79793	4.50155	2.22801	1.41025	4.91453	2.27429	1.29926	8.24514	2.80575	4.05531	3.81629	3.90076	5.18888	1.39467	0.781767	4.58739	0.911366	4.8911	-1.55718	low
TCGA-DU-6397	3.83836	1	7.39143	0.873286	4.09555	3.18226	2.16149	4.89577	2.19107	2.13486	8.32733	4.63761	3.68612	2.46174	4.21832	4.50306	1.33897	1.52627	5.20394	1.46955	4.4176	-0.471198	low
TCGA-DB-A75O	2.56164	0	6.4373	2.11112	2.80997	3.98062	3.43259	4.8619	1.61716	3.08355	7.47663	2.93575	3.86885	3.01871	3.82135	4.5236	0.720217	0.794314	5.6016	1.71416	3.40956	-0.21984	high
TCGA-DB-A64O	2.12329	1	6.51845	0.509807	1.57661	3.86865	1.45278	4.58261	1.44945	3.59543	6.23166	3.35584	5.32737	2.8501	4.36894	7.30688	0.677845	3.20106	4.78278	0.984836	4.65897	1.01137	high
TCGA-HT-A74H	0.20274	0	6.61163	1.20688	1.82713	4.08711	1.98934	4.64033	1.18773	2.43934	5.93657	3.1341	5.38393	2.16477	3.54459	5.37166	0.616059	2.95662	4.36513	1.21347	3.35206	1.10634	high
TCGA-06-0644	1.05205	1	6.93752	0.548574	0.513823	4.45993	2.56309	7.36497	0.475722	4.30085	6.76385	4.50893	3.06062	0.996362	6.1012	4.361	0.841032	4.36671	2.40419	1.52995	3.80775	2.63171	high
TCGA-WY-A859	3.32329	0	5.55269	1.85527	3.75837	2.72711	2.84819	5.04984	2.6027	1.06661	7.4708	1.77841	7.32946	4.22258	3.7595	3.35284	0.650419	1.45161	2.68066	0.569451	3.65907	-0.418486	low
TCGA-06-2567	0.364384	1	6.97256	0.444261	0.48449	4.86408	0.75538	4.98969	1.0977	3.57012	4.64841	4.01272	2.2262	3.50252	4.8692	7.44587	0.747747	1.06311	2.94676	4.331	3.90403	1.28125	high
TCGA-06-0158	0.90137	1	7.25611	0.922482	0.907904	4.04274	1.13262	5.02526	0.911962	5.25965	5.4578	3.65265	2.44306	2.07702	5.11416	6.42317	0.618442	2.95394	1.91365	2.00841	3.50001	2.04429	high
TCGA-QH-A65S	0.210959	0	6.53078	2.4441	2.5261	3.28522	2.18895	4.89086	1.5995	1.41092	6.78934	2.39785	2.36125	3.60908	3.73256	3.47883	0.680747	0.859476	5.70497	0.887946	4.35165	-0.984123	low
TCGA-06-5416	0.558904	0	8.42308	0.556436	3.01648	3.71217	2.93885	6.02715	1.71581	4.17905	5.84616	4.33941	1.86727	3.67667	5.00838	4.6139	2.39259	4.80538	5.03184	1.02566	4.3106	0.787763	high
TCGA-06-5408	0.978082	1	5.71203	1.3657	1.4242	4.64607	1.32455	6.03418	1.1993	6.33733	5.81363	3.94244	3.46149	1.96194	5.4548	5.32931	1.08688	5.26452	1.32782	2.0059	3.89414	2.60807	high
TCGA-QH-A6X3	0.857534	0	7.28532	2.40673	2.43927	2.43941	1.16164	5.12859	1.90188	2.08829	8.40006	1.84313	3.05797	3.64169	5.19594	4.53217	0.557067	0.671011	4.68135	0.631837	4.77654	-0.615364	low
TCGA-DB-A64P	2.50959	0	7.12531	1.63635	3.98249	3.21617	2.15093	5.10521	1.64055	4.10405	7.29038	2.81112	2.98143	3.02053	4.01969	4.89444	0.649715	0.672125	4.86109	1.09081	4.55686	-0.928393	low
TCGA-DB-A64S	2.28767	0	7.25857	1.81659	2.16451	3.63529	2.4302	5.89736	1.59972	3.72639	6.23221	2.99204	1.88543	2.46875	4.24972	5.66512	0.560495	0.749184	4.00517	1.25881	4.16962	-0.119166	high
TCGA-DU-8161	1.97808	1	6.45879	0.443377	0.654893	4.61315	1.09522	5.1721	1.10854	2.50321	6.36651	3.49	3.22572	4.08394	5.26421	6.217	0.593453	1.87018	3.6902	1.22898	4.45505	1.01622	high
TCGA-DH-A66G	1.43288	0	6.51259	1.89788	3.75406	2.00239	2.16924	4.83274	1.95914	2.67351	6.22176	1.64843	6.46409	4.74142	4.47292	4.87311	0.686079	0.871454	4.00988	1.10782	3.59952	-0.506089	low
TCGA-S9-A6U0	2.03288	1	6.91275	0.684215	0.356135	4.41507	3.03624	5.09614	1.00584	3.06481	7.53353	6.01363	1.51479	1.44448	5.01279	5.90152	0.745558	3.3217	4.56965	1.30647	3.11651	2.03548	high
TCGA-E1-A7YL	1.34795	1	6.34551	1.08261	0.345409	4.36574	1.7183	6.18774	1.06117	6.02122	7.96162	2.16126	1.05848	1.27951	5.73335	6.40051	0.557039	4.35991	1.74156	1.25917	3.62859	2.43819	high
TCGA-HT-A74J	0.876712	0	6.05113	2.18833	3.16554	3.1655	2.34201	5.28435	1.11141	1.66533	7.52623	1.6954	6.17953	3.18857	4.64893	4.66779	0.936621	0.777605	5.87822	1.28529	3.3582	-0.135565	high
TCGA-EZ-7264	3.29041	0	7.81707	1.72506	4.0653	1.88897	0.978972	4.54409	2.2518	1.29795	6.86691	1.26771	3.68432	4.73939	3.98969	2.939	0.871924	0.844965	4.49383	1.19316	5.02899	-1.64592	low
TCGA-QH-A6X4	1.21096	0	7.27544	0.945413	3.9344	2.64632	1.92026	4.22563	1.46728	1.11565	7.56714	1.93326	4.78482	1.69078	3.35818	5.41863	0.557944	0.74461	5.82715	0.466869	3.96985	-0.782578	low
TCGA-CS-5397	0.531507	1	6.20837	1.50359	3.16399	3.471	2.48182	4.87397	1.52914	1.73638	6.15771	3.50498	6.76874	4.40741	4.21356	5.55819	2.30076	3.16431	3.18875	0.467349	4.01116	0.585354	high
TCGA-TQ-A7RM	3.05753	0	6.18791	2.47334	3.25536	1.50579	2.11017	4.75388	2.12996	1.54961	5.59341	3.77019	1.11637	4.30436	5.03177	6.45873	0.558191	0.807594	0.683619	0.897782	4.10435	-0.407586	low
TCGA-12-5295	1.24384	1	6.2856	0.573748	0.662083	5.51556	1.40935	5.07079	0.839351	4.9761	6.70945	4.17002	1.21765	0.652345	4.54813	6.17236	1.19281	1.48834	4.35222	2.55595	5.05187	1.05617	high
TCGA-DU-7304	1.94247	1	6.49169	1.83745	2.91953	2.20576	3.37275	5.55924	1.78214	2.4516	5.26557	2.88151	5.66246	3.92245	4.67834	4.68607	1.63501	0.669728	3.05502	2.49592	3.18502	0.0783451	high
TCGA-P5-A77W	1.6	0	8.06096	1.54071	4.44677	2.4928	1.34178	4.515	2.72327	1.58154	6.16081	3.57845	3.05354	2.37722	3.34803	4.626	0.790769	0.738772	3.84032	1.05167	3.86731	-0.861686	low
TCGA-HT-A619	1.78356	0	7.78916	0.859598	4.48271	2.73976	1.77784	4.93729	2.8767	1.4737	6.53668	4.40775	3.43345	0.9673	3.82445	4.1587	0.574193	2.18038	5.66386	0.980967	3.70582	-0.211338	high
TCGA-S9-A6UA	0.487671	1	7.64373	1.45634	1.96751	4.75243	2.4968	5.18797	1.10284	7.50938	7.73546	3.23284	3.35597	3.30262	4.53436	6.14041	5.40562	3.02148	2.85367	2.77485	3.84625	1.36211	high
TCGA-FG-8187	1.67397	0	6.64112	1.21268	2.99688	3.39245	1.71684	5.1073	2.04022	3.15109	8.24046	1.90835	4.30841	2.6453	3.47476	4.21669	0.558119	0.79326	5.46049	0.613349	4.64878	-0.913078	low
TCGA-IK-7675	1.58356	1	5.73248	2.83265	2.62231	2.19032	2.35067	6.24393	2.14883	1.91654	6.49404	2.3815	4.99575	4.32853	4.97948	5.04277	0.745278	0.942537	2.60748	0.668269	4.31103	-0.368953	low
TCGA-HT-7858	4.21918	0	7.07453	1.96597	2.87497	3.30608	2.32204	5.15304	1.83722	5.50841	7.23996	2.93607	2.11296	3.47731	4.70134	4.10968	0.571029	0.692393	5.26764	2.80342	4.05858	-0.422359	low
TCGA-S9-A6TW	3.42466	0	7.35265	0.688352	3.74884	3.11095	2.80467	4.71859	2.24549	2.02684	8.29014	4.3805	2.93143	2.07732	4.03187	5.72047	0.669035	2.26296	6.4086	1.67952	3.51925	-0.102214	high
TCGA-FG-7634	1.27945	0	7.41002	2.34678	3.41613	3.40453	1.98653	5.3451	2.51273	2.29796	7.67345	4.59986	2.9504	2.30417	4.21356	6.08675	0.68041	0.729954	5.14108	1.17206	4.29381	-0.470529	low
TCGA-DB-5278	7.59452	0	6.62369	2.62763	4.34949	2.78292	3.18002	4.66289	2.5185	1.81676	7.15771	2.25824	6.49348	3.73837	3.53795	3.26443	0.637571	0.727149	5.59246	1.12024	4.33474	-1.22028	low
TCGA-06-0238	1.10959	1	7.25857	1.91175	0.757876	4.56054	1.40698	5.05519	1.60683	5.9217	6.33706	4.28175	4.78447	2.18557	4.67618	4.79952	4.66834	3.57853	3.18559	2.3152	3.76709	2.11142	high
TCGA-HW-7487	3.7863	0	7.22241	1.29037	3.80926	2.69765	2.43774	4.46465	2.74178	1.58753	7.56086	2.48005	7.1588	4.19746	3.41391	3.65158	0.557154	1.31358	4.41544	1.6708	4.41108	-0.818096	low
TCGA-HT-7601	0.419178	0	7.00413	2.36117	2.55294	4.8072	1.63326	5.17711	2.32464	2.79347	6.70106	2.68763	3.51458	3.77936	4.24414	4.41689	0.616796	1.88001	3.68643	0.466553	4.07679	0.278696	high
TCGA-28-5213	0.816438	0	7.40193	0.561083	0.799554	5.70159	1.19967	5.93846	0.930139	4.9164	7.43342	5.44438	1.10031	1.49759	5.33872	6.55397	0.953925	3.13939	4.98587	5.05283	4.59965	1.73993	high
TCGA-E1-5302	4.17808	1	5.78524	1.36966	3.74985	4.21461	2.74523	5.50367	2.16391	2.41233	6.88849	1.96266	3.94078	3.89238	4.52191	4.67483	0.75378	0.951381	5.8482	0.468341	4.05771	-0.635809	low
TCGA-DU-6396	6.26301	1	5.35683	2.2704	2.61682	5.00639	1.64378	4.85606	2.37812	3.73831	7.14283	2.56734	0.433401	2.76207	5.04314	4.46463	0.61815	4.75756	4.44327	1.94792	3.68068	1.21152	high
TCGA-R8-A6MK	7.40274	0	6.17655	0.982628	3.317	3.53734	1.11746	5.12009	1.74634	3.19363	7.75991	1.91065	4.50699	2.94933	3.33844	4.96487	0.584785	1.27855	6.67668	0.594774	5.0341	-1.1457	low
TCGA-FG-8185	1.1863	0	6.00881	2.2504	3.41511	2.40536	2.68929	5.8214	1.57073	2.14742	7.17829	2.87514	2.28294	3.32434	4.27383	3.28878	0.604428	0.670963	5.30424	0.644548	4.28691	-1.24196	low
TCGA-DU-5847	1.50137	0	6.79838	0.720697	1.17889	4.62222	0.847485	4.0691	1.23347	2.95153	3.00428	2.47366	1.84455	4.0865	5.08804	8.03811	0.580355	3.6938	3.92466	1.00292	4.2667	1.50986	high
TCGA-28-2509	0.39726	0	7.10042	0.464634	0.49962	3.86054	0.83287	7.02542	0.460109	6.28161	7.8708	2.85072	1.65516	0.656681	6.30845	6.72424	0.821866	1.56754	3.42837	1.7062	4.16341	1.62023	high
TCGA-S9-A7R1	14.1534	1	7.75705	1.21286	4.43254	2.00069	1.81064	4.06505	2.05394	5.05975	7.82475	2.18652	6.10414	3.60552	3.30241	5.0182	1.74354	0.753333	6.07046	1.71275	4.52109	-1.30097	low
TCGA-RY-A847	2.55616	0	6.85672	1.58885	3.67948	3.7641	2.07912	4.53397	2.68241	2.07271	7.36235	2.6605	6.05834	3.77139	3.55612	4.17618	0.647907	0.740233	5.22048	0.648206	4.86663	-0.926372	low
TCGA-HT-7694	0.575342	0	5.64714	1.1939	3.52337	2.45166	3.07338	4.09171	3.38595	1.77388	6.11364	2.64612	7.576	4.50753	3.34302	3.26184	0.628704	0.672182	4.61871	1.52985	4.48923	-1.06471	low
TCGA-DB-A4XE	3.12055	0	6.72493	1.3198	3.51109	2.98217	2.84154	5.07821	2.57407	1.23497	7.07197	1.64081	4.58409	4.11333	4.41885	5.0535	0.667997	0.6715	5.70997	0.608118	4.19382	-0.901443	low
TCGA-TM-A7C5	4.10959	0	7.87199	1.61999	4.28597	2.6231	2.20851	4.45591	2.46576	1.76806	7.32752	3.20406	4.88843	2.77401	3.64095	5.35794	0.832575	0.792728	5.02097	0.987418	3.93373	-0.748095	low
TCGA-HT-7684	0.50411	0	6.28636	0.922892	3.40597	2.96915	3.61471	6.13664	1.58857	6.42437	8.13586	3.27717	3.21969	1.68883	3.884	3.36812	0.806213	0.901891	6.41054	1.09197	4.61826	-0.968981	low
TCGA-S9-A6UB	10.3041	0	6.80231	2.91583	3.87073	2.29707	1.4401	4.5483	2.35952	0.970014	7.874	2.09101	3.51572	4.02002	3.79333	3.96908	0.620436	0.970679	4.85154	0.467061	3.57797	-1.08135	low
TCGA-E1-A7YK	1.03562	1	6.9766	2.11488	1.82	4.40411	1.93301	5.02066	1.30108	4.55556	6.66896	2.29085	1.86896	2.35141	4.06022	3.89037	1.06712	1.67842	4.96725	0.817902	3.67396	0.35809	high
TCGA-HT-8104	1.01918	0	7.06028	1.02818	0.840333	3.71104	1.88617	4.32936	1.06684	2.30693	5.44416	4.57863	3.99889	3.7194	4.97205	5.85459	3.78006	2.14979	2.54221	0.530373	4.00976	1.37367	high
TCGA-DU-A6S6	7.92603	0	6.347	2.32634	3.36094	2.58832	2.34201	3.96979	2.958	1.35647	6.41384	1.61202	7.23506	3.88087	2.66135	4.48407	0.65006	0.735186	4.93545	0.467912	3.74472	-0.948958	low
TCGA-S9-A6WG	7.12877	0	6.86751	1.15012	2.79269	3.38976	2.12008	4.61374	1.34215	6.2625	7.54226	3.53281	3.87246	3.59645	5.40125	4.03853	0.562832	0.669957	5.42613	3.91903	3.0356	0.478421	high
TCGA-DU-7298	1.57808	1	6.73604	2.07779	2.69764	3.45931	2.39704	5.83297	2.5565	1.83971	7.52498	2.85007	4.81853	3.80776	4.44092	4.69513	0.581136	0.713102	5.00378	0.695626	4.32291	-0.52256	low
TCGA-HT-A61B	1.46027	0	7.56203	1.80365	3.0584	4.48979	1.59531	4.90402	1.70612	3.26744	6.10272	3.1252	1.97727	2.89474	3.5414	4.98957	0.677008	2.91568	4.9947	0.892484	3.83999	0.187325	high
TCGA-RY-A843	0.172603	0	6.17655	1.29266	3.31832	3.21735	2.60324	4.92887	2.12722	1.50306	7.63893	1.80614	6.21168	4.03801	4.20288	4.40286	1.02369	0.81454	4.73459	0.886049	4.99717	-0.84121	low
TCGA-26-5136	1.58082	1	6.50258	0.644503	0.568648	5.00606	1.01966	5.26869	0.701217	4.13766	4.62827	5.16958	1.42562	1.23003	4.97671	6.09808	0.986359	3.79234	5.42651	0.95827	4.23128	1.87545	high
TCGA-HT-7693	1.46027	0	6.76369	1.71162	3.66366	3.41173	1.93633	7.50334	2.15542	3.88515	8.79151	3.30272	2.24954	3.43528	6.69162	5.2685	0.682157	0.992911	4.37292	2.1503	4.42248	-0.110192	high
TCGA-06-5414	0.747945	0	7.35005	0.555757	0.343047	4.64607	1.51127	5.18907	0.415521	4.9203	6.37233	4.73596	1.12125	1.05667	5.18572	5.51667	0.744383	3.36754	1.80054	2.46343	3.71981	2.39877	high
TCGA-06-0138	2.01918	1	7.8011	0.662272	0.805547	5.14687	1.33777	5.57534	1.13222	5.03875	6.97995	5.9228	2.85929	1.0545	4.91	5.85582	0.601477	4.83511	3.50829	3.62374	4.46201	2.43477	high
TCGA-QH-A65Z	1.16986	0	6.66558	1.51338	4.17886	2.93941	2.10288	5.04828	1.72481	1.45532	7.11715	2.85322	4.87508	3.09815	3.39492	4.2326	0.558593	0.672093	5.35944	0.963175	4.78633	-1.33674	low
TCGA-HT-7603	1.93151	0	6.36147	1.45128	4.07104	2.79531	3.05835	5.00634	2.87155	2.60752	5.91152	2.5154	7.33882	4.02834	4.58619	3.81212	1.42445	0.860052	5.34967	1.15505	4.92744	-0.78481	low
TCGA-RY-A83Y	0.454795	0	6.81469	1.57821	4.14596	2.70485	1.61543	4.44074	1.24151	2.24464	7.34862	2.55027	4.33049	2.17666	3.28774	3.91313	0.826609	0.67704	6.0487	0.912386	4.11866	-1.09823	low
TCGA-S9-A6TU	7.26027	0	6.29894	2.00622	2.7961	3.45076	3.10128	4.45719	1.38126	3.24676	8.29014	2.67805	2.28769	2.38614	3.93475	3.90729	0.558524	0.672045	5.52036	0.970499	3.27894	-0.346474	low
TCGA-E1-A7Z6	2.69589	1	6.03382	0.60824	1.83037	3.15384	3.5413	5.7301	1.61523	2.00449	7.49526	2.12604	4.03367	4.0138	4.40788	5.20826	0.861104	0.785777	5.69956	1.07732	4.35772	-0.585503	low
TCGA-DH-5141	2.65205	0	7.0352	1.41851	3.8945	3.06696	2.65614	5.61004	1.25831	2.05747	7.22266	3.16278	3.01197	2.78503	3.86834	5.46879	0.712287	0.815437	6.32814	1.71448	4.79697	-1.23477	low
TCGA-HW-8319	3.31233	1	6.34996	1.79602	2.87308	2.95274	1.92502	5.76363	2.86257	3.01765	6.37348	1.50248	6.01979	4.50927	4.68054	4.61111	0.565491	2.17172	4.37751	0.863683	4.55321	-0.204601	high
TCGA-CS-4941	0.641096	1	5.98531	0.367185	0.995858	4.54899	1.97402	4.32026	1.06784	2.64191	5.25727	3.87197	4.64019	2.92832	4.3707	5.11559	0.592121	3.17873	3.4696	2.18055	4.35982	1.43383	high
TCGA-28-1747	0.210959	1	7.45207	1.2679	1.04781	4.90281	1.71684	4.03267	1.11962	2.595	5.86527	3.67678	2.95671	1.90856	4.58581	6.16923	1.00875	1.18224	2.83773	0.466525	3.5927	1.48118	high
TCGA-06-0156	0.487671	1	6.99565	0.952343	1.04993	4.4284	1.1707	6.30341	1.81064	4.31783	6.91298	3.08847	2.25802	1.74135	5.75389	5.72679	0.555421	3.66828	3.36349	3.46136	3.98304	1.90337	high
TCGA-TQ-A7RK	3.67397	0	6.29306	2.21959	2.37851	2.67277	1.92363	5.49592	1.48019	1.63715	7.39884	2.4042	1.4793	3.05705	3.89424	3.30515	0.555589	0.671103	3.98884	0.582557	4.08477	-0.88659	low
TCGA-32-5222	1.60274	1	7.8973	0.532048	0.553718	4.83956	1.2192	6.19268	0.600714	5.13778	7.05788	5.08586	2.86414	1.4165	5.13201	5.52485	0.869123	1.48274	3.31406	4.00122	4.83977	1.3793	high
TCGA-DU-6404	11.1452	1	7.21533	3.06299	2.88657	2.4316	5.42017	6.66697	0.357391	2.90973	6.60176	3.62883	4.07876	4.1925	2.82174	5.13023	3.07549	3.24856	1.68237	0.872773	3.9358	-0.271903	high
TCGA-S9-A7R7	8.21918	0	6.45716	1.78995	1.21047	4.63195	1.60733	6.47699	1.20589	2.82796	6.49832	2.82776	1.57262	3.16593	4.72523	5.78044	3.74882	3.43865	3.97823	1.60066	3.9897	0.9816	high
TCGA-28-5208	1.49041	1	7.62833	1.5377	0.630552	4.27993	1.39797	4.96506	0.807586	3.49448	5.88744	5.22778	2.12995	4.0424	5.35339	5.78044	3.25899	3.4044	2.99572	1.36029	4.49047	1.56937	high
TCGA-26-5133	1.23836	0	6.45716	1.39635	3.08401	4.15643	2.29923	4.81678	1.27853	3.93676	5.98831	2.79396	0.578653	2.39368	5.07119	5.46976	0.914272	2.54352	2.17716	0.467742	4.50758	0.630919	high
TCGA-S9-A6TX	3.41096	0	6.6446	1.1114	4.04455	2.78169	2.03135	4.72805	1.55061	2.06249	8.16463	2.61714	3.02536	2.86295	3.71372	5.42976	0.558638	0.77794	5.17831	0.810197	3.9106	-0.981639	low
TCGA-HT-8018	3.15616	1	6.347	1.88855	3.49371	4.13434	2.50637	4.58524	2.00945	3.75059	7.43226	3.61797	7.61505	3.98277	3.96353	3.72362	1.58358	0.827125	3.79099	1.88037	3.80561	0.0837839	high
TCGA-06-2563	2.55342	0	7.90102	0.531549	0.785947	4.12972	1.63939	4.75656	0.968862	4.37576	4.14075	5.31328	3.14233	2.96497	4.42616	3.33783	3.63518	2.61844	1.97537	1.51821	3.58442	1.70716	high
TCGA-TQ-A7RG	1.6411	0	6.49423	2.06835	3.3717	2.88922	1.69427	4.91298	2.48829	2.45907	7.93477	2.10954	3.77553	2.31234	3.60852	4.11393	0.557377	0.779658	5.94314	1.40627	4.60008	-1.1012	low
TCGA-DB-A4XA	1.56986	0	6.90049	1.48278	4.20485	3.26511	2.26718	4.51795	1.73201	2.3126	5.28567	3.11987	4.86698	3.33826	3.9341	4.71476	0.760576	0.8662	5.66026	0.700406	4.08648	-0.659077	low
TCGA-TM-A84I	2.33973	0	7.04822	2.9524	2.84122	2.98795	1.86161	4.86044	2.2754	2.25773	5.49647	2.23537	0.641085	4.85222	5.92244	6.18552	1.11674	2.50487	2.89653	0.466213	4.65207	0.163089	high
TCGA-S9-A7IY	1.9589	0	6.4475	1.29283	2.88193	3.58666	2.10871	4.84557	1.96973	2.10168	7.34119	2.8168	3.99629	2.09729	3.07648	3.7004	0.598152	0.730817	6.18964	2.66597	4.04248	-0.763991	low
TCGA-19-0957	1.82466	1	6.92306	1.34833	0.800523	3.29808	1.54318	6.25101	1.93704	4.02335	6.51864	3.00615	3.49451	3.10202	5.96066	5.09765	0.68489	3.63319	3.93957	1.08894	3.83575	1.60942	high
TCGA-DB-5275	3.99452	0	6.60363	1.94096	3.88387	1.98785	2.32912	4.77654	2.35056	5.36065	7.64678	1.48223	4.60863	3.15501	3.53689	4.73969	0.878295	0.942619	2.93156	1.41082	4.05983	-0.810434	low
TCGA-DU-7011	8.76712	1	6.38084	1.09147	2.89396	3.93461	2.07689	5.60122	2.52131	3.37554	5.44759	3.16373	5.64396	4.28471	5.05334	5.42349	0.652257	0.671473	5.08941	1.9832	4.33841	-0.0422596	high
TCGA-06-2557	0.090411	1	7.91793	0.549872	0.543685	4.83107	1.18502	4.92137	1.2797	3.79414	4.32625	3.48748	3.06122	2.63782	4.6049	5.70852	1.40403	4.35622	2.54465	1.10222	3.40436	2.40084	high
TCGA-RY-A83Z	0.824658	0	6.26063	1.78316	3.78678	2.81328	2.10989	4.58306	1.39847	2.93705	5.52868	1.43858	4.20421	2.88037	4.42582	4.60633	0.852189	4.33269	3.07776	3.6665	3.70499	0.77478	high
TCGA-S9-A7IS	0.660274	1	7.8436	1.05828	2.88492	2.70231	2.39019	5.37583	1.62584	5.66705	6.73182	3.34285	1.38526	2.46119	4.78035	6.00214	5.57589	3.91277	1.58787	1.23275	3.81584	1.08167	high
TCGA-FG-A4MU	0.893151	0	7.32691	0.8838	0.513917	3.68951	2.1049	5.8021	0.308151	5.28301	7.69404	4.31662	1.87469	1.47143	5.85322	5.78283	0.611419	1.84737	0.891711	1.49917	3.59396	2.01911	high
TCGA-76-4932	3.99452	1	6.40754	1.20046	0.476849	3.94266	1.31258	5.95852	0.433435	4.76198	6.86249	3.80127	1.51021	1.02327	5.34646	6.62086	1.35343	1.589	1.296	1.41643	3.73884	1.7195	high
TCGA-CS-6667	4.02466	0	6.50419	1.77665	2.93916	3.2648	2.97477	6.30443	1.68218	1.48908	7.94145	3.77317	3.12148	3.48204	4.08517	4.81707	0.809895	0.671197	5.9593	2.64773	4.72784	-1.12929	low
TCGA-R8-A6MO	2.72055	0	6.80231	1.80398	3.47486	3.32825	2.17409	5.13241	1.19553	3.20736	8.87447	2.36165	3.05691	3.41538	3.43299	3.15678	0.555759	1.05913	5.52548	0.676895	4.57124	-1.24973	low
TCGA-FG-A4MT	3.18904	0	7.088	1.12011	3.84376	2.53668	2.72389	4.77052	2.25344	2.24412	8.21499	2.59373	4.10153	3.65751	4.81837	4.98036	0.595662	0.669922	5.86459	0.465078	4.30224	-0.851593	low
TCGA-06-5858	0.512329	0	8.01249	0.502045	0.675113	3.52649	1.53157	7.26514	1.4624	4.49841	7.44928	3.40569	2.1556	1.22139	6.57743	6.40409	0.666585	0.783308	2.02071	1.63607	3.92355	1.57725	high
TCGA-TM-A7CF	5.44932	0	5.91867	0.456524	2.94216	2.26231	2.35159	5.22273	1.57138	2.30982	7.86115	1.31762	5.44186	3.37032	3.76769	4.34102	3.72862	0.732078	4.97141	0.464903	4.16382	-0.897089	low
TCGA-DH-A66D	2.31781	0	5.96336	2.08423	3.33244	3.71701	2.54889	4.83511	1.94852	2.31985	5.2889	3.01025	3.19864	3.93492	3.5516	4.34997	0.579388	0.71868	5.07325	0.465316	4.01321	-0.854046	low
TCGA-28-2513	0.608219	0	7.20486	0.553982	0.474176	4.7906	1.16843	5.53482	0.589464	3.74307	7.45267	4.68858	1.3558	0.77358	5.48486	5.61362	1.31767	4.25036	3.39305	3.04889	3.77631	2.48416	high
TCGA-FG-6689	1.24384	0	6.19768	1.68506	2.91283	3.75506	2.99322	4.70556	2.77766	2.21759	6.79589	2.29055	6.31198	3.98304	4.01839	3.995	0.623159	0.723532	4.52981	1.96172	4.2787	-0.369542	low
TCGA-HT-7902	2.61918	0	6.22214	1.31049	2.1176	3.19741	2.89935	5.05937	1.82153	1.41836	7.0086	2.32372	4.90055	3.51279	4.09955	3.78631	0.559697	0.66985	4.68713	1.8915	3.97423	-0.322235	low
TCGA-19-1787	1.05479	1	6.55324	0.54357	0.36529	3.94251	1.12818	5.64444	0.552004	2.95838	6.72417	3.92648	5.30121	1.76376	5.26109	5.573	0.738749	3.32393	4.49548	1.10469	3.31928	2.15165	high
TCGA-DU-5870	15.1945	0	6.85971	1.11633	3.61359	3.63445	2.05201	4.55463	2.41419	1.36559	7.55335	2.95509	4.06698	2.07434	3.92423	4.38046	0.557718	1.97071	5.72787	0.787537	4.76412	-0.418786	low
TCGA-DU-5874	1.26301	0	7.34102	2.11832	4.46492	2.40007	1.05386	5.22218	3.0558	1.48779	5.25946	3.42555	3.28269	4.19015	4.07179	3.60461	1.26553	2.14536	3.91223	1.1647	5.05105	-1.07647	low
TCGA-DB-5270	10.2274	0	5.79651	1.23711	3.20692	3.13162	2.74337	4.77606	3.40099	2.05285	4.74704	2.40222	7.09664	4.80539	3.85546	4.75229	0.557982	1.31876	4.32395	0.589248	4.00423	-0.367309	low
TCGA-E1-5311	11.189	1	6.51754	2.31743	4.59008	2.81986	2.40421	5.19124	2.11282	1.89844	7.67768	2.76525	5.86057	3.70305	3.70559	4.04646	2.23928	0.724751	4.94754	2.14991	4.57449	-1.26041	low
TCGA-DH-5140	1.66301	1	6.03382	3.01754	3.81103	3.03644	3.16187	4.19284	2.87727	2.69006	5.12519	2.91111	4.38283	3.87432	3.53408	6.59758	0.930251	1.59685	3.41015	0.466378	4.26951	-0.501958	low
TCGA-16-1045	2.41918	1	6.19421	0.520821	0.713131	5.53434	1.29073	6.30139	0.540002	4.89044	7.37929	5.19011	1.96245	1.84762	5.73335	6.23934	1.23308	3.97217	2.89954	1.74247	3.88194	2.43372	high
TCGA-FG-7643	1.67397	0	6.60453	0.567244	2.78328	2.98157	2.58484	4.15167	2.87267	2.11163	6.94403	3.24253	7.27233	4.64598	4.32976	4.05741	0.716844	0.674082	3.55984	1.54635	4.42126	-0.199732	high
TCGA-27-2519	1.50685	1	6.85672	0.846913	2.15035	5.11562	1.18641	5.45325	1.29239	3.8699	5.47831	4.1292	2.41134	2.3189	4.45292	6.23617	0.814249	2.24182	3.34805	1.47018	4.10477	1.02437	high
TCGA-32-2615	1.32877	1	6.93224	0.422364	0.615036	4.33985	1.66894	5.93514	1.06428	6.59555	6.39014	4.02017	2.73159	0.998108	4.88806	6.24817	0.979634	0.728101	1.89077	2.78638	3.13137	1.73953	high
TCGA-DU-7013	0.736986	1	6.42312	1.90184	1.13304	4.09454	2.12411	4.03495	1.86201	2.65546	6.17568	3.81516	3.54793	2.56854	4.73118	7.8143	0.855416	3.6429	2.42916	0.928972	3.70126	1.91488	high
TCGA-HT-8110	1.14795	0	7.17309	0.952559	1.12488	4.76614	1.77758	4.1172	1.46717	3.2521	6.76596	3.95067	2.77561	1.58493	4.63617	5.86961	0.713877	3.44851	3.29009	2.98274	3.79967	1.93354	high
TCGA-RY-A840	2.33973	0	6.2418	0.974708	3.5021	2.69157	1.13846	4.44563	2.3008	1.81313	7.75696	2.43272	3.46527	1.08794	3.62048	6.30501	0.564392	0.783308	5.94365	1.80979	5.06496	-0.983036	low
TCGA-P5-A5F6	0.106849	0	5.5599	3.1606	1.94799	2.60464	1.02399	7.65846	1.21733	5.04383	6.96122	2.62705	1.05807	4.47306	4.9672	2.2437	0.809895	0.850306	4.3963	2.0234	4.11329	-0.892078	low
TCGA-TQ-A7RV	5.11781	0	6.89047	1.71182	2.72877	2.78048	1.66966	5.36379	2.06357	1.44492	8.01408	2.01623	5.4449	4.31003	4.60128	5.36407	0.556342	0.678608	5.64736	0.789686	4.22301	-0.645758	low
TCGA-DU-6542	0.2	0	5.89035	1.08154	3.53801	3.81189	1.66485	5.49021	2.38847	2.08968	6.96442	2.43152	4.31523	4.17643	4.27794	4.71582	2.13983	0.752977	4.7309	0.468365	4.30607	-0.741426	low
TCGA-19-1389	0.386301	1	6.49091	0.633605	0.579859	4.52848	0.976882	6.73946	0.761295	4.70044	7.85156	4.41636	1.03788	3.06188	7.15042	5.21	1.05864	2.07954	4.1596	2.56262	4.52438	1.49813	high
TCGA-CS-6669	4.09315	0	5.53622	1.13451	3.18032	2.05674	3.02581	4.07604	3.7508	1.60189	4.94313	3.93793	8.31048	5.4888	3.19164	2.92119	0.798567	0.86695	3.57787	0.500737	4.44601	-0.956236	low
TCGA-HT-7602	2.48767	0	6.71928	2.03156	2.44476	3.47771	2.78669	4.93481	1.50093	1.66919	4.87691	2.95159	3.63337	2.54534	3.89424	4.56688	0.55947	0.672715	5.87383	0.468	4.59677	-0.536784	low
TCGA-HT-7474	0.312329	0	5.27109	1.5395	2.85315	2.969	2.09646	5.28782	2.88231	1.37418	6.39302	2.39711	7.093	4.40675	4.0773	2.93287	0.605407	0.733374	4.85459	0.466282	4.27031	-0.707788	low
TCGA-DH-A7UV	1.55068	0	6.99457	2.94133	2.30598	3.00199	2.61202	5.34571	1.3533	1.94635	7.57471	2.01327	1.1226	2.74676	4.08413	5.36979	0.556292	0.708078	5.73291	1.03668	4.21156	-0.833238	low
TCGA-P5-A5EY	0.19726	0	6.37618	1.3837	3.01383	3.80339	4.19854	4.88269	2.0362	1.78215	4.95716	3.59113	6.67009	3.44563	3.65236	5.36794	1.2693	0.84595	3.5151	0.483079	4.71913	-0.208159	high
TCGA-E1-A7YO	6.25205	1	7.10371	1.40046	3.62956	2.56342	1.84072	4.87736	1.79073	1.97551	6.43216	2.3329	5.53179	4.01276	3.93955	3.27423	1.25979	0.854194	5.21674	1.37961	4.34089	-0.926171	low
TCGA-FG-6691	3.44384	0	7.11741	1.09828	2.68111	4.22554	2.47771	6.09515	2.2303	1.80501	8.08254	2.79943	1.8775	4.07914	4.90257	5.29238	0.723604	0.682578	4.57295	1.0453	4.49656	-0.530564	low
TCGA-TQ-A8XE	2.6137	1	5.86924	2.38046	2.18927	3.44812	1.93217	5.45841	2.21184	2.06176	8.23398	2.52589	2.04518	2.86257	4.51945	5.38445	0.555275	0.672053	6.07152	1.26826	4.29112	-0.631164	low
TCGA-HT-7882	0.309589	1	8.0954	0.821539	0.520344	3.82016	2.40741	6.11614	1.25484	7.7648	5.64482	5.68308	2.81343	3.02286	5.99809	4.28173	0.801032	3.10508	4.63801	4.43365	3.64669	1.98245	high
TCGA-28-5218	0.430137	1	8.06504	2.74412	1.45119	4.853	3.91892	6.4371	0.767395	4.50695	6.74112	4.01985	3.81229	0.823196	4.73809	1.37673	8.13622	4.51025	3.7384	2.69194	3.40566	2.148	high
TCGA-27-1837	1.16986	1	7.56946	1.71162	0.653849	4.40557	1.78906	4.44684	0.826271	3.42464	4.2767	4.51415	2.75776	1.60052	4.5681	6.13068	1.86758	4.41947	2.21543	0.829819	2.54066	2.8421	high
TCGA-06-5413	0.734247	0	7.3462	1.32534	0.498379	4.96558	1.10956	5.45512	1.58536	3.64277	5.2356	5.3136	2.91021	1.24628	4.96677	5.5259	0.723243	3.58079	2.74201	3.47689	4.23714	2.25565	high
TCGA-DU-7018	2.55616	1	7.75013	1.49946	3.98888	2.20131	1.58941	4.10685	3.73759	2.52099	8.02493	3.48797	3.96104	2.82611	3.6634	6.32616	0.931011	1.90673	4.4971	0.80676	3.64155	-0.370349	low
TCGA-76-4928	0.257534	1	7.57221	1.12764	0.437381	4.93471	1.10168	5.7991	0.5169	4.85531	6.71787	4.92052	3.02985	1.8585	6.08905	5.4773	1.47267	3.88667	2.95267	2.47195	2.59476	3.12998	high
TCGA-FG-7638	1.87945	0	6.39965	1.99458	3.76195	3.03091	2.44491	5.29182	2.36999	1.7027	6.92557	2.83715	5.70123	3.76279	3.84575	4.06261	0.573878	0.795439	5.99411	0.478689	4.7473	-1.17654	low
TCGA-DB-A64R	2.61644	0	6.82365	2.43453	3.81053	2.43731	2.59099	4.98817	2.15102	1.26638	7.31714	1.75353	5.72612	3.64968	3.19657	3.70255	0.558624	0.672115	5.4872	0.653279	4.53471	-1.47787	low
TCGA-TQ-A7RF	1.78082	0	6.347	0.508863	2.69956	3.47158	2.23774	5.76738	1.77344	1.66343	8.12764	2.95796	3.39219	3.51254	5.13954	5.12227	0.739354	0.836177	6.0003	0.893328	3.89915	-0.278615	high
TCGA-DU-6407	7.87671	1	6.94467	2.12801	3.16897	3.48792	2.78069	5.31251	1.74511	2.5018	7.29137	3.1249	2.47504	2.71048	4.61135	6.0181	0.563038	2.16028	3.75602	0.896642	4.30522	0.102663	high
TCGA-27-1835	1.77534	1	7.30426	0.481378	0.521464	4.31609	1.6944	4.86572	0.813748	2.20375	5.30323	6.00842	0.592843	3.08608	4.20878	4.65362	1.45653	3.76002	1.54268	0.923772	4.76167	1.32291	high
TCGA-HT-7874	3.09589	0	6.46897	1.20713	3.65891	2.16811	2.41784	3.86351	3.33689	1.64345	6.15357	2.43243	7.59398	4.66357	3.41182	2.75888	0.844751	0.735186	4.2289	1.9146	4.48172	-1.03985	low
TCGA-WY-A85A	3.61644	0	6.23228	1.34887	3.47027	3.17439	2.09808	5.54144	2.58335	2.16403	7.36444	2.06919	3.90885	4.16965	4.77517	3.70529	0.674384	0.672895	4.65962	0.468189	4.18733	-0.76665	low
TCGA-15-1444	4.21096	1	6.07217	2.06809	1.75042	4.41091	1.94506	5.13893	1.82958	5.34483	7.33279	3.68718	1.52881	3.92588	5.31967	5.82826	0.561187	2.01668	4.44988	2.71218	3.86648	0.717782	high
TCGA-E1-5318	6.51781	1	6.12346	2.01855	3.46042	3.5461	2.84282	5.47232	2.1994	1.93005	7.84994	5.468	2.84678	2.45015	4.20912	6.46352	0.593975	1.20986	5.3808	1.44311	4.56832	-0.519783	low
TCGA-06-0747	0.224658	1	6.80706	1.28586	0.812965	3.60206	4.74941	4.87493	0.674015	3.14338	5.64069	2.92228	2.01599	1.35146	5.73765	5.12474	1.09541	5.03401	1.74832	1.40092	3.51116	2.64923	high
TCGA-P5-A5EW	0.558904	0	5.72952	1.83927	2.87821	2.91998	2.36733	5.80289	2.15986	2.49702	5.90194	2.45862	2.48424	4.72288	4.92477	4.54904	0.566566	0.677748	4.94025	1.07541	4.636	-0.972193	low
TCGA-VV-A829	3.08767	0	6.76824	2.11014	3.32536	3.67218	1.00422	4.68313	2.70243	2.35308	8.3951	3.13821	2.75364	2.0305	3.33575	6.62086	1.23166	2.91932	6.12478	1.24005	4.76352	-0.431447	low
TCGA-28-1753	0.10137	0	7.87199	0.952631	0.591977	3.74785	1.01293	5.37834	1.11025	4.53856	6.66359	5.30043	2.10837	2.01452	4.71153	5.29058	6.49517	1.93455	2.84263	1.38633	3.40091	1.51694	high
TCGA-HT-7677	1.35342	0	8.23941	1.46228	3.96981	2.1795	1.67886	4.05545	2.69793	1.75484	4.95051	2.96244	3.52085	3.73661	3.55713	3.27391	0.583411	0.694497	4.56185	1.27078	4.66764	-1.23736	low
TCGA-DB-5279	3.70959	0	7.05039	1.00297	5.83664	3.4608	1.65234	5.05987	2.05075	2.5666	7.84028	2.55836	6.16072	4.20272	3.74427	5.93912	2.65037	1.2398	6.15945	4.33453	4.99676	-1.42739	low
TCGA-HT-8563	2.35616	0	5.92922	1.18058	1.28671	5.46733	1.86568	7.19656	1.40905	4.12278	6.39931	3.86207	1.06621	2.44575	5.54152	6.28845	1.17468	2.10906	5.40165	1.67227	4.36678	0.870899	high
TCGA-HT-7686	3.56164	0	7.15498	2.09405	2.37106	4.6094	2.80132	5.0278	2.40801	2.88253	6.40559	2.9051	3.70395	3.84312	5.12294	4.76655	0.816163	3.41618	4.57517	2.5554	4.45014	0.876544	high
TCGA-E1-5304	3.4274	1	6.72396	2.53937	4.37986	2.08022	1.93633	5.3771	2.5853	1.66004	7.0111	2.29231	1.74655	3.73379	3.49226	4.91658	0.898906	0.866008	3.31993	0.475527	4.13547	-1.52884	low
TCGA-S9-A6WO	1.55068	0	6.53161	2.12133	2.83907	3.62692	2.27374	5.24985	1.52826	2.19497	7.68308	2.46363	2.72975	2.59453	4.74178	4.25475	0.557087	0.703229	4.27095	2.17786	3.96589	-0.14366	high
TCGA-HT-7483	14.3973	0	6.79257	2.44082	3.55735	2.98556	2.44618	5.89248	2.10613	4.91144	5.01401	3.37017	4.97951	3.5816	5.00917	4.84079	1.26821	0.767084	3.79302	1.60703	4.43113	-0.189165	high
TCGA-QH-A6XC	1.39178	0	6.61502	0.504965	1.85367	3.69498	2.26094	4.29606	1.47563	2.69237	6.43997	2.4393	6.46312	2.99437	4.0783	5.09976	1.60103	2.91428	2.8281	0.468451	3.48274	1.29544	high
TCGA-FG-A6J1	1.36986	0	7.54753	2.05272	4.26251	2.72711	2.27939	4.44684	1.24883	3.06744	6.53156	2.71717	5.16574	2.69806	3.42758	2.99846	0.745425	0.979004	5.80858	2.53108	3.12082	-0.559854	low
TCGA-DB-A75P	1.34795	0	5.91742	1.10587	2.57451	3.24784	3.80503	5.11313	1.78165	2.29164	5.97609	3.30938	7.01989	3.55533	3.56302	4.77241	4.42848	1.45592	3.45952	0.471652	3.08542	0.361042	high
TCGA-VM-A8C8	3.8274	0	6.74891	0.825325	2.37796	3.1595	1.50647	5.81735	1.48252	1.28923	8.32733	2.05936	2.83635	3.54369	4.40369	4.08475	0.705047	0.799853	5.93155	0.722802	4.26951	-0.814801	low
TCGA-S9-A6WM	1.65479	0	6.65949	0.436164	0.726441	4.21433	1.92244	4.73723	0.778021	2.82961	3.69603	4.67877	2.39007	2.4895	4.41713	6.43586	0.679022	5.34008	2.23482	0.723941	3.93666	2.26997	high
TCGA-WH-A86K	1.10959	0	6.36836	1.19832	3.04457	3.34455	1.5623	5.27161	1.71822	2.28772	5.56406	3.45233	1.28908	3.08379	4.62469	4.83634	0.569615	0.85652	7.00565	0.759722	4.46159	-0.824853	low
TCGA-FG-8189	1.87671	0	5.64092	0.567481	3.39995	1.70881	2.92257	3.46905	3.35091	1.21534	6.08135	3.30813	8.41177	5.09707	3.25243	2.6948	0.76599	0.802777	3.04035	1.16056	4.37001	-0.903343	low
TCGA-E1-A7YN	1.99178	1	5.7607	0.354286	1.38897	5.40595	1.4978	4.81678	1.33011	4.01346	6.39357	3.21829	4.17006	2.00199	4.5833	5.74525	0.593725	3.19769	3.39687	1.27962	3.63031	1.85885	high
TCGA-HT-A5RA	2.27945	0	6.34774	0.620614	0.357245	3.8728	1.49284	6.77302	1.4271	5.01157	7.70942	4.97025	0.68716	2.22264	4.4726	4.89557	2.49956	4.50887	1.19893	0.764366	3.93881	1.65446	high
TCGA-W9-A837	4.25479	0	6.57025	1.61266	3.54436	3.13542	2.02653	4.86596	2.90003	1.56022	8.0088	1.74104	6.51624	3.68378	3.15897	4.15652	0.601117	0.73927	5.92411	1.03275	4.54569	-1.24747	low
TCGA-CS-6666	3.91233	0	6.22359	2.48031	2.79811	3.08345	2.35067	5.96035	1.66922	1.86735	5.95426	4.98188	1.93252	3.9275	5.86806	4.78519	0.976083	0.85437	4.10248	2.27967	4.47226	-0.135005	high
TCGA-DU-A6S8	1.85753	0	7.70535	0.850098	3.95534	2.21918	1.38189	4.53611	1.62216	1.44135	6.04079	3.40878	4.56941	4.47138	3.88055	4.15026	2.00147	1.75675	4.16357	0.789686	3.84253	-0.576174	low
TCGA-06-0749	0.224658	1	6.77469	0.789559	2.17707	4.57605	2.7262	4.37398	0.984915	6.05445	5.99261	4.18567	5.69373	2.84164	3.75105	5.4634	1.98423	3.76787	3.91425	2.20409	3.91481	1.43375	high
TCGA-QH-A6CW	1.13425	0	6.88056	2.11112	2.9451	2.46293	2.51054	5.22164	1.38724	2.8343	9.87565	1.88053	2.43573	3.15651	4.30159	4.93036	0.55947	0.772184	3.96271	0.692976	3.84167	-0.682513	low
TCGA-DU-A5TU	2.18082	0	7.06788	2.01364	3.48121	3.88234	1.72411	4.9467	1.80383	3.54838	5.12349	3.02212	4.31671	3.24763	3.48036	4.60059	1.43904	3.98617	4.28343	2.59451	3.85261	0.484961	high
TCGA-DH-A7UR	4.52055	0	7.82236	0.712588	4.57101	3.1607	2.44061	5.17878	2.54883	2.50548	5.41064	5.19047	5.21608	3.67233	4.25144	1.74717	0.616796	0.725227	3.99946	0.466612	4.09514	-0.563008	low
TCGA-19-5960	1.24658	1	7.72746	1.74316	0.897237	3.67304	0.941923	4.0647	2.49449	1.74169	5.24983	2.05746	4.42583	3.94059	4.87499	7.84442	0.576052	4.83802	1.63384	0.465161	3.77465	2.15122	high
TCGA-QH-A870	1.08219	0	6.34326	0.99592	2.56114	2.9344	1.9256	5.68313	1.21291	1.35345	7.24956	2.08271	2.06237	4.26326	4.8003	5.81489	0.64354	1.00376	5.65178	0.701927	4.5922	-0.866175	low
TCGA-06-0125	3.96712	1	7.27293	0.822662	0.714624	3.47041	1.56642	5.95362	1.22925	4.38022	7.93302	3.39754	2.67471	3.20432	5.88729	5.7733	0.737174	1.11586	2.56597	1.21007	3.76031	1.15553	high
TCGA-E1-A7YV	2.70411	1	6.75636	3.19437	2.69659	3.22522	1.307	4.08908	1.60173	4.9218	6.34546	2.32197	3.46208	3.70944	4.60738	4.6321	0.637041	4.94353	2.75486	2.56174	4.13092	1.15736	high
TCGA-DH-5144	2.04932	0	7.3462	1.9865	4.38267	2.72462	1.12128	5.35719	2.27681	1.69024	5.22488	2.99171	3.79793	3.56711	3.96578	3.09312	0.560283	0.673292	4.57584	1.42133	5.00808	-1.34371	low
TCGA-TM-A7C3	4.56438	1	6.73979	2.58634	0.690775	4.23155	1.20685	4.94573	0.791122	2.93407	5.5538	4.70712	2.65244	2.62079	4.81456	5.69093	0.583538	1.33454	3.15933	0.694495	4.45175	0.978345	high
TCGA-S9-A7IX	2.24384	1	6.39577	0.893676	2.55321	4.08487	2.2023	4.33175	0.737972	3.79524	6.78347	4.49472	7.17074	4.05844	4.38077	5.63822	1.45212	2.74852	3.94693	1.15372	4.01282	1.02781	high
TCGA-HT-A61C	1.47123	1	7.37075	1.5397	1.04173	3.63643	2.04769	4.7418	1.10872	5.11836	5.94218	3.50748	4.39491	1.61551	4.45959	4.20324	0.972993	4.77886	3.17883	0.857953	3.266	2.24943	high
TCGA-DH-A7UT	1.45479	1	7.38735	2.46921	2.37769	2.969	3.78529	4.9135	1.53642	3.48953	6.45008	1.76084	3.8634	1.3779	3.13196	2.48465	0.577347	1.24761	5.219	1.21466	3.04161	-0.085482	high
TCGA-HT-7479	3.36164	0	6.0681	1.25262	2.56363	3.76187	2.60116	5.87305	1.93393	2.42563	5.05454	3.25593	2.98478	3.13707	4.61888	5.59374	0.673151	1.31092	5.72186	0.814776	3.98221	-0.0945693	high
TCGA-QH-A6CZ	0.764384	0	6.49341	1.47881	3.38769	2.51992	1.57202	4.85702	2.77172	1.50751	7.70799	1.56777	6.11661	3.75117	4.22589	5.25464	0.558513	1.33157	5.10316	0.46729	4.71872	-0.754382	low
TCGA-S9-A7R2	0.865753	1	6.22942	0.733197	1.44413	4.42306	2.41768	4.48694	1.04005	2.5415	6.47766	2.37382	4.51783	3.52417	4.03706	5.00548	0.970053	2.38432	3.94628	0.756745	3.61542	0.878089	high
TCGA-QH-A65X	1.32055	0	7.15051	1.38279	4.15722	2.87639	2.85782	4.91846	1.18773	1.91056	7.29858	3.81486	4.05016	1.38913	3.40362	3.21479	1.61477	0.845159	5.6839	0.49584	3.8366	-0.751343	low
TCGA-DU-8164	1.78356	0	7.22121	1.91784	3.97535	3.07119	1.09105	4.84983	3.28558	1.43696	6.81802	2.58007	6.06743	4.48265	3.61504	4.28303	0.658074	0.899652	5.09708	0.723181	4.93708	-1.23567	low
TCGA-06-0745	0.654795	1	6.1935	0.828246	0.371811	4.92939	2.46881	5.82914	0.58133	5.45427	7.10462	5.03022	2.28739	0.513399	4.31951	6.5904	0.602656	4.57151	1.52926	3.64566	3.89873	2.51679	high
TCGA-HT-7681	3.72329	0	6.42549	1.61663	3.4355	3.35738	3.00176	5.49845	2.74557	1.67793	6.81266	2.39847	6.75099	3.84046	3.50818	3.85255	0.690399	0.676546	6.23773	0.670422	4.76698	-1.18662	low
TCGA-DU-A7TC	3.11507	0	6.88056	1.23926	3.83824	3.12082	3.49279	4.35611	2.46129	2.28367	8.10387	1.70334	7.05947	3.12937	3.33486	3.78448	0.646526	0.671956	5.15808	1.03872	4.07638	-0.788177	low
TCGA-HT-7481	7.99452	0	6.93852	2.15212	3.35503	2.46046	1.9272	4.59601	2.95176	1.17377	6.71372	2.79242	5.45425	3.04836	3.44253	3.71242	0.653632	0.738516	5.16025	0.638911	4.58156	-1.04103	low
TCGA-QH-A65R	1.26301	0	7.22718	1.60885	3.8582	1.85774	2.15591	5.33083	1.8785	6.79885	9.29602	2.40297	5.60026	3.36908	4.38702	5.53825	1.25804	0.671435	4.59886	1.05398	4.27204	-0.743863	low
TCGA-27-2528	1.31507	1	7.85401	1.17895	1.73287	3.97749	1.3951	5.54404	0.732931	3.10039	6.37407	3.91304	2.62256	2.94933	5.30842	5.85397	1.23262	4.22677	3.02121	2.04267	4.13301	1.63991	high
TCGA-S9-A7R4	2.50411	0	6.79553	1.46345	2.59375	3.24937	1.55731	5.1574	2.07001	2.0938	7.79997	3.78879	2.95948	4.25636	4.8517	4.90093	0.955257	0.713899	4.16322	0.933644	4.30062	-0.377367	low
TCGA-DU-7299	3.66849	1	6.24761	1.76821	3.88339	3.25937	1.96131	5.57197	2.38118	1.81559	7.24956	2.62443	3.16145	4.44575	4.59772	3.93132	0.55675	0.670786	5.69774	0.922182	4.45175	-1.20976	low
TCGA-06-2558	1.0411	1	6.81766	0.895731	2.42333	4.4837	1.71047	5.85792	2.02533	3.83645	5.33155	5.61114	4.07876	3.49868	5.41135	6.00856	2.09351	3.04024	2.80864	3.02305	4.06857	1.46263	high
TCGA-DU-7306	3.49863	0	5.74835	0.975436	2.69956	3.50708	2.07302	5.27795	1.90562	2.25618	6.28238	3.25841	0.859017	3.65348	5.24642	4.38795	0.751284	2.09793	4.43981	1.95625	4.44683	-0.0719415	high
TCGA-06-2561	1.47123	1	7.09119	0.338403	1.45547	4.85421	1.21547	5.66896	0.894194	4.31429	6.35787	4.54915	4.70345	1.22983	4.91	6.96255	0.7189	4.4923	1.94024	1.62851	4.35982	2.42337	high
TCGA-FG-6692	1.53699	1	6.66344	1.43525	0.349197	3.47857	1.45213	4.71226	0.693301	4.71816	5.97142	4.27553	1.44915	1.43384	4.0395	4.98359	0.713566	4.82731	1.3744	1.66307	3.6871	2.07929	high
TCGA-QH-A6CS	1.61096	0	6.71645	0.666247	1.2506	3.66957	1.95092	4.37797	0.645398	1.97045	6.75954	3.10213	2.70439	2.38695	4.58869	5.54881	0.606632	3.81079	3.55092	1.02214	5.062	1.01219	high
TCGA-RY-A845	1.63288	0	6.23228	0.861022	3.13971	3.21005	2.1416	5.2205	2.5633	1.55243	7.42011	1.38669	4.90657	4.19776	4.33186	4.54018	0.989207	0.670604	5.72277	1.11128	4.45215	-0.93175	low
TCGA-DU-A5TT	2.03562	0	7.54599	0.575636	1.75877	3.88219	2.45995	5.19889	1.41532	2.91864	7.5083	2.22151	4.26226	2.29772	4.37488	5.1833	0.637571	4.32526	6.51652	2.09083	4.3815	0.908487	high
TCGA-27-1830	0.421918	1	7.17309	1.57153	1.0405	4.14928	0.86221	6.22412	1.07668	4.63851	6.44056	4.24456	1.69077	2.60389	5.98243	5.96168	3.55279	3.10761	1.99117	2.53971	3.28552	2.10845	high
TCGA-41-5651	1.26027	1	7.53599	2.91535	0.831281	2.76144	1.46075	5.371	2.14604	4.28924	6.66562	4.19594	4.15495	3.95002	4.94137	5.65393	0.69168	3.47633	2.354	2.30892	4.20077	1.27315	high
TCGA-TM-A84S	1.24384	0	6.50585	1.64795	3.39902	3.85061	1.45479	5.14594	2.00128	1.96052	7.15494	2.22555	3.21048	2.5993	3.72362	5.17334	0.69908	0.671737	6.03661	0.466977	5.02812	-1.0949	low
TCGA-06-0211	0.986301	1	7.29408	0.580696	1.20396	4.05398	1.48876	5.51792	0.654667	4.07237	5.5999	5.1422	1.65785	1.40855	5.42633	6.12246	0.617845	1.02157	2.16423	3.19251	3.37161	1.62876	high
TCGA-TQ-A7RP	2.50411	0	7.03411	0.458415	0.913507	3.19189	2.70836	3.90195	1.16107	2.20515	8.36313	3.31932	3.55611	2.74436	4.91156	4.38208	0.601117	1.1405	5.2825	1.09097	3.42048	0.741444	high
TCGA-S9-A7IQ	3.01096	0	5.92055	1.07145	3.73809	2.06485	2.80569	3.74311	3.17032	1.25592	6.37466	1.76579	7.99598	4.33699	3.35574	3.34908	0.616059	0.726299	3.77107	0.614118	4.20571	-0.925053	low
TCGA-16-0846	0.326027	1	6.78116	1.12876	1.79114	4.56239	1.3018	4.00852	1.63423	3.16678	6.64862	2.59437	4.77161	2.92625	4.51022	5.06698	0.956967	3.82369	4.36343	0.877773	3.81331	1.496	high
TCGA-HW-7489	3.45753	1	5.94938	1.51397	3.48913	2.80981	2.81594	4.46298	2.47283	1.56741	7.03301	2.15846	7.47035	3.82376	3.94799	3.49952	0.626453	0.763808	4.16493	1.2127	4.55601	-0.659181	low
TCGA-S9-A6WN	2.20548	0	5.54716	0.742104	0.763137	4.25667	0.882496	5.19397	1.17931	3.09923	7.61962	3.12651	3.15759	2.06603	5.21056	6.0146	1.25207	3.53867	6.53638	0.469845	4.02021	1.33809	high
TCGA-TQ-A7RO	2.6	0	7.08126	1.54634	3.52967	2.47388	3.59266	5.57471	2.51736	2.69295	8.20448	1.64612	5.16871	4.3927	4.20878	4.98153	0.730343	0.829928	5.48882	0.664702	4.63019	-1.20841	low
TCGA-HT-7695	1.21096	0	6.54327	1.66651	3.67774	2.96683	2.66849	4.74736	3.09179	1.05028	6.81418	2.62085	6.95389	3.83394	3.66655	3.94342	0.620101	0.671726	5.05068	0.927736	4.67639	-0.985545	low
TCGA-DU-6410	0.663014	0	7.68473	2.2443	4.53219	1.90136	1.33989	4.42385	3.95069	1.70464	7.12176	3.05756	4.73523	4.21039	3.88467	6.02433	2.57449	0.678981	4.46666	0.914598	4.02308	-1.13797	low
TCGA-28-5204	1.24384	1	7.6911	1.07696	1.31084	5.1226	0.913167	4.94122	0.919254	2.91473	6.31115	4.65707	2.21103	0.777295	4.36579	6.44683	0.785176	2.2859	2.31813	1.91423	3.1652	1.96653	high
TCGA-HT-A5RC	0.443836	1	7.04273	0.458978	0.528933	3.71586	1.2928	4.57315	0.735241	2.75787	5.65909	3.96785	1.82746	3.14114	4.87387	5.96428	0.564872	2.56874	3.14365	0.472008	4.05726	1.25537	high
TCGA-32-2616	0.613699	1	6.32059	0.37925	0.751644	3.96032	1.83476	7.06283	0.527957	4.4963	7.08505	3.02019	0.685153	2.64743	5.91646	6.38924	1.2678	1.56331	5.82617	2.46177	3.74054	0.778868	high
TCGA-DU-A5TP	2.7726	0	7.68156	2.09603	3.16529	3.37127	1.73835	4.27575	1.52302	5.22271	5.05256	2.58842	3.16332	2.92389	4.33772	4.09339	2.01345	2.09004	3.16291	0.46724	4.42454	0.279874	high
TCGA-DU-8158	0.424658	1	5.95131	1.57061	1.72217	4.37164	1.68229	4.97713	1.8433	2.84696	6.45967	4.78446	3.78421	3.93899	4.68428	6.36273	0.762565	4.33979	6.01961	1.29752	4.4452	0.981195	high
TCGA-P5-A72X	1.10411	0	5.95508	1.83079	3.09364	3.38976	2.3282	5.35304	1.6469	2.24154	5.81148	3.69922	4.10697	4.02222	4.35398	5.06452	1.22126	0.671185	5.88987	0.621942	3.99916	-0.596853	low
TCGA-E1-A7YE	2.4274	1	6.80032	2.32377	2.11218	3.44486	1.85676	5.87958	2.15919	3.59661	6.8482	3.33672	3.2694	2.41948	4.9244	6.4986	1.01729	1.98924	3.37721	1.06287	3.76624	0.762938	high
TCGA-DB-A4XD	3.31507	0	6.66171	2.37919	2.61738	3.22159	2.21774	5.42186	2.31991	1.4815	9.01339	1.89388	2.14742	3.66126	5.28189	4.49982	0.563433	0.675526	5.08332	0.727425	4.34334	-0.591822	low
TCGA-CS-5393	3.34795	0	7.06788	2.21755	3.39564	3.59598	3.13294	4.77332	2.31068	1.90289	7.11358	2.91361	5.19489	3.18579	3.79263	4.37756	0.652976	0.729564	4.434	2.51701	4.42411	-0.537301	low
TCGA-27-2523	1.33973	1	7.53878	1.38893	0.792077	4.20683	1.23529	5.3409	0.914213	4.43121	3.85031	4.13921	1.62015	1.13587	5.21657	6.88827	1.20031	4.52201	1.87167	0.745806	4.12273	2.47426	high
TCGA-HT-A618	1.40274	0	6.20329	1.40877	2.54031	4.61797	1.3149	5.72149	1.89837	3.49636	5.70526	3.10278	4.47444	3.37436	4.57201	4.9775	1.29988	1.88888	4.37918	1.47388	4.39506	0.382115	high
TCGA-28-5207	0.939726	1	6.93957	0.780557	1.83096	4.91425	2.53384	4.2638	1.4622	2.21119	6.26072	5.39583	5.3219	3.3731	4.99462	6.32954	2.61114	4.37753	4.64794	1.30147	4.34791	1.83792	high
TCGA-14-0787	0.186301	1	7.00091	1.40028	1.01011	4.5966	0.99185	5.52958	0.536721	5.20021	5.57633	3.81037	2.72761	0.931004	4.93862	6.44126	1.52299	3.17312	2.37394	0.792006	3.78888	2.12612	high
TCGA-TM-A84C	1.34795	1	7.21644	1.47687	2.37472	3.39982	1.62919	4.87111	1.03437	4.41445	7.154	3.06106	2.21223	2.19311	4.8214	4.77241	9.67609	0.858141	4.32995	0.471193	4.63434	0.0544051	high
TCGA-P5-A72W	0.868493	0	6.25111	1.95253	3.55163	3.11033	3.34214	5.43619	1.79048	2.56797	4.36518	2.36429	2.18651	3.04937	4.6236	4.6029	0.820807	0.948542	4.22463	0.491952	3.27455	-0.218601	high
TCGA-S9-A7R8	2.63288	1	6.35607	1.27097	2.05307	3.8509	1.6835	4.58131	2.30179	3.47924	8.66487	1.66837	1.14482	3.90117	4.14951	4.79547	0.581989	3.11073	5.41689	0.637966	3.96214	-0.00768628	high
TCGA-12-3653	1.21096	1	5.86863	0.369721	0.669471	5.25819	1.64936	5.42675	0.601831	3.26269	7.64678	3.59792	0.790981	2.90389	4.27933	5.10313	5.05519	1.47878	1.88531	1.21287	3.34336	1.09797	high
TCGA-S9-A89V	1.5589	0	5.88535	0.938513	6.01367	3.36199	1.17129	4.72943	1.38458	1.95308	6.58769	3.60499	3.18099	3.32833	3.60209	6.53894	0.655345	1.19609	5.70679	0.884176	5.11467	-1.64051	low
TCGA-02-2483	1.27671	0	7.96345	1.7105	4.31616	4.29297	2.11978	5.8166	1.37482	3.62254	6.44946	5.37984	2.07832	3.42062	5.55631	4.74188	4.03095	3.86974	2.59206	3.90365	3.68628	1.18791	high
TCGA-06-0171	1.09315	1	6.05379	0.427375	0.625723	5.43786	2.15004	6.79213	1.03302	5.10294	6.81493	4.20776	2.54445	1.9125	6.27828	5.40747	0.592407	2.14226	3.55298	6.92457	2.7677	2.41291	high
TCGA-DU-7292	0.663014	1	5.69875	1.3711	2.83471	3.75363	2.23241	4.2634	2.47172	1.63958	6.83691	2.88051	7.56441	3.92432	3.9852	5.20255	0.822404	0.843148	3.17742	0.884092	3.85132	0.195505	high
TCGA-P5-A730	0.912329	0	6.3087	1.57678	2.72931	3.24309	2.35244	6.39359	1.39392	1.79096	7.16703	3.3679	2.57334	1.98918	3.76325	6.0639	0.562783	0.675065	5.23202	0.919927	4.8105	-0.910443	low
TCGA-06-0184	5.82466	1	7.22121	0.457558	0.543866	4.73072	2.59006	5.86503	0.368549	5.44243	6.95463	5.05593	3.35085	1.9601	5.15569	5.79986	3.3592	2.82037	2.98906	3.94605	3.84734	2.0649	high
TCGA-06-0178	7.34521	1	7.23905	0.93459	3.0205	4.18348	1.38125	5.25157	2.15376	2.94317	7.14283	4.68004	1.78651	2.14	4.78563	5.05556	1.94414	3.45465	5.81235	3.17314	4.35124	0.587753	high
TCGA-S9-A6WI	7.08219	0	6.42549	0.972254	3.78599	1.71547	3.42663	3.47462	3.50321	3.08268	5.98272	2.39667	7.91537	4.28378	3.44496	3.32292	0.658074	0.75972	3.37048	0.917209	4.43403	-0.839246	low
TCGA-41-3915	0.986301	1	6.79352	1.3563	0.585209	4.64706	2.83825	7.0047	0.967451	4.46875	7.26152	3.79886	1.24409	2.7118	6.39653	6.51911	6.65117	2.38564	1.97984	4.16692	4.25041	1.78297	high
TCGA-FG-5965	3.06849	1	7.19783	1.59562	3.19302	2.73174	2.42388	4.63027	2.58957	2.42152	6.47827	2.51332	5.10086	3.8057	4.47643	3.77028	0.555429	3.05155	4.21473	1.35745	4.20327	0.180849	high
TCGA-19-4065	0.586301	0	7.80452	0.72298	0.822845	4.39964	1.00161	7.05744	1.15643	5.00404	7.49758	4.42016	4.36185	2.25793	6.20895	4.50863	0.566672	2.58654	2.55932	1.73402	3.74975	2.11753	high
TCGA-HT-8564	1.30959	0	6.51096	1.46537	3.87047	3.80849	2.26384	3.88237	2.19824	2.01041	6.81195	2.91329	7.17703	4.20769	3.27858	5.36316	0.989455	4.87677	3.63108	0.465149	4.06062	0.64896	high
TCGA-DU-A5TW	2.08219	0	6.50585	0.921539	2.57209	2.77955	1.98625	5.40723	1.43646	1.74021	6.25155	2.20326	0.540284	2.67095	4.17967	5.19583	0.749217	0.827921	4.91902	0.864096	4.60129	-0.910971	low
TCGA-06-1804	1.13425	1	7.21644	0.597228	1.18791	3.97429	0.695962	4.22527	0.583503	2.27463	3.21228	3.96168	3.1347	2.81926	5.20881	6.93603	0.991976	4.35622	3.75602	4.10632	3.23466	2.35722	high
TCGA-S9-A7QZ	2.26301	0	7.08242	1.46035	3.97335	2.20307	2.48115	4.37321	2.11255	0.814991	7.80325	2.02417	5.49712	3.40933	3.77143	4.05589	0.555723	2.04999	4.89545	0.654002	4.27659	-0.72156	low
TCGA-HT-7480	6.26575	0	6.98414	2.47684	4.0575	2.86474	1.45837	4.7952	2.82378	0.91198	6.70807	2.7844	6.3755	4.24032	3.24166	4.32087	1.91093	0.700816	5.52505	0.465568	4.27742	-1.25499	low
TCGA-DB-A4XG	6.07945	0	6.6446	2.10694	3.92234	2.49898	1.73632	5.35336	2.85797	0.931739	7.47198	1.98993	5.11354	3.33551	4.01602	4.92426	1.53814	0.752494	6.2551	0.934731	4.78143	-1.35458	low
TCGA-CS-6668	4.16164	0	7.56203	1.21508	4.3647	1.93911	1.19492	4.12534	2.34657	1.23739	7.96522	1.91955	4.13448	3.29406	5.1649	5.07197	0.818086	1.45243	4.92176	0.469591	4.78143	-0.682051	low
TCGA-VW-A8FI	0.671233	1	6.36222	2.1339	0.50966	4.26301	1.39739	3.91492	0.942585	4.56002	5.53029	2.971	1.14798	0.800221	4.12456	5.30462	0.561056	5.221	3.39339	1.70948	3.54821	2.25014	high
TCGA-HT-A5R7	1.68493	0	6.68651	1.41263	3.23982	2.61399	2.68575	3.90013	2.93356	2.64133	6.85651	2.47574	7.36731	4.54006	3.85127	3.64104	0.652257	1.75379	4.5926	0.468871	4.45961	-0.420374	low
TCGA-TM-A7C4	4.0274	0	6.16541	2.15859	3.58536	2.26081	2.4403	4.81166	2.76171	1.08458	6.21917	2.32181	7.25261	4.46021	3.84507	4.3461	0.869372	0.711145	4.76097	0.466612	4.06857	-0.885286	low
TCGA-12-0619	2.90959	1	7.05476	0.617726	0.394689	4.15158	0.661827	5.72865	0.934549	6.54676	7.23892	2.97739	1.20768	2.96136	6.49301	6.15935	0.906943	1.61611	4.2052	3.15006	3.49736	1.65595	high
TCGA-DH-A669	2.51781	1	7.82042	2.28694	3.31227	3.67767	1.61974	3.94267	1.94852	2.59243	6.37918	4.43225	1.76946	3.47706	4.59627	6.7128	0.662741	3.4996	6.51173	0.780095	3.59609	0.507183	high
TCGA-P5-A5F4	0.632877	0	6.60984	0.978144	3.94954	2.62404	2.59748	5.45639	2.57547	1.40612	5.85324	3.03481	7.21172	3.90301	4.06226	4.98196	0.666585	0.720814	4.40126	1.25069	4.26871	-0.680564	low
TCGA-DU-A6S7	1.74795	0	6.20549	2.63612	2.51695	3.49659	1.83318	5.13186	1.73779	1.79074	8.32489	2.23391	1.44721	3.06778	5.13408	5.20735	0.663409	0.743886	3.42458	1.32702	3.94007	-0.0776638	high
TCGA-02-2485	1.28767	0	7.93668	0.856556	0.70431	3.61858	0.981101	4.35135	1.90669	3.51785	6.61545	4.83671	2.76883	2.99875	4.64488	4.80868	1.47495	5.17077	1.79991	1.70861	3.48318	2.29155	high
TCGA-S9-A7QY	2.36438	0	7.1424	1.65138	3.7008	2.23022	1.9024	4.80321	2.0448	2.11462	7.31	2.18598	5.04423	3.32209	3.51906	4.91353	0.61719	0.671156	5.17426	0.590695	4.14481	-1.0734	low
TCGA-02-0047	1.2274	1	7.2072	2.35232	2.43316	4.11206	1.88111	6.63111	1.8904	4.45307	7.58609	3.06169	3.70136	3.09095	5.34102	6.71968	1.56518	3.44485	4.54436	1.57053	3.88362	1.05509	high
TCGA-FG-A87N	1.55342	0	7.26101	2.73017	3.47816	3.11686	2.47085	4.73767	2.94138	3.01332	6.25422	2.65553	4.12727	2.50476	4.03706	5.71421	1.99376	4.10354	3.05891	0.837559	3.72867	0.78957	high
TCGA-FG-8191	2.71781	0	6.73519	1.04802	2.34494	2.94122	1.53191	5.84548	2.20158	9.80842	8.82397	1.70345	2.61433	4.46222	4.80469	5.10602	0.656708	0.736452	4.77831	1.74213	4.64253	-0.648715	low
TCGA-E1-A7YI	0.30411	1	7.63755	3.01869	3.04968	3.7641	3.06942	4.80038	1.60915	2.55881	5.13966	3.29039	2.50907	3.52795	4.97205	6.06241	5.51863	3.21029	2.27889	1.16915	3.58796	1.09347	high
TCGA-HT-7856	3.25753	0	5.90783	0.972254	3.70787	2.45289	3.40245	3.89276	3.03338	1.45513	6.68524	2.39997	7.64373	4.33978	3.44742	3.52081	0.595381	0.974238	4.36343	1.14174	3.97297	-0.747101	low
TCGA-27-2521	1.39726	1	7.85401	2.38353	2.1145	2.74155	1.46529	5.93267	1.85219	2.88728	7.65848	3.88893	1.45013	2.2802	5.61535	4.44955	1.96853	3.87599	7.71459	2.02786	3.97799	0.591601	high
TCGA-S9-A6TZ	3.06849	0	6.44997	2.29582	2.42846	3.70194	2.64543	5.40784	2.34714	1.61372	8.52588	3.24253	3.55754	3.4249	3.59482	4.50212	0.66696	0.75572	5.83766	1.34612	4.42248	-0.903043	low
TCGA-DU-A7TA	7.0274	0	6.90049	2.84766	2.66892	3.14641	1.58283	5.56385	2.0039	4.07099	7.39991	3.44252	3.67358	2.27179	3.54073	5.9484	0.845655	0.670152	3.51386	1.80082	3.9299	-0.271726	high
TCGA-06-0132	2.11233	1	7.0352	0.658204	2.57637	5.18839	2.13499	5.356	1.84625	3.8505	6.93844	3.62824	6.05384	3.27141	4.92943	5.05959	1.17775	1.031	4.07415	2.67786	4.11288	0.819011	high
TCGA-32-1970	1.28219	1	7.12076	0.869728	1.70801	4.7774	3.74963	4.36401	0.607327	2.57427	5.74354	3.93654	3.33419	1.78275	4.42858	6.32015	2.25212	3.89414	2.88161	1.42521	3.56494	1.99276	high
TCGA-06-0882	1.73151	1	7.14124	0.380128	1.34513	4.66787	2.32111	5.08185	1.19498	4.93681	5.57873	4.70859	4.38283	2.0368	4.79764	5.16306	0.851142	1.23995	2.43258	2.63258	4.06642	1.45201	high
TCGA-DU-5871	1.57808	0	6.34474	1.16719	3.30604	2.94965	2.55148	5.47992	1.638	1.87107	7.42231	2.75305	4.317	3.52089	4.86086	4.16934	0.956604	0.671633	6.01171	1.37111	4.12927	-0.639235	low
TCGA-14-1402	2.67123	1	7.79591	0.584108	1.15597	4.85249	0.881228	5.97553	1.35277	3.67628	6.27043	3.34609	2.7371	1.39296	5.26812	4.99436	1.08246	3.82804	4.35287	4.0208	4.97932	1.60427	high
TCGA-E1-5303	5.62192	1	6.35382	1.6261	2.46877	4.34756	2.8921	5.6948	1.56093	3.5658	8.31552	2.4846	1.83694	2.95766	4.5727	5.40987	0.713078	0.779658	6.04029	1.35586	4.28492	-0.426096	low
TCGA-32-1982	0.389041	1	8.05681	0.639435	1.11818	4.77907	2.24642	5.42306	0.720411	5.14636	7.36339	6.5402	3.68612	2.32647	5.51175	5.43372	1.82304	1.01715	4.89854	2.93274	3.645	1.5333	high
TCGA-DU-A76L	2.23014	1	7.32691	0.458112	0.450011	4.0806	1.63963	6.32183	0.567843	5.84985	6.02016	4.46387	4.90356	3.13962	6.34904	6.30833	0.599818	3.55544	2.46664	3.42721	4.09144	2.50305	high
TCGA-DH-A66B	3.50411	0	5.48491	1.93833	2.7919	4.16845	1.56806	5.72149	1.72383	3.22008	5.777	2.60113	1.74522	3.72066	4.40196	4.99593	1.24742	0.812494	3.89455	0.46855	4.10435	-0.398323	low
TCGA-P5-A735	0.8	0	5.27762	2.69494	3.36453	2.91845	2.37626	5.22902	2.12343	1.9797	8.20038	2.0659	3.93787	4.70375	4.74364	3.15553	0.768268	0.687878	5.44947	0.483863	3.53043	-0.856801	low
TCGA-DU-6399	5.47945	1	5.8773	1.72194	3.64133	3.59656	2.17424	5.40723	2.54117	1.78171	7.68709	2.99733	2.9231	3.87644	4.85933	5.98588	0.608492	0.671486	5.20357	1.07628	4.02761	-0.638572	low
TCGA-E1-A7YH	7.76712	1	6.6768	1.62169	1.9986	3.18676	2.04742	5.2033	1.15707	1.6151	8.02129	1.47585	1.8392	3.2214	4.24161	3.25061	0.584894	0.695338	4.03335	0.465402	4.17587	-0.579029	low
TCGA-FG-8188	1.24658	0	6.82749	2.57793	2.57557	3.28133	2.15825	5.31835	1.68956	2.49073	8.09242	2.74208	1.7835	2.8607	4.56634	5.09896	0.569276	0.787653	4.56474	0.919435	4.18042	-0.42366	low
TCGA-HW-7490	3.8	0	6.15615	1.57989	2.05732	3.77814	2.74621	5.87547	1.96309	2.4388	7.22742	3.65282	3.93387	3.22447	4.48594	4.97005	2.47769	0.803737	6.14378	0.909079	5.21588	-0.604955	low
TCGA-HT-7478	0.531507	0	7.61298	1.8082	2.7919	4.32628	1.04853	5.12009	2.34628	5.5913	6.00624	2.83966	4.63987	3.46024	4.39637	4.4093	1.39314	0.698564	4.69583	3.12219	4.47803	-0.00296388	high
TCGA-27-2524	0.632877	1	7.192	0.858909	0.761434	4.71932	2.35919	5.95362	0.790049	6.58975	5.76231	4.73535	2.75991	1.71424	5.5069	4.52221	5.07534	3.51799	2.98497	1.94296	4.22508	2.15842	high
TCGA-32-1980	0.0986301	1	6.67137	0.5438	2.5406	4.50422	2.71395	5.24404	2.27822	3.92327	6.54301	4.75957	6.93275	3.75274	4.71444	4.42788	1.12225	2.56887	4.85628	2.09031	3.97629	0.982382	high
TCGA-S9-A6U5	2.71781	0	5.97949	1.45348	3.60319	3.25937	3.11769	5.02425	1.63821	1.99519	7.38577	2.15004	4.64888	3.22167	3.52366	3.86518	0.584448	0.685938	6.57147	0.714582	4.37202	-1.22426	low
TCGA-HT-7855	1.60274	0	5.92616	2.06662	2.5543	2.93228	2.78336	5.7599	1.7573	1.57218	7.80325	3.11028	2.29542	2.93187	4.82101	4.50306	0.928425	0.672937	3.71384	0.992806	4.97222	-0.664785	low
TCGA-06-0646	0.479452	1	7.47819	0.509368	1.96459	4.56604	2.47357	5.07446	0.947804	5.68097	6.78712	3.64349	2.79063	2.20998	5.12294	6.17083	2.2674	3.74028	1.56424	2.04866	3.49001	2.13187	high
TCGA-S9-A6WH	3.2137	0	7.16732	1.25606	4.06371	2.40967	2.1812	4.59987	1.32675	1.71466	7.68853	2.58436	4.74346	4.30753	3.92829	4.4093	2.1227	1.40856	4.44262	1.96854	4.60296	-0.987053	low
TCGA-S9-A6WL	2.59178	0	7.18244	2.09979	4.34037	2.68567	1.92585	4.67861	1.89373	1.82823	7.51425	3.56188	5.67148	4.65711	4.5577	6.26115	2.2284	1.4989	4.37751	0.710224	4.12313	-0.445258	low
TCGA-27-1831	1.38356	1	8.25343	0.509191	0.890723	5.33465	1.30926	6.1032	0.391641	3.94307	5.85411	5.50182	0.823335	0.66084	5.37122	5.37119	3.90517	1.54094	4.49643	1.22144	5.19209	1.22755	high
TCGA-S9-A6WP	1.55342	0	7.6531	0.696761	4.14995	3.20461	2.10754	4.80275	1.87747	2.36979	7.69824	2.73422	4.24834	2.36332	3.65339	5.06698	0.595662	0.85484	5.11412	1.01805	4.10556	-0.695295	low
TCGA-DU-A76O	1.43014	0	6.71102	2.10866	3.79005	4.69274	2.44602	4.32187	1.753	2.4892	7.64803	2.22442	3.14203	3.71865	3.99854	4.46201	0.616608	0.711926	5.01184	1.83666	3.47442	-0.372713	low
TCGA-DU-5872	1.45753	0	6.32132	0.483576	1.96063	4.21233	2.2039	5.99258	1.26201	3.41824	6.6548	4.20717	2.62618	3.03211	4.66199	4.68361	0.821866	1.02514	5.66118	1.80725	3.762	0.164452	high
TCGA-32-2632	0.736986	1	6.94782	0.535227	0.529746	5.0082	1.8878	5.09825	0.578903	4.15063	8.24758	4.36095	2.09875	1.83988	4.74213	5.06086	7.70646	5.39405	4.51547	1.56252	3.56665	2.35406	high
TCGA-HT-A617	1.34521	0	6.91996	0.445578	1.21781	4.75633	2.35305	4.33216	1.1007	3.20239	7.9081	4.60935	4.317	2.85225	4.20185	6.26929	0.649346	2.15526	5.10749	0.467041	4.98752	0.699183	high
TCGA-DB-5276	6.07671	0	6.28339	1.48556	2.62647	3.24011	2.52218	5.4016	2.37418	2.53175	5.40916	3.35147	6.05384	4.0893	4.5901	4.28618	0.642432	1.02522	4.25487	0.467373	4.12768	-0.0294135	high
TCGA-06-0210	0.616438	1	7.51595	1.33466	0.340557	4.40498	1.30825	6.67897	0.874434	5.40037	5.82336	3.39037	1.41165	1.25095	6.41878	6.28415	0.591157	4.42073	2.27214	2.78578	3.46441	2.91438	high
TCGA-HT-7879	0.306849	0	6.73326	3.0007	2.411	3.28164	2.41709	4.98969	1.23442	1.61372	7.71507	3.32908	2.61462	3.85383	4.53998	3.40208	0.582755	0.670686	5.14518	0.874113	4.0333	-0.533537	low
TCGA-TM-A84G	3.3863	0	7.51171	1.80666	4.50813	2.36223	1.01819	4.28118	2.7227	1.42533	6.39585	2.59499	3.60993	4.9559	3.7834	4.37947	0.652976	0.811647	4.19771	0.868376	4.59427	-1.45943	low
TCGA-QH-A65V	1.05205	0	6.84391	1.87197	3.08966	3.3016	2.18177	5.05147	1.57757	2.22798	7.71365	2.06919	4.82136	2.58912	3.39302	2.6737	0.727797	0.957202	6.0408	0.695442	4.3996	-0.902726	low
TCGA-DU-8166	1.4137	0	5.47578	1.33875	3.22344	2.75503	2.57771	5.60264	3.29919	2.84932	6.89002	1.86544	5.15902	4.42798	4.11329	5.90152	0.556892	0.670887	4.57952	2.78051	4.1865	-0.889943	low
TCGA-06-0139	0.991781	1	7.71804	0.650305	0.82628	6.15221	1.5615	6.54482	0.651685	5.20286	6.89947	5.95455	2.21638	1.31651	5.60878	4.80685	1.38337	1.95373	4.96439	4.78538	3.52149	2.05929	high
TCGA-06-5411	0.69589	1	7.27666	0.808372	2.45625	4.07768	2.99489	4.65261	2.33646	3.44357	6.42278	3.9924	6.43576	3.16156	4.35915	4.65257	0.560211	3.76572	4.54763	2.22335	4.28691	1.13074	high
TCGA-S9-A6U2	2.48767	0	6.93543	1.26649	3.76739	3.40746	2.08887	4.99474	1.7047	1.74986	7.88994	2.32704	4.13015	2.91015	3.77732	4.54935	0.558217	0.741164	5.24327	0.794327	5.0489	-1.10829	low
TCGA-12-3652	2.90959	1	6.00351	1.23195	0.626594	4.64225	4.0184	6.27068	0.877922	5.80948	8.21719	3.47439	3.22211	0.791998	5.43526	5.22014	3.37222	4.11299	1.31181	0.907412	4.62858	2.26134	high
TCGA-E1-A7Z4	12.0877	1	5.85619	1.18656	2.73039	3.39567	2.00151	4.89725	1.8671	3.89105	8.42011	2.44202	2.40101	4.43228	4.52691	3.545	0.751856	0.736335	4.5785	1.18984	4.4813	-0.800702	low
TCGA-DH-A66F	1.43288	0	6.64203	1.56154	3.41232	2.83795	1.70018	5.60264	1.48902	1.47841	7.06231	2.76979	2.78202	2.44301	3.39671	4.02304	0.559288	1.46058	5.68745	0.853194	4.72473	-1.17052	low
TCGA-QH-A6CY	1.11781	0	6.29459	1.56896	3.63007	3.26907	1.89238	4.77517	2.2544	1.72226	7.68038	2.17208	6.62193	4.35276	3.63069	3.60712	0.557623	0.671406	5.22349	1.38313	4.68048	-1.10308	low
TCGA-CS-5396	4.46849	0	7.11396	0.946651	3.00141	2.8848	1.49091	5.68245	2.46297	1.60112	7.45267	2.86823	2.41255	2.295	4.60954	4.72906	0.672648	1.56719	4.62271	1.14166	4.61125	-0.404979	low
TCGA-E1-A7YM	1.77534	1	7.02894	0.472909	0.721176	4.06055	2.86087	4.15847	0.966952	5.22167	6.84598	3.07471	4.58143	1.25517	3.71105	5.37926	0.640353	0.870729	3.3572	1.86553	3.84375	1.05505	high
TCGA-28-2514	0.438356	0	6.99988	1.16864	2.46607	3.73979	2.31712	5.41577	1.3501	3.84067	6.41384	4.92614	4.66913	3.07837	5.81816	6.02981	1.94754	3.39031	2.18182	2.03035	4.28165	1.66018	high
TCGA-DU-5852	0.561644	1	6.75362	0.859598	1.50574	4.43253	2.50957	4.14349	1.14517	3.96349	3.65805	4.78998	3.75564	3.62757	4.74622	6.13752	1.20053	4.81952	2.4285	0.744886	3.91355	2.14829	high
TCGA-FG-A4MY	1.97534	0	7.36297	1.48767	2.22624	2.40071	4.12915	4.86915	1.37315	2.69351	6.047	2.13243	1.75901	3.27344	4.16635	5.18063	0.576497	1.39501	3.21656	1.13576	3.86603	-0.175348	high
TCGA-32-4213	1.65479	0	7.3346	1.10944	0.585889	5.02342	1.5719	5.7524	0.989776	5.06683	6.56594	5.10367	0.970989	1.94804	5.48926	5.47579	2.04738	3.31835	2.04332	2.71398	3.86648	2.21142	high
TCGA-19-2619	0.805479	0	7.17309	0.895111	0.597696	3.78368	2.42313	5.70345	1.01188	4.00455	8.09813	4.69618	4.30489	1.70512	4.97363	6.23778	1.20248	4.1872	1.47291	3.55978	4.00206	2.29355	high
TCGA-12-1597	1.84932	1	7.39812	1.39915	3.55213	3.96458	1.87271	5.7991	2.43237	2.89163	7.88682	3.39849	4.15174	2.99464	5.20155	4.74981	0.743612	4.55196	3.74713	1.68461	3.84334	1.15701	high
TCGA-HT-7611	4.8	0	6.19831	1.67616	1.77103	3.38204	2.67277	6.30944	1.67742	2.68977	4.61658	2.20009	2.07713	5.25408	5.56377	5.2118	0.558075	0.809254	5.15477	0.913872	4.24876	-0.3228	low
TCGA-S9-A6WD	6.27123	0	6.75078	1.02317	4.10233	2.79992	1.80081	4.83415	2.23442	1.08108	7.64678	1.78854	4.45488	2.70758	4.14168	5.80231	0.556227	0.685393	5.88157	0.712368	4.1252	-0.892416	low
TCGA-VV-A86M	1.33425	0	6.99879	1.69584	2.63834	3.60236	1.24551	5.61895	2.09077	1.66373	8.77136	3.52562	0.960824	2.77428	6.04416	4.54364	0.785455	1.04882	3.82178	0.966121	3.99053	0.283897	high
TCGA-HT-7468	0.556164	0	7.45345	1.48575	4.12463	3.09923	1.5738	5.69622	2.70869	1.20223	6.63847	2.88758	3.65915	1.77218	3.71171	5.28243	0.619414	0.760514	5.83281	0.99528	4.85504	-1.12848	low
TCGA-DB-A4XF	2.79726	0	7.21533	1.29445	2.74851	3.85628	1.28273	4.50074	2.44673	2.47237	7.16423	2.09101	5.46319	4.97952	4.86161	6.35128	0.690696	0.771605	3.48572	0.470133	4.31839	0.0434739	high
TCGA-HT-8108	0.208219	0	7.11158	1.16849	2.61458	5.02598	1.17346	4.76352	2.57156	1.88526	7.46076	2.70398	3.22059	4.24243	4.90098	4.73435	0.556095	0.670322	4.51251	3.02538	4.28411	0.0254599	high
TCGA-FG-7637	3.33973	0	8.02423	1.39185	3.67472	2.83671	1.22648	4.06615	2.87155	3.46806	7.24956	2.05719	2.62819	2.87648	3.62935	6.47669	0.702901	0.781767	4.89475	1.45892	4.83809	-0.998956	low
TCGA-14-0790	1.14795	1	7.29902	1.03872	0.526696	4.56119	1.14556	4.91846	1.01196	2.83635	4.78516	5.09798	2.01856	1.64267	4.84829	4.56449	1.13006	2.56197	4.31573	0.957472	4.31142	1.48776	high
TCGA-P5-A780	0.19726	0	6.53332	3.1439	3.01083	2.77125	1.42383	4.96354	1.62044	2.59129	7.17641	3.14231	3.46382	2.79304	4.6706	3.39145	0.594518	0.684392	5.26649	0.546174	3.80366	-0.380226	low
TCGA-14-1034	1.32877	1	6.56853	0.399334	0.648607	4.04101	0.765996	6.78193	0.615888	4.24141	6.89712	3.85118	1.61324	2.45443	6.50698	6.60168	1.73259	1.32808	1.30785	1.75901	4.5593	1.48046	high
TCGA-DU-6401	7.28767	1	5.24431	1.2511	3.35403	2.65093	2.96587	6.19658	1.46112	4.0508	7.52996	3.36538	2.3876	3.58892	4.71115	5.40842	0.698752	0.850603	4.36309	2.82423	4.32044	-0.79996	low
TCGA-HT-7605	0.380822	0	6.14273	1.63384	3.85745	2.97358	1.96917	5.12594	2.74037	1.46671	5.33489	2.79755	6.6304	3.92509	3.20319	4.22016	0.610567	0.711629	5.56601	0.558467	4.61704	-1.24771	low
TCGA-CS-6188	2.23014	1	6.58996	0.947278	0.647819	4.09367	2.39768	4.7432	1.16904	2.46267	6.13529	3.53912	2.5589	1.66101	5.21612	6.49085	0.71199	3.23327	2.41314	1.03911	4.41229	1.81145	high
TCGA-DU-A7TI	3.2411	1	7.40193	1.78906	3.28799	2.63731	2.25804	4.52261	2.19248	2.78553	6.84451	1.70215	5.54536	4.3819	4.59081	5.19949	1.02666	0.669862	4.64263	1.07732	4.04858	-0.444098	low
TCGA-DB-A4XC	3.89315	0	6.80706	1.25924	2.97361	3.62919	2.24584	4.25837	2.2386	3.23522	7.77616	1.62208	5.76808	4.01246	4.56634	3.39644	0.561659	0.766256	4.98943	1.45143	3.94173	-0.157386	high
TCGA-FG-A4MX	1.5589	0	5.80018	2.93508	1.83484	2.06735	2.33378	4.78772	1.2991	2.48035	6.2424	2.2519	2.15223	1.28172	4.46981	4.28588	1.56843	0.909398	3.07705	0.91796	4.13547	0.015434	high
TCGA-HT-8105	0.520548	0	8.14005	2.3276	4.21369	1.85006	1.3516	4.32265	2.23126	5.43935	7.05274	2.82084	6.29288	3.93519	4.38398	4.197	2.68645	0.793032	4.57885	3.73315	4.54034	-0.682383	low
TCGA-06-0129	2.80548	1	6.96524	2.64744	3.4534	4.22292	0.833327	4.1513	2.07966	2.77182	6.59149	2.36912	1.01535	5.12646	4.92788	6.43586	1.1476	3.61496	1.99852	0.717696	3.46398	0.7672	high
TCGA-CS-4942	3.65753	1	5.74597	1.01553	3.30376	4.76745	2.56736	5.5257	2.27511	2.50236	6.5455	2.51418	4.20771	3.02313	4.78265	5.58957	0.669035	1.60869	5.84149	0.470378	4.39141	0.00149807	high
TCGA-76-4931	0.764384	1	6.86262	1.5401	1.05057	3.29267	1.19998	5.41577	1.12766	4.36366	5.8604	4.29292	3.69104	1.60926	4.91776	5.6496	1.83305	1.50261	2.71469	0.782853	3.29646	1.4465	high
TCGA-TM-A84R	1.55068	0	5.93487	1.12684	3.55735	2.35361	2.94211	4.30871	3.67887	1.2352	5.48372	2.26226	7.97855	4.72169	3.49711	3.98784	0.609517	0.671509	3.58541	1.01217	4.66025	-0.967319	low
TCGA-FG-A60L	1.79452	0	7.15932	1.94567	3.56924	3.27804	2.71428	4.71315	1.24597	2.26548	6.23166	2.02742	3.01168	2.85692	3.69743	4.7848	0.572919	0.880676	5.88842	1.3104	3.35602	-0.587051	low
TCGA-DU-A7TG	3.70137	1	6.03913	0.799091	3.21395	2.38185	2.79735	3.73998	3.17698	2.87786	6.15514	2.43809	7.81929	3.61774	3.23072	3.36281	0.705751	0.761037	4.00685	4.1003	4.41269	-0.621944	low
TCGA-HT-7880	0.443836	0	6.17442	0.835362	2.80461	2.81986	3.60523	4.56499	2.47398	1.29631	6.67506	2.03312	7.22458	4.20157	3.68242	4.28492	1.78339	0.702332	4.66894	1.84533	3.63164	-0.415533	low
TCGA-TM-A84B	2.07671	1	6.99243	0.818789	0.415426	4.37487	1.01575	4.62073	1.60613	2.85898	6.78065	4.36451	3.50117	2.08414	5.02369	5.89451	0.558274	3.16547	1.05054	0.467113	4.49125	2.03148	high
TCGA-HT-7608	1.83836	0	5.30618	0.959654	3.33399	3.81723	1.79167	5.47609	1.70578	2.41177	7.12085	2.55955	4.22981	3.2737	3.38245	5.10563	1.2628	0.677785	6.6982	1.62446	5.21375	-1.41266	low
TCGA-DU-6406	1.40274	1	7.40606	1.16035	1.01785	3.70538	1.4943	4.02492	0.890871	3.35072	4.8231	4.61782	3.04969	1.51654	4.35698	6.59243	3.90438	3.67534	1.61412	0.646413	3.42576	2.21948	high
TCGA-HT-7469	0.961644	1	6.72587	2.87081	1.43486	2.91845	0.867501	5.80512	0.664973	2.23102	5.4826	2.06725	1.90349	2.26591	3.13369	4.67902	0.557955	0.815331	1.33357	1.55342	4.44269	-0.335757	low
TCGA-VM-A8CF	1.66849	0	6.06641	0.760586	1.63582	3.88897	2.79006	5.97136	0.54488	3.30254	6.43526	2.99609	2.16002	1.95379	3.59447	4.42173	0.627294	0.969948	5.64517	0.51832	3.20396	-0.0127326	high
TCGA-DB-A75M	1.49041	0	6.36997	1.97358	2.09348	2.9099	2.04852	5.47867	1.23262	2.06176	6.57803	2.50411	1.64321	4.10593	4.71623	4.18154	0.560211	0.746554	6.42145	0.693545	3.69692	-0.658493	low
TCGA-S9-A6U9	7.99452	0	6.55063	1.69475	1.623	3.62963	2.33037	5.51075	1.0428	8.25061	8.05779	2.74872	2.79618	3.92561	4.8692	4.6927	0.604428	0.710507	5.07104	1.06081	3.84416	0.085449	high
TCGA-DH-5143	3.83836	0	5.92677	1.54355	3.82718	3.67419	2.54632	5.1837	2.29711	1.89583	6.74474	2.52493	5.81398	4.44973	4.8479	5.0629	0.803065	0.790703	5.73615	1.04217	4.3298	-0.578661	low
TCGA-FG-7641	1.71781	0	6.29001	1.57597	3.36749	2.64878	1.76656	4.44238	2.56219	1.36013	7.77916	1.64795	6.57577	4.0452	3.32222	3.37312	0.611419	0.715459	5.16686	0.752173	4.62075	-1.23158	low
TCGA-E1-A7YQ	4.32329	1	6.70451	0.624355	0.877176	4.62222	1.35759	5.05198	0.842613	4.7127	7.34752	4.4671	2.29137	3.65576	4.42718	6.41314	0.598419	2.11229	3.47273	2.11012	4.05435	0.968403	high
TCGA-06-2565	1.3863	1	8.06714	1.47678	0.385961	3.6898	1.37892	5.44061	1.27309	3.69977	2.86351	4.92273	2.45673	1.15657	5.03989	6.19206	1.10007	3.66528	1.63241	0.974555	4.49529	2.20198	high
TCGA-06-2562	1.04658	1	7.39672	0.913351	0.859606	4.26764	0.972202	5.65822	0.902914	6.3443	5.00825	4.93982	4.48037	1.17294	5.99084	6.09808	0.852964	3.3943	2.56212	1.92002	3.74513	2.79312	high
TCGA-14-2554	1.45753	1	7.71152	0.635256	0.895686	4.66092	2.73211	5.67801	1.35866	3.77579	5.36742	5.02031	2.8538	1.42558	5.11249	6.6157	1.32435	3.48607	4.23707	2.76339	4.14035	1.96473	high
TCGA-DU-7301	2.1589	1	6.25852	1.98697	2.77455	3.207	1.87351	5.57197	2.17759	2.35645	6.346	2.88308	1.1733	3.3021	4.96363	5.66012	0.564277	0.790115	5.49916	1.57362	4.78466	-0.742919	low
TCGA-S9-A7J0	1.66849	0	6.81085	2.56564	4.64009	2.19765	1.30493	4.02974	2.41475	1.8694	6.01869	1.91327	1.81822	3.99865	5.13865	4.84649	0.560998	3.06544	4.35415	0.561178	3.99832	-0.282843	high
TCGA-HT-7610	4.67397	0	6.00093	1.75019	3.43698	2.42817	1.77995	4.78961	3.47265	2.63933	6.96287	2.3422	7.17275	5.21655	4.24263	5.14502	0.568189	0.678299	3.75462	0.886792	4.64013	-0.842614	low
TCGA-DB-A4X9	3.86849	0	6.22576	0.50699	3.00571	2.74493	1.47047	5.3409	2.13157	7.51127	7.14195	1.2027	4.84712	3.58667	3.71575	5.39254	1.07844	0.674792	4.87221	0.470173	4.2787	-0.770425	low
TCGA-P5-A737	1.01918	0	7.04721	2.98466	4.10596	3.14341	1.82142	4.05356	2.90085	2.53876	6.08574	2.03191	4.50424	3.97794	3.56024	5.37686	1.31886	1.03894	4.5785	0.4674	3.95758	-0.77509	low
TCGA-HT-8558	1.14521	0	6.02851	0.640618	3.17795	2.0085	3.21806	3.68307	3.13742	1.49433	5.75755	3.00521	8.1628	4.35152	3.2814	2.60227	0.716481	0.768787	2.93757	1.50809	4.30857	-0.647326	low
TCGA-06-0744	3.90685	1	6.97972	1.16784	0.707985	3.46064	1.41157	4.02455	0.523584	3.59077	3.94569	5.11399	2.55982	1.65718	4.22383	6.16014	0.600983	0.686012	3.00134	0.766001	3.7291	1.10199	high
TCGA-HT-A616	0.150685	0	6.77836	1.60389	3.90054	2.34443	3.13329	4.95218	2.51476	1.82715	5.46448	2.09184	7.11149	3.39698	4.43211	4.16152	0.703565	0.81405	3.93662	1.39891	4.52519	-0.505963	low
TCGA-DU-6408	9.50685	1	6.05717	2.16189	3.33017	3.0773	3.73072	5.28024	2.00866	2.19833	6.77924	1.72999	5.26297	3.36331	4.01602	5.00747	0.630052	3.138	5.50954	0.895165	4.16838	-0.142266	high
TCGA-CS-6670	3.90685	0	6.40044	1.049	3.99905	2.30205	1.90404	4.44317	2.5853	2.17537	7.19393	1.97476	5.9589	3.77627	3.25174	4.24834	0.686079	1.0962	5.82569	1.105	4.96088	-1.47311	low
TCGA-FG-5962	3.98082	0	6.90868	1.10248	4.57815	2.99037	1.77707	4.16678	2.93328	1.36593	7.27239	2.70271	6.71616	4.34229	3.66269	5.39063	2.09351	1.09543	4.41544	0.824195	4.35081	-0.845398	low
TCGA-06-0645	0.479452	1	7.54461	0.800633	0.826581	4.74052	1.63843	5.87789	0.913491	6.49493	6.59666	4.52327	3.19415	1.889	5.73817	5.84345	3.77928	3.24884	3.11909	2.65108	3.42266	2.4613	high
TCGA-DU-A7TB	4.29315	0	6.13798	1.76589	3.14576	2.64204	4.6797	4.64118	2.32295	1.73191	6.55837	2.9742	4.91426	2.17774	2.796	4.36417	0.742278	2.32878	2.22562	0.748363	3.42724	0.0373199	high
TCGA-S9-A6TV	1.56438	0	7.192	2.31644	1.90836	4.44034	1.48704	6.38818	0.639005	4.92301	6.79007	3.06806	0.507328	2.48787	6.25549	5.32397	2.21976	1.1304	2.39966	0.875499	4.02927	1.02982	high
TCGA-DU-5855	0.567123	0	6.33641	1.77642	2.88276	3.3067	1.92335	4.78355	2.08458	2.76443	7.47782	2.95926	4.27419	3.49427	5.16706	5.39254	0.919329	1.11958	5.75732	0.731233	4.29647	-0.111651	high
TCGA-06-5410	0.29589	1	6.41598	0.533901	0.913954	5.63563	2.36398	6.53035	0.645398	5.31292	7.43797	4.79028	2.74828	1.46378	5.46998	4.50697	0.713078	1.23268	3.83409	5.41772	3.40956	1.72333	high
TCGA-DU-A76K	0.950685	1	6.39887	1.00708	2.54516	3.85968	2.21059	3.97197	1.36573	2.10328	7.13175	2.21091	6.56649	2.86388	3.83614	4.03263	1.94024	2.78785	3.71642	1.13066	4.0186	0.733473	high
TCGA-14-0871	2.41096	1	7.39273	2.50322	0.897671	1.74723	2.89175	5.67242	1.07266	4.87513	5.3529	2.85444	2.60538	2.59959	4.9672	4.39088	6.61108	1.7603	1.75824	1.30783	3.50296	0.921795	high
TCGA-DU-7010	1.24932	1	7.05705	2.84843	3.02343	3.04515	1.0029	4.92788	2.55593	2.0943	5.85281	2.74366	3.64255	3.53418	3.85814	6.48701	0.589239	0.933165	2.68209	1.2456	4.48923	-0.428144	low
TCGA-TM-A84F	4.92055	0	6.9117	2.49305	1.99784	4.32223	2.3299	4.96851	1.89246	2.94142	7.57837	2.93327	4.21749	2.46366	3.66444	3.86396	0.598152	1.12718	5.35319	1.04976	3.8095	0.0669431	high
TCGA-FG-A70Z	0.89863	0	6.63068	1.15322	3.21055	4.04476	3.33762	4.29364	1.51145	2.68749	6.51367	5.0466	5.36742	2.57065	4.44756	4.87008	3.1077	3.60944	3.17564	1.18174	4.04984	1.23091	high
TCGA-FG-A87Q	0.476712	0	6.3116	0.520737	0.620338	5.09529	1.68951	4.51373	0.480337	2.76651	6.88685	4.21398	3.01135	2.28678	4.53856	5.46782	0.557982	3.6208	3.2205	1.06271	3.06961	2.17081	high
TCGA-FN-7833	2.29315	0	7.06134	1.57638	2.12454	4.40972	1.88508	5.24576	2.3435	3.06656	6.10712	2.71717	1.46393	4.98647	4.29681	4.49194	0.613047	0.671614	5.28286	1.51104	4.12066	-0.567016	low
TCGA-E1-5319	7.96438	1	6.07217	1.2862	3.59322	3.04367	3.58804	4.92386	2.17215	2.36833	7.31	2.83184	4.111	4.12975	3.93035	3.88733	0.572087	1.04001	6.30314	1.49521	4.85129	-1.29446	low
TCGA-DU-5853	1.11507	0	5.95131	2.21176	2.90253	4.03675	2.55506	5.3385	2.03275	1.97301	7.49648	2.05881	4.07074	4.45955	4.83568	4.07708	0.592667	0.695511	4.96759	1.49446	4.27534	-0.493306	low
TCGA-19-2625	0.339726	1	7.1356	0.539272	0.377191	3.38236	0.596996	5.49785	0.643779	6.30359	6.92001	4.15579	0.333835	2.02843	6.29458	6.09233	0.70102	2.16148	2.24423	1.08044	4.15145	1.73239	high
TCGA-TM-A84T	1.98356	0	6.54743	3.00494	2.99941	3.11622	3.45916	5.34208	2.28397	2.23433	7.63629	2.92776	1.55782	3.90806	4.80882	3.84574	0.558792	0.882407	4.803	0.467497	4.08187	-0.721446	low
TCGA-06-0686	1.18356	1	7.45891	1.93153	2.53648	3.15368	2.79405	5.73904	1.42202	5.34771	6.79375	4.47309	4.02361	1.92026	5.18743	5.13228	3.99991	4.03544	2.76846	1.90478	3.25604	1.78901	high
TCGA-HW-8322	2.07671	0	8.03431	1.99578	4.18997	2.56034	0.678334	3.88955	2.82406	1.96867	7.2544	1.80158	3.3878	3.64644	3.75512	4.5169	0.561659	0.677572	3.91593	1.78619	5.21418	-1.32651	low
TCGA-E1-A7YD	1.19178	1	7.34231	1.66522	0.423129	4.35633	1.92748	4.25642	1.37961	5.26211	8.56142	3.11123	1.37778	2.10211	4.91117	5.53724	1.18454	5.76238	0.582792	0.971401	3.47142	2.79957	high
TCGA-HT-7606	1.4411	0	6.97256	1.18251	4.15513	2.68536	1.35802	5.03704	3.62733	2.79406	7.96162	4.05876	1.59631	4.47611	4.98704	5.57557	0.959181	0.865918	4.39338	0.699815	4.31021	-0.943236	low
TCGA-27-1832	0.821918	1	6.71739	0.57712	0.547888	5.0031	0.735541	5.95032	0.475388	4.98355	7.54109	5.40661	2.83233	1.03143	5.06308	4.84649	0.761016	4.1449	4.9109	3.88256	3.31101	2.37823	high
TCGA-CS-6186	1.47397	1	7.12991	0.571769	0.518186	4.88613	1.39008	4.47824	0.77315	2.2221	5.85906	4.08574	0.35255	1.96649	3.93682	2.36754	0.59592	0.852447	2.0078	0.842234	4.22014	0.698815	high
TCGA-06-5859	0.380822	0	5.86047	0.404802	0.527506	5.26731	1.23149	5.03807	1.10946	3.60672	6.82546	3.20091	1.17116	2.43089	3.98863	6.70032	0.80595	3.73595	2.0136	2.22756	4.53025	1.43857	high
TCGA-VM-A8C9	3.6	0	6.47463	1.32015	1.14296	3.72555	3.95035	5.09082	0.916669	4.22187	6.18431	4.01867	3.27495	1.88437	3.41949	5.62839	0.939069	1.44371	5.94314	1.20461	3.15724	0.484623	high
TCGA-WY-A85C	3.90685	0	7.21301	2.98293	3.34266	3.12174	1.95878	5.01909	1.80458	2.27742	6.90175	3.06775	2.84861	4.40675	4.15809	4.7484	1.30896	0.701798	4.94682	3.58426	3.84795	-0.770568	low
TCGA-DU-7006	0.956164	1	6.67591	1.61643	0.696869	4.70755	0.751484	5.64867	1.14881	3.68524	4.07842	3.77434	2.34451	2.47174	5.0787	6.35649	0.763432	2.94766	2.80284	1.41102	3.89156	1.79741	high
TCGA-06-0190	0.868493	1	7.71152	0.975734	0.343071	4.43799	1.23784	7.18668	0.593305	5.32836	8.06165	4.26635	3.24263	2.39475	7.0803	4.64905	1.60215	2.00113	2.97269	3.99151	3.30264	2.37715	high
TCGA-26-5132	0.783562	0	7.13908	0.389984	0.40387	4.1135	1.59788	5.33792	0.652179	5.05658	7.14283	4.30271	1.05109	1.76038	6.06175	5.96232	0.571847	1.32775	3.27063	0.747451	4.11946	1.55496	high
TCGA-27-1834	3.37808	1	5.83423	1.00989	0.974169	4.85654	1.01293	4.94921	1.59297	2.79141	4.47645	3.99599	2.534	3.19616	5.88729	6.19244	0.877879	3.56403	4.16357	0.970418	4.2787	1.82981	high
TCGA-28-5209	1.21096	0	7.37852	0.899961	0.496189	3.77841	1.31944	5.9436	1.02327	4.45663	6.09863	4.62088	2.05893	2.74623	5.67459	6.62935	0.914999	0.998403	1.1968	1.35445	3.64069	1.56802	high
TCGA-S9-A6U1	2.15068	0	6.25184	2.66407	2.46579	3.21375	3.27987	5.97383	2.19602	1.75516	8.31552	2.82524	2.09662	3.98711	5.59618	5.19542	0.579794	0.713899	4.92633	1.49705	4.04738	-0.353378	low
TCGA-TM-A84O	2.76986	1	5.98214	2.94182	3.76938	3.10313	1.22766	5.3445	1.89968	3.42347	5.8635	3.88255	4.65548	3.54947	3.45669	4.99155	0.576124	4.10196	5.04888	0.46562	4.08436	-0.0364175	high
TCGA-HT-7884	0.939726	0	7.32059	1.53168	2.95934	2.13061	2.14527	4.5943	1.80533	1.06452	7.05186	1.85444	3.8762	4.12251	3.5268	3.29101	0.569405	0.723027	4.50792	0.947531	4.03912	-1.10169	low
TCGA-S9-A6WE	11.2685	0	6.08562	2.54657	4.34203	2.81423	3.00039	5.44317	2.36773	5.32544	9.75295	2.03205	5.19065	3.15627	3.86602	3.35346	0.675519	0.750975	5.89872	0.467597	4.68342	-1.40883	low
TCGA-HT-7692	0.246575	0	7.18244	1.71162	3.89211	3.3082	1.51195	4.94523	2.94054	1.55861	7.63764	2.76854	3.23693	2.17415	3.0639	5.37686	0.598945	0.792927	6.56084	0.466149	4.91731	-1.45555	low
TCGA-HT-7485	0.334247	0	5.74778	1.07402	2.14933	3.41011	1.81825	6.20328	1.80283	1.85172	4.42413	2.26488	3.70251	4.83213	5.39157	5.49321	0.715419	0.679669	6.14882	0.475275	4.77815	-0.563386	low
TCGA-06-0168	1.63836	1	6.49756	0.971676	2.115	4.87268	2.04896	4.84937	1.178	5.34993	6.21067	4.51415	4.69463	2.63347	5.17683	5.57822	2.13443	3.07159	4.30322	1.46251	3.30531	1.86107	high
TCGA-DB-5274	6.27123	0	8.0008	0.920108	4.43804	3.95517	2.88187	4.9407	1.7176	2.75872	6.00436	3.44188	3.47163	1.77478	3.57198	3.88449	0.939069	1.46872	5.48966	3.34056	3.64923	-0.250578	high
TCGA-26-1442	2.61096	0	6.93543	2.07115	2.49879	3.50421	1.2149	5.47992	1.59249	2.3947	6.14695	3.53594	4.45768	3.33675	4.4726	4.86564	1.75866	1.81938	6.16461	0.610957	4.34956	-0.0606166	high
TCGA-TQ-A7RQ	2.17808	0	6.98837	1.55793	3.98424	2.26261	1.42181	4.03764	2.16666	1.45874	7.83406	1.56987	5.70062	4.26446	3.17661	4.2379	2.08198	0.691446	5.26534	0.769768	4.28735	-1.40902	low
TCGA-CS-4938	9.79178	0	6.44355	0.860512	2.50116	3.1336	1.86407	5.67242	1.82984	1.90186	4.80838	2.13159	2.6308	4.74972	4.74513	6.54497	0.573627	0.682755	6.28997	0.764812	4.9383	-0.984216	low
TCGA-15-0742	1.14795	1	7.33836	0.833221	1.53426	3.42202	2.1077	5.01909	1.13554	5.33237	5.66242	3.89978	2.11235	0.528431	4.80249	6.31517	0.895664	0.984059	1.61295	2.47067	3.66075	1.35134	high
TCGA-RY-A83X	2.5726	0	6.9663	1.9167	3.76542	2.58953	1.84298	4.94969	1.42286	1.26827	7.7483	2.27918	3.34529	2.62567	3.39353	4.45568	0.617544	0.77794	5.5438	0.629752	4.47803	-1.30959	low
TCGA-HT-A614	0.224658	0	7.29785	1.83266	3.18542	3.00136	2.76643	4.74089	1.99233	1.99661	6.41738	1.79865	4.43863	3.66654	4.53361	2.44639	0.65332	1.8206	4.37918	0.616474	4.13994	-0.202954	high
TCGA-DU-7302	5.02466	0	5.86235	1.81749	3.75938	2.79097	1.53077	5.04933	3.14238	1.51611	6.44462	2.28123	6.8548	5.3606	3.72016	4.82752	0.657709	2.07482	5.0315	1.63607	4.60634	-0.921732	low
TCGA-CS-6290	3.11507	1	6.30944	1.97549	2.31698	4.62689	2.92725	4.94621	1.4147	2.94259	6.70528	2.80163	2.24985	2.86541	4.53043	4.50863	0.557312	0.875025	5.59376	0.927661	4.08144	-0.0310378	high
TCGA-HT-7881	2.95616	0	6.3154	1.65673	2.49768	2.58651	2.29587	4.45967	1.73609	1.01077	7.57471	1.81972	7.81187	4.80625	3.0075	3.27167	0.822004	0.670633	4.84128	0.678496	4.29606	-1.0085	low
TCGA-28-5216	1.13699	0	7.4246	1.067	0.846627	3.24011	1.54535	6.65367	1.4272	5.57312	6.48191	3.37931	2.84068	2.55484	6.93846	5.80231	3.4835	4.16776	2.04588	2.01405	4.1597	2.35397	high
TCGA-HT-A74K	1.27945	0	7.11851	1.03721	4.32831	2.15359	3.22007	5.02274	1.23789	3.26357	7.06147	3.91244	3.81573	1.08997	4.1766	4.50111	0.821078	1.82251	5.72277	0.50056	3.01929	-0.0280498	high
TCGA-HW-7486	4.71507	0	6.67049	1.73122	3.279	3.21159	2.13055	4.59816	2.58222	1.49424	6.62189	2.62276	4.42217	2.90693	3.56612	4.75479	0.562291	0.860929	5.54123	0.821692	4.33474	-0.786627	low
TCGA-S9-A6U6	2.92877	0	6.24394	1.24398	3.2601	2.00836	2.19677	4.90258	2.10316	2.5083	8.91959	1.37291	5.44982	4.58227	4.80882	4.29847	0.573013	0.670354	4.35159	0.807571	4.1281	-0.781218	low
TCGA-FG-A4MW	1.53151	1	6.52663	1.30873	1.56709	3.3865	2.26294	4.02308	0.919423	2.3357	6.87675	2.62459	4.35523	2.97098	4.53787	5.33463	0.594661	3.0381	2.98942	0.805842	4.13708	1.08083	high
TCGA-DU-6392	17.5973	0	6.64112	0.940387	3.4779	3.14214	2.77803	5.29534	2.64918	2.95422	6.37975	3.35336	5.07586	4.07548	3.5362	7.14156	7.44546	1.1956	2.60784	2.48937	3.39873	-0.101017	high
TCGA-12-5299	0.268493	1	6.38719	1.34545	0.705687	4.21114	2.74791	6.60922	0.992585	4.06385	7.09836	3.33486	2.5968	1.2572	5.58264	5.824	2.07079	4.35702	2.6219	2.11381	3.89414	2.21213	high
TCGA-19-2629	2.01918	1	6.42073	2.30348	2.77894	4.28921	2.06348	4.69243	1.53074	3.52455	7.99128	3.32908	1.78458	2.72929	5.29375	5.12559	0.631127	2.87964	6.31957	1.10374	3.99712	0.566515	high
TCGA-14-1825	0.635616	1	7.63609	1.12011	0.376271	3.51748	1.11553	4.95313	2.70186	3.91269	6.34488	4.32731	1.93097	2.45686	5.60878	5.44576	2.3054	3.71802	2.09467	1.51201	3.88491	2.08003	high
TCGA-TQ-A7RH	1.33151	0	6.87351	2.55917	3.03333	3.27927	4.34238	5.33442	1.56409	2.04748	6.65822	2.76479	4.09862	3.004	4.11534	4.56928	0.577068	0.673636	5.29857	0.986282	3.42266	-0.340172	low
TCGA-DU-6405	1.65753	1	6.30045	1.86167	0.422555	4.07944	0.775212	4.37438	1.65351	2.30532	3.44183	3.65909	2.2143	2.10183	4.64232	6.90742	0.637571	3.62124	1.8569	0.79406	3.69824	2.07201	high
TCGA-FG-5963	2.12329	1	7.4686	2.23047	3.94694	3.51287	4.69216	5.48057	0.805543	4.14323	6.17313	3.69275	3.11515	2.78262	2.80155	4.67622	2.97783	1.43512	3.25452	1.02501	3.47053	-0.455873	low
TCGA-DB-A75L	0.936986	0	6.38395	1.01972	2.77143	3.18883	1.70299	5.12594	2.48483	1.91621	8.25214	2.12825	5.74394	3.10721	3.92013	4.31094	0.818918	0.695708	4.77074	0.961491	4.10925	-0.477851	low
TCGA-DU-5849	1.2137	0	6.69364	1.24635	3.67948	2.40982	2.5235	4.77978	2.50985	2.23256	5.15333	2.70489	6.70196	4.14499	3.25389	4.54054	0.602176	0.706378	4.51448	1.42772	4.2396	-0.962619	low
TCGA-DU-8165	1.59452	0	7.21882	1.44287	0.868441	3.95687	1.15565	5.48573	1.94461	3.24883	2.81729	3.53852	2.09511	4.00483	4.50491	6.5499	0.55809	4.24247	4.21539	0.978	3.68068	1.38801	high
TCGA-DU-6403	0.969863	1	7.089	2.50245	1.96677	3.6275	3.01741	3.4178	2.0764	2.29068	6.17211	2.55011	4.88359	3.5351	3.76153	5.38538	8.16761	4.74183	2.27724	0.596171	3.6693	1.49726	high
TCGA-E1-A7Z3	6.12329	1	5.63357	2.30296	3.94347	3.21811	2.53057	5.67879	1.51774	2.23433	7.23892	2.86791	6.21085	3.55632	4.18036	4.26051	1.83834	0.672001	4.60085	1.91143	4.04571	-0.643395	low
TCGA-VM-A8CA	1.12603	0	6.95497	1.13679	3.86475	3.17224	2.91426	5.02629	1.11587	2.19782	6.79231	3.27055	6.14128	3.12785	3.35018	4.05741	3.1051	0.892653	6.22081	1.87148	4.20571	-0.852469	low
TCGA-DB-A4XB	2.51781	0	6.17442	1.6584	3.97283	2.93815	1.72638	5.1541	2.87555	1.87915	5.21673	1.54791	5.50211	4.64446	4.72635	5.17379	0.564492	1.01541	5.02029	0.471726	3.97463	-0.609268	low
TCGA-FG-8186	1.33425	0	7.12419	1.76412	3.47922	3.48645	1.61613	4.68663	2.1994	1.76458	7.03131	2.03947	4.62741	3.10489	3.11132	5.25817	0.606632	0.737085	6.16461	1.52505	4.67351	-1.15698	low
TCGA-P5-A5EX	0.665753	0	6.34172	0.479469	0.708704	3.92063	1.68677	6.07894	0.71186	4.02363	6.33363	4.47605	2.21696	1.58211	6.01921	6.04235	0.73005	2.37291	6.57787	2.16508	4.84017	1.11356	high
TCGA-FG-A710	3.05479	0	6.43329	1.91127	3.85542	3.46627	1.32645	4.67368	2.07966	2.12558	6.02878	2.80384	5.77175	3.34994	3.27753	3.38354	0.584068	1.28273	5.68033	0.791355	4.35857	-0.833665	low
TCGA-HT-8012	0.783562	0	6.69012	1.90817	4.47795	2.45197	2.42956	4.4288	1.86456	1.8687	7.55584	2.52343	5.70708	3.23934	3.36449	4.22851	0.74454	0.709555	5.18885	0.789852	4.48047	-1.28932	low
TCGA-DB-5277	4.23836	1	7.186	1.87615	3.95788	2.48944	3.61374	3.94877	2.13787	2.03875	3.84964	2.39248	4.8533	3.96152	4.53856	2.73551	0.652618	0.930407	3.92466	0.46724	4.28284	-0.492128	low
TCGA-TM-A84L	3.40274	1	6.70543	2.34965	2.62537	3.37011	2.79868	5.26698	1.66765	2.52361	6.7418	2.56577	3.40362	3.54343	4.64965	4.82752	0.593725	0.746931	5.90322	1.11397	3.54087	-0.256798	high
TCGA-HT-A74L	0.920548	0	6.54405	1.96857	3.62246	3.07975	1.54629	5.14006	2.27961	1.09503	8.76791	1.89131	2.6909	2.16449	3.34912	5.78106	0.62628	0.716329	6.21961	1.02671	4.70864	-1.43033	low
TCGA-FG-A711	4.05753	1	6.05784	1.2733	2.68921	3.24519	2.29998	4.72173	2.07348	1.15212	7.6599	1.842	5.94706	3.27719	3.94257	3.6528	0.557377	0.706269	5.73059	1.14262	4.55686	-0.703683	low
TCGA-P5-A731	0.750685	0	5.93672	1.04504	3.0141	3.68721	2.66981	5.49653	1.88703	4.05361	6.91689	3.37931	6.22103	3.3176	4.50879	5.56715	2.01003	2.1056	6.21783	2.10208	4.31677	0.123763	high
TCGA-E1-5305	6.66575	1	6.54488	0.880985	3.16658	3.08066	2.61827	5.62713	3.03561	1.55185	6.91064	2.40694	4.91613	3.34892	4.54564	5.18063	0.57272	0.789331	6.14549	2.50345	4.92955	-0.850034	low
TCGA-DU-6395	4.08493	1	6.22287	1.63319	2.89749	2.54428	2.92588	5.3728	1.78801	4.29222	6.2974	1.95394	2.80514	3.23354	4.5988	4.59001	0.557706	0.775953	5.80206	1.27393	4.10477	-0.695076	low
TCGA-P5-A736	0.630137	0	5.04164	1.0067	2.24122	4.24709	2.69028	5.17931	1.28223	3.32001	4.95948	3.05408	4.41729	4.08309	3.86702	5.81071	1.00198	0.67658	6.35526	0.472044	3.47356	-0.213981	high
TCGA-P5-A5F0	0.786301	0	6.77469	1.16621	4.08861	2.40629	1.77848	3.99788	3.30313	1.03652	5.30358	2.34953	7.37455	4.28284	3.09974	5.16818	1.00815	0.828934	4.69346	0.467041	4.84841	-1.21678	low
TCGA-VM-A8CH	1.95616	0	6.64203	2.05408	2.26985	3.4358	2.41301	5.41636	1.98553	2.47759	7.65848	1.72132	2.16443	2.64478	4.51447	5.22014	0.71199	0.672995	5.6279	0.869424	4.15718	-0.46776	low
TCGA-S9-A7J1	0.682192	0	6.70921	0.866924	3.1181	3.48524	1.73075	4.5483	1.65443	1.43669	7.14283	2.09017	3.744	3.13733	3.26284	4.84686	0.562157	0.794782	5.76818	0.562795	4.60881	-1.04923	low
TCGA-P5-A77X	0.287671	0	5.89664	0.889533	3.52712	3.05189	1.38446	5.5309	2.32032	0.807442	6.38085	2.44293	6.12924	3.71223	3.61654	5.71706	0.588149	0.955142	5.78279	0.465227	5.26459	-1.24878	low
TCGA-06-0130	1.07945	1	7.40741	0.571281	0.515932	5.66581	1.87232	6.21808	0.725535	4.62455	6.10712	4.37989	1.42679	1.56988	5.20495	4.62974	0.720535	2.86677	3.42771	2.42423	4.59922	1.73565	high
TCGA-DU-6400	0.10137	1	7.07343	1.23993	5.0002	2.12422	1.94125	4.11201	2.10049	3.01362	7.85474	2.64582	5.9346	3.94435	3.65888	4.91084	2.64504	0.885405	4.25552	1.61994	3.96965	-1.00558	low
TCGA-DU-7309	0.230137	0	5.59607	1.75599	2.72877	2.79379	2.80384	5.62444	3.16567	1.91193	6.0163	2.34576	6.91389	4.86292	4.28719	4.25664	0.556692	0.70206	3.68608	2.00031	4.26831	-0.542878	low
TCGA-76-4929	0.30411	1	6.19565	1.11085	1.69034	4.23989	1.40587	6.25967	1.81414	3.49506	5.85324	3.03167	3.31833	1.52811	4.47292	6.07531	2.01805	4.00714	2.52237	1.47161	4.019	1.51994	high
TCGA-06-5412	0.378082	1	7.37474	0.466681	1.09972	5.03595	1.6739	6.01419	0.453879	6.23491	7.22266	5.73077	2.86206	1.13596	5.85781	5.96765	0.968884	2.93954	3.33152	3.28555	3.65263	2.43715	high
TCGA-76-4926	0.378082	1	7.4232	0.74497	1.66945	3.83883	1.27214	5.37343	1.18863	3.10512	4.97089	4.28261	4.46346	2.17097	5.3579	5.00629	1.19812	3.21963	2.88335	1.09617	4.20861	1.72004	high
TCGA-HT-7620	1.18904	0	6.24969	1.45195	3.2388	3.24668	2.16443	4.34747	2.49982	2.39634	7.19768	2.84119	3.3634	2.17882	3.52645	3.64504	0.659116	0.819073	4.55721	0.841729	4.45667	-0.721139	low
TCGA-12-0618	1.08219	1	5.93177	1.83812	0.345645	2.59106	0.949618	6.30139	3.68728	5.33968	7.49064	2.37324	4.52917	3.65274	5.69558	5.73889	0.560768	4.66939	2.50481	1.5985	3.75179	1.8222	high
TCGA-TQ-A7RW	2.24932	1	6.87053	1.42576	2.89036	4.28778	1.62312	5.49845	1.94643	1.39052	8.20876	2.38239	1.2634	3.00111	5.17509	5.42976	0.584163	1.17556	6.53911	0.465706	3.29252	-0.0307379	high
TCGA-HT-7475	1.45205	0	5.88161	0.944419	3.54963	2.49066	2.56147	4.57884	3.06509	1.92128	7.0764	1.87539	6.525	4.16123	4.22824	3.89953	0.55614	0.798508	4.08938	3.96478	3.63374	-0.459829	low
TCGA-DU-7008	13.0192	0	6.71375	1.53391	3.87011	2.6392	1.46867	4.68973	2.92822	1.11021	6.96037	1.66259	5.49214	3.94673	4.08651	4.75625	2.25154	0.701885	3.78553	0.894996	4.26712	-0.805401	low
TCGA-HW-A5KJ	2.63562	1	7.12192	1.43197	4.32203	3.34841	2.65757	3.80436	1.62149	1.61001	6.9352	3.64551	5.10823	2.60684	3.86834	5.91435	2.71264	1.23062	5.72461	1.29113	4.53227	-0.498702	low
TCGA-DU-7300	5.16712	1	7.77899	1.35178	4.03623	3.18736	1.96242	4.67594	3.17169	2.09318	6.64459	2.61433	6.92478	4.48536	3.94902	3.67511	0.730492	0.673266	4.98266	0.62595	4.54361	-0.865867	low
TCGA-E1-5322	10.8986	1	6.09801	2.05421	3.62402	3.76101	1.4234	5.71568	2.56815	3.56372	6.56981	2.71436	3.34557	3.70305	4.35262	5.49986	0.774967	0.744875	6.4803	1.05697	4.49656	-0.961882	low
TCGA-14-0789	0.936986	1	6.45471	1.22232	0.358121	4.62879	1.59387	6.60545	0.898394	5.59295	6.13686	4.07063	0.686763	3.23482	6.93733	4.96297	1.34556	4.53381	1.81428	2.29369	3.55716	2.71816	high
TCGA-TM-A84J	2.0137	0	7.77046	3.12977	3.91889	2.25747	1.38362	5.97217	2.82687	4.91525	6.3223	4.07273	2.28203	2.98843	5.02658	6.66702	2.42702	3.69103	0.741169	0.47197	4.40225	0.597495	high
TCGA-06-5417	0.424658	0	5.59266	1.69389	1.49382	3.0128	1.56853	6.8837	2.45035	3.5739	7.62867	4.77301	1.13788	3.75197	5.94024	5.99871	1.1414	1.10343	5.01922	1.49232	4.99968	-0.234373	high
TCGA-E1-5307	4.8274	1	6.26731	1.64731	3.47486	3.28287	2.37197	5.09614	2.96333	2.02453	7.48473	2.65428	6.01752	4.71852	4.88261	4.17712	2.193	0.683537	4.18685	1.35375	4.948	-0.668647	low
TCGA-QH-A6XA	1.37534	0	6.4475	1.98073	3.3266	2.79561	2.40708	5.35782	1.80781	4.2723	8.53689	1.77915	4.00236	3.39366	4.76953	4.61771	0.592667	0.670991	5.92853	1.12316	4.06684	-0.699786	low
TCGA-P5-A72Z	0.969863	0	6.65807	0.851895	4.20562	2.58284	1.47248	5.12169	2.29054	1.71359	6.01206	3.69492	0.90959	1.29198	3.89424	3.55504	0.583191	0.836455	3.03398	0.485599	4.10223	-0.741998	low
TCGA-QH-A6X9	0.158904	0	6.40828	1.85342	3.15583	2.5868	1.37892	4.52217	2.49252	1.3674	7.69137	2.0484	5.16157	5.5109	3.82001	4.27671	0.583411	2.65709	4.48721	1.20038	4.29441	-0.649763	low
TCGA-DU-A7T6	1.49863	1	7.48104	0.450192	4.16848	2.27239	2.87356	4.48239	2.69538	2.29694	7.3539	4.29944	4.61345	2.90988	4.36579	3.4819	1.09393	2.11766	4.63298	1.11411	4.47307	-0.379666	low
TCGA-TM-A84M	2.06575	0	6.60715	2.25322	3.1708	2.04558	0.757506	4.44766	3.31171	2.39634	7.17352	1.97359	2.7811	3.56637	3.25935	5.5285	0.785033	0.740457	5.95424	0.467497	4.31472	-1.48828	low
TCGA-CS-4943	3.03014	1	5.35428	1.70144	4.62236	3.24907	3.61242	5.09132	2.58053	2.2736	6.50017	2.50073	1.94063	4.72855	5.53854	5.27295	0.668341	1.77732	4.01119	1.67458	3.44273	-0.299131	low
TCGA-P5-A733	1.13425	0	6.05918	1.02757	3.03878	3.42931	2.13645	5.29824	1.32695	1.9125	6.73971	2.90919	3.81515	3.26301	4.57585	2.87717	0.769027	0.794662	4.26868	2.08063	4.51817	-0.464218	low
TCGA-TQ-A7RI	0.169863	0	7.07236	1.41916	3.26709	2.99067	2.05615	4.77006	2.41361	1.21798	7.72818	1.89905	4.88693	2.34736	3.08881	4.31542	0.578778	0.720939	5.86027	0.465697	4.39671	-1.06449	low
TCGA-14-0817	0.449315	1	7.57975	0.581466	1.46669	5.22271	1.67539	5.12859	1.08128	4.86624	5.96349	5.4428	2.63358	1.85298	4.83682	5.57557	1.51584	3.89682	3.72619	2.18717	4.12108	1.98421	high
TCGA-76-4925	0.4	1	7.2283	0.828796	0.501845	3.85229	0.571796	6.35032	0.639489	5.68833	6.58962	3.23772	1.24685	2.2289	6.09675	5.51004	0.60806	1.0485	2.4525	2.40457	3.64198	1.47816	high
TCGA-HT-8019	2.75068	0	5.78524	0.997541	3.60167	2.41605	3.37078	3.60474	3.06948	1.45067	6.02548	2.285	8.22048	3.84939	3.14417	2.32096	0.560644	0.746931	3.32028	0.468871	4.51692	-0.819737	low
TCGA-DU-7009	12.863	1	6.21487	1.4724	3.06883	3.00904	1.6506	5.45574	3.00148	1.20907	6.87829	2.27326	5.51454	3.66275	3.60481	4.57065	0.557694	0.671456	5.49667	0.608337	4.74604	-1.14318	low
TCGA-06-0187	2.26849	1	6.60277	0.655603	0.444404	4.57296	1.44808	6.03863	0.527317	4.87132	5.73376	4.27496	0.585348	1.11041	6.09675	5.43468	0.709468	4.02892	1.94829	3.00951	3.68282	2.65674	high
TCGA-HT-7482	8.91233	0	6.49922	2.52639	2.40322	3.95605	2.5799	5.365	1.45891	2.49868	7.45743	2.40784	2.47317	3.09943	4.54248	5.39159	0.687764	0.838842	5.50538	0.963514	4.41147	-0.38879	low
TCGA-FG-A60J	1.23014	0	7.21882	2.50322	3.0427	2.94749	2.34142	4.9892	2.60048	1.50622	8.30875	1.71183	4.10956	4.01514	4.24902	5.30878	0.572825	0.764858	5.86606	0.465512	4.00251	-0.832741	low
TCGA-26-5135	0.739726	1	6.45557	1.5261	2.0625	3.34724	2.43177	4.88269	1.30009	6.85406	4.97484	5.67827	0.882188	1.70682	4.87499	5.40123	2.8683	4.75866	1.86092	1.39637	3.17181	2.09635	high
TCGA-06-2564	0.49589	0	6.83032	0.598073	0.483583	3.95284	1.41242	6.31782	0.795159	4.41445	5.39404	5.18907	2.36218	0.868834	4.88339	6.6157	0.604173	3.29484	2.18471	1.38104	3.90534	2.0371	high
TCGA-06-5418	0.227397	1	7.00302	0.52436	0.394039	4.63448	1.85148	6.66028	0.606196	6.40411	7.51182	3.63195	1.49951	1.16907	5.87326	6.82545	0.768582	3.66171	1.85784	3.17198	4.38313	2.3071	high
TCGA-DB-A64V	2.43562	0	7.20597	1.22531	3.576	3.77814	2.49874	4.49825	1.53576	3.19597	7.29038	3.26574	4.22574	3.13348	3.81055	4.10382	0.559183	0.730564	5.46456	0.904518	4.25653	-0.59216	low
TCGA-DU-7290	0.863014	1	6.27904	1.25708	0.602331	4.34608	1.55508	5.09878	0.986255	3.30669	3.86238	2.12493	2.75686	4.4188	4.6344	5.97443	0.666585	0.756069	3.61423	0.798674	3.92949	0.549581	high
TCGA-FG-8181	2.36164	0	6.03781	0.90991	3.36605	2.14633	3.18409	3.90375	3.21122	5.09089	5.88839	2.4156	8.28709	3.69262	3.26926	2.50533	0.565645	0.677095	3.66605	0.991604	4.37163	-0.645849	low
TCGA-06-0649	0.175342	1	6.87561	0.577771	1.17771	4.85622	1.78409	5.60735	0.736376	2.94823	6.06856	4.03937	2.06465	2.98581	5.23638	6.75609	0.605407	3.71721	1.48225	2.29557	4.3848	1.82522	high
TCGA-QH-A86X	0.923288	0	7.65938	1.81955	3.539	2.60836	1.9239	4.76303	2.14283	2.86752	8.0232	1.65587	5.13243	3.23179	3.35295	4.73329	0.564445	0.68684	5.72603	0.80882	4.5248	-1.18718	low
TCGA-DU-5854	0.70411	0	6.58654	0.473812	0.61289	4.12572	2.72024	4.76075	0.652673	2.24776	7.06402	4.44507	2.03929	3.65979	4.64488	5.52024	0.800214	3.11496	3.53681	1.32414	3.17	1.44126	high
TCGA-HT-7607	0.263014	1	6.15967	1.14961	3.39957	3.08798	2.21596	4.19625	3.5192	2.01329	5.33599	2.65491	7.67258	4.93482	3.52366	3.31028	0.701818	1.71958	4.07185	0.600061	4.50278	-0.511014	low
TCGA-HW-A5KK	1.06301	1	6.37463	0.701856	0.89122	4.12006	1.96073	4.31116	1.23001	5.05596	7.00184	2.48921	3.99369	2.26909	3.1149	5.80643	0.66199	2.4922	3.9706	0.926217	3.69692	0.867758	high
TCGA-DU-7019	2.19178	0	5.74949	1.89625	2.84018	3.1856	2.43334	6.23801	2.25401	2.32571	7.3161	3.80036	5.43148	3.48054	4.76202	4.98578	0.813979	0.948799	6.64686	2.55056	4.72992	-0.630871	low
TCGA-DU-7007	5.24658	1	5.69006	2.00299	1.00127	3.45428	1.2461	6.99446	1.01721	3.49953	4.16028	3.49646	1.7507	3.50678	5.19855	5.47884	4.38958	2.53333	4.51381	0.95622	4.12438	0.608391	high
TCGA-DB-A75K	1.00822	0	6.64112	0.980843	2.90658	3.09373	1.9264	3.97337	1.20061	2.84168	8.24981	2.99577	3.65658	1.88744	3.07612	5.29877	0.606938	0.809254	5.48343	1.66534	4.07596	-0.592227	low
TCGA-VM-A8CD	0.657534	1	5.87541	0.629521	1.91292	4.42599	1.33422	4.87518	1.10909	3.32386	7.04592	4.14242	3.75937	1.70633	4.85554	6.64547	0.619414	2.58168	2.99957	1.37219	4.30777	1.34547	high
TCGA-14-0736	1.26027	1	6.93543	0.538637	2.29885	5.30823	2.27343	6.01067	1.43291	3.77013	7.02537	4.60548	4.94127	2.65042	5.02859	6.09878	2.02985	3.97748	4.74502	2.34926	4.78754	1.41339	high
TCGA-HT-7604	10.2055	0	6.81576	2.73451	2.71452	3.05189	1.38686	5.64024	1.57344	1.86635	6.84451	2.5579	2.0276	4.11415	5.03098	3.438	0.636541	0.672539	5.43058	0.970336	4.78856	-0.919339	low
TCGA-DB-A64U	2.31781	0	6.85971	2.67891	3.54788	3.31454	1.32329	4.89629	1.78364	2.2212	5.82907	2.51089	3.83141	2.66392	3.61265	3.45001	0.619743	0.831973	5.69774	0.631434	4.36477	-0.879571	low
TCGA-VM-A8CE	3.26301	0	6.9776	2.39903	3.8478	2.95456	1.89811	4.88269	1.64925	1.68859	5.69979	2.83122	3.88199	2.37963	3.28707	3.01866	0.611025	0.780224	5.62308	0.627041	4.22179	-1.05331	low
TCGA-S9-A6WQ	1.1726	0	6.77001	1.31067	2.62134	3.78294	2.66229	4.51288	1.60038	2.35808	7.35174	2.39754	3.94592	4.15467	3.98627	4.9162	0.556732	0.693489	4.47325	0.987576	3.66329	-0.274445	high
TCGA-FG-7636	1.49041	0	6.50007	2.1469	3.67974	2.77587	4.41162	4.84794	2.19065	1.75155	8.07869	2.04536	4.71402	4.30658	4.22522	3.56562	0.833108	0.674669	5.93155	0.875995	4.42287	-1.23159	low
TCGA-FG-5964	4.35068	0	7.43425	1.88527	4.29081	2.97836	2.18134	3.95629	2.19795	3.32878	7.6065	2.77296	5.69539	3.77822	3.83138	4.19134	0.667997	0.994726	4.27422	0.914431	3.74348	-0.480298	low
TCGA-06-0743	2.2	1	7.36813	1.23993	0.364233	4.17324	0.976321	4.48991	0.742189	3.63642	4.20498	5.18557	1.29193	2.22153	4.61118	5.51004	0.571141	4.95578	3.18663	1.28219	3.65351	2.29872	high
TCGA-DB-A64Q	0.49863	0	7.69908	1.20499	3.50911	3.21704	1.1714	4.92939	2.23303	3.3373	8.09032	1.63616	3.06904	2.61639	3.70901	3.78358	0.55947	0.780435	5.83047	0.939088	5.28562	-1.29176	low
TCGA-QH-A6CV	1.21096	0	6.87456	0.544606	0.567023	4.46509	1.85947	4.24711	0.727118	2.66615	7.00441	4.04295	1.55389	2.63945	4.63653	5.98386	0.635198	3.13028	4.2256	0.67189	2.95495	1.72309	high
TCGA-P5-A5F2	0.663014	0	5.15584	0.823631	3.29216	2.88631	2.26868	5.4767	1.59272	1.98134	7.6403	1.96892	6.02206	4.37345	3.80442	5.74294	1.66976	0.715713	6.14882	0.627569	4.53471	-1.2058	low
TCGA-S9-A7QW	1.25479	0	6.55746	1.42463	3.67649	2.80486	3.26081	5.09028	2.20461	1.23837	6.95791	1.32232	3.96162	3.23179	4.20152	4.69652	0.561115	0.751803	5.36863	0.687658	4.16423	-0.934877	low
TCGA-DU-A7T8	11.5863	1	6.80514	1.54111	3.02738	3.11191	2.00648	4.56238	2.11418	2.66467	7.13079	2.26656	2.71454	4.11501	4.19052	4.43376	0.581989	0.747438	5.0097	2.04442	3.59995	-0.597693	low
TCGA-06-2570	2.62466	0	6.97153	2.7905	3.53041	3.79039	1.79232	6.0072	1.97926	5.69522	6.70599	4.83954	2.59369	3.46804	6.05796	5.48382	1.58404	3.05921	3.14437	2.90255	3.88403	1.07693	high
TCGA-06-0157	0.265753	1	6.99673	1.06057	0.430489	3.95062	1.20695	4.77978	1.43752	3.8267	4.3739	5.15213	0.680144	2.66748	5.08435	6.11201	0.643178	2.98055	2.47519	2.39774	3.83617	1.74646	high
TCGA-HT-7609	3.83288	0	7.18133	2.27244	2.4193	2.8487	2.39049	5.18583	1.95787	2.15261	6.53346	2.20721	2.69305	3.36857	4.56669	4.81969	0.61642	0.711403	4.18245	0.933155	4.56626	-0.523095	low
TCGA-12-0821	0.884932	1	7.18484	1.20268	1.29339	4.25639	2.49422	6.27781	1.65106	4.15407	6.09965	4.47128	3.59699	1.39307	5.6358	4.95946	1.13722	4.94979	2.87316	1.24667	4.89777	2.11126	high
TCGA-DH-A7US	1.93425	0	6.91477	1.98734	3.70106	3.15341	1.76128	4.84937	1.89682	2.00029	6.20963	2.3883	3.35733	2.22069	3.11416	4.29596	0.556999	0.670963	5.69418	0.615111	4.09972	-1.05256	low
TCGA-DU-7014	9.78356	1	6.55746	1.20522	3.48044	3.26422	1.62104	4.87641	1.46178	2.00237	6.41858	3.44287	3.22512	2.40147	4.36753	4.50505	0.557006	0.778176	4.51749	1.59548	4.0902	-0.312756	low
TCGA-HT-7688	2.6411	0	6.60027	0.823631	3.60143	2.50947	2.70836	4.4708	3.67012	2.24517	6.40678	2.20633	7.62455	4.64262	3.7446	3.95144	1.37595	0.686408	3.75566	1.17222	4.57082	-0.844192	low
TCGA-E1-A7YY	12.1781	1	5.4741	0.877306	3.94019	2.48244	3.2503	3.72038	3.1808	1.50789	5.33264	1.81732	8.10705	4.95874	3.45118	2.71696	0.808517	0.671624	3.17993	0.466858	4.00206	-0.814755	low
TCGA-DU-A6S2	2.12877	0	6.11792	1.5512	3.43498	1.83105	2.23117	5.01398	2.60386	9.15815	7.14008	1.26167	7.13299	4.60544	3.19095	2.65184	0.66199	0.709555	3.92193	2.16143	3.94589	-1.00831	low
TCGA-S9-A6TS	5.18082	1	6.33791	2.22476	2.75196	2.92093	2.81927	5.14432	1.72935	2.10096	7.21216	3.10442	5.60132	3.10045	3.77666	5.2604	0.739354	0.670514	4.10608	0.703084	4.02225	-0.371861	low
TCGA-DB-5280	3.04658	0	5.66474	1.48159	2.68839	2.86385	1.47451	5.98317	2.10639	2.45579	5.69933	2.49496	2.59399	5.34929	5.50443	5.67244	0.635198	0.671082	6.05398	0.466292	4.36265	-0.828052	low
TCGA-06-0174	0.268493	1	7.16732	1.87523	0.551087	2.97407	1.59036	6.0072	2.16613	5.87126	7.19957	4.21572	3.02111	2.15271	5.78349	6.03259	0.795227	4.83511	1.60614	2.05975	3.70335	2.44044	high
TCGA-E1-A7Z2	1.09041	1	6.65255	0.474552	1.34886	1.88094	2.79934	3.95629	1.69685	1.80522	6.56848	2.21487	5.78595	2.59426	3.54426	4.82681	0.608224	0.795114	3.42352	0.885537	4.19461	-0.0482125	high
TCGA-WY-A85B	3.81644	0	6.66344	2.1776	2.98747	3.74525	1.8419	5.17488	2.0232	2.48727	7.19108	2.76635	1.78047	4.74022	5.14972	5.31969	0.558524	0.672045	3.92396	0.467299	4.44395	-0.50979	low
TCGA-DB-A64L	2.01644	0	6.28268	0.540809	3.28366	2.93469	2.50448	4.3652	2.31962	3.0148	6.97004	1.66469	6.49456	3.64419	3.43006	3.53909	0.557196	0.671103	4.00448	3.17967	4.15386	-0.632873	low
TCGA-E1-A7YW	3.06849	1	6.35149	2.22721	2.27064	2.99773	2.58419	5.42866	1.72505	4.3052	8.19813	1.14937	3.3925	3.31914	3.65551	3.71212	0.689563	0.735309	6.09419	0.933234	3.91165	-0.905231	low
TCGA-28-5220	1.06301	1	6.99565	1.08001	0.914963	5.39707	1.07877	5.02629	1.27406	2.16426	6.97087	4.223	4.75317	1.03026	5.18531	5.36979	0.725353	4.80709	3.64263	1.24385	4.75965	2.44354	high
TCGA-DH-A7UU	1.14247	0	6.3296	2.95921	2.68488	2.83947	2.207	5.05252	2.44562	1.59444	6.95301	3.02912	3.00002	4.56253	4.53436	5.96632	0.602497	0.779533	3.94089	0.635559	3.64541	-0.429514	low
TCGA-P5-A5EZ	0.191781	0	6.70001	1.89377	2.91793	3.823	1.87351	5.35959	1.75549	2.51329	4.98061	3.54509	1.52221	3.30948	4.90924	5.14631	0.557547	1.29745	6.58562	1.02406	4.41027	-0.371555	low
TCGA-FG-6690	3.54521	0	6.41752	1.43217	3.29963	3.81985	1.98223	4.56282	2.43125	1.87065	8.53421	2.01327	3.17271	4.35276	4.31022	4.75661	0.670642	0.778176	5.21106	1.80477	4.26342	-0.802221	low
TCGA-DU-7294	7.86027	0	7.27293	2.19753	3.69353	2.75198	1.39158	4.92439	3.11746	0.841283	6.98833	2.85744	4.04132	2.99206	3.93786	3.61643	0.559352	1.21688	5.14593	2.00976	4.14685	-0.76936	low
TCGA-27-2526	0.238356	1	5.57491	0.579703	1.02174	5.19077	1.8	5.40657	0.725379	2.94884	6.03689	4.97738	0.771198	0.482243	4.96598	6.60493	1.37068	1.22406	7.16278	1.80232	4.43651	0.779401	high
TCGA-DB-A4XH	2.63562	0	6.90153	1.02692	3.85162	2.46753	2.46552	5.1721	2.6318	1.2281	7.32955	2.32342	4.79653	4.47544	3.88332	6.28845	0.645005	1.15607	4.82688	0.834648	4.53735	-1.1366	low
TCGA-QH-A6CX	1.01918	1	6.4012	1.34472	0.620504	3.427	2.09498	4.6386	0.527803	2.57355	7.45743	2.27154	1.81046	1.11721	4.15324	5.64312	0.570149	2.58792	4.06789	0.746815	3.51116	1.07893	high
TCGA-S9-A7J3	1.72329	0	6.58483	1.85036	3.81808	3.25937	1.9231	4.37556	1.97041	5.14176	7.67345	2.47366	4.42706	2.92728	3.42793	3.30147	0.55546	1.16365	5.00762	1.63322	4.27619	-0.749942	low
TCGA-DU-6394	1.86849	1	7.42067	2.34702	3.52337	2.72618	0.987361	5.17822	2.60359	2.32039	6.84598	3.53001	3.07356	2.81528	4.59081	4.511	0.729745	2.83867	4.7898	1.04346	4.82894	-0.21578	high
TCGA-06-0221	1.65205	1	6.2856	1.10913	3.219	2.65733	1.77861	4.07499	2.95545	2.16989	5.01365	2.14676	6.68652	5.3393	4.4691	4.60225	0.559098	2.96718	2.19731	1.28547	3.81141	0.4852	high
TCGA-HT-8010	0.136986	0	6.74798	0.678578	2.57504	3.07516	2.36014	5.12757	1.77715	3.05075	8.1236	2.55282	6.67527	3.45138	3.0754	4.52493	0.557352	0.982995	4.98334	0.591194	4.38519	-0.674246	low
TCGA-FG-A60K	1.48493	0	6.64632	2.64539	3.8176	3.17009	1.26991	5.1541	1.60751	2.92589	8.61897	1.65516	4.04784	2.5587	3.58047	3.9601	0.593725	0.769687	5.85928	2.05899	4.82572	-1.2727	low
TCGA-WY-A85D	3.14247	0	6.49258	1.81034	2.90932	2.94154	1.78591	5.58557	1.14771	2.96256	8.0088	1.99932	1.50542	2.18985	4.4016	3.6645	0.662389	0.673989	6.13141	1.15069	4.30607	-0.906671	low
TCGA-06-0878	0.59726	0	7.3462	0.745608	0.562424	4.29381	1.27594	6.40569	0.657904	5.37244	5.90793	4.63646	2.12427	1.43338	5.43341	6.54292	2.2073	4.77214	1.56382	2.80872	4.049	2.61027	high
TCGA-HT-A61A	0.531507	0	6.07955	1.87709	4.63371	2.82169	2.92308	3.96424	3.83357	0.822726	6.32792	3.91634	7.89549	5.16723	3.47756	3.21903	0.96063	0.737085	4.26016	0.468233	4.18774	-1.07751	low
TCGA-12-3650	0.912329	1	7.45891	0.842523	0.996237	3.6113	2.19735	4.47495	1.5794	3.6966	6.58833	4.35687	3.57619	2.13577	3.91532	5.71253	0.881523	4.32739	2.80968	1.97551	3.94715	1.66168	high
TCGA-E1-A7YJ	1.62192	1	7.46161	0.881606	0.38705	4.15389	1.73246	4.49495	0.613208	2.82566	7.05009	3.16976	1.89252	0.935577	3.77075	4.34199	0.55582	3.51547	3.16216	2.18613	3.68366	1.59728	high
TCGA-P5-A781	0.367123	0	6.01469	1.43159	3.21635	3.45367	1.94641	5.53416	2.4641	1.6501	6.94803	2.85039	5.40809	3.17975	3.48877	4.97123	0.778329	0.802243	5.63675	0.562178	4.55155	-0.92677	low
TCGA-FG-A6IZ	1.25205	0	7.90464	1.4387	4.50934	2.61085	1.74468	4.57927	1.29498	1.79633	6.76888	2.42551	3.88911	2.55843	3.60784	3.60962	0.769463	0.959956	5.247	0.489467	3.57926	-0.816204	low
TCGA-TM-A84Q	2.11507	0	6.39807	2.75351	3.98273	4.06141	2.27665	5.48889	2.13281	3.21441	6.62318	2.79593	2.25044	3.0884	4.59918	4.3506	0.699902	1.12826	4.91801	0.769227	4.4999	-0.627139	low
TCGA-08-0386	1.50137	1	6.87655	0.61131	1.03333	3.45604	1.53605	5.63674	0.803668	4.18755	7.11358	4.2779	2.68632	3.34335	5.83512	6.20987	1.11884	3.27227	5.7983	2.25978	2.71851	1.68495	high
TCGA-CS-4944	5.00822	0	5.94051	1.50182	2.93784	3.99594	3.98956	5.67452	1.76412	2.81668	6.20133	3.22623	4.52793	3.17824	4.12421	5.47934	1.73056	2.25965	7.73902	1.08741	4.7403	-0.429672	low
TCGA-S9-A7IZ	1.66575	0	6.91374	1.30337	2.84421	3.50421	2.13944	5.76738	1.64492	1.51481	7.16703	2.3865	6.15993	4.25113	4.597	5.81489	2.08089	1.13337	4.31573	0.693349	4.52148	-0.211249	high
TCGA-QH-A6X5	1.36164	0	6.90971	1.79331	3.82869	3.01895	2.54375	4.66333	1.74303	1.14848	7.874	2.09017	4.33232	2.71476	3.5637	3.50076	0.558336	1.42469	5.6029	1.82284	4.11007	-0.823941	low
TCGA-32-2634	1.89863	0	7.42198	1.95772	0.769981	2.75807	1.16931	5.67592	2.07082	4.30357	6.00018	3.28317	3.85338	4.50582	5.60977	6.06609	0.561358	1.52799	2.57711	0.830693	4.06022	0.880265	high
TCGA-DU-7015	7.56438	0	6.30495	2.0828	3.2645	4.31408	2.46091	5.41884	2.12616	2.0921	6.98086	2.89812	2.68967	3.8727	4.75131	5.57037	1.0752	0.670736	5.59634	1.77183	4.35857	-0.558923	low
TCGA-WY-A85E	1.73425	0	7.39672	1.20813	3.73686	2.10531	3.71698	4.02382	2.56358	0.993459	5.76405	1.64093	5.49111	3.38469	3.76292	5.2743	1.67232	1.76195	5.63458	0.465151	4.44724	-0.739832	low
TCGA-02-0055	0.208219	1	7.43285	0.814034	0.775371	4.01847	1.0526	7.1792	0.689918	5.84449	8.99371	3.7559	3.35145	2.34817	6.70369	2.72257	1.24981	3.09691	3.23266	5.01467	4.34935	1.84665	high
TCGA-32-2638	2.09863	1	7.33081	0.528293	1.01018	4.5313	1.14478	5.58415	0.505111	5.32367	6.69138	4.80961	2.13882	1.92392	5.45287	6.83277	0.667664	3.07788	2.37597	1.57012	3.5257	2.19062	high
TCGA-FG-A70Y	2.37808	0	6.39198	2.03446	3.50362	3.44517	3.33995	5.18148	1.62539	2.29995	7.56959	2.40723	3.47802	2.70744	4.42165	5.29561	0.606481	0.87259	5.02656	1.53062	4.26507	-0.513721	low
TCGA-DB-5273	6.83014	0	6.64374	1.92447	2.7088	4.10465	2.0011	5.22558	2.24631	2.3895	7.09747	3.51616	1.87737	3.33038	4.87499	4.76259	0.757755	1.28501	5.70904	0.732893	4.2667	-0.206996	high
TCGA-DU-8168	1.18082	0	7.66557	1.11392	5.32966	1.88584	1.65221	4.72399	3.75262	2.21889	6.69762	2.56797	5.04463	3.55431	3.86261	6.70717	2.07682	0.90119	4.90102	0.651673	5.22194	-1.56753	low
TCGA-HW-7491	5.69315	0	7.10042	1.97525	4.53162	2.46233	1.7879	5.42738	2.67693	1.48456	7.46535	3.30719	3.84831	4.45751	4.5042	5.44389	0.779623	0.676546	5.0627	2.48851	4.0329	-1.13416	low
TCGA-DB-A64W	1.2	1	7.33579	3.79098	4.70429	1.46905	1.4254	3.78087	3.067	1.28973	7.36444	2.98497	6.85629	4.9139	3.86668	4.88592	0.681055	2.12232	4.99921	0.468526	3.9555	-0.866017	low
TCGA-HW-8320	3.33425	0	6.70178	2.55527	2.94054	2.57955	2.8396	5.71354	1.78568	2.91241	7.77616	2.91298	3.41989	2.96573	4.87687	4.16658	0.645766	0.75572	5.78421	1.504	4.48801	-0.700984	low
TCGA-HW-A5KL	2.40548	0	7.04165	2.2081	2.56405	3.35227	1.55891	5.111	1.9934	1.31171	7.14466	2.70304	1.62512	3.24812	4.64017	4.2063	0.55675	0.700431	5.41011	0.465982	4.0739	-0.546468	low
TCGA-19-1390	2.11507	1	7.16732	1.5569	0.43193	2.25569	1.31912	6.81729	0.84483	2.51747	8.40006	1.82771	0.417751	1.38293	4.8479	6.02573	0.689894	4.53381	1.61977	1.5731	2.81075	1.69572	high
TCGA-DU-A6S3	1.79726	0	6.78399	2.47463	4.325	2.80981	2.49456	4.33373	2.34408	1.59117	5.82116	2.18401	6.43283	3.3515	3.21268	4.33781	0.626626	1.08587	4.33422	0.797561	3.74852	-0.696702	low
TCGA-FG-8182	1.13973	0	6.48527	2.04175	3.25781	3.74815	2.27358	5.02629	2.4666	3.00563	8.11374	2.07111	2.69305	3.50401	4.70969	5.0848	0.63253	0.696458	5.02097	1.27155	4.25531	-0.562368	low
TCGA-14-1823	1.48767	1	8.37135	0.505798	0.630468	5.43206	0.796651	5.3956	0.972776	4.99615	5.32611	4.32231	1.31444	0.905641	5.3888	6.42226	1.40294	3.09101	2.54564	2.00739	4.55155	2.27453	high
TCGA-FG-A713	1.70411	0	6.11654	1.60789	3.68879	2.3423	2.54244	3.82527	3.18052	1.75028	7.79099	2.264	8.11198	5.05719	3.62288	2.8045	0.681055	1.02074	3.3607	0.886303	4.02555	-0.719971	low
TCGA-IK-8125	3.56438	0	7.40876	1.35649	3.9955	2.94653	1.44301	4.52217	2.53262	1.7321	6.64932	2.65024	6.06743	4.33632	3.961	5.43075	2.4327	0.670344	5.34262	1.20087	4.48508	-0.898075	low
TCGA-HW-8321	3.54521	0	6.93335	2.2872	3.46042	2.34561	2.09849	5.37162	2.18084	1.55509	7.47782	2.4641	4.47351	4.07409	4.69658	4.7848	1.64865	0.675863	6.03093	1.91095	4.40163	-1.00569	low
TCGA-KT-A7W1	1.2	0	7.36813	1.38261	0.661839	3.85432	2.09381	4.43945	0.947067	2.83846	7.09836	4.61449	1.66318	1.32597	4.85285	5.25282	0.601865	4.62281	1.47249	0.465735	3.72611	2.33442	high
TCGA-HW-7493	5.7726	0	5.32799	1.46238	4.33561	3.48436	2.26049	6.11802	2.62956	2.0776	6.34993	2.96463	6.52726	4.85006	4.57165	5.15446	1.01471	0.677411	5.06342	2.64294	4.47722	-0.924095	low
TCGA-HT-8114	2.84932	0	6.90971	1.95417	2.9564	4.01205	1.93741	5.69111	1.49785	2.62995	7.45743	3.05725	3.81767	4.686	5.00412	5.29877	0.991493	0.742641	5.93204	1.56331	4.88444	-0.653469	low
TCGA-HT-8113	2.46575	0	6.06943	1.20243	3.28131	2.09975	2.95857	3.85666	3.66126	1.74063	6.04939	1.9035	7.98732	4.7849	3.22631	2.93606	0.622128	0.773323	3.95678	2.17248	4.56749	-1.04894	low
TCGA-DU-8162	1.21644	1	5.76948	0.927044	3.37038	2.6336	2.91995	4.58306	2.83644	1.96086	6.09863	2.88119	7.77673	5.21096	4.13169	4.01539	1.00934	1.94156	3.01698	1.44965	4.21973	-0.169848	high
TCGA-HT-7873	1.96712	0	6.82267	3.09695	2.476	2.547	1.85424	6.33017	1.96746	1.57541	7.7483	2.30304	1.43118	3.70103	5.12995	2.82714	0.576593	0.838357	6.33985	2.37983	4.24664	-0.986144	low
TCGA-DU-A5TR	2.48767	0	6.96111	1.76434	1.76242	3.83078	3.30996	5.30545	1.10355	4.4484	4.55561	3.10181	3.54365	3.35501	3.97315	4.42371	0.605994	2.3663	6.66381	1.08481	3.23639	0.450483	high
TCGA-12-0616	1.2274	1	7.29281	2.02046	0.49183	4.35196	0.851575	4.61374	1.13865	4.55336	5.90745	4.29732	2.13145	1.77579	4.39988	6.40497	8.19833	4.60615	2.38003	1.41984	4.12603	2.1854	high
TCGA-S9-A6U8	8.1863	1	6.84495	1.78949	2.82002	3.71217	1.99266	5.03756	1.77078	1.36593	8.03397	2.51242	3.60132	3.84755	4.65109	4.52984	2.30255	0.693489	5.62264	0.533094	4.08102	-0.468773	low
TCGA-HT-7854	3.29041	0	7.43851	0.876736	1.45099	3.7542	1.22169	5.23684	1.7868	2.6774	7.72103	2.99577	5.05266	2.43882	4.33218	6.06892	0.65006	0.719189	3.86691	2.12453	4.65897	0.327033	high
TCGA-HT-7476	0.545205	0	6.77744	2.02599	5.0822	2.98918	2.68962	4.85992	1.66291	1.49322	7.18548	3.87138	6.61467	3.57957	4.90495	4.59618	0.649018	0.696073	4.71661	1.29981	4.13465	-0.483482	low
TCGA-06-0152	1.0274	1	6.73519	0.712588	2.18199	4.49252	1.28723	5.18637	0.653135	4.71329	5.91382	4.45599	4.17845	1.79275	4.26744	6.24736	3.61772	1.80139	2.36298	1.9929	3.02991	1.52394	high
TCGA-HT-8011	1.35342	0	7.44273	1.83492	2.26436	4.22065	3.03021	4.54498	1.72076	1.87445	5.47756	3.70044	4.29556	2.73658	4.20116	7.21771	0.619922	3.86786	2.18636	0.560679	3.95842	1.49606	high
TCGA-DU-A5TS	2.6411	0	6.29079	2.03062	2.82678	2.75915	3.03992	5.53616	1.01721	2.33729	6.72133	2.83368	3.94105	2.8	4.02204	2.31542	0.784332	0.699326	5.61433	0.49584	4.08038	-0.774934	low
TCGA-E1-A7YS	1.27671	1	7.25369	0.736167	4.70261	2.68196	1.10056	4.79847	2.9243	1.4161	7.72678	1.73107	2.85929	4.49862	4.88968	6.3227	1.42242	1.47064	6.47829	0.466421	4.56995	-1.20643	low
TCGA-TQ-A7RN	2.81096	0	7.32301	1.59704	3.41258	2.44738	1.55975	4.97209	2.77058	1.09726	7.16703	2.60205	3.98291	3.12964	3.63926	5.92855	0.587364	0.675311	5.82184	0.838078	4.4168	-1.1423	low
TCGA-TQ-A7RR	2.15616	0	6.66865	1.72369	2.67698	2.87205	2.26535	4.78724	1.63328	1.40421	7.06057	2.01597	4.97914	3.48431	4.10744	4.15558	0.66517	2.40618	4.53213	0.465215	3.52272	0.151323	high
TCGA-S9-A7J2	0.169863	0	6.75451	2.71184	3.74833	2.85749	3.20803	5.37162	1.80295	1.5055	7.32955	2.50104	4.27389	2.55352	2.9238	4.77677	0.690231	0.6716	5.65004	1.27641	4.42745	-1.37996	low
TCGA-CS-5395	1.75068	1	6.39965	1.0995	1.27528	3.67564	1.55987	4.43453	2.20243	1.68756	5.39842	4.06142	4.35082	3.57192	4.80142	5.72569	0.745977	3.72727	3.38147	1.07238	3.61671	1.55833	high
TCGA-02-2486	1.69315	1	5.81399	0.447768	0.535651	5.30024	1.36585	6.48617	0.875395	6.02923	6.04366	4.46621	0.474025	1.45724	6.37366	4.9779	1.28036	0.864882	3.80237	3.16031	4.30352	1.49643	high
TCGA-19-2620	0.405479	1	7.33579	1.35428	0.674314	4.04533	1.94531	5.50105	0.617455	4.16203	6.67167	4.15252	2.68337	2.04229	5.78237	5.32206	0.720535	2.9353	2.83488	1.87426	3.84625	2.00026	high
TCGA-14-1829	0.59726	0	7.826	0.662633	0.513163	5.55419	1.13449	6.03863	0.977583	3.15257	6.18284	5.2462	1.50291	1.46756	5.84017	5.58141	2.59204	3.22196	4.8204	3.29353	5.12791	1.83238	high
TCGA-HT-7689	1.24658	0	6.99457	0.818241	2.49064	3.47564	1.84761	5.00584	2.3162	1.53483	7.40424	2.40663	3.65945	3.85595	4.99223	5.46441	0.608492	0.769573	6.34168	0.619106	4.7998	-0.542025	low
TCGA-FG-6688	1.56438	0	6.59078	0.751632	0.957725	4.27085	1.63123	4.79099	0.922696	2.83548	6.8195	1.82718	3.603	2.19538	4.41268	5.28783	4.27862	0.920687	5.03224	1.66607	3.45574	0.771694	high
TCGA-HW-7495	2.95342	0	6.4492	2.00974	2.90441	2.617	2.23389	4.81962	2.60359	1.16297	7.66781	1.58333	6.32019	3.36657	3.3568	3.45313	0.55947	0.750857	5.60642	0.91307	4.72577	-1.15234	low
TCGA-R8-A6ML	7.83562	0	6.83318	1.58793	3.57347	2.88512	1.35716	4.62856	1.88241	0.932678	7.81104	1.81708	4.84031	3.3426	3.51906	4.26654	0.618917	1.48561	6.30559	0.465856	4.50682	-1.05633	low
TCGA-DB-5281	6.52329	0	5.74657	2.39037	3.17742	2.70836	1.7879	5.89334	1.89398	1.8331	6.98746	2.97578	5.91684	3.89503	4.59521	3.57973	2.23281	0.670354	3.71608	1.79248	4.2936	-0.528501	low
TCGA-VW-A7QS	1.93425	0	6.79838	0.936977	3.46245	2.08554	1.0998	6.00895	2.56611	5.22682	9.51474	2.66804	1.25468	2.01047	5.54692	5.88861	0.558151	1.17672	6.12095	1.0832	4.94674	-0.792995	low
TCGA-HT-A4DV	2.16986	0	6.72773	1.13152	3.10371	3.01687	2.39894	4.88123	1.81488	2.08241	7.37276	2.28296	6.00439	3.21378	2.91387	2.90743	0.628704	0.721813	5.29592	1.09246	3.76071	-0.848428	low
TCGA-TM-A84H	2.53699	0	6.60027	3.00469	3.54614	2.2845	3.7722	4.60851	2.34071	1.54285	6.76527	1.78088	3.94503	3.50048	3.4863	5.72738	0.812914	0.670322	5.46085	0.465496	3.64861	-1.08447	low
TCGA-TM-A7CA	2.89863	0	6.29674	0.964422	3.48684	2.54521	1.92148	4.70733	2.8008	1.34853	6.68254	2.11945	4.82634	4.65972	4.37798	5.12516	0.556619	0.670693	4.29263	0.599841	4.15386	-0.820398	low
TCGA-TQ-A7RJ	3.36712	0	6.34172	2.21833	2.86585	3.523	2.3165	5.36926	1.68196	1.75358	8.15827	2.00602	4.42829	4.21935	4.32839	4.47591	1.83622	0.683924	5.7559	1.06256	3.90639	-0.67558	low
TCGA-DH-5142	5.32329	0	6.41367	2.98341	3.2437	4.30197	2.40485	5.2791	2.57915	3.47956	6.49955	3.14092	1.7246	3.99561	4.56171	4.47945	0.638914	0.950088	5.08439	0.672181	4.40534	-0.615064	low
TCGA-DB-A64X	1.54247	0	6.63758	1.98853	2.65707	3.05037	1.86868	5.15901	1.27425	1.94844	7.02119	2.71562	5.20404	3.3818	4.44375	4.49026	1.83079	1.2438	4.94789	0.469544	3.73072	-0.0209545	high
TCGA-DU-A76R	1.77534	1	6.72863	1.07857	4.73079	3.23434	1.93548	4.75982	1.51991	1.69742	6.94971	2.63718	5.34726	2.95247	3.0621	6.07599	0.771177	0.70206	5.99826	0.655007	4.4925	-1.30413	low
TCGA-S9-A7QX	1.54521	0	6.65076	1.34959	2.32598	3.74068	2.47068	4.69702	1.77003	1.82759	6.74112	2.35248	2.40956	3.76654	4.73229	5.79011	0.55861	0.790805	4.16222	0.682521	4.49739	-0.228811	high
TCGA-26-5134	0.457534	0	7.00949	1.32858	3.30861	3.62037	0.841659	4.95218	1.47563	3.49967	5.47719	3.15088	3.19833	2.75051	4.66879	5.77156	2.9322	3.92576	2.26005	0.477419	3.80735	1.16528	high
TCGA-HT-A615	1.41096	0	6.95906	0.804253	3.46576	3.88505	1.4593	5.65411	2.1822	2.11488	5.73418	2.78615	4.67013	3.10619	3.83715	5.63542	0.622509	1.15874	5.58304	0.859961	5.04934	-0.738814	low
TCGA-41-2572	1.11233	1	6.75175	0.558469	0.541218	4.73072	1.58607	5.28782	0.470232	4.77128	6.73764	4.86705	1.50291	2.86095	4.86347	5.37119	0.849825	4.24795	2.7105	0.748189	4.07932	1.89999	high
TCGA-DU-7012	0.545205	1	6.83414	0.854063	0.935036	4.9167	1.50149	5.09082	1.99862	3.26269	2.80995	3.93098	3.61859	4.44406	4.63978	7.24466	0.557756	2.97608	3.25908	1.01049	4.12108	1.43337	high
TCGA-P5-A5F1	0.490411	0	5.90726	0.735966	2.08795	4.09397	2.87086	5.96723	1.00908	2.66383	6.26178	3.12175	2.83141	3.18606	4.46067	5.14162	0.774126	0.968243	7.26232	0.481466	4.55238	-0.513021	low
TCGA-HT-7477	2.02192	0	6.85672	1.20637	1.59745	3.84604	3.30359	4.6535	2.33194	1.84428	6.06416	3.46833	3.83404	2.82963	4.88768	4.00089	1.04111	2.1756	2.12524	2.68672	4.806	0.868067	high
TCGA-HT-8109	0.463014	0	6.93335	1.75567	3.42405	3.08255	1.83608	4.7002	2.92376	1.06104	7.42118	2.61187	6.92317	4.32161	3.88501	4.46697	0.556686	0.691278	5.4971	0.558337	4.715	-0.936499	low
TCGA-26-5139	0.131507	0	6.86356	0.516858	0.825476	3.84604	1.04263	5.95852	0.968048	5.54794	6.0283	4.16706	3.51799	2.16919	5.71891	6.15935	4.88052	0.971441	1.84238	1.05713	3.84122	1.60792	high
TCGA-06-0141	0.857534	1	7.60538	0.551539	0.84299	5.24999	2.01627	5.60534	0.590418	4.54133	6.66963	5.4062	3.18639	1.58732	5.44615	5.10812	0.692715	4.83106	5.44411	5.36744	4.69619	2.24829	high
TCGA-R8-A73M	4.94795	0	6.87756	2.40829	4.60816	1.85083	2.11669	4.40136	1.54994	1.60845	6.40499	2.31505	5.71232	3.12474	3.40238	3.43457	0.596346	1.62621	5.81425	0.495359	3.91523	-1.05464	low
TCGA-HW-A5KM	1.72603	0	6.55581	1.47472	2.7382	5.93573	1.6835	5.35059	2.0964	4.03708	6.47643	3.10899	0.306657	3.30463	4.99777	5.6893	0.632165	0.974492	5.55687	0.804447	4.20571	0.105005	high
TCGA-S9-A7R3	8.25479	0	6.18159	0.783551	1.71311	3.67995	2.08688	5.26585	1.30179	2.52896	8.16657	2.42129	2.11328	3.73327	4.2511	5.84161	0.62282	0.829714	5.91414	1.65408	4.12024	-0.477344	low
TCGA-TQ-A7RU	2.8274	0	6.26289	2.35715	4.42998	1.9243	1.89373	5.16039	1.37753	1.35847	7.06751	3.53533	4.69226	4.42832	3.56509	3.46466	0.611758	0.71742	4.9361	0.63683	4.17335	-1.56779	low
TCGA-S9-A6TY	2.94795	0	6.95808	1.94771	3.88339	2.49642	1.52828	5.05725	2.39526	1.49808	6.94005	1.9343	5.82273	3.30689	3.18163	5.96362	0.990997	0.853025	4.72231	0.689757	4.4464	-1.12618	low
TCGA-HT-7473	1.37808	0	6.59603	1.09239	2.13854	4.42719	1.96622	6.76446	1.54095	3.12167	6.03882	3.02751	2.54753	4.56713	4.43984	6.74775	0.768882	0.732982	7.32046	1.18842	4.12438	-0.637478	low
TCGA-DU-8167	1.29041	0	6.34996	2.63226	2.63918	3.31843	2.33378	4.99723	1.27172	3.48864	5.58981	3.16463	3.59301	3.35501	4.29473	3.32953	0.636228	0.758028	3.52088	0.467373	4.06187	-0.172911	high
TCGA-06-5856	0.312329	1	6.22865	0.895253	0.531896	4.6691	0.918077	6.31671	0.598144	4.70301	5.26733	5.40431	2.29295	3.11619	5.7667	6.74775	0.57156	3.004	3.34373	2.11422	4.55601	1.71122	high
TCGA-S9-A89Z	1.70685	0	7.14017	2.82776	1.54721	3.92146	1.83772	5.54533	1.84787	2.95899	6.94725	3.52468	2.53494	4.19954	5.09965	5.90277	1.00402	2.27143	3.37543	0.668462	4.11781	0.668791	high
TCGA-HT-7470	3.34247	1	5.93487	1.97284	3.16425	3.06879	1.77322	5.21107	2.9031	1.75092	6.68789	2.5354	7.1209	4.9408	4.24465	3.72331	0.630576	1.15874	4.51612	0.568262	4.06187	-0.483473	low
TCGA-DU-6402	0.586301	1	7.20012	0.605558	0.690546	4.40411	1.12837	4.84699	0.626348	3.62169	6.20342	4.35125	2.22653	2.23335	5.20755	5.52951	0.752746	1.11223	1.68237	1.73739	3.98261	1.50492	high
TCGA-QH-A6X8	1.39452	0	6.27613	1.549	4.95417	2.54911	2.01747	4.50281	1.53062	2.3667	6.71717	2.79334	3.74543	3.35022	4.02035	4.80759	0.652438	2.75883	2.99846	0.467656	4.09144	-0.372237	low
TCGA-DU-A5TY	2.83014	1	6.46977	1.04473	0.604395	4.60123	1.70227	5.10089	1.24286	3.5535	3.10902	4.48056	1.99487	3.48766	4.7506	5.71196	0.60511	3.98907	1.9887	0.748726	4.64838	1.67845	high
TCGA-DU-8163	1.72329	0	6.62893	1.80127	2.65829	3.9609	2.19136	5.0365	2.16083	1.91228	7.46414	2.60448	3.46178	3.63945	4.85516	5.07117	0.557208	0.718575	5.12657	0.863683	4.17126	-0.208066	high
TCGA-DU-A7TD	0.624658	1	7.03102	1.6891	0.392653	5.11099	0.97284	4.59474	1.15793	4.72341	3.52022	4.59262	0.520857	1.26502	4.68205	7.13991	1.45663	4.21721	1.05614	2.41485	3.43013	2.79525	high
