# Supplementary material for: Identification and validation of a novel Parkinson-Glioma feature gene signature in glioma and Parkinson’s disease
Source: Front Aging Neurosci. 2024 May 30;16:1352681. doi: 10.3389/fnagi.2024.1352681 (PMC11170708; doi:10.3389/fnagi.2024.1352681)
Supplement: Supplementary file 10 [file Table_8.XLSX]

## Sheet: GSE7621_series_matrix
!Series_title	Expression data of substantia nigra from postmortem human brain of Parkinson's disease patients (PD)
!Series_geo_accession	GSE7621
!Series_status	Public on Jun 14 2007
!Series_submission_date	Apr 25 2007
!Series_last_update_date	Mar 25 2019
!Series_pubmed_id	17571925
!Series_summary	We used microarrays to detail the global program of gene expression underlying Parkinson's disease
!Series_summary	Keywords: normal versus diseased
!Series_overall_design	Substantia nigra tissue from postmortem brain of normal and Parkinson disease patients were used for RNA extraction and hybridization on Affymetrix microarrays: 9 replicates for the controls and 16 replicates for the Parkinson's disease patients were used. Both cohorts included males and females.
!Series_type	Expression profiling by array
!Series_contributor	Jarlath,M,Ffrench-Mullen
!Series_sample_id	GSM184354 GSM184355 GSM184356 GSM184357 GSM184358 GSM184359 GSM184360 GSM184361 GSM184362 GSM184363 GSM184364 GSM184365 GSM184366 GSM184367 GSM184368 GSM184369 GSM184370 GSM184371 GSM184372 GSM184373 GSM184374 GSM184375 GSM184376 GSM184377 GSM184378
!Series_contact_name	Jarlath,M.H.,ffrench-Mullen
!Series_contact_email	jfmullen@genelogic.com
!Series_contact_phone	1-240-364-7622
!Series_contact_fax	1-240-364-7603
!Series_contact_department	CNS Program
!Series_contact_institute	GeneLogic, Inc.
!Series_contact_address	610 Professional Drive
!Series_contact_city	Gaithsburg
!Series_contact_state	MD
!Series_contact_zip/postal_code	20879
!Series_contact_country	USA
!Series_supplementary_file	ftp://ftp.ncbi.nlm.nih.gov/geo/series/GSE7nnn/GSE7621/suppl/GSE7621_RAW.tar
!Series_platform_id	GPL570
!Series_platform_taxid	9606
!Series_sample_taxid	9606
!Series_relation	BioProject: https://www.ncbi.nlm.nih.gov/bioproject/PRJNA100241
!Sample_title	Substantia nigra normal rep1	Substantia nigra normal rep2	Substantia nigra normal rep3	Substantia nigra normal rep4	Substantia nigra normal rep5	Substantia nigra normal rep6	Substantia nigra normal rep7	Substantia nigra normal rep8	Substantia nigra normal rep9	Substantia nigra PD rep1	Substantia nigra PD rep2	Substantia nigra PD rep3	Substantia nigra PD rep4	Substantia nigra PD rep5	Substantia nigra PD rep6	Substantia nigra PD rep7	Substantia nigra PD rep8	Substantia nigra PD rep9	Substantia nigra PD rep10	Substantia nigra PD rep11	Substantia nigra PD rep12	Substantia nigra PD rep13	Substantia nigra PD rep14	Substantia nigra PD rep15	Substantia nigra PD rep16
!Sample_geo_accession	GSM184354	GSM184355	GSM184356	GSM184357	GSM184358	GSM184359	GSM184360	GSM184361	GSM184362	GSM184363	GSM184364	GSM184365	GSM184366	GSM184367	GSM184368	GSM184369	GSM184370	GSM184371	GSM184372	GSM184373	GSM184374	GSM184375	GSM184376	GSM184377	GSM184378
!Sample_status	Public on Jun 14 2007	Public on Jun 14 2007	Public on Jun 14 2007	Public on Jun 14 2007	Public on Jun 14 2007	Public on Jun 14 2007	Public on Jun 14 2007	Public on Jun 14 2007	Public on Jun 14 2007	Public on Jun 14 2007	Public on Jun 14 2007	Public on Jun 14 2007	Public on Jun 14 2007	Public on Jun 14 2007	Public on Jun 14 2007	Public on Jun 14 2007	Public on Jun 14 2007	Public on Jun 14 2007	Public on Jun 14 2007	Public on Jun 14 2007	Public on Jun 14 2007	Public on Jun 14 2007	Public on Jun 14 2007	Public on Jun 14 2007	Public on Jun 14 2007
!Sample_submission_date	Apr 25 2007	Apr 25 2007	Apr 25 2007	Apr 25 2007	Apr 25 2007	Apr 25 2007	Apr 25 2007	Apr 25 2007	Apr 25 2007	Apr 25 2007	Apr 25 2007	Apr 25 2007	Apr 25 2007	Apr 25 2007	Apr 25 2007	Apr 25 2007	Apr 25 2007	Apr 25 2007	Apr 25 2007	Apr 25 2007	Apr 25 2007	Apr 25 2007	Apr 25 2007	Apr 25 2007	Apr 25 2007
!Sample_last_update_date	Aug 28 2018	Aug 28 2018	Aug 28 2018	Aug 28 2018	Aug 28 2018	Aug 28 2018	Aug 28 2018	Aug 28 2018	Aug 28 2018	Aug 28 2018	Aug 28 2018	Aug 28 2018	Aug 28 2018	Aug 28 2018	Aug 28 2018	Aug 28 2018	Aug 28 2018	Aug 28 2018	Aug 28 2018	Aug 28 2018	Aug 28 2018	Aug 28 2018	Aug 28 2018	Aug 28 2018	Aug 28 2018
!Sample_type	RNA	RNA	RNA	RNA	RNA	RNA	RNA	RNA	RNA	RNA	RNA	RNA	RNA	RNA	RNA	RNA	RNA	RNA	RNA	RNA	RNA	RNA	RNA	RNA	RNA
!Sample_channel_count	1	1	1	1	1	1	1	1	1	1	1	1	1	1	1	1	1	1	1	1	1	1	1	1	1
!Sample_source_name_ch1	Postmortem human substantia nigra	Postmortem human substantia nigra	Postmortem human substantia nigra	Postmortem human substantia nigra	Postmortem human substantia nigra	Postmortem human substantia nigra	Postmortem human substantia nigra	Postmortem human substantia nigra	Postmortem human substantia nigra	Postmortem human substantia nigra	Postmortem human substantia nigra	Postmortem human substantia nigra	Postmortem human substantia nigra	Postmortem human substantia nigra	Postmortem human substantia nigra	Postmortem human substantia nigra	Postmortem human substantia nigra	Postmortem human substantia nigra	Postmortem human substantia nigra	Postmortem human substantia nigra	Postmortem human substantia nigra	Postmortem human substantia nigra	Postmortem human substantia nigra	Postmortem human substantia nigra	Postmortem human substantia nigra
!Sample_organism_ch1	Homo sapiens	Homo sapiens	Homo sapiens	Homo sapiens	Homo sapiens	Homo sapiens	Homo sapiens	Homo sapiens	Homo sapiens	Homo sapiens	Homo sapiens	Homo sapiens	Homo sapiens	Homo sapiens	Homo sapiens	Homo sapiens	Homo sapiens	Homo sapiens	Homo sapiens	Homo sapiens	Homo sapiens	Homo sapiens	Homo sapiens	Homo sapiens	Homo sapiens
!Sample_characteristics_ch1	Old Control	Old Control	Old Control	Old Control	Old Control	Old Control	Old Control	Old Control	Old Control	Parkinson's Disease	Parkinson's Disease	Parkinson's Disease	Parkinson's Disease	Parkinson's Disease	Parkinson's Disease	Parkinson's Disease	Parkinson's Disease	Parkinson's Disease	Parkinson's Disease	Parkinson's Disease	Parkinson's Disease	Parkinson's Disease	Parkinson's Disease	Parkinson's Disease	Parkinson's Disease
!Sample_characteristics_ch1	female	male	female	female	female	female	male	male	male	male	male	male	male	male	female	male	male	female	male	male	female	male	male	male	male
!Sample_growth_protocol_ch1	Brain tissue was removed with a Post-Mortem Interval (PMI) of 9.03卤2.2 hr for Control samples and 7.05卤1.25 hr for the PD samples, subsequently sectioned and frozen.	Brain tissue was removed with a Post-Mortem Interval (PMI) of 9.03卤2.2 hr for Control samples and 7.05卤1.25 hr for the PD samples, subsequently sectioned and frozen.	Brain tissue was removed with a Post-Mortem Interval (PMI) of 9.03卤2.2 hr for Control samples and 7.05卤1.25 hr for the PD samples, subsequently sectioned and frozen.	Brain tissue was removed with a Post-Mortem Interval (PMI) of 9.03卤2.2 hr for Control samples and 7.05卤1.25 hr for the PD samples, subsequently sectioned and frozen.	Brain tissue was removed with a Post-Mortem Interval (PMI) of 9.03卤2.2 hr for Control samples and 7.05卤1.25 hr for the PD samples, subsequently sectioned and frozen.	Brain tissue was removed with a Post-Mortem Interval (PMI) of 9.03卤2.2 hr for Control samples and 7.05卤1.25 hr for the PD samples, subsequently sectioned and frozen.	Brain tissue was removed with a Post-Mortem Interval (PMI) of 9.03卤2.2 hr for Control samples and 7.05卤1.25 hr for the PD samples, subsequently sectioned and frozen.	Brain tissue was removed with a Post-Mortem Interval (PMI) of 9.03卤2.2 hr for Control samples and 7.05卤1.25 hr for the PD samples, subsequently sectioned and frozen.	Brain tissue was removed with a Post-Mortem Interval (PMI) of 9.03卤2.2 hr for Control samples and 7.05卤1.25 hr for the PD samples, subsequently sectioned and frozen.	Brain tissue was removed with a Post-Mortem Interval (PMI) of 9.03卤2.2 hr for Control samples and 7.05卤1.25 hr for the PD samples, subsequently sectioned and frozen.	Brain tissue was removed with a Post-Mortem Interval (PMI) of 9.03卤2.2 hr for Control samples and 7.05卤1.25 hr for the PD samples, subsequently sectioned and frozen.	Brain tissue was removed with a Post-Mortem Interval (PMI) of 9.03卤2.2 hr for Control samples and 7.05卤1.25 hr for the PD samples, subsequently sectioned and frozen.	Brain tissue was removed with a Post-Mortem Interval (PMI) of 9.03卤2.2 hr for Control samples and 7.05卤1.25 hr for the PD samples, subsequently sectioned and frozen.	Brain tissue was removed with a Post-Mortem Interval (PMI) of 9.03卤2.2 hr for Control samples and 7.05卤1.25 hr for the PD samples, subsequently sectioned and frozen.	Brain tissue was removed with a Post-Mortem Interval (PMI) of 9.03卤2.2 hr for Control samples and 7.05卤1.25 hr for the PD samples, subsequently sectioned and frozen.	Brain tissue was removed with a Post-Mortem Interval (PMI) of 9.03卤2.2 hr for Control samples and 7.05卤1.25 hr for the PD samples, subsequently sectioned and frozen.	Brain tissue was removed with a Post-Mortem Interval (PMI) of 9.03卤2.2 hr for Control samples and 7.05卤1.25 hr for the PD samples, subsequently sectioned and frozen.	Brain tissue was removed with a Post-Mortem Interval (PMI) of 9.03卤2.2 hr for Control samples and 7.05卤1.25 hr for the PD samples, subsequently sectioned and frozen.	Brain tissue was removed with a Post-Mortem Interval (PMI) of 9.03卤2.2 hr for Control samples and 7.05卤1.25 hr for the PD samples, subsequently sectioned and frozen.	Brain tissue was removed with a Post-Mortem Interval (PMI) of 9.03卤2.2 hr for Control samples and 7.05卤1.25 hr for the PD samples, subsequently sectioned and frozen.	Brain tissue was removed with a Post-Mortem Interval (PMI) of 9.03卤2.2 hr for Control samples and 7.05卤1.25 hr for the PD samples, subsequently sectioned and frozen.	Brain tissue was removed with a Post-Mortem Interval (PMI) of 9.03卤2.2 hr for Control samples and 7.05卤1.25 hr for the PD samples, subsequently sectioned and frozen.	Brain tissue was removed with a Post-Mortem Interval (PMI) of 9.03卤2.2 hr for Control samples and 7.05卤1.25 hr for the PD samples, subsequently sectioned and frozen.	Brain tissue was removed with a Post-Mortem Interval (PMI) of 9.03卤2.2 hr for Control samples and 7.05卤1.25 hr for the PD samples, subsequently sectioned and frozen.	Brain tissue was removed with a Post-Mortem Interval (PMI) of 9.03卤2.2 hr for Control samples and 7.05卤1.25 hr for the PD samples, subsequently sectioned and frozen.
!Sample_molecule_ch1	total RNA	total RNA	total RNA	total RNA	total RNA	total RNA	total RNA	total RNA	total RNA	total RNA	total RNA	total RNA	total RNA	total RNA	total RNA	total RNA	total RNA	total RNA	total RNA	total RNA	total RNA	total RNA	total RNA	total RNA	total RNA
!Sample_extract_protocol_ch1	Trizol lysis extraction of total RNA was performed on an M48 BioRobot with a Quiagen Megatrack Kit.	Trizol lysis extraction of total RNA was performed on an M48 BioRobot with a Quiagen Megatrack Kit.	Trizol lysis extraction of total RNA was performed on an M48 BioRobot with a Quiagen Megatrack Kit.	Trizol lysis extraction of total RNA was performed on an M48 BioRobot with a Quiagen Megatrack Kit.	Trizol lysis extraction of total RNA was performed on an M48 BioRobot with a Quiagen Megatrack Kit.	Trizol lysis extraction of total RNA was performed on an M48 BioRobot with a Quiagen Megatrack Kit.	Trizol lysis extraction of total RNA was performed on an M48 BioRobot with a Quiagen Megatrack Kit.	Trizol lysis extraction of total RNA was performed on an M48 BioRobot with a Quiagen Megatrack Kit.	Trizol lysis extraction of total RNA was performed on an M48 BioRobot with a Quiagen Megatrack Kit.	Trizol lysis extraction of total RNA was performed on an M48 BioRobot with a Quiagen Megatrack Kit.	Trizol lysis extraction of total RNA was performed on an M48 BioRobot with a Quiagen Megatrack Kit.	Trizol lysis extraction of total RNA was performed on an M48 BioRobot with a Quiagen Megatrack Kit.	Trizol lysis extraction of total RNA was performed on an M48 BioRobot with a Quiagen Megatrack Kit.	Trizol lysis extraction of total RNA was performed on an M48 BioRobot with a Quiagen Megatrack Kit.	Trizol lysis extraction of total RNA was performed on an M48 BioRobot with a Quiagen Megatrack Kit.	Trizol lysis extraction of total RNA was performed on an M48 BioRobot with a Quiagen Megatrack Kit.	Trizol lysis extraction of total RNA was performed on an M48 BioRobot with a Quiagen Megatrack Kit.	Trizol lysis extraction of total RNA was performed on an M48 BioRobot with a Quiagen Megatrack Kit.	Trizol lysis extraction of total RNA was performed on an M48 BioRobot with a Quiagen Megatrack Kit.	Trizol lysis extraction of total RNA was performed on an M48 BioRobot with a Quiagen Megatrack Kit.	Trizol lysis extraction of total RNA was performed on an M48 BioRobot with a Quiagen Megatrack Kit.	Trizol lysis extraction of total RNA was performed on an M48 BioRobot with a Quiagen Megatrack Kit.	Trizol lysis extraction of total RNA was performed on an M48 BioRobot with a Quiagen Megatrack Kit.	Trizol lysis extraction of total RNA was performed on an M48 BioRobot with a Quiagen Megatrack Kit.	Trizol lysis extraction of total RNA was performed on an M48 BioRobot with a Quiagen Megatrack Kit.
!Sample_label_ch1	biotin	biotin	biotin	biotin	biotin	biotin	biotin	biotin	biotin	biotin	biotin	biotin	biotin	biotin	biotin	biotin	biotin	biotin	biotin	biotin	biotin	biotin	biotin	biotin	biotin
!Sample_label_protocol_ch1	Biotinylated cRNA were prepared according to the standard Affymetrix protocol from 2 ug total RNA (Expression Analysis Technical Manual, 2001, Affymetrix).	Biotinylated cRNA were prepared according to the standard Affymetrix protocol from 2 ug total RNA (Expression Analysis Technical Manual, 2001, Affymetrix).	Biotinylated cRNA were prepared according to the standard Affymetrix protocol from 2 ug total RNA (Expression Analysis Technical Manual, 2001, Affymetrix).	Biotinylated cRNA were prepared according to the standard Affymetrix protocol from 2 ug total RNA (Expression Analysis Technical Manual, 2001, Affymetrix).	Biotinylated cRNA were prepared according to the standard Affymetrix protocol from 2 ug total RNA (Expression Analysis Technical Manual, 2001, Affymetrix).	Biotinylated cRNA were prepared according to the standard Affymetrix protocol from 2 ug total RNA (Expression Analysis Technical Manual, 2001, Affymetrix).	Biotinylated cRNA were prepared according to the standard Affymetrix protocol from 2 ug total RNA (Expression Analysis Technical Manual, 2001, Affymetrix).	Biotinylated cRNA were prepared according to the standard Affymetrix protocol from 2 ug total RNA (Expression Analysis Technical Manual, 2001, Affymetrix).	Biotinylated cRNA were prepared according to the standard Affymetrix protocol from 2 ug total RNA (Expression Analysis Technical Manual, 2001, Affymetrix).	Biotinylated cRNA were prepared according to the standard Affymetrix protocol from 2 ug total RNA (Expression Analysis Technical Manual, 2001, Affymetrix).	Biotinylated cRNA were prepared according to the standard Affymetrix protocol from 2 ug total RNA (Expression Analysis Technical Manual, 2001, Affymetrix).	Biotinylated cRNA were prepared according to the standard Affymetrix protocol from 2 ug total RNA (Expression Analysis Technical Manual, 2001, Affymetrix).	Biotinylated cRNA were prepared according to the standard Affymetrix protocol from 2 ug total RNA (Expression Analysis Technical Manual, 2001, Affymetrix).	Biotinylated cRNA were prepared according to the standard Affymetrix protocol from 2 ug total RNA (Expression Analysis Technical Manual, 2001, Affymetrix).	Biotinylated cRNA were prepared according to the standard Affymetrix protocol from 2 ug total RNA (Expression Analysis Technical Manual, 2001, Affymetrix).	Biotinylated cRNA were prepared according to the standard Affymetrix protocol from 2 ug total RNA (Expression Analysis Technical Manual, 2001, Affymetrix).	Biotinylated cRNA were prepared according to the standard Affymetrix protocol from 2 ug total RNA (Expression Analysis Technical Manual, 2001, Affymetrix).	Biotinylated cRNA were prepared according to the standard Affymetrix protocol from 2 ug total RNA (Expression Analysis Technical Manual, 2001, Affymetrix).	Biotinylated cRNA were prepared according to the standard Affymetrix protocol from 2 ug total RNA (Expression Analysis Technical Manual, 2001, Affymetrix).	Biotinylated cRNA were prepared according to the standard Affymetrix protocol from 2 ug total RNA (Expression Analysis Technical Manual, 2001, Affymetrix).	Biotinylated cRNA were prepared according to the standard Affymetrix protocol from 2 ug total RNA (Expression Analysis Technical Manual, 2001, Affymetrix).	Biotinylated cRNA were prepared according to the standard Affymetrix protocol from 2 ug total RNA (Expression Analysis Technical Manual, 2001, Affymetrix).	Biotinylated cRNA were prepared according to the standard Affymetrix protocol from 2 ug total RNA (Expression Analysis Technical Manual, 2001, Affymetrix).	Biotinylated cRNA were prepared according to the standard Affymetrix protocol from 2 ug total RNA (Expression Analysis Technical Manual, 2001, Affymetrix).	Biotinylated cRNA were prepared according to the standard Affymetrix protocol from 2 ug total RNA (Expression Analysis Technical Manual, 2001, Affymetrix).
!Sample_taxid_ch1	9606	9606	9606	9606	9606	9606	9606	9606	9606	9606	9606	9606	9606	9606	9606	9606	9606	9606	9606	9606	9606	9606	9606	9606	9606
!Sample_hyb_protocol	Following fragmentation, 10 ug of cRNA were hybridized for >16 hr at 45C on GeneChip Human Genome U133 Plus 2.0. GeneChips were washed and stained in the Affymetrix Fluidics Station 400.	Following fragmentation, 10 ug of cRNA were hybridized for >16 hr at 45C on GeneChip Human Genome U133 Plus 2.0. GeneChips were washed and stained in the Affymetrix Fluidics Station 400.	Following fragmentation, 10 ug of cRNA were hybridized for >16 hr at 45C on GeneChip Human Genome U133 Plus 2.0. GeneChips were washed and stained in the Affymetrix Fluidics Station 400.	Following fragmentation, 10 ug of cRNA were hybridized for >16 hr at 45C on GeneChip Human Genome U133 Plus 2.0. GeneChips were washed and stained in the Affymetrix Fluidics Station 400.	Following fragmentation, 10 ug of cRNA were hybridized for >16 hr at 45C on GeneChip Human Genome U133 Plus 2.0. GeneChips were washed and stained in the Affymetrix Fluidics Station 400.	Following fragmentation, 10 ug of cRNA were hybridized for >16 hr at 45C on GeneChip Human Genome U133 Plus 2.0. GeneChips were washed and stained in the Affymetrix Fluidics Station 400.	Following fragmentation, 10 ug of cRNA were hybridized for >16 hr at 45C on GeneChip Human Genome U133 Plus 2.0. GeneChips were washed and stained in the Affymetrix Fluidics Station 400.	Following fragmentation, 10 ug of cRNA were hybridized for >16 hr at 45C on GeneChip Human Genome U133 Plus 2.0. GeneChips were washed and stained in the Affymetrix Fluidics Station 400.	Following fragmentation, 10 ug of cRNA were hybridized for >16 hr at 45C on GeneChip Human Genome U133 Plus 2.0. GeneChips were washed and stained in the Affymetrix Fluidics Station 400.	Following fragmentation, 10 ug of cRNA were hybridized for >16 hr at 45C on GeneChip Human Genome U133 Plus 2.0. GeneChips were washed and stained in the Affymetrix Fluidics Station 400.	Following fragmentation, 10 ug of cRNA were hybridized for >16 hr at 45C on GeneChip Human Genome U133 Plus 2.0. GeneChips were washed and stained in the Affymetrix Fluidics Station 400.	Following fragmentation, 10 ug of cRNA were hybridized for >16 hr at 45C on GeneChip Human Genome U133 Plus 2.0. GeneChips were washed and stained in the Affymetrix Fluidics Station 400.	Following fragmentation, 10 ug of cRNA were hybridized for >16 hr at 45C on GeneChip Human Genome U133 Plus 2.0. GeneChips were washed and stained in the Affymetrix Fluidics Station 400.	Following fragmentation, 10 ug of cRNA were hybridized for >16 hr at 45C on GeneChip Human Genome U133 Plus 2.0. GeneChips were washed and stained in the Affymetrix Fluidics Station 400.	Following fragmentation, 10 ug of cRNA were hybridized for >16 hr at 45C on GeneChip Human Genome U133 Plus 2.0. GeneChips were washed and stained in the Affymetrix Fluidics Station 400.	Following fragmentation, 10 ug of cRNA were hybridized for >16 hr at 45C on GeneChip Human Genome U133 Plus 2.0. GeneChips were washed and stained in the Affymetrix Fluidics Station 400.	Following fragmentation, 10 ug of cRNA were hybridized for >16 hr at 45C on GeneChip Human Genome U133 Plus 2.0. GeneChips were washed and stained in the Affymetrix Fluidics Station 400.	Following fragmentation, 10 ug of cRNA were hybridized for >16 hr at 45C on GeneChip Human Genome U133 Plus 2.0. GeneChips were washed and stained in the Affymetrix Fluidics Station 400.	Following fragmentation, 10 ug of cRNA were hybridized for >16 hr at 45C on GeneChip Human Genome U133 Plus 2.0. GeneChips were washed and stained in the Affymetrix Fluidics Station 400.	Following fragmentation, 10 ug of cRNA were hybridized for >16 hr at 45C on GeneChip Human Genome U133 Plus 2.0. GeneChips were washed and stained in the Affymetrix Fluidics Station 400.	Following fragmentation, 10 ug of cRNA were hybridized for >16 hr at 45C on GeneChip Human Genome U133 Plus 2.0. GeneChips were washed and stained in the Affymetrix Fluidics Station 400.	Following fragmentation, 10 ug of cRNA were hybridized for >16 hr at 45C on GeneChip Human Genome U133 Plus 2.0. GeneChips were washed and stained in the Affymetrix Fluidics Station 400.	Following fragmentation, 10 ug of cRNA were hybridized for >16 hr at 45C on GeneChip Human Genome U133 Plus 2.0. GeneChips were washed and stained in the Affymetrix Fluidics Station 400.	Following fragmentation, 10 ug of cRNA were hybridized for >16 hr at 45C on GeneChip Human Genome U133 Plus 2.0. GeneChips were washed and stained in the Affymetrix Fluidics Station 400.	Following fragmentation, 10 ug of cRNA were hybridized for >16 hr at 45C on GeneChip Human Genome U133 Plus 2.0. GeneChips were washed and stained in the Affymetrix Fluidics Station 400.
!Sample_scan_protocol	GeneChips were scanned using the Affymetrix GCS3000 7G Scanner.	GeneChips were scanned using the Affymetrix GCS3000 7G Scanner.	GeneChips were scanned using the Affymetrix GCS3000 7G Scanner.	GeneChips were scanned using the Affymetrix GCS3000 7G Scanner.	GeneChips were scanned using the Affymetrix GCS3000 7G Scanner.	GeneChips were scanned using the Affymetrix GCS3000 7G Scanner.	GeneChips were scanned using the Affymetrix GCS3000 7G Scanner.	GeneChips were scanned using the Affymetrix GCS3000 7G Scanner.	GeneChips were scanned using the Affymetrix GCS3000 7G Scanner.	GeneChips were scanned using the Affymetrix GCS3000 7G Scanner.	GeneChips were scanned using the Affymetrix GCS3000 7G Scanner.	GeneChips were scanned using the Affymetrix GCS3000 7G Scanner.	GeneChips were scanned using the Affymetrix GCS3000 7G Scanner.	GeneChips were scanned using the Affymetrix GCS3000 7G Scanner.	GeneChips were scanned using the Affymetrix GCS3000 7G Scanner.	GeneChips were scanned using the Affymetrix GCS3000 7G Scanner.	GeneChips were scanned using the Affymetrix GCS3000 7G Scanner.	GeneChips were scanned using the Affymetrix GCS3000 7G Scanner.	GeneChips were scanned using the Affymetrix GCS3000 7G Scanner.	GeneChips were scanned using the Affymetrix GCS3000 7G Scanner.	GeneChips were scanned using the Affymetrix GCS3000 7G Scanner.	GeneChips were scanned using the Affymetrix GCS3000 7G Scanner.	GeneChips were scanned using the Affymetrix GCS3000 7G Scanner.	GeneChips were scanned using the Affymetrix GCS3000 7G Scanner.	GeneChips were scanned using the Affymetrix GCS3000 7G Scanner.
!Sample_description	Gene expression data of substantia nigra from postmortem brain of normal controls	Gene expression data of substantia nigra from postmortem brain of normal controls	Gene expression data of substantia nigra from postmortem brain of normal controls	Gene expression data of substantia nigra from postmortem brain of normal controls	Gene expression data of substantia nigra from postmortem brain of normal controls	Gene expression data of substantia nigra from postmortem brain of normal controls	Gene expression data of substantia nigra from postmortem brain of normal controls	Gene expression data of substantia nigra from postmortem brain of normal controls	Gene expression data of substantia nigra from postmortem brain of normal controls	Gene expression data of substantia nigra from postmortem brain of PD patients	Gene expression data of substantia nigra from postmortem brain of PD patients	Gene expression data of substantia nigra from postmortem brain of PD patients	Gene expression data of substantia nigra from postmortem brain of PD patients	Gene expression data of substantia nigra from postmortem brain of PD patients	Gene expression data of substantia nigra from postmortem brain of PD patients	Gene expression data of substantia nigra from postmortem brain of PD patients	Gene expression data of substantia nigra from postmortem brain of PD patients	Gene expression data of substantia nigra from postmortem brain of PD patients	Gene expression data of substantia nigra from postmortem brain of PD patients	Gene expression data of substantia nigra from postmortem brain of PD patients	Gene expression data of substantia nigra from postmortem brain of PD patients	Gene expression data of substantia nigra from postmortem brain of PD patients	Gene expression data of substantia nigra from postmortem brain of PD patients	Gene expression data of substantia nigra from postmortem brain of PD patients	Gene expression data of substantia nigra from postmortem brain of PD patients
!Sample_data_processing	The data were analyzed with Microarray Suite version 5.0 (MAS 5.0) using Affymetrix default analysis settings and global scaling as normalization method. The trimmed mean target intensity of each array was arbitrarily set to 100.	The data were analyzed with Microarray Suite version 5.0 (MAS 5.0) using Affymetrix default analysis settings and global scaling as normalization method. The trimmed mean target intensity of each array was arbitrarily set to 100.	The data were analyzed with Microarray Suite version 5.0 (MAS 5.0) using Affymetrix default analysis settings and global scaling as normalization method. The trimmed mean target intensity of each array was arbitrarily set to 100.	The data were analyzed with Microarray Suite version 5.0 (MAS 5.0) using Affymetrix default analysis settings and global scaling as normalization method. The trimmed mean target intensity of each array was arbitrarily set to 100.	The data were analyzed with Microarray Suite version 5.0 (MAS 5.0) using Affymetrix default analysis settings and global scaling as normalization method. The trimmed mean target intensity of each array was arbitrarily set to 100.	The data were analyzed with Microarray Suite version 5.0 (MAS 5.0) using Affymetrix default analysis settings and global scaling as normalization method. The trimmed mean target intensity of each array was arbitrarily set to 100.	The data were analyzed with Microarray Suite version 5.0 (MAS 5.0) using Affymetrix default analysis settings and global scaling as normalization method. The trimmed mean target intensity of each array was arbitrarily set to 100.	The data were analyzed with Microarray Suite version 5.0 (MAS 5.0) using Affymetrix default analysis settings and global scaling as normalization method. The trimmed mean target intensity of each array was arbitrarily set to 100.	The data were analyzed with Microarray Suite version 5.0 (MAS 5.0) using Affymetrix default analysis settings and global scaling as normalization method. The trimmed mean target intensity of each array was arbitrarily set to 100.	The data were analyzed with Microarray Suite version 5.0 (MAS 5.0) using Affymetrix default analysis settings and global scaling as normalization method. The trimmed mean target intensity of each array was arbitrarily set to 100.	The data were analyzed with Microarray Suite version 5.0 (MAS 5.0) using Affymetrix default analysis settings and global scaling as normalization method. The trimmed mean target intensity of each array was arbitrarily set to 100.	The data were analyzed with Microarray Suite version 5.0 (MAS 5.0) using Affymetrix default analysis settings and global scaling as normalization method. The trimmed mean target intensity of each array was arbitrarily set to 100.	The data were analyzed with Microarray Suite version 5.0 (MAS 5.0) using Affymetrix default analysis settings and global scaling as normalization method. The trimmed mean target intensity of each array was arbitrarily set to 100.	The data were analyzed with Microarray Suite version 5.0 (MAS 5.0) using Affymetrix default analysis settings and global scaling as normalization method. The trimmed mean target intensity of each array was arbitrarily set to 100.	The data were analyzed with Microarray Suite version 5.0 (MAS 5.0) using Affymetrix default analysis settings and global scaling as normalization method. The trimmed mean target intensity of each array was arbitrarily set to 100.	The data were analyzed with Microarray Suite version 5.0 (MAS 5.0) using Affymetrix default analysis settings and global scaling as normalization method. The trimmed mean target intensity of each array was arbitrarily set to 100.	The data were analyzed with Microarray Suite version 5.0 (MAS 5.0) using Affymetrix default analysis settings and global scaling as normalization method. The trimmed mean target intensity of each array was arbitrarily set to 100.	The data were analyzed with Microarray Suite version 5.0 (MAS 5.0) using Affymetrix default analysis settings and global scaling as normalization method. The trimmed mean target intensity of each array was arbitrarily set to 100.	The data were analyzed with Microarray Suite version 5.0 (MAS 5.0) using Affymetrix default analysis settings and global scaling as normalization method. The trimmed mean target intensity of each array was arbitrarily set to 100.	The data were analyzed with Microarray Suite version 5.0 (MAS 5.0) using Affymetrix default analysis settings and global scaling as normalization method. The trimmed mean target intensity of each array was arbitrarily set to 100.	The data were analyzed with Microarray Suite version 5.0 (MAS 5.0) using Affymetrix default analysis settings and global scaling as normalization method. The trimmed mean target intensity of each array was arbitrarily set to 100.	The data were analyzed with Microarray Suite version 5.0 (MAS 5.0) using Affymetrix default analysis settings and global scaling as normalization method. The trimmed mean target intensity of each array was arbitrarily set to 100.	The data were analyzed with Microarray Suite version 5.0 (MAS 5.0) using Affymetrix default analysis settings and global scaling as normalization method. The trimmed mean target intensity of each array was arbitrarily set to 100.	The data were analyzed with Microarray Suite version 5.0 (MAS 5.0) using Affymetrix default analysis settings and global scaling as normalization method. The trimmed mean target intensity of each array was arbitrarily set to 100.	The data were analyzed with Microarray Suite version 5.0 (MAS 5.0) using Affymetrix default analysis settings and global scaling as normalization method. The trimmed mean target intensity of each array was arbitrarily set to 100.
!Sample_platform_id	GPL570	GPL570	GPL570	GPL570	GPL570	GPL570	GPL570	GPL570	GPL570	GPL570	GPL570	GPL570	GPL570	GPL570	GPL570	GPL570	GPL570	GPL570	GPL570	GPL570	GPL570	GPL570	GPL570	GPL570	GPL570
!Sample_contact_name	Jarlath,M.H.,ffrench-Mullen	Jarlath,M.H.,ffrench-Mullen	Jarlath,M.H.,ffrench-Mullen	Jarlath,M.H.,ffrench-Mullen	Jarlath,M.H.,ffrench-Mullen	Jarlath,M.H.,ffrench-Mullen	Jarlath,M.H.,ffrench-Mullen	Jarlath,M.H.,ffrench-Mullen	Jarlath,M.H.,ffrench-Mullen	Jarlath,M.H.,ffrench-Mullen	Jarlath,M.H.,ffrench-Mullen	Jarlath,M.H.,ffrench-Mullen	Jarlath,M.H.,ffrench-Mullen	Jarlath,M.H.,ffrench-Mullen	Jarlath,M.H.,ffrench-Mullen	Jarlath,M.H.,ffrench-Mullen	Jarlath,M.H.,ffrench-Mullen	Jarlath,M.H.,ffrench-Mullen	Jarlath,M.H.,ffrench-Mullen	Jarlath,M.H.,ffrench-Mullen	Jarlath,M.H.,ffrench-Mullen	Jarlath,M.H.,ffrench-Mullen	Jarlath,M.H.,ffrench-Mullen	Jarlath,M.H.,ffrench-Mullen	Jarlath,M.H.,ffrench-Mullen
!Sample_contact_email	jfmullen@genelogic.com	jfmullen@genelogic.com	jfmullen@genelogic.com	jfmullen@genelogic.com	jfmullen@genelogic.com	jfmullen@genelogic.com	jfmullen@genelogic.com	jfmullen@genelogic.com	jfmullen@genelogic.com	jfmullen@genelogic.com	jfmullen@genelogic.com	jfmullen@genelogic.com	jfmullen@genelogic.com	jfmullen@genelogic.com	jfmullen@genelogic.com	jfmullen@genelogic.com	jfmullen@genelogic.com	jfmullen@genelogic.com	jfmullen@genelogic.com	jfmullen@genelogic.com	jfmullen@genelogic.com	jfmullen@genelogic.com	jfmullen@genelogic.com	jfmullen@genelogic.com	jfmullen@genelogic.com
!Sample_contact_phone	1-240-364-7622	1-240-364-7622	1-240-364-7622	1-240-364-7622	1-240-364-7622	1-240-364-7622	1-240-364-7622	1-240-364-7622	1-240-364-7622	1-240-364-7622	1-240-364-7622	1-240-364-7622	1-240-364-7622	1-240-364-7622	1-240-364-7622	1-240-364-7622	1-240-364-7622	1-240-364-7622	1-240-364-7622	1-240-364-7622	1-240-364-7622	1-240-364-7622	1-240-364-7622	1-240-364-7622	1-240-364-7622
!Sample_contact_fax	1-240-364-7603	1-240-364-7603	1-240-364-7603	1-240-364-7603	1-240-364-7603	1-240-364-7603	1-240-364-7603	1-240-364-7603	1-240-364-7603	1-240-364-7603	1-240-364-7603	1-240-364-7603	1-240-364-7603	1-240-364-7603	1-240-364-7603	1-240-364-7603	1-240-364-7603	1-240-364-7603	1-240-364-7603	1-240-364-7603	1-240-364-7603	1-240-364-7603	1-240-364-7603	1-240-364-7603	1-240-364-7603
!Sample_contact_department	CNS Program	CNS Program	CNS Program	CNS Program	CNS Program	CNS Program	CNS Program	CNS Program	CNS Program	CNS Program	CNS Program	CNS Program	CNS Program	CNS Program	CNS Program	CNS Program	CNS Program	CNS Program	CNS Program	CNS Program	CNS Program	CNS Program	CNS Program	CNS Program	CNS Program
!Sample_contact_institute	GeneLogic, Inc.	GeneLogic, Inc.	GeneLogic, Inc.	GeneLogic, Inc.	GeneLogic, Inc.	GeneLogic, Inc.	GeneLogic, Inc.	GeneLogic, Inc.	GeneLogic, Inc.	GeneLogic, Inc.	GeneLogic, Inc.	GeneLogic, Inc.	GeneLogic, Inc.	GeneLogic, Inc.	GeneLogic, Inc.	GeneLogic, Inc.	GeneLogic, Inc.	GeneLogic, Inc.	GeneLogic, Inc.	GeneLogic, Inc.	GeneLogic, Inc.	GeneLogic, Inc.	GeneLogic, Inc.	GeneLogic, Inc.	GeneLogic, Inc.
!Sample_contact_address	610 Professional Drive	610 Professional Drive	610 Professional Drive	610 Professional Drive	610 Professional Drive	610 Professional Drive	610 Professional Drive	610 Professional Drive	610 Professional Drive	610 Professional Drive	610 Professional Drive	610 Professional Drive	610 Professional Drive	610 Professional Drive	610 Professional Drive	610 Professional Drive	610 Professional Drive	610 Professional Drive	610 Professional Drive	610 Professional Drive	610 Professional Drive	610 Professional Drive	610 Professional Drive	610 Professional Drive	610 Professional Drive
!Sample_contact_city	Gaithsburg	Gaithsburg	Gaithsburg	Gaithsburg	Gaithsburg	Gaithsburg	Gaithsburg	Gaithsburg	Gaithsburg	Gaithsburg	Gaithsburg	Gaithsburg	Gaithsburg	Gaithsburg	Gaithsburg	Gaithsburg	Gaithsburg	Gaithsburg	Gaithsburg	Gaithsburg	Gaithsburg	Gaithsburg	Gaithsburg	Gaithsburg	Gaithsburg
!Sample_contact_state	MD	MD	MD	MD	MD	MD	MD	MD	MD	MD	MD	MD	MD	MD	MD	MD	MD	MD	MD	MD	MD	MD	MD	MD	MD
!Sample_contact_zip/postal_code	20879	20879	20879	20879	20879	20879	20879	20879	20879	20879	20879	20879	20879	20879	20879	20879	20879	20879	20879	20879	20879	20879	20879	20879	20879
!Sample_contact_country	USA	USA	USA	USA	USA	USA	USA	USA	USA	USA	USA	USA	USA	USA	USA	USA	USA	USA	USA	USA	USA	USA	USA	USA	USA
!Sample_supplementary_file	ftp://ftp.ncbi.nlm.nih.gov/geo/samples/GSM184nnn/GSM184354/suppl/GSM184354.CEL.gz	ftp://ftp.ncbi.nlm.nih.gov/geo/samples/GSM184nnn/GSM184355/suppl/GSM184355.CEL.gz	ftp://ftp.ncbi.nlm.nih.gov/geo/samples/GSM184nnn/GSM184356/suppl/GSM184356.CEL.gz	ftp://ftp.ncbi.nlm.nih.gov/geo/samples/GSM184nnn/GSM184357/suppl/GSM184357.CEL.gz	ftp://ftp.ncbi.nlm.nih.gov/geo/samples/GSM184nnn/GSM184358/suppl/GSM184358.CEL.gz	ftp://ftp.ncbi.nlm.nih.gov/geo/samples/GSM184nnn/GSM184359/suppl/GSM184359.CEL.gz	ftp://ftp.ncbi.nlm.nih.gov/geo/samples/GSM184nnn/GSM184360/suppl/GSM184360.CEL.gz	ftp://ftp.ncbi.nlm.nih.gov/geo/samples/GSM184nnn/GSM184361/suppl/GSM184361.CEL.gz	ftp://ftp.ncbi.nlm.nih.gov/geo/samples/GSM184nnn/GSM184362/suppl/GSM184362.CEL.gz	ftp://ftp.ncbi.nlm.nih.gov/geo/samples/GSM184nnn/GSM184363/suppl/GSM184363.CEL.gz	ftp://ftp.ncbi.nlm.nih.gov/geo/samples/GSM184nnn/GSM184364/suppl/GSM184364.CEL.gz	ftp://ftp.ncbi.nlm.nih.gov/geo/samples/GSM184nnn/GSM184365/suppl/GSM184365.CEL.gz	ftp://ftp.ncbi.nlm.nih.gov/geo/samples/GSM184nnn/GSM184366/suppl/GSM184366.CEL.gz	ftp://ftp.ncbi.nlm.nih.gov/geo/samples/GSM184nnn/GSM184367/suppl/GSM184367.CEL.gz	ftp://ftp.ncbi.nlm.nih.gov/geo/samples/GSM184nnn/GSM184368/suppl/GSM184368.CEL.gz	ftp://ftp.ncbi.nlm.nih.gov/geo/samples/GSM184nnn/GSM184369/suppl/GSM184369.CEL.gz	ftp://ftp.ncbi.nlm.nih.gov/geo/samples/GSM184nnn/GSM184370/suppl/GSM184370.CEL.gz	ftp://ftp.ncbi.nlm.nih.gov/geo/samples/GSM184nnn/GSM184371/suppl/GSM184371.CEL.gz	ftp://ftp.ncbi.nlm.nih.gov/geo/samples/GSM184nnn/GSM184372/suppl/GSM184372.CEL.gz	ftp://ftp.ncbi.nlm.nih.gov/geo/samples/GSM184nnn/GSM184373/suppl/GSM184373.CEL.gz	ftp://ftp.ncbi.nlm.nih.gov/geo/samples/GSM184nnn/GSM184374/suppl/GSM184374.CEL.gz	ftp://ftp.ncbi.nlm.nih.gov/geo/samples/GSM184nnn/GSM184375/suppl/GSM184375.CEL.gz	ftp://ftp.ncbi.nlm.nih.gov/geo/samples/GSM184nnn/GSM184376/suppl/GSM184376.CEL.gz	ftp://ftp.ncbi.nlm.nih.gov/geo/samples/GSM184nnn/GSM184377/suppl/GSM184377.CEL.gz	ftp://ftp.ncbi.nlm.nih.gov/geo/samples/GSM184nnn/GSM184378/suppl/GSM184378.CEL.gz
!Sample_supplementary_file	ftp://ftp.ncbi.nlm.nih.gov/geo/samples/GSM184nnn/GSM184354/suppl/GSM184354.EXP.gz	ftp://ftp.ncbi.nlm.nih.gov/geo/samples/GSM184nnn/GSM184355/suppl/GSM184355.EXP.gz	ftp://ftp.ncbi.nlm.nih.gov/geo/samples/GSM184nnn/GSM184356/suppl/GSM184356.EXP.gz	ftp://ftp.ncbi.nlm.nih.gov/geo/samples/GSM184nnn/GSM184357/suppl/GSM184357.EXP.gz	ftp://ftp.ncbi.nlm.nih.gov/geo/samples/GSM184nnn/GSM184358/suppl/GSM184358.EXP.gz	ftp://ftp.ncbi.nlm.nih.gov/geo/samples/GSM184nnn/GSM184359/suppl/GSM184359.EXP.gz	ftp://ftp.ncbi.nlm.nih.gov/geo/samples/GSM184nnn/GSM184360/suppl/GSM184360.EXP.gz	ftp://ftp.ncbi.nlm.nih.gov/geo/samples/GSM184nnn/GSM184361/suppl/GSM184361.EXP.gz	ftp://ftp.ncbi.nlm.nih.gov/geo/samples/GSM184nnn/GSM184362/suppl/GSM184362.EXP.gz	ftp://ftp.ncbi.nlm.nih.gov/geo/samples/GSM184nnn/GSM184363/suppl/GSM184363.EXP.gz	ftp://ftp.ncbi.nlm.nih.gov/geo/samples/GSM184nnn/GSM184364/suppl/GSM184364.EXP.gz	ftp://ftp.ncbi.nlm.nih.gov/geo/samples/GSM184nnn/GSM184365/suppl/GSM184365.EXP.gz	ftp://ftp.ncbi.nlm.nih.gov/geo/samples/GSM184nnn/GSM184366/suppl/GSM184366.EXP.gz	ftp://ftp.ncbi.nlm.nih.gov/geo/samples/GSM184nnn/GSM184367/suppl/GSM184367.EXP.gz	ftp://ftp.ncbi.nlm.nih.gov/geo/samples/GSM184nnn/GSM184368/suppl/GSM184368.EXP.gz	ftp://ftp.ncbi.nlm.nih.gov/geo/samples/GSM184nnn/GSM184369/suppl/GSM184369.EXP.gz	ftp://ftp.ncbi.nlm.nih.gov/geo/samples/GSM184nnn/GSM184370/suppl/GSM184370.EXP.gz	ftp://ftp.ncbi.nlm.nih.gov/geo/samples/GSM184nnn/GSM184371/suppl/GSM184371.EXP.gz	ftp://ftp.ncbi.nlm.nih.gov/geo/samples/GSM184nnn/GSM184372/suppl/GSM184372.EXP.gz	ftp://ftp.ncbi.nlm.nih.gov/geo/samples/GSM184nnn/GSM184373/suppl/GSM184373.EXP.gz	ftp://ftp.ncbi.nlm.nih.gov/geo/samples/GSM184nnn/GSM184374/suppl/GSM184374.EXP.gz	ftp://ftp.ncbi.nlm.nih.gov/geo/samples/GSM184nnn/GSM184375/suppl/GSM184375.EXP.gz	ftp://ftp.ncbi.nlm.nih.gov/geo/samples/GSM184nnn/GSM184376/suppl/GSM184376.EXP.gz	ftp://ftp.ncbi.nlm.nih.gov/geo/samples/GSM184nnn/GSM184377/suppl/GSM184377.EXP.gz	ftp://ftp.ncbi.nlm.nih.gov/geo/samples/GSM184nnn/GSM184378/suppl/GSM184378.EXP.gz
!Sample_data_row_count	54339	54339	54339	54339	54339	54339	54339	54339	54339	54339	54339	54339	54339	54339	54339	54339	54339	54339	54339	54339	54339	54339	54339	54339	54339
!Sample_relation	Reanalyzed by: GSE64985	Reanalyzed by: GSE64985	Reanalyzed by: GSE64985	Reanalyzed by: GSE64985	Reanalyzed by: GSE64985	Reanalyzed by: GSE64985	Reanalyzed by: GSE64985	Reanalyzed by: GSE64985	Reanalyzed by: GSE64985	Reanalyzed by: GSE64985	Reanalyzed by: GSE64985	Reanalyzed by: GSE64985	Reanalyzed by: GSE64985	Reanalyzed by: GSE64985	Reanalyzed by: GSE64985	Reanalyzed by: GSE64985	Reanalyzed by: GSE64985	Reanalyzed by: GSE64985	Reanalyzed by: GSE64985	Reanalyzed by: GSE64985	Reanalyzed by: GSE64985	Reanalyzed by: GSE64985	Reanalyzed by: GSE64985	Reanalyzed by: GSE64985	Reanalyzed by: GSE64985
!Sample_relation	Reanalyzed by: GSE119087	Reanalyzed by: GSE119087	Reanalyzed by: GSE119087	Reanalyzed by: GSE119087	Reanalyzed by: GSE119087	Reanalyzed by: GSE119087	Reanalyzed by: GSE119087	Reanalyzed by: GSE119087	Reanalyzed by: GSE119087	Reanalyzed by: GSE119087	Reanalyzed by: GSE119087	Reanalyzed by: GSE119087	Reanalyzed by: GSE119087	Reanalyzed by: GSE119087	Reanalyzed by: GSE119087	Reanalyzed by: GSE119087	Reanalyzed by: GSE119087	Reanalyzed by: GSE119087	Reanalyzed by: GSE119087	Reanalyzed by: GSE119087	Reanalyzed by: GSE119087	Reanalyzed by: GSE119087	Reanalyzed by: GSE119087	Reanalyzed by: GSE119087	Reanalyzed by: GSE119087
!series_matrix_table_begin
ID_REF	GSM184354	GSM184355	GSM184356	GSM184357	GSM184358	GSM184359	GSM184360	GSM184361	GSM184362	GSM184363	GSM184364	GSM184365	GSM184366	GSM184367	GSM184368	GSM184369	GSM184370	GSM184371	GSM184372	GSM184373	GSM184374	GSM184375	GSM184376	GSM184377	GSM184378
1007_s_at	1538.87	1137.59	2192.95	1053.81	1364.41	1352.65	769.38	1080.07	1023.13	1382.86	721.26	1921.3	644.62	1293.31	1415.62	1196.91	1266.72	1425.06	1433.67	1152.42	910.66	1121.18	1030.08	1154.23	1055.25
1053_at	73.75	69.37	110.54	90.75	50.9	75.73	76.12	67.81	66.63	77.44	50.06	71.51	53.53	56.01	64.58	67.91	77.66	72.07	28.74	64.5	55.64	37.61	61.82	69.31	91.77
117_at	61.22	39.8	42.45	36.27	33.42	74.89	16.74	29.75	25.34	71.2	48.82	80.29	33.09	53.87	87.75	45.28	118	37.09	27.08	50.15	135.85	40.77	125.05	54.38	56.92
121_at	150.92	134.89	109.14	177.24	161.11	179.15	227.82	205.13	172.26	124.86	121	161.2	130.22	90.71	156.14	171.32	171.65	135.73	164.97	143.56	146.86	121.5	159.85	123.65	205.43
1255_g_at	16.39	27.78	32.85	30.88	23.22	5.65	30.52	23.9	33.91	19.66	4.88	6.96	20.78	24.48	26.13	11.16	9.54	15.48	4.44	22.71	20.8	18.58	32.28	18.07	25.8
1294_at	107.85	69.63	51.58	13.09	102.53	69.5	61.29	71.02	74.47	59.64	66.55	114.13	52.47	84.25	85.24	102.45	85.68	76.73	78.69	71.54	28.69	50.01	109.24	91.39	77.68
1316_at	59.25	61.77	32.06	35.77	112.09	115.46	47.48	54.42	41.9	69.7	138.31	88.93	64.63	69.07	77.33	90.65	54.78	45.65	261.1	102.53	127.37	61.83	153.01	142.91	47.86
1320_at	21.19	18.08	19.68	3.26	13.31	19.64	2.93	2.45	2.4	4.18	3.99	21.23	4.35	2.38	5.41	3.26	5.64	14.44	20.52	2.76	4.09	8.36	11.48	19.1	2.62
1405_i_at	5.29	7.05	11.39	15.68	1.82	5.03	1.75	14.49	1.79	0.73	0.49	17.78	7.91	16.28	11.09	32.18	31.54	3.18	23.52	22.77	3.23	2.04	17.33	12.64	10.8
1431_at	22.3	29.1	34.78	28.11	37.53	36.06	30.44	34.48	35.57	16.72	22.01	18	43.97	25.64	28.61	23.38	13.27	18.35	25.07	34.37	26.88	23.42	24.07	20.59	28.2
1438_at	6.93	17.87	2.12	17.68	9.96	3.56	23.48	15.43	24.23	5.93	38.75	19.41	9.89	5.6	35.2	18.68	14.59	5.71	23.68	8.84	10.41	9.31	46.2	21.88	6.86
1487_at	114.41	147.29	144.74	188.78	153.97	152.46	169.33	219.87	134.24	209.71	185.01	210.13	259.35	251.66	197.23	168.34	144.57	164.64	232.34	160.49	292.17	217.34	214.12	196.58	171.89
1494_f_at	23.95	27.57	20.76	41.91	52.52	41.79	35.81	41.69	31.04	29.27	39.31	49.13	51.7	22.46	49.79	49.05	31.17	30.17	81.44	41	30.29	33.6	68.68	52.91	47.19
1552256_a_at	198.11	192.88	136.06	117	224.23	215.07	121.28	184.99	153.28	223.32	155.93	244.94	167.14	190.24	174.49	214.04	223.66	269.99	211.48	151.15	255.27	208.66	228.01	309.37	201.58
1552257_a_at	110.79	161.81	107.35	160.79	148.59	167.97	238.06	169.6	203.29	166.78	167.93	139.27	143.1	192.12	158.71	128.66	175.97	150.82	232.52	190.96	124.27	180.09	251.86	165.2	124.89
1552258_at	40.03	21.47	14.08	16.6	24.18	36.47	19.86	2.61	0.97	32.15	22.55	24.45	27.48	10.54	20.6	30.52	22.67	29.91	8.18	40.43	18.76	29.6	34.08	28.65	32.86
1552261_at	1.48	23.7	21.42	15.08	47.49	44.09	15.47	4.29	26.59	4.37	19.96	20.92	24.86	3.6	11.13	12.1	11.33	19.05	40.63	15.8	17.78	25.17	27.83	17.26	22.89
1552263_at	20.9	7.77	15.2	49.93	21.54	26.01	15.53	15.56	19.66	17.76	17.52	32.84	9.84	6.3	15.98	24.33	42.58	18.05	0.76	15.32	22.82	23.11	48.69	15.09	21.78
1552264_a_at	98.9	119.67	113.81	141.14	61.14	107.11	133.29	95.3	105.64	106.98	165.28	127.81	114.71	59.65	79.37	52.69	85.41	36.85	71.4	110.74	127.31	116.39	80.85	76.81	82.36
1552266_at	25.25	32.1	6.25	8.64	15.12	32.94	16.6	2.22	6.11	33.68	6.05	2.16	13.31	9.47	6.78	12.58	14.93	17.53	22.84	7.71	14.23	9.63	42.69	18.23	18.56
1552269_at	4.55	11.74	2.24	1.47	2.46	1.19	1.36	11.96	1	2.28	2.21	1.21	4.2	0.57	2.13	2.91	3.94	0.69	4.23	2.57	18.34	2.48	2.5	9.35	0.69
1552271_at	7.8	7.56	3.76	6.49	5.82	21.11	6.53	5.62	4.54	8.97	1.7	10.46	7.41	3.77	6.74	5.68	28.88	10.97	11.01	3.08	11.21	15.37	3.02	7.2	3.72
1552272_a_at	24.63	18.32	14.37	12.06	70.93	6.56	12.81	31.1	5.39	27.83	4.64	3.63	51.66	3.44	9.4	20.49	25.3	43.32	40.12	46.28	32.93	31.81	54.53	30.11	36.57
1552274_at	669.28	1013.55	831.05	866.64	778.34	992.16	473.46	762.05	574.49	965.06	675.39	997.01	661.2	622.19	684.19	922.41	954.95	494.66	1399.38	1000.82	1274.86	743.52	553.25	960.83	628.31
1552275_s_at	742.64	1315.52	826.51	401.53	841.91	1124.13	375.99	545.03	500.84	904.42	544.53	818.57	811.55	766.62	823.72	893.66	1245.2	754.06	1141.31	1394.78	1600.09	703.72	609.12	1008.79	852.84
1552276_a_at	20.07	39.4	40.87	43.74	34.5	71.16	24.4	31.05	10.92	44.43	25.76	1.63	80.78	23.29	2.7	7.74	19.83	4.78	69.79	18.68	8.56	3.94	6.8	24.16	6.16
1552277_a_at	98.65	144.78	215.9	214.36	128.6	126.84	213.25	146.33	238.77	150.99	105.88	182.41	157.63	176.48	99.07	132.26	153.71	125.68	75.62	138.21	106.37	125.31	162.49	120.71	129.91
1552278_a_at	42.61	28.71	18.87	19.4	25.35	31.82	33.12	47.8	33.91	25.22	21.32	28.36	29.57	31.83	29.59	14.8	31.19	35.23	44.99	34.99	25.46	29.92	36.02	26.06	35.11
1552279_a_at	83.89	136.07	63.55	90.2	143.54	83.07	92.76	99.82	66	129.47	86.76	93.64	110.75	77.4	96.38	93.79	102.75	92.57	174.58	107.74	120.9	117.74	97.58	112.81	78.8
1552280_at	13.47	15.54	7.92	2.06	3.5	26.92	4.56	8.46	18.51	5.12	3.28	4.83	5.81	5.7	2.17	15.35	1.38	4.6	18.33	4.5	13.6	3.68	16.62	0.71	5.14
1552281_at	45	26.3	31.37	29.86	56.06	66.47	43.08	39.55	4.84	39.39	7.3	23.82	11.36	6.86	10.73	29.18	6.28	25.84	56.06	12.9	23.76	13.92	44.23	51.58	30.08
1552283_s_at	223	245.46	181.23	162.27	248.35	366.62	112.11	378.71	180.12	739.7	468.48	734.64	221.32	278.64	170.27	286.02	625.64	212.67	388.15	143.46	192.43	227.76	401.54	248.45	259.05
1552286_at	60.81	87.92	53.55	59.17	66.36	34	42.91	77.19	67.13	71.84	60.42	69.06	56.16	56.33	68.56	97.45	78.02	70.29	63.8	60.14	53.17	59.81	52.91	108.49	75.49
1552287_s_at	129.36	148.61	86.45	85.11	145.62	137.61	54.09	98.84	82.74	76.37	123.09	120.6	66.69	96.29	87.17	141.26	143.41	160.54	102.78	75.54	55.38	117.22	128.18	146.6	121.07
1552288_at	12.4	0.81	1.09	2.3	2.11	6.5	3.75	0.65	10.8	1.99	1.11	10.25	2.7	11.59	23.05	5.21	2.36	22.32	31.6	4.96	4.48	12.67	6.67	1.59	12.88
1552289_a_at	15.9	1.06	13.2	15.26	34.61	6.18	24.31	1.25	7.37	31.5	5	12.96	24.55	6.18	7.53	18.96	4.26	21.13	22.87	15.43	28.97	5.16	11.13	4.22	9.63
1552291_at	104.99	150.76	136.37	156.24	88.48	94.28	99.83	128.48	84.32	147.78	168.78	102.15	170.57	170.53	116.21	82.96	86.97	178.8	86.57	178.94	136.65	136.6	172.21	166.66	108.89
1552293_at	4.56	20.34	14.55	1.93	3.98	10.23	4.08	3.83	16.82	5.34	3.99	18.78	3.18	1.83	3.15	3.54	6.74	1.99	3.1	4.73	6.61	3.62	7.99	3.07	2.33
1552295_a_at	92.38	89.26	91.84	112.81	117.31	98.54	117.66	95.11	101.13	92.07	71.06	79.71	133.64	53.96	98.82	105.63	108.88	76.97	132	88.22	64.51	104.18	89.42	82.15	92.1
1552296_at	1.82	11.63	8.9	3.09	8.57	3.42	3.27	26.5	6.91	13.8	2.68	4.59	3.38	23.13	1.3	2.06	3.15	1.74	1.22	2.85	0.9	2.26	11.09	8.89	17.95
1552299_at	42	58.41	63.12	38.77	16.23	4.4	64.66	37.68	49.29	5.79	41.53	60.58	43.58	34.03	44.88	37.6	71.96	30.26	6.91	57.99	59.13	60.88	46.98	40.37	41.45
1552301_a_at	52.99	67.56	77.52	115.99	123.46	126.7	122.39	113.72	83.07	89.9	67.75	95.33	152.89	101.01	81.67	77.82	59.06	78.67	88.35	85.24	60.93	98.44	137.42	81.62	111.35
1552302_at	70.93	14.53	17.45	14.6	81.07	45.54	13.74	9	8.24	19.86	9.41	69.52	23.67	13.71	30.15	24.91	37.05	37.74	49.38	31.38	24.09	27.41	59.64	47.2	41.56
1552303_a_at	48.57	20.17	27.03	37.27	48.19	77.41	20.26	17.04	8.84	15.14	17.99	48.29	29.65	16.65	40.41	48.65	58.7	39.21	44.16	43.61	24.6	39.62	55.31	49.02	6.25
1552304_at	10.69	1.9	0.6	6.65	15.3	9.29	8.79	1	9.91	1.01	1.25	1.02	10.8	0.49	2.11	1.16	2.27	8.99	19.1	4.46	2	2.86	18.45	8.45	9.98
1552306_at	21.58	15.92	10.08	37.88	26.59	35.07	22.77	2.68	0.73	9.97	4.84	7.31	1.12	14.62	15.46	6.51	3.36	16.71	38.91	31.62	0.98	15.15	3.78	8.93	7.76
1552307_a_at	22.19	14.45	10.7	30.12	5.8	37.61	38.23	2.8	33.3	2.33	20.71	16.61	21.68	19.24	8.72	30.61	3.25	13.99	26.24	21.66	28.22	25.33	11.26	1.67	2.78
1552309_a_at	94.08	32.7	42.23	19.49	57.38	27.08	22.91	44.24	19.62	27.03	45.62	67.33	144.28	42.71	33.88	36.18	34.91	20.57	58.73	54.49	39.96	50.97	42	30.01	26.4
1552310_at	147.35	160.35	145.35	98.22	138.4	100.91	109.7	146.01	134.62	102.03	46.05	153.72	99.48	68.81	95.87	87.72	141.89	163.89	102.32	119.65	91.5	132.04	65.78	131.13	128.29
1552311_a_at	22.07	31.19	74.13	91.85	61.25	16.4	93.4	10.84	25.43	19.17	12.42	29.01	34.84	110.02	16.89	79.34	58.62	55.08	123.31	71.5	95.69	22.92	87.48	53.59	41.68
1552312_a_at	23.73	30.5	10.91	31.25	11.78	9.1	24.86	9.69	12.25	34.3	41.94	47.41	28.11	22.24	27.14	32.2	17.7	22.09	27.38	18.76	26.07	49.9	28.02	16.04	10.95
1552314_a_at	10.5	4.69	19.4	39.6	16.73	16.51	7.45	27.6	10.41	23.51	15.14	40.15	13.86	14.25	15.16	16.12	6.35	20.01	16.61	8.6	22.76	10.75	16.21	23.37	22.67
1552315_at	95.33	33.17	36.56	37.85	67.84	36.27	33.94	5.42	61.52	72.14	35.09	50.11	7.1	39.54	30.17	58.14	73.63	36.33	33.31	29.34	56.17	39.74	80.27	32.21	48.62
1552316_a_at	154.11	49.31	68.25	52.04	122.25	65.24	58.38	56.27	101.79	57.04	75.46	120.69	39.25	92.56	46.45	106.35	133.98	103.36	80.14	81.35	86.26	65.06	160.87	78.09	98.81
1552318_at	66.31	27.57	28.31	32.87	45.7	57.06	50.43	28.66	31.15	21.26	35.25	43.03	51.91	39.17	33	66.9	49.1	54.58	45.98	28.61	25.56	22.6	53.48	26.81	69.02
1552319_a_at	1.98	4.64	15.81	20.45	12.86	7.9	2.74	1.1	7.5	22.33	22.31	4.29	14.06	13.64	2.86	3.35	24.59	18.16	20.64	4.67	9.18	0.71	11.79	29.43	3.67
1552320_a_at	13.54	13.8	20.74	18.82	17.16	20.93	22.41	1.36	4.42	8.66	27.21	36.55	0.75	14.86	21.93	12.75	13.39	16.36	43.63	9.15	34.05	5.22	46.98	3.09	22.7
1552321_a_at	3.64	2.56	1.8	4.22	2.12	3.38	2.53	1.25	1.25	2.91	22.19	2.06	1.63	1.98	1.05	1.4	3.7	0.83	2.76	2.1	0.99	1.15	1.06	1.58	1.4
1552322_at	0.56	0.99	0.65	11.36	15.13	28.68	6.41	19.62	2.97	4.85	0.85	26.42	7.93	0.69	1.28	16.39	10.51	20.23	2.68	7.31	12.23	2.84	4.24	20.94	7.86
1552323_s_at	26.51	25.06	19.29	20.54	20.14	24.04	17.11	22.13	6.92	16.94	19.41	22.66	24.6	11.61	20.38	25.32	14.85	45.6	8.67	31.27	15.52	17.62	17.83	23.28	22.29
1552325_at	8.53	7.61	6.05	1.19	32.72	0.62	9.11	0.35	11.08	9.73	10.86	10.28	7.7	6.48	13.86	12.4	6.75	5.82	27.75	18.07	6.85	0.75	15.64	3.67	11.65
1552326_a_at	41.75	18.94	24.2	6.08	28.58	7.6	20.56	21.79	23.25	32.53	60.45	54.97	15.19	22.18	8.17	34.64	65.65	54.65	45.88	24.33	35.59	23.71	26.37	4.79	26.09
1552327_at	30.31	49.42	69.73	3.15	37.54	42.65	44.51	71	42.09	35.91	29.69	27.52	43.9	16.78	22.84	49.43	15.86	28.63	32.17	44.28	25.59	52.78	23.41	33.71	95.68
1552329_at	89.64	72.86	98.29	174.4	54.31	94.68	75.09	60.5	67.08	127.52	117.7	73.27	67.4	93.76	111.08	81.43	86.25	94.91	83.31	77.62	84.33	82.29	83.79	54.7	83.31
1552330_at	92.55	109.83	51.39	100.68	78.92	56.59	82.89	125.59	93.47	76.43	76.01	38.63	112.36	112.25	100.58	94.64	76.17	98.87	61.27	87.8	75.97	93.93	82.52	124.65	118.88
1552332_at	5.09	6.43	3.34	10.81	5.62	16.44	4.68	6.14	5.3	3.28	2.75	7.57	10.86	7.46	7.35	12.92	13.52	7.14	9.33	5.54	4.18	3.74	17.96	8.04	6.84
1552334_at	34.17	19.99	17.19	16.13	22.57	54.13	8.59	20.56	17.18	29.62	3.36	23.05	19.45	12.68	20.38	37.83	23.73	32.27	2.65	32.61	12.05	21.55	48.21	23.32	44.71
1552335_at	3.5	25.43	12.69	13.55	6.8	23.21	7.49	17.63	15.87	5.7	24.06	18.47	4.01	1.95	5.92	4.13	6.89	3.88	16.18	20.5	14.08	3.01	5.77	3.64	9.97
1552337_s_at	1.87	1.24	4.94	1.31	16.62	20.63	3.31	3.39	2.39	1.23	2.24	1.41	1.08	4.34	18.31	2.45	10.27	5.92	19.79	1.65	1.72	2.66	4.87	1.69	2.95
1552338_at	1.01	1.44	1.61	1.24	2.44	2.49	2.53	1.35	1.58	1.55	1.63	1.77	1.52	0.86	2.71	1.72	3.46	1.06	1.91	1.37	2.42	1.58	1.74	2.02	0.95
1552340_at	25.41	19.35	10.83	3.73	6.66	8.98	1.77	3.56	4.05	3.97	2.08	8.64	6.67	0.99	3.29	3.37	2.29	4.8	4.86	7.61	4.16	3.77	4.03	4.08	8.09
1552343_s_at	37.91	31.27	21.89	42.78	38.2	26.23	20.44	44.14	30.59	54.78	23.53	35.31	24.1	19.28	45.69	39.93	64.21	45.3	41.65	56.38	39.34	26.11	56.59	54.28	36.1
1552344_s_at	52.76	91.89	66.04	61.17	24.53	45.26	67.1	38.35	62.06	45	52.51	28.22	109.53	46.53	11.82	36.73	94.16	46	10.18	49.18	55.1	54.84	56.81	45.81	52.91
1552347_at	183.18	197.17	253.76	226.86	370.75	181.64	178.24	257.21	190.75	241.92	235.93	318.55	169.87	224.39	192.25	336.12	249.63	284.17	295.11	196.18	244.55	236	276.93	311.42	305.24
1552348_at	6.62	28.44	3.04	11.38	6.98	9.01	4.86	4.12	8.6	4.77	11.25	48.6	6.01	3.6	4.92	23.95	6.4	4.32	56.17	8.01	32.12	4.19	7.3	3.56	12.77
1552349_a_at	0.73	2.67	1.8	2.68	1.34	3.28	1.98	21.43	3.37	5.74	3.75	14.84	1.71	9.08	3.22	7.79	2.56	4.12	1.3	3.1	16.75	2.46	2.78	2.06	4.59
1552354_at	1.93	2.21	2.52	6.89	2.8	4.96	5.87	2.62	2.88	4.45	4.31	2.43	1.36	3.1	3.05	2.85	6.34	0.81	2.59	6.78	2.13	4.09	2.18	6.04	2.61
1552355_s_at	16.1	4.01	1.84	7.96	9.75	13.48	19.02	13.61	6.23	5.2	8.19	3.33	9.04	2.89	3.58	28.39	3.65	10.91	12.57	4.13	11.6	2.21	8.14	2.9	3.73
1552359_at	10.72	9.5	1.36	9.38	16.14	33.02	25.2	13.29	8.9	2.29	1.26	17.54	2	4.65	20.23	2.3	17.88	23.63	21.67	11.73	12.64	3.88	0.97	32.19	7.52
1552360_a_at	21.87	9.33	34.14	19.82	15.07	9.33	17.22	32.44	6.87	31.23	29.02	33	14.11	15.53	23.7	27.68	30.2	30	22.81	17.31	32.66	26.31	6.92	32.19	28.06
1552362_a_at	55.65	44.01	63.41	29.28	41.88	56.3	37.85	38.85	52.55	76.98	107	62.73	61.94	70.88	67.81	88.25	53.9	90.62	96.38	64.52	57.74	65.49	77.9	103.5	49.23
1552364_s_at	23.82	16.02	41.91	21.95	6.49	23.54	41.67	19.74	43.37	36.9	32.12	35.58	26.65	23.92	25.22	19.01	10.53	21.89	28.66	22.35	59.7	35.02	30.79	40.98	21.12
1552365_at	205.72	45.07	77.43	219.61	11.56	90.39	32.25	28.85	40.06	100.99	56.94	186.98	21.58	106.11	51.56	126.51	61.94	128.23	28.38	58.79	51.24	33.19	215.44	187.24	270.69
1552367_a_at	108.25	22.54	32.57	109.1	1.07	34.89	12.58	0.68	28.51	88.5	24.76	79.72	13.78	24.89	34.08	64.07	31.94	37.53	1.27	39.82	52.3	27.13	137.08	137.64	259.79
1552368_at	0.34	5.31	11.98	14.17	12.96	13.54	5.07	2.01	9.47	0.45	18.9	12.69	3.4	5.3	25.59	0.95	7.45	16.77	24.26	1.7	8.83	1.5	8.93	9.35	11.85
1552370_at	80.44	70.47	75.17	70.15	52.83	77.92	100.47	94.07	54.22	38.63	42.46	39.62	127.73	44.47	35.92	44.64	51.21	90.27	44.17	56.15	36.57	56.26	40.2	43.33	64.86
1552372_at	5.42	8.43	4.78	3.27	20.68	13.5	0.36	6.48	0.43	1.94	7.56	10.1	1.23	6.37	0.93	6.43	5.81	11.13	9.22	2.96	10.62	2.64	1.54	6.94	5.86
1552373_s_at	3.13	7.34	10.41	4.53	8.67	10.47	10	18.98	1.76	0.68	12.16	11.19	11.25	0.49	1.4	11.2	7.22	0.99	1.32	1.4	18.54	14.59	1.37	9.35	2.15
1552375_at	30.58	24.33	30.89	44	9.23	32.99	17.63	27.45	16.44	58.43	37.35	25.63	23.84	20.43	26.4	28.95	35.65	23.47	11.93	36.69	21.66	32.18	21.97	37.47	39.11
1552377_s_at	115.45	66.27	25.49	100.25	51.54	92.09	70.07	67.64	61.55	76.47	26.83	65.93	68.45	19.35	82.39	65.85	92.39	66.51	142.61	99.19	55.57	56.68	78.94	71.13	77.87
1552378_s_at	1.79	0.79	21.86	25.33	1.15	8.98	15.35	7.74	6.62	13.48	4.24	1.1	23.52	2	0.9	8.66	1.53	12.22	23.78	11.15	0.66	0.95	4.14	6.44	0.99
1552379_at	0.41	0.69	0.66	2.79	0.82	1.1	4.41	2.55	0.15	1.16	11.64	6.98	3.51	0.47	0.12	11.21	12.12	6.2	4.68	2.77	0.59	0.98	0.73	0.56	8.01
1552381_at	18.95	20.57	28.85	32.91	15.8	26.02	53.7	36.98	25.41	21.78	21.25	26.66	14.84	10.07	7.49	15.58	4.84	23.01	26.2	28.37	36.15	30.68	2.95	18.15	31.85
1552383_at	26.97	9.76	31.77	10.63	32.06	11.09	21.99	22.64	32.62	13.82	36.88	7.45	34.69	17.13	25.92	6.71	26.69	46.51	91.76	52.24	50.64	30.9	3.75	16.2	31.53
1552384_a_at	11.94	2.38	3.9	20.36	46.5	21.38	3.74	18.16	16.87	1.7	37.85	25.93	8.05	2.31	10.88	11.16	5.21	18.4	4.87	4.95	3.74	4.09	19.9	1.7	27.16
1552386_at	33.67	14.31	10.21	30.24	10.86	27.58	13.23	11.85	0.38	12.74	3.78	32.97	8.5	36.55	19.04	23.05	17.3	16.55	29.02	22.72	14.35	6.79	50.37	22.82	16.4
1552388_at	56.37	25.85	96.72	46.36	28.33	116.53	211.35	89.16	128.29	6.58	17.28	22.02	5.46	4.02	105.85	3.27	28.01	71.12	10.62	75.02	16.45	8.88	6.25	39.73	52.22
1552389_at	0.64	7.72	1.1	13.77	5.8	1.02	15.95	8.05	14.54	16.15	8.22	4.37	2.39	15.61	11.04	1.18	6.52	8.41	1.17	0.92	13.74	0.8	2.27	0.8	1.02
1552390_a_at	8.89	21.18	14.67	18.75	11.76	13.12	19.39	18.7	6.4	1.6	15.37	1.6	7.17	10.89	1.52	1.17	1.12	1.86	7	14.27	1.97	9.89	8.73	4.66	7.11
1552391_at	17.29	20.7	10.37	13.18	12.81	30.61	14.35	13.72	21.2	2	1.18	23.45	16.38	1.17	27.35	1.52	1.6	12.1	2.27	8.09	17.1	4.84	4.91	27.51	12.42
1552393_at	2.37	0.2	1.22	0.76	17.05	12.92	0.62	0.3	6.12	1.4	6.38	1.99	1.33	0.48	1.42	2.09	3.54	6.78	2.47	9.54	1.31	1.01	2.35	1.15	0.94
1552394_a_at	0.37	2.79	8.1	2.13	0.79	0.7	7.51	6.35	8.8	1.84	1.95	0.55	16.52	0.58	6.11	1.17	9.96	0.62	26.67	10.17	1.33	6.19	0.64	11.28	1.97
1552395_at	12.23	8.64	10.93	7.18	8.1	18.2	3.77	4.82	2.72	9.52	7.51	9.05	6.08	5.23	7.49	7.83	8.46	5.5	12.88	5.05	11.76	3.72	9.33	6.28	8.79
1552396_at	1.81	11.58	2.56	17.34	40.16	6.01	2.7	3.15	15.91	13.1	23.82	5.17	1.91	3.19	4.39	3.87	25.96	7.67	11.11	4.41	14.29	11.31	6.11	3.65	27.13
1552398_a_at	9.41	11.11	1.37	1.53	2.69	12.03	3.43	1.27	2.11	5.58	3.63	10.03	6.64	2.08	1.08	16.87	11.08	2.36	3.6	9.97	6.6	26.06	7.97	4.14	18.91
1552399_a_at	24.84	34.32	33.74	5.35	20.37	21.06	17.09	13.19	23.12	24.58	21.27	23.11	24.99	13.83	2.07	20.83	8.01	18.19	3.1	21.46	12.42	44.52	28.74	29.89	20.32
1552400_a_at	22.73	48.48	29.6	32.99	51.09	35.46	91.95	44.23	48.82	28.6	108.89	28.03	48.96	13.04	32.76	31.66	9.09	38.79	27.36	55.64	52.76	7.19	57.03	37.22	51.16
1552401_a_at	3.21	12.83	7.45	16.86	4.17	23.21	0.62	7.64	9.96	2.86	15.66	11.3	16.84	8.48	25.43	29.63	14.67	14.56	10.25	9.38	21.56	16.37	23.07	17.36	1.95
1552402_at	6.37	2.28	2.85	3.58	14.6	26.82	3.07	3.11	2.27	2.82	4.02	2.57	29.55	10.88	19.39	3.84	4.38	15.07	21.57	3.61	35.12	12.35	13.12	12.66	27.43
1552405_at	6.63	4.9	20.93	4.15	4.35	26.61	8.29	5.88	17.65	24.6	8.07	3.39	23.87	4.01	2.03	16.19	31.51	29.85	28.32	1.69	4.1	6.27	14.44	5.98	22.85
1552408_at	2.92	13.57	0.35	8.58	13.6	5.16	4.26	11.66	1.95	1.68	2.37	3	5.35	1.04	14.65	3.56	1.05	14	5.52	1.55	4.57	25.57	11.45	9.76	10.17
1552409_a_at	3.82	2.85	5.65	6.85	16.88	10.85	8.01	8.28	36.64	6.45	8.07	5.2	4.98	23.37	6.33	3.02	41.01	5.88	15.57	7.37	17.48	9.75	5.8	2.04	18.7
1552410_at	12.61	9.26	17.44	28.53	46.17	16.53	1.84	16.38	3.33	12.01	18.17	21.36	7	9.86	9.93	19.95	6.07	22.2	33.78	5.72	23.66	8.59	17.39	24.81	14.26
1552411_at	3.2	26.56	2.84	11.58	5.29	64.66	39.65	21.83	20.1	28.49	23.95	7.95	30.6	12.94	24.27	37.75	17.95	26.5	18.92	26.12	5.74	21.17	44.21	10.37	15.72
1552412_a_at	1.64	2.48	1.43	3.1	2.54	1.86	0.33	8.85	7.6	11.31	1.24	4.4	3.8	1.12	1.44	0.61	7.26	1.18	3.28	3.33	3.87	9.13	9.35	2.51	3.27
1552414_at	14.37	4.37	4.95	17.77	6.1	16.1	25.26	10.61	4.48	10.99	5.11	26.24	19.38	2.61	29.68	1.94	28.53	16.5	13.44	21.94	16.24	7.06	16.63	0.8	16.04
1552415_a_at	7.88	28.53	7.64	12.73	6.71	9.67	4.04	1.59	29.85	31.4	3.39	5.04	3.75	1.69	5.07	5.35	5.36	20.74	26.98	3.62	4.56	13.33	5.77	18.15	2.71
1552417_a_at	49.79	38.86	33.75	33.19	8.34	5.35	18.17	15.63	17.56	51.18	51.31	72.27	25.42	44.33	44.34	39.18	36.03	23.25	53.13	48.73	47.25	15.04	5.91	38.68	12.11
1552418_at	4.1	2.39	0.85	2.38	5.46	5.33	3.39	2.35	1.15	1.63	1.68	1.24	14.9	1.7	2.65	1.59	2.52	2.96	18.66	4.39	3.29	3.45	4.02	1	4.45
1552419_s_at	39.68	16.81	22.61	50.08	29.95	25.18	25.18	6.28	9.31	15.49	25.66	31.91	18.46	10.1	45.05	36.39	38.77	32.33	56.32	46.01	27.99	26.98	38.24	22.02	25.14
1552421_a_at	3.07	2.54	4.59	0.77	4.2	1.81	10.44	0.82	2.36	1.27	16.81	0.8	2.66	5.86	1.91	4.81	7.29	2.73	3.48	1.72	1.91	1.81	2.23	1.96	2.98
1552422_at	25.9	4.26	1.43	5.58	8.05	12.27	30.14	6.99	21.09	27.57	5.33	5.21	5.65	15.28	21.09	10.19	6.41	8.04	3.23	5.82	5.18	20.7	3.68	3.95	8.92
1552423_at	26.23	36.29	18.06	70.14	16.1	50.03	43.75	37.51	38.72	38.57	58.2	26.16	56.61	35.89	12.04	14.68	32.02	22.43	67.92	26.38	33.31	26.19	51.57	23.25	24.58
1552424_at	1.59	1.4	1.21	1.54	2.84	1.12	3.29	0.75	11.67	8.51	4.76	1.39	6.4	10.6	1.35	0.78	2.85	0.71	8.09	1.14	0.6	1.84	5.56	12.08	0.95
1552425_a_at	9.33	11.83	1.88	25.46	22.19	49.82	22.69	10.41	7.73	9.76	20.36	12.09	1.85	9.46	0.72	16.06	1.54	16.02	33.63	18.06	1.26	6.92	22.53	15.08	7.84
1552426_a_at	496.69	773.13	935.26	615.44	312.91	424.16	857.4	593.38	608.28	799.63	592.92	666.18	862.82	915.28	532.13	458.87	535.87	598.4	477	672.76	445.01	566.38	373.25	628.17	795.68
1552427_at	18.37	17.84	20.35	18.49	18.46	30.37	4.14	25.7	15.42	19.5	11.29	38.31	13.79	28.8	16.98	15.95	24.18	12.62	17.11	15.21	14.45	20.9	23.97	23.22	30.85
1552430_at	78.35	88.47	61.97	59.81	73.3	65.05	75	36.23	40.2	17.11	36.7	26.02	60.48	16.05	28.09	18.07	34.69	42.13	23.36	75.98	61.41	39.69	47.46	37.5	20.59
1552432_at	1.6	1.51	3.13	2.96	3.31	6.8	1.76	2.5	1.28	2.71	1.97	4.56	2.97	2.44	6.83	3.95	3.92	3.43	3.75	2.21	6.64	2.1	2.38	1.98	2.62
1552436_a_at	13.25	2.48	8.59	31.46	26.39	27.91	18.96	9.11	23.66	35.55	37.04	12.4	7.88	23.05	26.23	13.95	28.35	4.69	43.76	22.93	39.22	30.08	25.64	36.63	34.8
1552438_a_at	11.33	7.31	0.65	20.38	41.44	29.59	20.49	7.49	10.95	23.5	26.8	17.79	13.45	10.11	21.97	4.71	27.57	23.55	32.37	23.84	19.89	2.48	10.93	9.28	14.95
1552439_s_at	107.54	69.07	117.78	115.77	79.37	107.59	86.55	86.67	121.69	91.55	253.98	79.16	102.9	111.2	86.6	158.01	116.8	97.25	53.3	76.8	88.44	106.32	192.27	70.92	75.22
1552440_at	24.55	18.17	1.56	15.5	30.47	17.32	9.28	20.05	12.95	18.67	18.8	25.4	15.9	8.51	11.69	37.91	27.16	16	15.25	11.2	3.43	19.18	20.02	16.79	18.77
1552445_a_at	7.18	14.72	11.2	24.04	12.69	28.08	6.46	12.49	10.94	3.56	16.75	2.06	12.03	19.02	12.89	20.93	20.73	13.21	3.2	5.92	0.88	13.1	3.28	26.72	19.26
1552448_a_at	5.92	1.8	10.31	2.58	30.59	37.96	16.52	26.03	24.36	24.66	19.72	9.41	4.28	16.4	6.79	11.11	10.78	20.94	17.77	7.46	8.65	23.6	2.69	8.68	5.57
1552449_a_at	2.15	1.17	2.71	1.19	2.29	2.27	0.55	1.18	9.59	2.18	5.44	0.88	18	1.73	0.71	3.28	1.38	1.98	1.51	6.32	2.71	0.74	1.37	1.65	1.3
1552450_a_at	9.68	7.54	3.95	8.87	27.67	27.11	19.69	1.86	16.53	66.37	23.29	33.65	35.9	3.98	4.49	22.77	18.11	24.8	52.58	6	11.19	19.78	24.56	4.12	23.99
1552452_at	3.16	17.44	1.81	2.41	9.91	8.43	12.74	2.15	3.5	2.6	3.51	1.64	1.3	4.29	1.26	2.5	3.58	2.69	0.98	2.59	2.84	1.57	2.75	1.61	0.99
1552453_a_at	1.45	0.72	0.93	3.07	1.32	1.59	0.56	0.79	1.12	0.7	1.24	0.98	1.43	1.19	0.84	4.71	2.22	1.3	2.36	0.84	1.05	1.83	1.41	1.84	1.43
1552455_at	153.04	197.59	145.73	556.34	152.07	205.21	69.82	169.98	79.86	212.68	118.78	251.8	138.55	184.82	192.82	354.39	353.12	231.06	355.28	202.77	308.09	183.41	142.42	428.33	240.02
1552456_a_at	13.98	2.06	1.34	23.41	14.71	13.49	1.68	2.56	2.76	4.92	1.28	3.26	4.53	2.46	3.69	4.52	4.95	1.41	4.15	13.06	6.44	3.71	16.82	3.77	1.62
1552457_a_at	6.72	0.93	1.35	1.53	17.44	2.98	1.01	2.5	0.94	3.12	1.84	1.88	10.57	1.35	8.9	15.51	9.26	2.25	1.04	2.3	5.25	1.24	1.73	1.1	1.27
1552458_at	5.19	6.07	11.05	10.97	31.51	12.43	8.38	4.41	4.46	14.01	4.1	11.88	9.53	0.89	8.91	4.3	16.42	23.75	11.41	18.32	1.12	12.3	18.4	13.52	22.16
1552459_a_at	3.18	2.38	8.15	11.8	17.45	18.73	0.91	2.83	1.11	2.22	10.42	14.13	2.54	11.81	2.71	3.36	5.33	2.33	2.05	2.45	2.12	2.89	4.76	2.73	1.07
1552461_at	1.1	1.93	10.53	6.57	19.6	11.02	1.21	13.56	1.71	13.43	0.48	12.9	6.93	0.79	0.89	14.07	3.81	6.42	8.74	6.33	16.35	0.88	0.8	0.66	5.51
1552463_at	9.28	14.53	7	11.15	7.31	23.8	1.54	4.39	11.7	15.82	7.15	24.4	7.26	11.46	21.68	24.31	1.89	5.4	15.95	20.13	5.48	4.52	21.43	13.14	14.44
1552466_x_at	1.21	0.54	0.82	0.56	6.18	18.1	0.67	2.32	8.51	2.62	6.92	1.67	0.46	8.47	12.47	0.73	19.46	9.17	3.28	11.21	2.08	4.67	1.81	0.42	6.5
1552467_at	15.27	6.24	4.26	4.36	12.4	22.88	11.07	16.89	33.72	9.42	39.7	9.51	16.12	5	3.56	9.78	6.46	11.54	48.13	8.03	41.03	11.15	31.29	16.06	12.12
1552468_a_at	12.16	18.75	10.43	25.73	2.21	41.88	31.76	26.37	29.77	19.11	4.94	3.91	10.84	4.33	20.91	22.6	5.37	7.06	34.46	4.64	18.76	20.08	44.87	23.08	1.57
1552470_a_at	2.92	8.01	8.58	8.87	17.06	1.4	31.19	1.39	1.1	0.99	2.33	16.17	23.35	0.7	2.99	7.17	1.42	14.83	4.65	1.26	1.02	2.7	2.16	1.92	18.85
1552472_a_at	68.33	49.8	44.16	73.08	67.84	92.71	29.08	34.09	43.69	59.02	84.27	64.91	43.62	58.38	67.03	42.25	64.09	49.6	89.22	58.77	69.27	55.49	46.14	71.81	61.52
1552473_at	49.61	89.61	104.77	26.79	101.14	87.62	75.43	189.86	101.56	68.95	38.76	60.1	97.99	70.34	132.7	159.22	73.24	95.36	27.1	87.23	35.14	55.23	56.18	38.01	117.02
1552474_a_at	115.41	136.64	164.65	152.26	286.97	205.31	120.49	229.26	232.19	181.95	129.17	137.3	205.83	111.06	214.78	154.68	194.99	151.54	159.42	185.57	216.4	165.46	133.17	121.54	213.49
1552476_s_at	68.45	49.26	85.11	73.44	87.53	136.02	62.1	66.22	57.81	90.99	77.04	76.02	49.7	30.41	20.93	80.17	54.21	63.07	29.38	130.72	117.02	92.24	37.16	77.9	83.83
1552477_a_at	26.07	20.9	2.54	16.71	20.08	16.86	17.17	10.81	15.19	21.27	30.93	35.99	6.69	27.62	15.23	12.57	21.57	13.62	15.13	23.83	4.36	7.94	7.82	11.59	19.09
1552478_a_at	4.16	3.19	0.85	1.79	21.64	35.78	1.56	2.04	0.96	2.67	5.42	3.54	11.98	0.57	10.21	1.22	3.49	5.6	1.18	2.51	6.28	9.11	9.9	0.55	3.41
1552480_s_at	5.01	2.2	3.36	10.3	0.54	17.68	1.35	2.71	2.59	15.37	14.64	18.54	2.16	6.97	9.01	6.52	3.98	6.26	0.44	17.96	17.02	9.71	26.05	10.66	9.21
1552481_s_at	48.55	40.92	23.55	31.07	7.14	57.48	25.97	22.9	33.96	44.44	43.15	34.56	30.95	26.26	24.57	8.53	37.87	31.77	14.15	37.73	24.19	17.47	36.46	24.41	22.74
1552482_at	35.6	18.22	17.73	25.76	35.84	56.59	26.35	26.14	18.24	15.79	30.41	23.19	14.31	16.22	18.63	30.18	2.01	35.03	51.95	18.12	22.71	9.71	22.3	33.75	16.69
1552484_at	5.51	7.18	11.7	51.75	6.28	14.57	10.44	6.47	5.72	21.04	2.97	8.34	40.67	4.52	11.97	23.97	12.89	6.88	39.22	32.42	11.84	30.97	46.86	6.91	2.23
1552485_at	34.54	37.27	45.21	35.71	18.95	49.16	40.05	31.06	32.84	36.46	18.39	32.99	43.56	31.27	33.22	46.37	36.03	32.49	28.14	29.13	37.96	40.12	26.65	50.74	50.21
1552486_s_at	21.56	19.84	32.21	38.19	20.17	31.53	30.11	20.97	19.15	29.5	42.46	35.4	31.49	30.98	27.23	41.2	31.53	30.28	20.38	35.77	39.58	19.6	35.83	15.66	22.15
1552487_a_at	1.76	1.3	1	5.77	1.87	2.67	2.02	0.89	0.42	1.04	9.48	1.08	2.09	0.96	1.36	0.66	16.57	0.5	1.29	0.55	9.52	0.41	2.15	1.16	9.49
1552489_s_at	4.7	19.46	0.43	3.63	12.98	14.61	9.88	19.9	1.07	1.77	8.33	7.56	14.06	9.59	15.2	1.44	5.22	6.74	1.84	1.44	2.01	7.07	13.88	6.45	2.12
1552490_at	21.45	28.78	24.19	22.15	35.42	31.46	16.88	2.08	14.24	21.65	13.78	25.7	19.51	11.72	7.53	23.96	9.65	11.63	32.74	28.36	19.23	11.95	17.93	22.12	23.64
1552491_at	4.47	3.56	2.01	5.13	4.82	5.46	9.06	5.8	2.69	1.32	2.58	5.46	22.88	1.97	4.59	5.51	1.81	2.68	2.77	4.22	19.18	3.48	6.57	3.98	13
1552493_s_at	2.89	9.24	2.63	3.34	16.88	3.2	1.16	2.62	1.57	4.14	1.53	2.03	2.85	2.22	2.95	2.21	7.96	2.84	2.25	1.52	2.09	5.55	2.29	3.94	1.58
1552494_at	6	0.93	6.18	7.21	8.54	8.49	0.94	3.05	3.43	10.94	3.37	4.65	8.93	2.29	4.09	5.81	22.44	8.26	14.43	15.98	7.64	21.77	6.36	8.37	6.52
1552496_a_at	148.73	230.12	150.03	107.73	127.02	150.62	103.46	145.7	132.77	252.36	180.32	208.63	170.46	221.88	88.76	282.49	231.58	131.3	222.23	150.85	191.69	273.68	261.36	249.51	159.79
1552497_a_at	34.32	28.3	24.62	50.12	46.35	64.16	26.69	27.8	44.72	35.16	39.94	46.83	51.67	38.57	29.08	40.94	63.68	37.5	56.85	34.51	45.77	33.2	36.36	11.11	25.85
1552498_at	19.27	10.9	18.16	36.25	40.87	8.72	39.35	41.94	26.31	28	24.9	33.77	41.12	22.62	23.84	26.67	46.65	25.58	26.02	53.45	7.02	35.47	37.63	27.8	41.63
1552499_a_at	13.34	27.52	7.09	34.25	8.82	19.05	18.38	11.8	2.1	22.07	20.79	18.32	32.04	5.24	5.42	16.76	24.97	25.3	26.43	23.31	14.44	3.07	18.54	11.49	28.62
1552501_a_at	20.59	2.63	1.84	6.87	18.88	6.86	8.75	29.35	1.64	4.07	2.18	3.37	2.24	4.1	4.72	3.57	4.22	3.81	42.76	2.83	4.25	1.85	25.08	2.12	7.1
1552502_s_at	57.18	90.39	65.45	60.98	98.61	68.53	39.15	82.2	73.62	56.77	57.81	58.8	78.58	29.7	53.27	56.94	49.16	58.24	62.47	65.3	46.66	42.27	11.3	54.62	62.92
1552503_at	4.01	18.9	3.06	25.29	6.17	11.87	3.31	23.66	11.74	10.2	13.44	13.13	18.46	11.77	5.39	5.78	3.4	9	6.63	2.96	3.8	11.02	3.67	9.86	3.75
1552504_a_at	136.93	207.2	182.89	271.73	236.85	204.99	200.63	272.24	216.69	191.89	198.49	188.69	350.39	278.26	247.43	208.45	134.08	171.78	353.2	254.19	276.58	206.26	302.5	172.21	242.56
1552506_at	23.91	35.63	17.32	24.85	47.63	37.14	38.14	53.98	38.34	29.44	35.62	34.21	28.25	78.07	29.78	66.45	41.25	33.75	52.08	31	43.02	89.09	47.25	57.66	34.59
1552507_at	35.42	17.87	17.83	9.69	9.03	6.25	4.84	5.4	20.73	82.64	49.07	76.65	31.75	68.35	49.62	87.08	8.76	37.36	49.01	68.77	125.46	72.84	158.7	120.61	1.19
1552508_at	30.24	1.21	28.72	6.01	1.6	2.54	9.87	7.39	2.12	67.54	21.87	40.67	4.15	25.05	24.82	64.41	22.4	21.28	8.32	33.52	25.82	39.23	24.7	26.09	3.02
1552509_a_at	17.75	11.61	10.38	14.76	10.51	39.36	3.27	23.84	13.15	15.08	14.25	25.27	11.06	17.49	24.3	10.18	2.19	21.66	22.73	10.25	17.58	14.12	28.46	13.8	16.16
1552510_at	108.56	89.71	105.73	149.04	138.74	98.19	82.38	113.5	87.07	55.65	57.71	160.35	113.39	66.8	85.91	156.39	109.85	84.25	122.47	87.96	57.58	125.72	115.72	124.18	84.21
1552511_a_at	7.05	3.71	1.03	0.49	2.46	12.99	5.16	1.93	8.01	1.41	2.36	2.87	7.34	17.76	2.73	1.52	2.4	8.67	10.28	1.5	1.27	5.37	2.5	10.71	0.5
1552514_at	58.43	24.88	6.02	2.92	13.72	30.18	23.03	7.07	20.82	5.05	17.12	2.01	24.11	0.43	12.64	34.02	60.17	43.17	18.12	27.42	32.75	3.5	9.42	10.28	32.09
1552515_at	7.09	20.92	3.06	14.08	19.55	26.95	20.68	33.17	17.96	26.54	18.45	21.1	4.23	12.12	4.13	18.95	19.15	11.34	3.64	14.72	1.82	7.84	12.8	12.4	29.54
1552516_a_at	77.12	50.82	58.74	86.73	150.05	101.61	48.38	42.39	44.95	57.03	173.44	81.62	46.94	51.76	53.88	64.27	58.21	40.22	77.53	71.13	82.43	84.69	69.42	46.72	39.97
1552518_s_at	1.65	13.32	1.78	18.53	2.98	29.58	2.17	2.15	4.16	1.87	17.29	13.05	2	18.07	9.32	11.68	20.93	17.69	19.77	19.57	6.77	2.49	9.02	1.94	3.4
1552519_at	97.38	136.2	114.54	154.89	126.76	74.09	75.13	172.26	85.42	147.58	118.51	106.34	150.16	135.5	95.26	164.78	124.88	127.97	190.72	130.97	138.01	132.62	69.2	129.21	129.99
1552520_at	31.46	37.9	33.02	26.78	12.58	29.31	23.38	13.74	37.91	48.22	62.71	30.72	25.24	20.37	30.64	31.63	17.11	54.8	15.14	20.8	29.96	57.24	38.57	29	25.47
1552521_a_at	24.31	42.34	31.46	10.93	16.93	3.32	30.21	22.1	16.19	16.85	44	42.88	15.71	48.77	41.83	27.74	31.49	37.05	44.02	58.69	37.96	29.14	24.05	35.37	12.74
1552522_at	10.38	19.15	7.63	11.61	33.68	42.79	1.71	9.78	6.8	2.85	16.59	23.36	2.8	4.97	18.57	1.97	18.05	16.76	22.63	12.1	8.91	1.99	21.93	18.95	2.98
1552523_a_at	16.64	21.74	8.94	9.93	38.07	14.14	12.57	15.16	22.99	4.81	7.59	11.54	14.7	16.02	32.54	21.62	23.82	6.48	16.46	28.7	17.67	6.25	14.71	18.69	28.27
1552524_at	7.05	5.19	5.83	4.93	4.4	5.59	3.41	1.68	4.12	6.33	3.84	2.96	4.47	3.69	5.14	2.61	5.35	4.32	4.26	4.77	4.8	3.24	6.77	1.92	2.84
1552526_at	1.19	0.9	0.67	4.11	14.86	1.83	1.05	1.55	0.87	1.33	2.28	2.14	1.01	1.29	3.92	10.14	3.91	1.76	1.61	3.8	2.25	1.13	1.76	14.31	2.24
1552528_at	44.57	36.65	4.11	18.73	74.84	34.67	16.47	37.64	3.64	45.19	5.2	4.04	26.01	5.82	29.73	8.66	7.64	6.76	72.59	28.71	12.75	23.3	44.26	9.82	31.31
1552531_a_at	2.35	2.24	1.09	14.17	4.43	6.04	3.94	2.35	18.83	1.17	1.19	4.52	17.9	10.02	0.87	1.74	1.59	2.16	2.61	2.17	4.09	13.03	1.24	2.53	0.86
1552532_a_at	0.98	1.44	2.42	16.27	3.13	2.1	1.59	6.7	5.45	4.21	2.56	2.93	1.15	1.4	9.04	1	3.26	3.07	15.98	9.15	2.61	2.3	1.6	2.49	3.41
1552535_at	7.41	12.09	2.77	2.86	7.4	30.02	8.45	18.86	13.33	12.36	5.59	21.79	17.31	15.35	60.29	19.62	18.73	1.79	11.37	3.49	17.11	25.07	4.8	9.42	24.89
1552536_at	42.08	38.74	16.73	36.76	57.81	70.89	29.33	38.59	7.17	57.36	24.78	45.04	29.75	32.61	24.09	51.1	55.39	32.54	90.4	55.81	63.79	35.6	60.45	70.8	38.61
1552538_a_at	46.22	51.67	22.91	37.42	37.96	33.39	63.41	57	58.21	38.75	14.97	21.08	41.64	27.82	46.22	91.69	79.11	85.21	70.6	26.09	58.3	17.13	12.9	38.94	35.5
1552540_s_at	31.77	1.54	35.78	34.07	4.26	9.86	16.3	27.62	41.95	69.17	40.36	26.2	16.22	21.55	43.7	38.07	24.38	35.34	36.74	57.14	22.73	5.16	36.99	26.43	17.42
1552541_at	51.53	41.17	3.42	12.77	56.17	69.66	7.5	34.49	20.59	38.55	61.69	56.23	11.39	4.52	7.47	30.88	21.4	8.31	104.54	50.01	11.96	36.75	35.48	7.41	19.35
1552542_s_at	22.14	18.63	10.31	21.07	29.31	38.02	23.23	11.12	15.7	12.46	18.76	9.36	11.08	15.83	20.36	13.27	5	22.04	8.42	7.61	4.57	3.14	7.33	11.83	30.56
1552543_a_at	28.57	21.5	16.39	34.67	25.83	40.73	25.58	23.75	32.16	16.98	20.26	24.68	11.56	15.21	35.9	25.52	29.22	2	37.31	24.63	48.8	23.08	8.09	15.82	4.59
1552544_at	19.5	24.13	2.79	20.44	68.01	6.66	10.35	9.89	25.52	37.82	33.64	28.45	43.64	43.32	10.59	35.33	14.85	15.08	24.52	35.26	4.68	9.71	29.12	43.92	24.49
1552546_a_at	14.98	29.74	21.48	20.61	29.06	26.22	27.82	16.76	15.97	27.9	26.59	50.35	34.12	20.44	28.05	34.06	18.99	16.66	31.04	33.68	2.83	24.26	45.79	33.27	26.76
1552548_at	13.61	1.43	20.47	38.33	24.49	8.29	18.99	1.08	14.03	13.35	8.51	9.12	38.2	13.66	3.57	4.06	3.23	1.51	33.08	26.11	3.98	20.28	39.39	7.68	3.13
1552549_a_at	14.27	5.89	9.42	29.78	10.64	15.07	44.75	17.69	28.44	35.56	7.12	35.23	11.3	4.89	7.37	21.84	16.81	11.82	18.82	16.66	12.49	20.29	8.94	4.35	20.06
1552552_s_at	15.75	10.61	8.11	12.38	14.57	2.06	14.22	1.85	14.54	12.02	18.9	14.27	11.18	8.67	34.18	25.73	2.22	8.04	1.01	10.78	17.3	20.58	23.62	1.55	10.06
1552553_a_at	21.09	15.78	1.76	11.11	4.64	1.87	2.15	1.45	7.07	6.21	19.32	11.36	10.89	25.93	29.79	3.14	22.94	7.88	33.13	5.4	5.33	11.1	37.15	28	21.53
1552554_a_at	5.19	0.99	1.56	1.96	4.33	4.42	9.33	0.75	18.3	2.14	0.82	7.73	3.61	1.78	1.07	11.25	21.4	8.75	10.11	8.15	1.25	4.5	2.51	7.82	11.1
1552555_at	4.53	9.82	38.75	21.5	17.12	36.31	26.1	5.36	3.76	1.16	27.68	25.52	17.03	16.19	18.38	19.31	38.78	18.2	14.4	6.32	22.96	22.08	6.25	29.68	1.15
1552557_a_at	43.02	21.09	24.35	35.16	12.71	34.3	17.74	27.27	11.04	24.3	21.23	15.04	29.87	21.09	26.74	22.87	17.42	23.31	24.69	32.54	43.4	15.03	36.31	24.95	24.3
1552558_a_at	27.6	3.78	49.81	47.69	80.49	76.83	58.75	51.3	49.15	54.27	58.69	62.71	30.99	38.1	55.2	45.48	83.48	30.73	41.93	57.75	21.91	39.49	35.68	32.01	39.26
1552559_a_at	5.15	6.21	4.55	2.69	4.4	9.97	2.25	1.29	0.74	4.82	2.13	2.28	6.58	1.76	7.9	5.25	7.41	1.56	6.2	5.68	7.29	4.59	5.86	1.76	4
1552562_at	25.37	34.69	32.22	15.51	46.11	44.21	41.43	33.15	42.24	63.02	44.08	74.27	25.69	27.32	25	34.94	35.53	38.93	41.31	38.03	49.13	40.84	49.35	39.69	39.17
1552563_a_at	22.32	21.95	4.33	28.85	46.91	23.81	21.8	23.11	31.8	7.73	40.65	27.46	16.94	1.13	27.71	5.76	27.07	4.44	36.56	31.79	10.19	16.56	36.04	17.4	3.7
1552564_at	14.81	22.69	12.69	23.29	8.91	2.35	21.13	12.99	14.09	14.24	4	23.66	23.82	12.62	7.69	21.21	15.27	22.22	7.23	22.67	22.75	18.09	33.7	12.59	5.89
1552566_at	11.13	6.06	16.97	7.92	1.86	3.95	2.44	16.89	20.79	1.72	1.01	29.8	3.46	2.55	4.24	1.28	8.92	4.47	2.18	33.26	1.29	1.61	4.91	3.84	1.46
1552568_at	4.84	1.48	3.15	4.24	12.51	2	2.47	2.85	6.65	4.25	6.59	35.3	3.04	1.74	2.26	9.2	2.58	7.86	3.66	10.27	5.24	1.79	1.95	0.98	27.22
1552569_a_at	1.29	1.09	0.64	24.71	5.87	17.82	3.45	1.25	2.15	3.99	1.42	3.16	1.96	2.54	2.86	2.8	2.14	10.54	3.63	9.84	6.72	2.81	8.13	22.42	2.28
1552570_at	22.38	7.57	7.97	17.44	21.87	22.62	1.67	8.6	11.96	10.28	7.47	9.77	15.2	2.81	4.2	13.38	13.13	23.47	29.52	2.64	9.88	17.02	13.95	18.95	23.47
1552572_a_at	2.13	1.31	6.26	0.62	2.03	12.51	12.65	15.64	0.86	15.25	16.08	13.86	3.86	6.55	17.57	9.36	9.55	2.08	2.21	6.56	0.52	10.04	0.83	10.83	14.36
1552573_s_at	20.16	3.93	15.73	21.9	1.51	2.07	13.1	2	16.95	24.06	1.32	16.09	1.34	3.53	19.45	13.34	11.7	9	4.33	12.12	19.99	10.61	19.64	11.63	29.43
1552575_a_at	6.98	2.6	2.01	42.55	6.22	2.16	6.14	21.88	1.89	4.28	16	11.83	3.97	2.39	25.22	20.11	4.44	8.22	49.54	6.43	4.33	1.17	4.15	4.74	11.36
1552576_at	47.64	31.07	6.85	37.5	3.71	28.36	36.01	34.62	35.86	49.59	41.2	11.89	25.04	14.15	26.06	28.36	52.9	42.34	45.35	47.32	40.59	27.31	47.27	32.58	38.18
1552578_a_at	6.16	4.87	2.1	9.23	14.82	2.44	14.13	6.61	9.32	24.13	0.52	7.14	19.67	9.14	8.9	8.97	16.68	1.77	1.35	14.03	0.64	1.04	7.04	1.25	1.43
1552579_a_at	2.64	6.69	13.96	25.11	1.27	2.4	14.14	14.84	1.91	16.53	6.69	11.26	1.71	3.23	3.33	2.45	18.02	3.54	2.8	15.32	4.43	12.24	22.62	8.17	9.09
1552580_at	2.46	1.1	4.08	3.95	10.65	6.2	1.94	3.44	1.7	14.51	11.43	8.18	14.3	1.51	4.07	2.38	3.21	5.04	10.95	2.08	1.49	16.4	4.97	2.38	4.45
1552582_at	12.94	15.08	1.63	17.29	1.32	3.71	5.11	2.34	14.32	2.13	15.14	4.71	1.59	12.98	15.33	11.82	10.5	13.53	1.18	2.78	4.01	1.15	11.16	10.94	18.24
1552583_s_at	15.48	15.03	7.29	9.57	4.78	14.85	0.9	11	10.42	22.39	1.53	10.86	22.95	14.28	6.29	24.02	2.71	14.44	34.35	19.88	11.44	16.67	5	21.85	18.48
1552584_at	26.72	20.63	31.15	32.09	40.77	63.6	13.62	38.38	48.14	46.75	25.54	17.32	2.66	22	30.79	44.1	23.09	18.94	41.88	34.3	20.27	4.76	35.27	26.4	38.5
1552585_s_at	3.39	7.63	15.56	20.12	24.77	15.57	1.97	12.15	15.9	13.33	2.24	6.89	1.54	15.15	10.33	1.89	16.48	23.82	43.6	21.33	22.94	9.07	30.07	12.41	1.17
1552586_at	18.34	39.58	15.74	33.04	40.46	72.79	45.17	5.04	18.4	40.06	20.77	53.73	39.82	15.49	45.2	28.9	25.72	35.79	34.62	38.5	19.39	27.75	42.99	33.67	40.66
1552587_at	17.12	11.68	9.56	8.22	14.15	4.48	7.65	13.68	10.32	17.99	16.13	9.16	17.87	1.02	9.58	14.38	21.1	12.25	48.56	8.34	1.05	7.73	10.28	19.09	7.11
1552588_a_at	12.73	1.39	2.07	7.75	0.79	1.32	0.85	0.78	0.78	3.11	1.63	1.48	1.09	1.61	4.7	20.87	1.38	0.65	38.9	0.72	0.39	0.71	0.67	6.8	1.24
1552590_a_at	2.93	13.44	1.71	11.14	27.56	13.46	0.37	8.14	11.02	4.86	5.7	6.28	11.54	9.48	4.56	0.61	2.44	13.25	12.45	1.76	5.95	10.09	1.94	15.66	2.03
1552592_at	8.79	1.18	14.68	2.8	1.11	31.32	7.16	0.56	1.61	1.62	6.53	11.63	1.5	0.96	2.22	4.23	2.12	10.27	25.63	8.51	2.16	12.47	18.31	13.09	20.97
1552594_at	2.91	14.69	9.55	7.34	11.05	43.16	5.43	4.33	4.16	15.99	23.04	5.78	14.61	5.8	29.18	4.92	9.56	26.06	7.55	20.62	5.75	11.53	15.72	30.97	2.59
1552596_at	16.07	6.47	13.14	12.71	12	72.53	15.55	44.87	7.58	8.06	15.51	9.35	4.92	9.66	9.98	35.61	54.18	6	68.99	45.45	76.31	49.02	8.48	50.04	23.61
1552598_at	14.56	14.52	4.82	8.76	6.96	9.87	5.81	9.31	1.84	16.09	1.8	18.21	4.08	8.13	23.12	15.22	25.8	18.08	14.64	13.09	42.69	8.31	3.49	1.94	1.68
1552599_at	2.93	11.68	9.28	6.2	1.52	27.45	13.68	2.02	12.24	3.33	23	21.1	15.71	16.43	15.81	29.34	3.87	12.36	6.42	23.46	13.4	10.04	28	9.88	0.81
1552602_at	6.65	31.45	4	42.34	13.1	12.56	25.21	6.99	18.44	28.68	25.52	27.45	54.71	29.02	3.48	33.67	45.41	10.52	53.53	24.86	27.24	23.63	22.26	38.01	27.66
1552604_at	6.47	15.15	13.47	3.13	2.76	18.25	2.29	1.8	1.78	1.61	13.23	5.54	5.66	2.77	1.08	24.49	3.85	14.31	6.36	7.64	2.87	19.61	3.51	5.02	10.41
1552605_s_at	9.78	2.63	8.04	8.67	34.01	4.49	12.03	3.51	19.64	11.96	2.36	3.01	12.63	4.93	1.98	41.86	13.04	0.7	48.26	21.8	16.18	2.69	11.4	10.41	9.5
1552607_at	10.49	3.2	16.07	18.54	5.15	17.02	1.75	21.14	8.38	17.06	5.51	7.95	1.55	15.3	28.2	0.97	22.86	13.32	5.29	3.41	28.75	16.87	16.89	3.45	23.17
1552608_at	2.6	4.64	8.69	3.92	3.91	5.6	1.55	2.85	2.65	2.36	15.67	11.73	16.63	3.55	23.17	31.6	31.22	3.78	4.1	2.32	5.04	2.5	36.91	3.47	5.27
1552609_s_at	4.39	6.97	20.57	27.38	18.48	15.01	16.59	3.52	0.66	3.47	1.51	18.67	12.17	0.82	2.6	9.35	1.81	4.57	4.76	15.85	14.22	16.35	13.87	26.54	8.85
1552610_a_at	244.13	151.04	187.48	165.49	135.98	118.83	143.56	134.61	171.83	193.12	358.82	173.99	319.23	198.13	117.61	207.39	160.57	112.6	73.64	165.07	173.36	197.15	206.54	111.15	171.06
1552611_a_at	177.68	177.5	88.3	82.86	331.62	196.35	57.96	54.65	80.94	185.58	328.1	180.29	283.47	176.64	129.88	155.42	137.54	59.32	186.12	232.95	320.41	111.19	194.2	199.47	100.33
1552612_at	114.18	204.26	134.3	149.74	181.32	178.03	134.52	120.73	176.68	168.16	134.56	180.33	157.71	105.32	127.72	110.52	161.36	74.58	139.2	150.9	169.94	162.8	139.22	124.28	117.73
1552613_s_at	87.42	125.95	92.36	110.17	57.91	82.25	93.88	43.8	103.78	61.54	119.43	77.06	89.44	67.79	111.27	95.14	103.7	34.68	74	114.57	106.78	94.84	69.23	85.27	122.02
1552615_at	122.65	127.93	105.93	224.72	224.42	271.49	120.76	145.82	148.74	210.16	169.21	76.1	153.71	103.09	137.36	140.38	106.81	120.59	137.34	100.59	178.81	189.33	196.51	177.68	117.72
1552616_a_at	31.66	32.26	32.68	31.76	35.12	54.05	17.7	37.75	18.96	57.13	4.15	32.37	24.73	30.06	42.59	43.32	22.83	15.03	56.14	22.18	34.64	42.32	33.63	37.09	28.89
1552617_a_at	95.87	88.12	92.4	99.93	88.69	85.96	89.35	94.32	95.69	88.73	120.48	55.61	103.87	108.73	84.81	78.66	99.16	75.15	50.45	73.44	113.8	105.04	110.3	82.8	79.07
1552618_at	124.36	76.02	96.55	115.49	61.27	122.58	74.32	67.9	68.73	113.35	98.38	137.96	101.38	72.12	83.39	84.38	99.52	80.2	120.42	63.76	49.55	90.75	85.24	58.2	104.03
1552619_a_at	2330.1	2121.14	1474.18	1285.68	1274.16	1804.18	1149.27	1447.89	1437.9	2413.98	1268.43	1341.38	1609.28	2481.69	1465.06	2234.69	2876.77	1513.75	1840.41	1647.68	1627.74	2393.26	869.56	1732.1	1370.46
1552620_at	72.24	34.49	53.2	72.38	162.93	76.29	63.89	80	42.07	70.4	82.37	46.57	54.55	32.41	66.54	101.3	55.68	15.27	121.66	66.88	63.85	39.42	83.74	47.03	52.08
1552621_at	609.16	234.36	81.28	153.31	149.38	333.09	128.23	317.87	110.2	197.33	117.69	199.68	221.79	149.21	135.73	304.26	166.61	189.2	120.39	211.49	109.2	208.9	193.79	403.56	318.19
1552622_s_at	343.42	183.05	49.66	91.97	94.62	274.96	74.54	280.76	57.31	140.84	106.08	163.23	245.46	90.36	137.56	290.89	103.85	147.13	81.8	198.07	70.24	206.46	124.48	352.2	217.3
1552623_at	0.94	1.14	8.52	3.02	3.9	4.38	5.16	2.92	0.61	1.9	13.77	5.06	3.51	2.12	4.9	1.76	2.6	2.51	4.02	2.2	2.6	2.07	2.91	1.01	2.11
1552625_a_at	59.29	72.15	43.65	83.14	63.51	45.25	53.31	61.77	58.64	103.31	70.2	97.39	58.79	71.86	35.12	74.16	79.21	69.14	48.79	67.28	101.25	45.4	63.38	62.13	42.19
1552626_a_at	95.25	306.93	78.64	96.44	122.28	103.67	178.56	178.22	110.52	156.01	226.99	87.86	695	277.46	120.93	134.12	125.12	121.77	91.67	208.55	140.15	145.08	141.13	125.36	177.48
1552627_a_at	249.06	213.21	117.19	217.07	195.9	200.5	142.52	106.88	134.58	195.61	166.35	148.77	137.03	99.08	111.41	134.38	149.84	99.95	108.71	226.29	275.53	195.45	192.16	126.51	87.41
1552628_a_at	351.93	233.7	215.04	204.3	327.83	227.83	174.3	261.47	255.1	217.79	203.42	253.13	265.53	232.38	325.41	364.37	326.43	304.17	211.7	297.85	308.66	249.88	205.89	351.22	310.77
1552629_a_at	2.37	18.03	11.31	1.16	4.78	4.23	8.92	1.13	3.22	13.35	17.69	4.37	2.66	1.09	1.49	1.68	2.13	0.82	4.01	1.12	3.24	1.75	1.21	0.91	14.03
1552630_a_at	1.95	6.39	25.48	21.1	42.42	7.92	3.85	5.19	5.43	6.75	44.12	4.42	24.87	24.37	6.14	14.75	4.11	19.09	9.03	13.68	6.66	26.03	6.95	8.32	6.76
1552631_a_at	5.53	1.05	14.58	14.98	8.87	4.71	1.11	2.63	16.46	5.36	4.08	18.51	5.85	3.13	2.97	5.44	2.09	8.31	32.74	0.88	1.32	25.91	5.03	22.32	11.8
1552632_a_at	27.74	17.15	19.46	16.71	21	22.55	9.72	24.06	13.1	4.84	31.32	25.41	20.24	2.38	45.65	38.21	4.11	27.52	20.69	22.39	23.6	25.76	12.22	30.18	45.5
1552633_at	27.7	35.8	29.81	11.1	41.8	46.43	14.07	29.67	19.2	31.53	31.13	35.27	41.2	13.83	17.42	31.01	13.54	34.36	21.36	29.5	39.06	25.71	28.21	47.17	61.35
1552634_a_at	22.29	16.86	36.16	30.53	15.13	16.79	18.62	11.23	13.89	27.94	11.8	29.83	13.72	24	8.59	19.28	9.13	12.22	36.84	26.52	9.91	27.81	4.69	18.12	32.13
1552637_at	6.28	7.31	5.73	15.46	30.86	6.64	3.31	18.19	13.45	29.99	25.5	20.84	1.26	14.75	24.96	16.57	27.9	6.11	11.54	19.19	2.37	8.62	7.14	18.69	10.43
1552639_at	3.66	27.21	13.84	13.6	6.31	13.21	4.44	30.65	6.58	21.88	15.46	12.44	22.95	21.31	24.69	9.96	6.32	9.46	43.55	10.42	9.72	15.16	14.71	4.84	7.8
1552641_s_at	6.29	7.61	4.22	6.97	4.11	14.42	6.98	2.14	4.74	30.48	16.84	3.92	8.22	3.47	17.09	8.43	46.26	3.82	5.49	5.09	7.53	7.75	7.81	34.56	4.1
1552643_at	38.45	60.34	59.11	32.76	18.09	79.18	40.06	29.33	43.82	59.34	41.49	91.46	58.3	45.08	66.8	49	58.07	68.47	47.21	57.79	58.39	32.78	39.1	49.62	54.02
1552644_a_at	57.12	65.86	28.45	66.17	66.63	71.08	23.23	24.72	25.58	17.15	23.38	20.06	40.94	23.01	19.88	42.18	24.55	18.21	35.6	43.06	85.15	18.91	40.96	33.09	13.92
1552646_at	66.48	63.6	56.63	42.83	68	120.57	41.21	32.32	31.95	79.47	35.86	66.7	45.94	36.93	70.04	76.54	84.19	64.69	101.94	57.4	43.35	71.81	97.67	74.45	60.37
1552648_a_at	33.56	23.19	20.86	25.42	7.63	22.79	2.49	13.42	11.84	35.84	18.62	27.11	21.53	22.59	7.52	37.87	17.41	23.02	62.27	22.84	4.52	36.13	39.73	43.21	45.82
1552649_a_at	95.29	62.33	23.48	18.8	71.48	52.91	19.05	24.46	46.3	67.74	36.37	48.68	51.48	30.42	9.76	62.28	67.5	33.61	49.83	23.62	26.25	65.64	14.97	36.02	25.02
1552651_a_at	155.24	115.46	89.63	97.15	94.89	99.77	75.96	97.03	100.47	126.86	70.13	125.45	98.59	127.81	87.61	115.8	125.89	60.39	99.99	118.85	77.21	120.78	86.65	87.35	79.49
1552652_at	31.65	45.3	39.65	36.9	45.61	60	44.74	60.94	47	44.9	78.07	81.8	53.36	68.68	48.83	68.22	107.82	72.99	33.29	58.99	48.71	67.33	57.91	51.64	26.26
1552656_s_at	50.68	81.06	68.23	54.96	72.94	87.83	118.79	46.53	71.42	62.22	75.14	73.16	91.8	42.25	51.95	23.37	47.62	22.36	69.29	73.69	73.42	47.33	61.13	48.61	48.33
1552657_a_at	4.67	14.75	1.1	1.6	7.26	7.04	20.86	18.58	5.22	16.84	9.31	10.76	33.87	2.52	5.14	19.25	17.25	17.98	23.39	12.79	21.71	8.33	37.28	10.62	27.82
1552658_a_at	171.46	189.53	85.01	144.23	117.12	120.19	148.06	137.29	124.49	130.76	139.44	68.99	168.25	54.17	134.74	107.79	114.22	128.27	93.33	151.14	65.7	112.39	102.02	67.21	176.37
1552660_a_at	44.18	74.11	84.28	79.31	10.15	38.06	92.31	53.52	86.62	52.9	59.07	59.37	93.92	40.46	54.53	53.07	50.67	22.05	22.15	39.42	39.3	50.14	42.95	20.68	48.74
1552661_at	0.22	0.39	1.67	6.11	0.3	0.56	0.7	5.41	0.76	0.55	1.83	3.42	0.16	3.43	0.2	0.27	0.98	8.39	1.48	0.12	0.66	4.41	7.48	0.76	4.55
1552662_a_at	3.79	2.48	16	28.11	25.26	4.61	1.19	7.82	18.01	33.56	17.79	3.91	3.77	1.72	2.67	1.07	1.77	3.53	4.12	4.87	20.2	4.79	4.91	11.43	4.22
1552663_a_at	76.02	39.95	36.68	104.38	69	72.65	44.64	46.13	59.11	45.38	55.57	58.57	59.33	25.11	112.37	47.62	75.22	59.39	90.78	59.72	74.65	74.38	56.63	62.08	51.57
1552664_at	97.78	108.12	62.31	230.83	64.05	122.34	86.28	120.11	91.39	195.58	242.16	280.2	194.89	227.89	120.62	157.81	180.79	120.85	94.24	110.1	114.15	110.3	170.14	207.45	162.01
1552665_at	21.99	23.17	25.71	23.62	51.94	46.35	14.88	18.75	18.24	30.83	15.23	32.61	18.61	20.66	9.82	15.55	19.89	22.82	2.71	40.38	15.17	39.12	48.5	14.81	5.12
1552666_a_at	17.24	30.67	38.03	25.03	24.11	5.73	45.3	27.78	36.64	18.91	6.46	20.18	178.79	17.08	3.38	2.62	4.68	15.99	4.09	42.7	1.49	7.5	21.09	28.24	23.03
1552667_a_at	43.3	24.65	15.82	38.92	68.87	64.56	51.47	30.29	20.67	1.62	30.55	13.68	39.74	48.99	34.02	48.49	26.6	20.72	51.93	39.9	43.21	23.48	33.93	27.28	27.96
1552669_at	0.84	7.27	20.32	1.94	1.54	3.65	4.16	2.77	22.05	2.4	11.58	1.91	4.01	5.78	5.29	18.62	15.67	2.13	32.87	6.81	5.16	1.43	2.58	8.73	16.32
1552670_a_at	41.39	2.49	43.17	49.99	42.57	39.1	14.29	30.14	26.8	57.38	11.14	59.46	11.84	20.04	35.88	30.48	50.94	12.8	40.32	20.54	40.74	16.17	41.85	21.83	35.17
1552671_a_at	1.91	17.36	13.15	3.77	8.92	6.04	13.8	27.51	17.01	14.35	12.71	15.57	3.14	17.95	2.98	3.48	2.84	8.09	1.88	17.42	35.51	2.75	9.91	7.96	7.87
1552672_a_at	1.9	2.34	4.32	1.72	1.68	3.18	5.02	5.42	4.18	2.23	6.05	5.73	2.41	4.51	3.74	11.12	5.91	2.8	3.52	2.38	5.44	2.62	2.3	5.13	1.67
1552673_at	4.73	3.78	9.76	0.5	6.31	1.37	1.74	8.81	4.85	0.54	0.61	14	1.38	0.39	0.44	7.58	3.87	9.84	2.73	8.71	0.88	7.16	2.41	1.52	9.22
1552674_at	1.6	3.82	1.22	7.2	2.61	4.79	1.47	2.35	0.59	21.91	1.17	2.91	0.59	10.24	0.27	0.91	1.02	5.19	3.87	3.2	8.08	14.34	2.06	3.13	14.49
1552675_at	2.76	9.33	10.84	13.46	21.88	2.08	0.95	0.64	6.34	5.24	8.55	0.38	11.04	5.48	1	6.94	1.65	1.34	2.45	10.98	5.03	1.29	6.55	0.79	7.15
1552676_at	1.91	11.35	1.25	9.87	25.12	7.59	2.74	4.23	4.01	2.57	21.86	6.15	7.63	2.67	25.79	8.66	35.38	3.62	3.5	4.36	5	4.36	8.69	5.38	17.09
1552677_a_at	103.35	87.17	51.42	79.24	46.8	65.25	37.92	60.93	15.65	86.75	10.73	82.35	50.11	35.79	49.38	89.76	60.01	75.5	25.08	89.94	43.72	58.3	61.31	82.73	61.08
1552678_a_at	52.08	69.1	36.7	38.49	52.65	87.21	36.69	50.15	58	83.81	57.45	66.05	51.17	40.99	38.32	67.44	82.5	42.51	49.68	72.74	60.58	62.19	53.68	52.81	21.84
1552680_a_at	0.74	20.34	3.07	13.34	5.71	21.88	11.6	18.77	10.04	12.21	2.16	21.24	32.27	9.77	0.97	0.84	15.69	3.38	35	10.98	1.12	4.44	7.82	5.2	1.65
1552682_a_at	17.26	15.04	11.19	18.56	33.92	62.25	12.41	1.81	0.62	20.83	33.22	34.48	25.28	1.06	13.15	24.97	20.48	14.66	3.15	13.72	29.4	17.03	15.58	28.74	11.96
1552684_a_at	29.07	25.72	23.32	25.79	10.8	23.38	18.44	28.05	3.58	18.07	24.02	8.19	18.17	13.88	28.79	29.96	12.77	19.11	15.35	19.57	9.65	18.2	19.45	16.56	32.75
1552685_a_at	18.92	2.64	12.48	12.81	14.34	10.33	25.63	15.35	45.26	11.08	13.97	8.45	20.15	24.16	3.56	23.19	12.84	21.11	29.46	34.27	8.77	1.86	21.85	21.18	39.06
1552686_at	3.99	19.75	1.89	4.66	2.87	35.1	37.16	26.31	7.37	39.28	2.12	18.09	31.22	2.05	5.14	7.32	17.77	3.93	34	4.31	11.46	12.21	4.76	2.64	0.97
1552687_a_at	11.12	23.86	2.53	6.58	3.34	4.61	3.16	11.82	21.77	11.44	2.56	11.65	16.85	12.59	1.2	11.94	11.93	19.4	32.7	2.46	12.7	4.19	14.22	10	1.39
1552689_at	193.54	322.8	259.45	154.02	381.22	328.7	520.42	535.28	525.97	205.93	398.85	156.9	448.31	356.14	297.46	159.3	153.37	233.57	399.35	365.85	304.3	331.99	456.91	335.61	316.73
1552690_a_at	18.61	14.11	15.78	52.01	16.37	45.53	23.48	24.27	19.1	29.15	9.36	33.53	28.38	11.07	29.8	30.04	26.98	30.15	43.44	14.35	20.8	7.37	21.65	16.32	21.14
1552691_at	22.47	8.54	12.08	10.15	0.27	2.31	3.41	0.33	5.47	14.78	14.7	17.34	6.78	17.49	9.25	29.01	17.55	14.68	1.17	13.91	15.95	6.26	16.2	12.89	19.64
1552693_at	3	5.58	3.27	0.66	1.26	0.67	7.16	1.62	5.04	0.78	2.25	10.37	7.28	7.65	0.96	12.73	18.49	5.19	2.5	0.5	5.1	0.48	14.88	0.86	22.32
1552694_at	18.59	33.6	80.62	36.24	1.58	46.66	109.74	29.35	70.89	26.22	15.35	19.1	125.98	31.71	26.39	1.56	2.64	29.83	3.28	57.88	35.1	15.46	18.03	17.68	9.71
1552695_a_at	106.89	108.1	190.56	146.68	68.59	161.23	403.75	80.78	264.26	67.76	73.23	68.13	300.14	71.8	97.66	57.65	41.56	91.98	56	168.63	136.74	65.67	56.8	77.79	68.88
1552696_at	55.18	62.94	40.54	58.92	37.42	34.18	51.22	48.01	29.7	42.06	26.03	50.35	54.77	29.17	19.53	33.47	58.71	28.17	23.76	53.85	46.53	43.61	74.07	43.84	14.92
1552698_at	35.54	41.18	18.58	40.9	36.07	39.54	42.69	46.74	19.49	35.35	58.94	24.63	7.98	18.14	25.83	59.38	41.64	40.34	10.48	47.51	34.1	27.47	36.98	44.13	44.32
1552701_a_at	55.02	20.38	30.48	40.25	37.19	22.05	9.29	14.2	9.71	30.19	22.01	81.26	1.63	46.26	94.17	71.5	54.26	34.94	1.36	37.29	27.76	21.92	88.77	44.42	30.86
1552703_s_at	63.78	12.71	65.44	46.42	32.72	29.77	22.53	16.72	23.5	36.79	46.87	79.97	14.6	48.68	93.56	48.04	58.46	36.11	16.84	60.51	42.42	14.56	61.38	33.44	38.32
1552705_at	15.15	17.95	12.61	13.2	19.46	26.34	8.04	0.75	30.86	3.14	17.06	24.78	7.6	11.15	25.26	11.21	4.37	17.81	16.43	11.08	18.87	11.67	9.52	8.07	17.23
1552708_a_at	2.52	16.41	5.88	1.17	1.25	0.85	9.81	19.95	4.24	1.45	13.81	23.04	6.23	9.1	20.44	12.78	11.95	4.26	3.84	7.72	5.22	11.02	11.43	1.78	23.1
1552711_a_at	93.37	106.58	49.34	115.62	91.72	47.5	63.12	83.36	72.27	80.09	81.13	56.03	81.56	84.97	77.85	79.9	74.37	117.47	63.13	72.22	54.67	116.5	43.97	62.83	82.7
1552712_a_at	98.06	210.12	121.51	179.21	106.41	177.7	230.3	136.01	190.12	117.17	231.45	69.52	193.73	77.63	74.33	50.06	44.6	45.81	126.47	187.78	134.35	81.78	147.06	109.03	85.19
1552713_a_at	15.96	10.79	12.41	33.08	33.92	15.22	18.83	37.23	11.95	9.67	19.35	9.35	32.52	12.67	3.96	32.87	4.01	25.73	46.48	24.85	32.99	28.27	20.98	31.22	29.81
1552714_at	18.3	68.82	31.53	63.53	25.93	26.98	34.49	17.67	23.63	38.77	36.21	33.08	50.86	40.53	44.65	9.31	8.89	1.04	43.9	57.12	69.38	14.73	38.77	26.89	47.57
1552715_a_at	10.48	4.57	6.47	10.87	3.17	1.86	5.13	2.24	10.41	10.91	0.74	6.52	15.24	1.82	1.56	2.12	2.87	1.99	20.7	2.79	1.98	21.63	2.5	1.34	14.04
1552716_at	16.31	25.39	16.58	32.81	6.39	7.93	15.76	13.52	10.83	4.14	18.44	13.76	23.59	13.96	18.88	32.06	29.45	3.55	21.64	20.33	6.64	10.87	10.6	19.85	12.01
1552717_s_at	174.28	155.17	82.67	159.49	92.61	107.31	124.89	96.57	132.99	147.42	160.68	113.26	103.38	64.67	85.86	79.46	183.45	37.84	72.35	122.54	114.4	132.77	57.84	40.95	125.25
1552718_at	21.06	8.3	2.36	41	20.18	51.56	16.16	25.91	13.45	5.38	21.85	30.92	26.57	30.2	39	49.14	11.1	27.4	38.3	29.88	36.89	1.15	2.33	7.65	10.42
1552719_at	39.57	29.77	20.44	37.09	78.66	75.25	26.45	44.57	26.65	44.64	16.84	45.83	52.52	29.25	47.89	84.54	53.93	54.33	88.66	59.97	55.05	48.05	82.61	70.51	31.1
1552721_a_at	1297.33	1199.68	1260.54	918.78	1466.12	1278.9	954.32	1063.27	1110.32	1566.45	697.99	1358.08	606.23	773.09	1445.05	1364.85	1558	1238.88	771.44	1113.25	1290.42	908.9	577.9	839.27	821.21
1552722_at	12.22	18.39	27.07	98.57	2.92	11.42	8.07	10.29	2.99	43.66	28.86	1.85	11.48	19.88	6.61	9.68	2.98	6.86	24.95	12.83	1	5.19	16.02	11.46	12.58
1552724_at	35.18	26.47	46.28	43.75	97.94	64.48	15.55	28.49	42.34	25.97	48.3	46.74	54.62	30.15	33.49	59.26	31.63	39.73	55.88	50.06	47.53	36.7	41.1	38.55	61.03
1552725_s_at	17.74	9.12	17.18	31.2	2.74	19.68	24.63	15.69	15.07	26.05	27.57	15.87	7.76	9.31	0.94	15.76	10.74	24.33	6.15	17.71	29.08	2.05	27.49	13.27	15.45
1552726_at	15.06	26.81	18.81	5.57	9.22	15.22	6.98	4.98	9.63	22.68	6.58	15.28	6.88	7.15	17.35	22.06	9.07	5.28	3.84	7.64	6.06	29.69	6.79	23.76	5.53
1552727_s_at	28.38	32.01	12.92	16.72	35.6	42.71	15.6	43.33	18.62	1.76	19.7	34.71	21.46	1.65	21.4	44.58	31.16	29.37	11.38	26.33	23.06	25.19	44.01	3.18	20
1552729_at	31.96	23.03	54.41	82.78	10.08	79.47	47.23	53.36	54.1	46.03	78.56	52.24	34.17	33.56	30.3	72.27	51.84	66.36	61.41	54.13	10.38	30.32	35.7	83.71	43.49
1552730_at	6.31	11.14	1.99	14.71	29.46	7.68	1.65	1.2	12.38	9.12	22.24	24.25	13.42	0.64	29.09	29.8	32.38	3.14	21.1	8.43	9.62	20.21	4.8	8.17	1.79
1552731_at	0.74	2.24	4.02	2.75	3.75	2.68	0.4	4.88	1.63	1.23	0.63	3.65	0.91	0.42	0.97	1.96	1.48	0.7	2	1.39	2.46	1.62	1.89	0.5	0.74
1552732_at	4.16	4.15	11.08	11.27	1.18	31.09	0.17	6.19	11.24	20.9	15.05	12.32	10.71	5.27	5.02	9.04	1.47	3.32	3.92	14.79	0.29	6.57	3.95	7.8	5.43
1552733_at	227.21	186.57	230.23	90.7	179.63	240.69	140.91	218.39	179.59	191.65	129.2	243.53	148.86	180.51	226.34	209.77	192.9	292.47	139.6	171.49	102.43	180.56	92.54	182.14	243.27
1552734_at	25.12	24.23	17.28	20.29	29.36	21.71	14.03	1.59	22.75	29.15	19.68	20.52	27.66	21.55	21.83	31.08	19.42	18.23	45.42	27.83	30.65	20.93	16.7	32.97	17.84
1552735_at	122.68	56.09	52.48	82.33	121.66	154.35	53.84	55.14	44.29	129.19	149.96	83.75	49.86	73.58	103.98	164.83	157.36	283.23	167.29	72.52	83.34	57	166.73	95.77	122.37
1552736_a_at	47.71	60.82	43.01	28.31	50.57	40.43	29.98	41.03	36.88	42.79	33.7	87.29	44.4	27.97	27.87	65.62	23.56	23.76	53.51	39.42	54.97	32.69	76.91	29.97	32.85
1552737_s_at	36.31	56.28	24.26	48.41	21.12	5.27	39.24	4.68	40.76	26.25	24.58	20.83	12.07	23.05	5.26	26.62	56.02	13.58	1.5	36.78	67.42	35.48	10.67	15.67	26.03
1552738_a_at	18.23	20.92	24	30.51	4.07	27.43	30.2	7.86	21.03	37.71	38.53	28.14	24.24	17.91	18.3	14.04	32.76	28.16	23.37	26.19	30.95	9.8	26.63	23.31	26.45
1552739_s_at	62.33	50.05	30.5	64.45	41.13	66.11	40.05	32.51	18.38	19.31	32.27	30.95	48.6	17.23	41.65	58.53	11.49	38.91	39.38	39.8	30.44	37.52	50.83	25.73	72.06
1552740_at	8.84	15.69	17.21	2.02	5.61	3.76	21.49	18.42	11.2	1.97	34.34	1.92	9.01	18.47	0.49	12.05	11.53	12.84	39.25	11.73	4.22	6.51	3.88	32.72	20.37
1552742_at	89.73	352.96	321.95	82.12	351.36	217.18	110.92	255.15	185.16	244	86.39	227.21	275.46	189.98	100.38	224.72	166.63	179.41	119.27	194.8	86.14	150.98	52.03	130.13	432.69
1552743_at	2.89	10.47	10.51	7.04	40.31	45.52	4.41	43.14	6.2	3.39	0.74	16.1	9.07	21.98	4.19	11.17	21.53	17.42	8.29	19.87	5.11	4.26	7.11	22.15	3.89
1552745_at	3.4	9.18	8.01	0.99	2.12	3.83	0.74	10.91	10.95	3.14	11.06	17.09	5.01	0.98	21.72	8.73	3.29	23.42	5.06	1.62	2.02	2.81	6.99	4.43	7.91
1552747_a_at	17.07	8.32	9.62	14.13	16.06	26.28	4.35	5.82	8.11	7.98	11.7	20.23	9.71	9.34	6.68	8.27	12.06	6.39	11.19	12.89	1.56	11.61	16.6	8.01	1.31
1552749_a_at	64.44	54.51	56.86	52.03	64.8	49.51	91.1	48.92	78.87	41.79	19.82	85.92	142.27	14.65	29.05	82.55	44.81	48.88	27.61	53	82.98	56.45	141.81	104.79	30.8
1552750_at	2	0.57	2.27	6.1	3.99	5.24	0.74	2.45	12.46	1.85	1.43	3.59	1.22	5.47	20.76	21.99	4.01	5.49	3.64	2.43	18.5	0.8	1.31	2.85	1.71
1552751_a_at	18.69	28.26	21.44	28.64	19.09	61.21	37.07	29.59	4.11	37.95	25.81	44.33	63.96	8.29	55.31	78.81	19.86	41.28	11.9	50.13	13.33	22.44	13.61	10.81	10.99
1552752_a_at	108.87	244.75	187.58	231.16	138.88	152.39	218.95	165.96	207.29	305.64	163.03	190.35	183.62	213.99	130.04	106.36	188.48	106.43	147.93	211.57	219.18	236.29	93.38	131.45	190.29
1552754_a_at	324.27	585.15	374.11	408.79	420.84	354.79	449.76	361.49	380.44	683.71	354.87	385.87	540.3	553.52	314.62	285.59	340.56	450.93	429.8	451.48	545.1	413.15	196.35	505.09	422.47
1552755_at	3.52	1.29	1.83	2.5	2.79	2.16	2.54	1.74	1.56	2.75	0.98	3.12	1.91	1.29	0.9	3.52	3.61	1.11	4.28	1.81	2.74	0.97	2.63	2.68	6.39
1552757_s_at	0.59	2.05	0.62	11.24	3.48	7.22	1.49	1	7.15	3.46	0.77	2.59	21.11	0.63	1.6	0.63	14.22	0.46	3.29	1.36	3.84	9.89	3.72	9.81	11.31
1552758_at	13.87	14.99	5.35	2.27	34.54	42.69	18.29	15.53	4.96	20.94	19.38	17.37	19.38	22.71	17.72	17.26	7.5	21.43	7.95	27.41	22.08	23.08	5.92	6.57	22.67
1552760_at	15.99	25.7	8.22	2.77	23.47	36.74	11	14.78	9.9	23.17	15.32	2.79	61.39	15.08	8.44	13.12	1.56	14.93	17.83	36.81	28.3	21.81	14.73	1.64	8.61
1552761_at	16.16	17.47	27.54	34.07	15.38	52.03	32.86	7.42	31.79	45.2	8.33	13.33	28.67	38.25	33.8	16	31.87	40.88	49.76	27.93	11.36	28.46	17.28	8.27	36.46
1552763_at	0.19	8.94	1.02	2.16	0.41	0.79	7.29	0.7	1.4	10.54	0.61	8.21	1.34	0.23	5.46	0.45	2.83	8.35	14.28	0.84	13.42	0.87	1.87	6.56	0.99
1552765_x_at	0.3	0.66	1.7	6.82	1.6	2.64	12.7	6.01	2.18	1.89	14.37	3.16	1.01	0.57	7.23	1.48	2.95	3.47	0.89	4.82	9.56	0.5	15.47	10.66	22.5
1552766_at	9.62	17.28	30.1	42.03	10.98	9.76	41.5	22.13	30.57	24.22	24.66	17.64	44.9	27.38	4.52	7.51	14.89	6.83	10.92	35.48	16.26	13.28	8.83	9.56	1.61
1552767_a_at	115.52	285.62	169.24	183.22	62.45	90.68	345.89	233.58	245.82	114.27	193.1	120.22	602.19	227.23	116.84	38.65	40.57	127.68	39.7	220.96	128.68	99.16	105.75	159.64	184.5
1552768_at	3.52	21.52	18.34	7.75	36.9	11.02	24.84	21.79	7.13	51.37	5.55	7.69	15.68	3.07	4.42	65.77	6.82	11.33	11.2	31.66	24.06	10.57	15.16	4.64	7.37
1552769_at	15.71	19.84	35.13	10.34	40.68	39.71	12.83	14.04	21.13	32.4	9.11	40.29	43.31	4.69	27.56	13	36.43	19.61	16.26	32.66	34.26	25.16	18.26	9.7	2.93
1552770_s_at	34.1	10.14	12.65	7	26.6	19.2	16.47	40.19	16.17	28.38	20.76	19.66	21.3	20.91	24.17	53.35	32.67	85.77	55.45	18.78	31.04	14.74	57.68	46.86	41.04
1552771_a_at	0.38	2.02	5.71	0.54	1.29	1.37	0.64	0.63	2.28	0.95	0.47	1.51	0.95	5.07	1.78	1.03	3.94	3.15	21.01	0.55	0.61	2.05	1.23	1.2	0.67
1552772_at	23.04	17.11	18.26	17.35	38.23	12.29	6.94	19.73	3.15	4.38	16.05	14.32	3.22	5.25	9.5	1.18	5.96	19.39	8.47	24.58	3.17	18.4	15.35	19.03	21.89
1552773_at	17.73	7.31	15.7	30.03	40.54	25.75	23.48	15.17	14.47	17.55	10.8	8.14	20.88	11.95	16.89	23.81	27.13	18.01	34.15	26.68	29.21	15.13	33.98	26.47	15.64
1552774_a_at	73.61	77.41	101.55	61.6	35.01	95.94	99	56.54	68.35	62.52	71.84	84.08	125.26	43.21	64.01	72.81	98.2	59.4	77.74	81.84	52.67	75.25	27.69	67.81	70.82
1552775_at	2.46	2.99	1.81	38.08	7	7.18	13.43	4.82	4.47	32.03	28.71	5.86	11.78	4.05	3.08	32.62	4.08	23.66	23.37	5.58	7.07	3.51	15.56	2.79	2.31
1552777_a_at	2.08	2.78	3.24	4.94	15.38	3.82	2.54	17.57	1.45	5.11	2.39	17.43	2.66	1.59	13.02	19.08	2.85	2.99	10.82	1.92	5.66	21.46	8.9	30.3	14.09
1552779_a_at	15.5	29.56	22.5	6.07	32.18	34.81	25.58	15.61	24.47	27.36	11.33	23.9	27.41	17.74	19.6	17.37	17.06	12.25	4.05	9.34	15.87	16.97	30.98	29.29	3.57
1552782_at	20.52	1.76	14.67	21.84	19.44	30.73	13.12	15.25	25.33	11.12	14.88	9.87	28.21	4.32	18.37	13.39	11.26	10.59	20.5	26.52	11.69	2.27	27.76	12.13	13.43
1552783_at	15.1	18.75	11.95	7.7	39.9	15.44	1.42	9.64	14.11	29.15	2.15	32.62	11.72	8.28	24.52	22.94	1.71	32.39	32.14	35.18	5.29	24.79	7.97	24.04	7.16
1552785_at	60.19	29.13	14.12	30.74	42.2	35.43	34.35	35.9	30.98	37.12	26.94	49.09	7.31	17.73	31.92	48.61	71.12	65.24	26.86	28.01	50.13	18.74	6.24	47.58	23.66
1552787_at	6.84	18.64	5.08	2.9	32.64	45.69	3.2	20.15	5.79	3.73	0.62	15.83	5.25	20.24	16.83	0.73	7.14	2.1	1.57	9.41	29.08	9.49	2.36	38.49	31.37
1552788_a_at	29.78	11.13	8.14	14.87	8.48	25.93	17.9	30.29	23.86	8.99	6.38	35.02	21.77	9.29	6.39	8.37	6.35	2.88	38.55	31.98	5.04	26.27	9.65	29.21	34.91
1552789_at	39.38	139.6	197.72	61.87	22.28	17.54	137.17	86.76	106.52	53.64	106.13	85.09	126.41	151.01	23.4	57.48	17.56	54.36	5.35	62.75	50.43	75.67	49.24	44.88	48.93
1552790_a_at	160.03	426.93	407.66	258.89	137.27	221.12	610.6	353.23	514.75	223.14	420.37	174.98	323.36	530.43	246.03	215.78	110.21	262.95	183.7	322.74	241.9	348.97	285.07	187.48	311.31
1552791_a_at	15.48	2.34	7.87	13.39	15.68	16.43	1.02	4.34	0.69	16.02	27.99	7.57	9.59	9.21	15.48	9.41	0.58	8.91	12.1	3.76	13.77	11.32	1.12	9.25	0.32
1552792_at	17.89	12.03	13.43	34.94	23.34	1.29	15.19	4.44	15.69	9.35	14.67	8.29	10.9	8.67	2.47	10.82	2.71	14.96	10.72	23.45	11.89	9.78	16.21	12.84	13.63
1552793_at	37.8	4.38	8.39	4.96	5.85	2.83	30.82	6.56	0.94	6.7	3.67	5.13	53.81	7.44	3.25	4.8	5.7	33.55	3.17	6.49	6.34	3.63	6.23	2.51	26.11
1552794_a_at	28.08	21.67	6.97	18.34	5.01	23.44	35.42	20.36	23.95	16.84	55.43	2.66	18.72	30.78	16.21	12.94	30.02	31.97	39.64	22.09	19.52	34.88	46.78	12.38	28.98
1552796_a_at	9.41	3.61	18.13	20.51	15.06	39.25	6.47	22.33	4.96	14.13	31.95	11.82	19.4	11.82	16.88	10.01	21.29	14.6	20.01	1.3	23.6	12.95	13.67	9.88	3.07
1552797_s_at	17.75	13.02	19.05	18.54	24.31	43.69	12.66	25.19	12.94	10.03	16.98	34.28	40.18	28.23	20.37	45.6	34.77	23.66	42	18.82	6.08	32.4	39.97	51.09	32.43
1552798_a_at	58.07	25.91	17.61	6.59	64.62	38.69	23.36	1.86	25.85	49.65	21.42	37.79	16.71	4.05	59.89	19.58	50.65	38.77	5.84	16.17	56.44	11.46	60.42	19.14	81.71
1552799_at	2.79	2.2	7.14	3.62	2.73	19.46	8.38	3.54	1.55	6.45	1.3	5.08	2.95	5.21	4.78	2.14	3.87	1.66	7.48	4.16	5.63	2.74	3.16	2.32	5.6
1552800_at	10.79	5.48	5.65	8.95	9.92	19.12	5.19	4.11	3.17	12.39	29.66	45.17	6.26	7.8	6.82	6.9	34.25	26.95	48.91	14.08	12.82	25.81	8.48	9.83	8.47
1552801_at	12.77	7.47	3.28	4.06	5.88	36.24	12.92	5.42	1.28	3.24	24.31	4.15	14.79	2.73	21.17	4.13	25.27	6.71	4.47	3.79	2.79	10.07	16.23	12.47	32.84
1552803_a_at	6.84	18.85	83.81	12.71	2.36	7.74	22.98	32.9	33.14	4.61	0.91	1.18	27.63	2.41	25.59	3.41	2.78	15.98	2.7	4	4.63	1.07	6.39	2.28	52.71
1552804_a_at	22.91	10.46	2.97	2.72	6.47	3.21	37.84	3.33	28.23	10.31	3.92	24.71	22.57	22.97	23.41	19.67	10.41	6.08	10.31	11.92	12.84	22.72	15.22	6.74	5.79
1552806_a_at	44.9	17.46	32.94	47.52	2.29	71.44	2.13	9.68	9.52	26.18	29.47	42.11	24.09	14.28	17.17	1.36	14.12	23.44	20.24	20.16	33.22	31.83	34.48	24.49	49.39
1552807_a_at	148.47	62.73	72.43	177.49	53.63	117.89	52.56	38.85	53.95	76.41	34.81	125.77	44.93	92.26	87.82	118.64	143.56	90.24	11.34	69.48	72.58	113.8	121.56	99.23	210.98
1552808_at	0.9	5.34	0.62	4.78	0.67	1.91	12.84	6.08	0.74	0.68	1.04	10.11	2.08	6.97	1.76	0.72	5.72	5.52	12.59	0.65	1.14	3.41	4.96	1.35	3.36
1552809_at	23.89	16.5	9.82	15.25	24.78	25.56	18.73	18.57	15	40.21	19.27	34.25	12.37	4.19	5.55	24.58	3.82	23.56	49.48	24.97	29.88	14.57	8.62	36.4	18.18
1552811_at	23.25	8.77	2.9	9.36	3.84	12.64	7.95	10.52	6.53	11.76	53.27	4.91	12.56	14.48	3.41	7.07	31.06	6.91	5.07	16.05	10.24	4.75	32.73	41.43	8.38
1552812_a_at	22.36	12.77	9.49	48.58	11.79	36.01	16.8	4.24	21.96	36.27	9.29	50.86	20.32	19.68	1.75	26.99	8.17	8.69	39.91	21.17	10.54	2.27	32.38	18.86	19.75
1552813_at	4.12	2.44	2.65	5.41	5.07	4.65	19.14	2.29	2.88	5.07	14.95	11.61	2.98	2.93	3.95	6.59	2.39	1.09	13.32	2.02	6.99	1.1	1.94	7.31	8.07
1552814_a_at	6.38	2.56	1.61	7.07	2.45	7.8	9.62	16.89	1.2	1.97	1.93	2.49	2.85	3.52	2.49	1.59	20.8	3.55	6.96	1.41	8.11	4.12	4.45	10.48	10.83
1552816_at	13.98	14.71	14.88	14.26	27.31	31.96	3.58	7.39	0.71	11.95	14.67	18.05	23.2	11.25	9.47	3.42	1.59	18.42	22.04	27.9	22.07	9.27	25.8	14.07	12.03
1552818_a_at	2.23	1.04	0.38	0.62	1.32	5.33	0.62	3.91	4.02	2.2	1.45	1.89	0.82	0.4	1.42	3.23	2.66	17.63	3.68	1.29	5.3	1.57	1.88	9	13.06
1552819_at	10.56	8.85	11.97	8.09	18.39	1.54	11.69	21.81	24.23	27.91	18.15	26.36	1.95	25.92	17.77	10.57	23.43	13.11	45.64	25.74	27.94	0.82	2.73	17.63	21.08
1552822_at	6.37	1.73	11.09	8.93	31.54	2.87	12.46	7.79	5.4	15.89	9.86	8.26	8.4	0.69	1.15	6.39	16.91	4.49	0.28	0.53	1.44	2.68	12.02	13.29	0.93
1552825_at	13.2	17.83	1.17	21.12	14.46	21.65	16.42	23.65	12.88	14.41	3.79	2.25	9.43	22.2	17.81	16.88	21.63	21.93	21.64	22.55	29.12	9.99	15.05	2.63	10.51
1552826_at	0.24	1.01	4.35	8.42	1.41	25.97	0.82	0.98	0.15	1.12	6.19	4.25	15.28	3.67	0.6	7.3	5.03	0.17	9.78	5.62	10.55	22.25	0.27	6.2	0.9
1552827_s_at	17.7	17.18	9.2	17.92	27.81	23.07	7.34	16.21	13.11	15.99	16.12	34.12	6.68	4.93	18.3	17.92	6.25	6.6	2.2	16.82	2.91	14.18	16.53	4.49	1.55
1552828_at	21.9	36.49	6.31	24.2	13.01	28.55	18.28	3.46	7.58	11.35	18.74	21.29	4.63	13.89	23.36	15.93	8.14	12.6	17.52	12.55	13.15	18.48	24.52	21.46	3.98
1552829_at	98.64	63.92	67.33	70.89	132.16	103.73	51.34	27.45	59.78	90.47	73.71	92.2	61.31	29.44	85.43	97.07	66.87	90.28	187.79	90.05	116.12	80.71	106.11	110.75	75.99
1552830_at	0.65	7.93	6.39	3.41	10.06	14.6	21.65	8.65	5.44	24.45	0.85	33.19	11.98	19.52	2.67	21.93	11.13	3.17	26.81	9.6	19.68	15.56	1.68	11.78	0.39
1552833_at	3.73	3.7	2.09	5.21	4.52	6.99	1.45	4.93	2.67	10.8	5.07	1.71	3.4	4.49	4.99	6.34	16.72	2.88	19.9	4.77	5.26	20.27	2.96	1.52	24.39
1552834_at	13.76	2.9	11.49	5.4	31.07	14.88	3.66	19.44	7.31	13.39	22.29	22.44	14.58	14.91	21.81	39.03	5.65	20.51	31.3	10.32	14.6	23.64	20.1	14.1	31.45
1552835_at	11.37	13.53	26.26	2.96	1.37	2.53	23.43	12.27	15.52	18.95	17.16	16.7	11.44	6.13	2.51	22.15	3.77	22.06	23.21	25.29	17.45	23.47	4.12	27.92	13.94
1552836_at	28.13	27.1	25.72	28.32	13.22	18.28	34.76	24.06	25.68	23.55	40.04	71.09	11.51	40.37	39.98	58.83	42.11	27.65	40.27	57.94	23.18	37.24	37.36	8.87	65.36
1552837_at	0.57	4.95	0.54	7.61	7.26	18.42	0.76	8.15	0.42	1.05	1.32	12.29	13.27	2.03	0.57	0.87	6.31	1.3	11.96	8.23	15.13	0.92	8.16	1.97	14.91
1552839_at	12.67	11.23	7.51	26.64	17.25	55.96	2.73	25.86	2.39	25.18	17.83	31.53	19.19	1.34	16.84	5.63	18.76	3.59	24.57	14.36	5.56	11.83	2.66	29.67	13.79
1552841_s_at	8.43	8.81	1.17	13.28	4.31	2.61	1.34	2.21	1.34	1.47	1.32	23.48	0.88	3.45	1.12	17.22	8.67	17.2	10.01	5.11	4.01	16.78	19.07	2.44	12.62
1552842_at	0.77	33.51	3.19	43.96	31.16	1.91	11.97	18.3	17.07	17.2	33.31	40.56	32.79	8.26	7.68	21.62	14.64	9.47	44.2	4.32	9.52	16.18	22.81	20.79	10.78
1552843_at	0.89	0.83	11.39	1.72	9.38	1.4	0.8	8.27	1.86	1.65	6.16	11.1	3.26	0.96	1.16	2.03	11.36	1.21	1.96	1.22	1.44	1.98	1.56	4.55	1.04
1552845_at	51.17	9.56	6.17	3.93	14.88	69.85	7.95	3.8	3.34	50.85	29.53	10.59	13.36	8.73	7.24	120.76	111.31	80.05	104.84	50.68	35.76	40.72	103.82	100.97	45.46
1552846_s_at	61.99	51.41	24.16	48.79	71.74	23.63	5.19	6.98	23.94	67.96	28.86	40.36	53.76	13.77	32.03	37.95	58.9	33.19	46.03	52.11	9.15	70.66	99.61	75.96	36.47
1552848_a_at	114.5	93.35	105.29	220.17	178.67	166.08	97.07	157.01	137.31	234.63	413.1	109.47	68.87	109.69	140.5	130.65	126.25	211.36	262.53	163.47	223.63	200.8	158.86	193.82	171.97
1552849_at	10.48	0.43	1.71	2.81	12.78	6.42	1.37	15.18	6.3	13.03	0.49	3.33	1.65	5.59	14.32	8.63	8.65	6.71	13.57	0.57	10.23	8.3	16.63	9.21	24.59
1552851_at	5.23	1.15	1.96	0.95	1.02	3.13	4.26	0.44	3.21	0.66	0.68	1.36	1.59	1.69	1.75	0.57	1.21	0.69	3.9	0.82	0.69	1.9	3.47	5.76	8.39
1552852_a_at	1.79	1.23	1.54	1.96	4.37	25.52	16.08	12.18	5.08	5.32	12.51	3.09	2.4	4.05	2.64	3.09	31.19	2.19	3.19	2.5	3.44	1.6	31.26	2.33	7.95
1552853_at	2.86	15.38	2.24	2.14	34.75	2.55	7.88	1.52	3.1	3.14	7.28	5.08	3.86	0.74	2.36	2.26	4.6	1.26	2.57	1.39	1.86	1.84	3	4.63	7.71
1552854_a_at	5.57	2.4	3.08	1.64	2.31	9.82	2.59	15.56	1.97	6.99	3.28	2.23	4.57	2.51	2.05	1.99	2.06	3.39	4.67	1.92	1.54	6.22	17.04	36.62	2.72
1552856_at	12.68	12.14	7.58	14.58	4.66	17.46	3.34	6.53	7.41	32.38	16.26	21.66	4.67	1.92	2.06	5.75	1.4	8.28	4.66	2.61	32.65	6.76	7.92	9.63	1.53
1552857_a_at	9.08	2.39	1.76	4.73	18.69	1.78	4.13	32.4	3.35	1.07	12.69	18.17	4.89	1.21	4.25	3.69	12.5	16.55	68.45	1.63	22.6	1.4	2.13	6.39	8.2
1552858_at	6.76	0.57	0.14	0.91	18.69	0.19	5.01	0.88	0.32	0.78	0.22	0.57	4.48	3.53	0.26	5.65	9.8	0.35	9.73	3	2.72	6.07	0.81	0.91	2.58
1552860_at	4.19	0.8	1.81	1.75	2.63	2.37	1.48	1.51	6.48	1.18	1.15	2.48	6.07	1.98	15.34	20.06	5.3	6.84	3.27	1.92	12.84	6.09	4.69	2.68	1.65
1552862_at	28.05	20.35	20.44	1.94	43.19	34.28	18.35	19.59	23.48	20.71	28.95	26.06	8.59	4.64	11.95	25.11	21.75	13.69	18.61	20.04	2.59	22.39	20.64	7.26	9.62
1552863_a_at	103.05	105.26	48.27	196.67	57.94	293.67	128.09	85.94	84.03	160.11	83.14	102.53	141.05	74.5	88	122.51	100.8	64.12	178.63	96.55	89.7	108.39	114.56	110.22	73.54
1552865_a_at	45.57	28.4	12.15	63.7	15.83	49.28	35.27	4.18	15.38	35.53	35.05	28.97	21.44	4.39	47.32	23.78	27.46	58.84	35.36	40.72	20.57	32.16	46.32	24.23	23.07
1552867_at	75.06	33.77	91.33	31.96	68.62	61.72	61.1	179.38	35.3	50.1	24.77	33.69	77.48	36.95	66.17	137.27	21.89	126.04	25.2	65.4	13.12	67.51	36.43	185.49	97.56
1552868_at	4.54	25.79	3.55	4.67	47.92	14.5	7.27	25.34	3.49	10.16	28.26	37.59	8.95	5.57	14.02	31.68	6.25	7.71	7.79	9.66	22.1	22.94	7.83	2.43	18.49
1552870_s_at	3.88	5.17	3.98	0.37	3.93	7.89	3.7	0.79	0.26	3.41	7.77	10.5	7.8	0.97	9.21	1.78	20.01	14.14	17.6	0.62	2.09	0.7	6.21	0.47	8.97
1552872_at	18.29	10.85	4.62	8	7.74	3.62	21.07	10.98	11.85	1.45	1.5	6.51	12.75	1.69	6.84	2.31	2.72	25.35	30.18	6.12	27.21	3.56	7.36	15.49	2.16
1552873_s_at	5.19	29.54	26.68	69	47.73	13.39	11.72	2.08	4.53	36.08	36.61	24.38	40.04	35.47	51.97	57.88	41.67	47.62	54.04	86.49	6.65	5.54	48.55	13.45	45.94
1552875_a_at	3.62	1.61	0.36	1.47	16.64	5.78	14.98	0.96	1.42	3.19	7.94	1.82	5.35	0.76	9.73	4.42	9.55	1.43	7.17	4.42	1.44	1.22	13.61	7.28	2.89
1552876_at	9.03	1.4	10.4	11.64	1.72	18.96	10.88	9.9	6.44	5.19	9.18	8.55	28.45	10.07	8.16	11.74	22.35	17.46	29.3	13.44	17.16	12.14	23.85	6.08	8.67
1552877_s_at	11.98	17.36	20.12	5.78	40.99	26.61	6.14	3.08	5.48	35.19	19.17	25.15	41.16	11.58	4.49	3.16	31.51	20.46	17.48	35.02	2.63	3.94	2.03	2.84	11.02
1552878_at	6.99	7.6	8.56	1.35	14.8	15.99	10.69	6.46	6.96	10.69	15.69	2.43	10.88	11.72	4.39	27.05	6.07	13.21	2.89	10.52	3.86	6.75	10.68	7.52	1.27
1552879_a_at	10.67	2.01	18.83	8.11	13.03	4.42	1.68	1.63	22.37	19.49	36.41	1.82	19.21	9.46	10.16	2.01	2	14.49	2.02	4.34	22.29	4.49	4.3	0.62	2.06
1552880_at	10.36	6.9	4.98	2.7	17.5	1.69	19.97	11.23	8.31	4.11	5.94	23.03	13.07	4.74	2.87	15.73	5.01	2.04	21.4	3.56	9.8	0.63	7.5	7.38	7.77
1552882_a_at	14.94	13.44	6.53	29.66	36.01	34.04	2.76	14.11	20.94	28.54	1.54	13.66	19.85	9.77	22.08	17.32	10.69	22.95	5.07	23.88	16.68	17.91	13.4	25.99	1.15
1552884_at	4.9	10.29	13.48	29.99	13.69	57.44	32.88	7.75	6.63	8.86	22.71	24.1	30.64	25.64	6	8.37	14.63	24.89	16.14	15.68	10.72	24.72	23.28	23.08	19.36
1552885_a_at	38.88	33.15	10.85	97.43	84	111.03	31.38	50.95	88.4	69.44	44.81	35.1	44.7	18.22	14.37	57.08	13.68	69.22	108.57	38.53	71.79	56.06	81.52	11.53	75.36
1552887_at	30.82	32.28	11.29	91.47	69.28	84.23	38.81	50.07	55.27	58.06	32.08	39.76	105.22	5.87	22.73	49.67	35.9	27.72	38.48	50.49	25.87	29.79	63.02	10.86	27.54
1552889_a_at	67.41	82.71	44.59	140.44	161.95	207.89	146.5	104.34	83.75	173.05	63.04	100	113.02	59.18	158.03	164.11	103.39	136.03	211.93	115.17	116.45	124.74	128.46	310.01	101.86
1552890_a_at	3.5	2.76	1.98	4.11	1.63	2.89	2.35	1.43	0.89	3.41	1.72	2.64	1.74	2.96	1.1	8.21	3.86	7.96	1.55	16.26	4.78	1.67	20.67	1.24	2.06
1552892_at	1.75	9.25	5.78	7.57	9.19	15.94	6.07	5.58	7.07	10.41	17.72	8.71	9.08	4.28	7.66	9.02	8.02	8.5	10.01	4.39	10.55	3.49	3.64	22.53	4.76
1552893_at	41.92	83.93	60.42	71.42	92.91	74.79	110.17	82.42	78.41	68.55	108.07	54.05	217.65	47.57	58.49	47.25	56.46	51.24	48.17	99.45	79.74	79.16	92.59	41.81	83.46
1552895_a_at	11.29	20.4	27.89	36.41	13.35	38.69	6.92	23.27	41.39	6.59	13.28	22	15.11	14.22	6.91	15.33	28.24	22.98	20.26	21.81	15.82	14.15	23.04	27.32	19.46
1552897_a_at	16.8	13.09	24.19	24.03	19.98	31.82	27.4	37.3	12.66	8.41	1.91	5.22	10.07	16.99	18.97	11.95	14.22	9.29	25.13	18.5	18.95	7.86	5.4	3.05	18.42
1552898_a_at	4.46	3.45	17.49	16.13	8.63	21.48	1.3	16.05	11.03	1.66	0.65	4.36	9.91	2.58	13.05	7.6	10.06	2.15	2.96	11.28	1.09	1.76	1.15	4.87	14.58
1552899_at	11.97	17.23	10.92	40.28	28.54	50.4	18.04	29.12	13.24	31.77	24.79	21.93	26.24	17.45	19.24	19.5	17.53	5.55	40.11	32.33	22.39	17.37	52.61	2.82	0.34
1552900_a_at	22.07	7.69	3	15.83	6.47	25.88	18.44	1.19	22.3	16	15.25	6.86	14.74	7.21	22.16	10.39	11.53	9.7	32.87	3.04	2.91	9.78	27.8	16.44	16.39
1552902_a_at	3.64	46.61	11.95	11.8	9.52	6.51	30.58	2.48	22.29	3.95	29.98	3.44	41.26	39.86	2.72	10.57	15.06	16.79	8.64	36.9	17.69	18.69	13.02	15.18	4.94
1552903_at	20.17	6.3	4.57	25.07	25.35	16.51	14.44	15.9	16.72	44.55	18.09	18.01	32.83	18.5	17.17	7.78	7.75	17.47	32.81	18.87	33.71	21.92	30.44	14.38	23.25
1552904_at	4.91	0.4	1.39	9	14.09	8.47	9.4	5.72	0.56	0.96	0.76	10.45	4.56	10.31	0.78	1.44	6.77	11.38	10.82	12.82	2.67	0.25	0.16	0.17	6.3
1552906_at	9.4	1.65	1.24	7.04	11.45	14.36	2.41	2.16	2.35	12.45	1.86	2.33	3.51	0.45	1.47	15.97	1.35	9.19	4.01	4.86	1.79	1.22	5.25	14.39	9.24
1552908_at	15.46	6.12	0.33	7.5	2.19	4.35	1.56	5.09	0.69	13.49	23.19	14.52	3.5	1.68	7.09	9.35	13.42	1.06	0.82	5.53	6.83	9.89	0.56	1.73	11.77
1552910_at	4.41	3.99	7.13	9.85	36.8	47.02	4.2	17.69	20.94	16.88	16.34	25.92	4.29	1.79	0.86	6.01	19.47	4.51	7.28	21.84	4.96	22.29	43.41	58.64	18.91
1552911_at	9.45	10.97	1.59	15.7	33.03	36.36	10.7	13.71	3.38	3.96	4.18	9.57	5.26	3.01	17.74	42.51	3.02	13.63	15.25	20.2	5.01	3.08	20.21	15.03	2.35
1552912_a_at	2.18	3.92	1.28	0.84	6.38	4.56	6.51	13.37	1.44	2.46	7.3	14.11	7.86	16.64	1.49	1.85	1.86	1.45	19.18	1.39	1.73	2.27	3.89	10.23	18.14
1552913_at	10.19	12.49	0.2	4.78	1.08	2.15	0.19	0.35	0.42	1.03	0.13	0.65	12.49	5.25	11.11	11.35	2.88	5.59	11.71	0.42	10.77	5.84	4.53	0.29	0.82
1552914_a_at	1.73	3.46	2.42	4.64	4.81	7.61	1.69	2.29	2.86	4.11	1.51	2.95	3.17	1.38	8.62	1.59	3.46	1.71	5.23	3.54	1.87	2.44	4.33	1.91	8.61
1552915_at	7.44	13.06	6.42	39.88	11.39	28.22	19.41	24.37	26.87	13.65	22.3	20.05	14.82	18.63	15.69	25.75	3.43	19.04	43.83	13.75	35.33	1.61	29.55	23.75	20.25
1552917_at	23.52	11.4	14.45	36.25	34.97	43.91	22.08	41.2	31.08	35.38	42.66	15.58	39.18	22.42	21.23	7.82	63.22	18.26	69.71	48.43	34.51	2.44	27.91	35.12	32.11
1552919_at	9.38	12.83	24.27	4.63	15.95	7.71	4.55	2.22	4.49	6.63	5.45	31.99	1.92	2.18	2.43	3.97	4.23	2.07	1.08	12.82	11.46	10.45	8.81	5.59	0.89
1552921_a_at	47.34	41.02	21.29	33.75	24.77	37.09	50.46	27.44	23.67	47.64	59.21	30.75	57.26	19.11	28.92	53.59	48.92	37.48	45.62	16.46	35.71	40.86	42.97	15.62	31.88
1552922_at	2.24	1.93	7.18	2.09	11.51	5.92	7.25	1.57	11.56	0.54	29.31	2.99	3.43	4.52	1.48	17.71	1.41	1.12	3.11	22.04	9.31	1.04	1.4	1.24	2.16
1552923_a_at	5.12	29.94	26.27	40.72	25.51	9.86	33.5	2.12	32.39	25.28	25.97	34.47	12.25	2.91	38.8	41.35	8.43	6.07	16.65	7.42	17.99	15.54	40.96	5.17	7.43
1552924_a_at	23.64	17.25	31.22	25.06	23.08	12.66	63.54	3.55	18.56	7.73	37.66	24.69	73.86	13.44	36.37	8.99	26.36	18.48	8.73	41.77	4.91	32.79	29.58	32.43	15.67
1552925_at	18.13	38.21	33.58	48.88	9.33	16.86	47.16	68.36	40.79	23.96	18.18	4.73	29.82	13.09	24.28	28.56	20.26	14.45	48.73	26.61	21.93	10.33	8.89	27.69	51.85
1552927_at	17.42	15.34	12.47	24.49	6.72	17.39	18.15	12.14	3.92	12.84	23.05	16.91	16.36	2.51	18.76	20.87	26.12	1.4	16.91	4.57	14.04	17.27	9.97	11.19	10.49
1552928_s_at	16.21	6.76	18.91	16.17	4.53	1.47	18.96	11.11	14.77	7.15	18.73	10.18	8.73	0.61	14.98	1.59	17.39	1.84	21.96	1.68	9.65	2.2	1.06	13.97	1.62
1552929_at	2.11	13.72	7.32	16.06	12.21	23.88	0.38	9.19	5.76	1.2	4.63	19.95	1.33	5.62	29.52	27.52	2	19.57	0.99	2.83	2.41	10.39	1.46	1.68	13.7
1552930_at	33.2	53.67	23.4	71.27	54.01	41.92	33.17	57.41	46.79	67.18	63.53	77.06	61.68	27.19	58.03	58.85	51.62	63.26	77.36	61.22	59.44	24.29	48.78	50.3	52.5
1552931_a_at	232.87	302.61	153.25	223.9	213.79	264.86	124.88	177.87	186.43	253.29	104.9	258.88	199.98	89.92	183.3	208.5	322.47	143.51	206.69	195.36	139.88	145.22	86.68	137.86	238.58
1552932_at	2.48	0.98	3.26	15.29	32.34	30.2	11.54	9.95	0.97	5.16	1.41	10.99	10.36	12.95	20.9	15.02	2.11	15.35	7.92	11.71	15.95	3.73	3.99	25.58	2.2
1552933_at	5.36	19.04	22.65	5.51	21.53	4.55	10.42	2.32	9.22	1.17	2.65	17.39	2.06	3.08	10.05	7.26	15.34	19.33	19.32	1.74	13.2	2.25	17.56	2.38	18.13
1552935_at	29.75	27.59	20.96	43.75	22.72	33.12	49.42	29.55	18.93	51.96	33.46	41.51	19.33	14.95	30.83	32.21	37.49	5.05	51.47	39.76	48.17	23.21	35.5	32.27	34.29
1552937_s_at	42.07	14.62	11.95	23.2	71.43	7.72	34.77	32.25	15.48	40.74	14.92	20.38	51.02	24.92	5.18	30.33	48.01	38.37	49.72	9.72	21.59	25.38	8.08	28.69	58.37
1552938_at	16.84	25.8	9.85	16.27	5.43	14.55	19.45	4.78	26.89	18.42	48.12	28.59	40.68	7.79	37.23	22.5	6.29	3.64	17.23	2.69	20.68	9.65	18.62	4.87	13.34
1552939_at	11.74	6.86	5.88	11.25	17.9	17.99	0.32	2.76	11.29	12.85	6.7	12.43	10.1	8.04	4.15	8.39	10.43	11.33	1.21	0.94	0.64	0.66	5.19	4.53	9.09
1552940_at	10.05	4.3	4.06	2.1	6.89	26.91	5.65	9.91	4.9	12.38	6.74	1.07	7.08	2.06	7.95	16.74	6.03	16.88	25.11	7.19	1.09	2.6	2.28	16	19.67
1552942_at	46.69	44.48	42.03	68.99	42.52	79.29	60.84	51.71	51.25	50.73	57.73	57.11	61.24	35.16	40.16	51.72	52.26	54.87	105.18	52.27	47.27	51.75	64.27	42.07	54.32
1552943_at	94.04	50.73	41.47	89.78	95.66	93.68	28.85	21.86	39.94	76.11	60.92	28.32	24.83	15.3	69.65	42.21	40.19	120.58	50.11	151.7	165.67	62.7	32.73	24.98	45.37
1552944_a_at	8.09	88.16	18.41	94.52	18.07	23.21	80.47	61.61	48.55	58.22	51.41	8.92	20.75	47.13	41.86	12.62	14.86	19.43	22.05	55.93	16.41	48.02	13.9	43.94	10.79
1552946_at	17.48	22.84	11.39	26.06	41.71	29.22	27.88	50.23	29.7	44.36	14.2	36.88	16.42	25.58	18.7	53.44	33.47	23.16	57.68	32.33	29.13	13.81	34.66	8.51	20.82
1552947_x_at	15.86	13.44	0.82	25.99	63.15	33.15	14.64	31.43	21.91	38.68	1.71	51.6	10.74	31.02	19.45	25.51	16.92	37.6	33.53	9.39	36.85	28.87	44.39	22.14	41.32
1552948_at	10.8	7.8	10.53	2.11	4.46	4.06	3.27	4.64	1.29	21	2.73	20.49	1.54	2.83	3.73	3.28	3.18	1.1	2.08	9.92	1.35	7.76	6	2.12	3
1552950_at	3.43	1.08	8.86	1.73	2.88	1.47	2.44	0.89	2.1	19.96	3.09	1.42	11.62	1.99	3.36	14.71	1.88	6.67	1.56	14.81	10.36	5.38	1.09	1.85	10.95
1552952_at	29.81	14.59	9.25	17.54	10.29	2.3	17.67	25.29	12.48	1.64	18.31	21.92	17.51	11.93	24.41	27.54	25.65	11.31	26.5	11.55	11.82	2.58	34.38	5.61	28.42
1552953_a_at	16.38	8.11	12.2	5.97	4.39	24.75	17.62	31.78	14.13	9.02	142.53	12.59	3.33	16.28	21.22	26.25	5.28	25.57	17.38	30.91	15.97	19.74	18.5	26.48	19.61
1552954_at	26.24	6.54	8.29	19.61	2.11	19.38	3.14	12.24	13.35	13.99	3.19	1.28	5.05	0.97	2.87	8.03	7.65	1.82	1.96	10.65	22.94	1.58	12.36	2.37	2.47
1552955_at	12.4	20.13	8.8	23.28	40.1	28.14	13.48	21.06	13.86	31.15	15.34	30.7	24.32	9.8	22	15.95	13.65	26.6	54.08	24.48	22.32	15.71	17.99	4.35	20.41
1552957_at	13.21	11.33	11.8	17.77	7.3	4.73	3.75	12.67	2.66	12.5	14.17	11.75	6.5	9.52	17.92	15.5	6.78	9.9	15.39	11.41	5.48	2.14	25.24	2.34	9.25
1552960_at	4.92	0.91	11.38	2.67	1.84	23.02	1.81	24.31	13.54	10.08	2.98	3.5	0.88	1.05	9.92	27.42	2.52	16.2	1.67	2.13	2.52	2.78	4.66	1.11	18.1
1552961_at	9.63	3.77	9.45	16.99	46.41	18.67	1.38	6.1	7.34	1.43	19.09	1.6	15.3	8.71	5.16	16.1	8.12	7.03	1.74	13.1	2.75	7.23	17.74	9.41	15.01
1552964_at	1.59	1.39	1.63	3.23	2.52	3.2	1.49	2.18	1.97	2.01	4.64	2.09	2.15	1.36	1.97	2.7	2.78	2.54	4.52	2.93	2.03	1.6	3.56	1.79	2.1
1552965_a_at	1.83	10.43	8.92	25.82	4.88	39.35	3.63	2.46	8.04	3.43	24.3	17.48	6.19	15.82	22.34	11.66	25.66	2.1	4.44	17.13	1.83	24.97	14.94	2.77	8.11
1552967_at	24.9	37.45	22.73	35.73	30.5	47.14	20.36	11.84	6.42	15.77	30.68	25.9	21.64	4.44	30.54	20.64	24.81	31.9	36.04	21.6	17.23	28.11	28.58	41.82	20.49
1552969_a_at	14.73	19	18	52.19	22.66	22.72	16.25	17.12	15.44	11.37	14.06	9.54	1.95	6.66	21.71	15.84	29.15	24.82	14.32	24.91	24.67	12	32.4	18.3	12.07
1552970_s_at	25.32	13.88	8.74	23.87	5.66	2.92	16.48	4	20.22	4.07	3.95	16.1	2.14	19.55	8.75	21.26	22.08	9.65	12.61	10.13	26.26	18.92	1.65	7.74	4.81
1552971_at	8.8	19.32	1.62	9.24	2.49	5.02	1.01	1.12	11.43	18.15	18.77	5.62	9.29	9.56	13.95	13.15	11.68	1.45	1.03	16.13	24.07	13.91	19.82	14.46	17.84
1552972_at	4.87	6.66	4.92	0.5	0.54	1.34	1.81	0.43	0.78	0.65	5.88	4.2	0.42	1.69	0.45	20.54	11.38	3.62	4.63	7.15	9.79	0.11	1.7	8.73	14.02
1552973_at	0.88	5.37	4.27	3.04	12.91	6.34	2.41	8.46	2.69	6.15	5.77	1.94	3.35	1.29	7.87	3.13	7.65	5.3	24.09	5.17	3.72	2.72	9.82	20.97	2.57
1552974_at	12.61	2.66	0.34	2.07	1.27	4.47	0.35	0.51	1.17	1.99	1.08	4.86	9.46	0.35	0.8	10.12	11.58	5.62	2.47	15.67	12.44	11.67	16.02	1.08	1.65
1552975_x_at	8.26	9.1	8.28	4.97	6.01	5.95	4.33	9.43	13	12.16	0.64	4.1	8.61	18.31	1.53	10.28	4.2	9.12	23.79	1.41	0.4	1.69	14.45	6.23	8.97
1552976_at	35.36	44.09	19	74.06	24.17	78.32	49.6	38.94	18.48	36.04	39.81	39.93	34.84	17.84	51.33	27.35	40.77	40.15	73.68	65.33	42.66	31.76	61.68	46.82	34.22
1552977_a_at	121.58	101.51	81.56	66.76	81.79	136.36	98.31	73.67	117.06	143.81	111.21	152.48	92.3	70.84	128.74	151.82	162.67	108.79	52.21	108.9	132.95	98.3	131.23	95.39	73.79
1552978_a_at	206.68	408.87	175.18	119.01	211.69	147.76	192.59	95.47	192.7	152.34	269.07	139.25	445.59	267.31	142.01	113.38	160.1	78.45	125.43	283.22	273.69	155.9	201.57	116.13	160.96
1552979_at	1.3	0.55	11.41	1.64	1.63	24.66	0.49	2.47	1.42	4.94	0.63	1.58	2.45	1.91	2.53	0.47	14.14	20.44	17.72	3.16	1.82	0.58	10.33	1.85	1.62
1552980_at	11.16	26.71	6.02	16.35	8.63	29.72	26.38	18.53	24.16	18.13	16.18	15.82	15.23	2.71	36.25	33.9	31.76	37.81	3.94	25.33	9.59	23.49	28.12	23.09	39.25
1552982_a_at	2.06	11.72	1.99	39.29	3.61	17.42	15.13	2.33	4.04	6.48	3.28	4.54	3.23	2.51	3.74	2.25	3.6	16.27	1.72	11.9	4.77	17.79	5.36	2.06	4.06
1552985_at	15.22	13.32	19.38	8.94	18.55	20.47	13.52	18	11.6	17.1	13.25	21.96	17.63	12.22	2.33	3.6	8.37	17.37	27.03	20.71	10.61	13.02	47.24	25.15	20.91
1552986_at	25.52	17.67	4.15	1.61	41.6	58.25	3.84	4.83	7.71	21.69	12.6	36.55	33.58	15.77	19.21	2.53	21.43	31.57	73.33	14.65	23.58	40.41	38.98	70.09	14.65
1552987_a_at	11.87	11.17	10.01	0.97	13.38	21.43	7.57	10.33	0.26	13.95	7.22	15.35	11.32	11.34	10.04	17.06	1.45	7.29	13.29	2.15	1.14	7.33	18.22	7.92	8.27
1552988_at	12.42	9.9	11.6	4.71	12.23	2.24	4.42	7.18	1.11	2.01	1.4	12.26	1.53	7.08	1.08	1.15	11.88	5.2	7.25	2.99	6.53	1.27	12.39	4.07	1.14
1552990_at	0.9	2.91	1.33	1.92	29.36	2.01	0.77	0.93	1.01	2.38	1.01	1.62	0.83	0.7	1.92	3.61	3.22	0.64	1.03	0.76	2.23	0.86	2.5	0.92	1.59
1552991_at	1.3	12.91	9.34	15.36	22.44	24.79	2.13	7.89	2.48	3.31	11.72	30.25	8.32	1.97	15.96	18.41	16.11	13.51	28.56	25.25	29.67	12.7	14.4	12.25	21.53
1552993_at	9.52	0.86	0.42	1.62	2.83	2.41	1.04	1.12	6.42	1.53	1.19	5.04	2.03	0.68	3.3	0.96	2.92	8.27	4.02	1.84	0.9	0.75	1.92	0.78	0.47
1552995_at	42.71	34.54	34.24	19.14	42.35	33.39	39.42	34.58	65.83	23.46	31.67	26.92	21.27	26.61	27.94	12.71	29.26	34.17	31.35	13.88	28.85	3.57	46.69	24.12	43.21
1552997_a_at	24.11	25.91	23.01	1.67	10.37	35.72	6.1	8.5	32.3	18.4	24.15	4.41	15.82	15.99	6.44	29.08	53.77	12.99	7.49	27.14	5.09	15.58	7.62	5.51	26.15
1552998_at	13.06	2.37	11.43	28.33	21.23	19.39	5.37	23.72	2.81	1.69	5.22	1.08	1.13	1.87	15.55	11.91	4.41	10.4	2.44	3.1	3.24	1.28	5.01	3.11	1.91
1552999_a_at	1.12	2.27	14.29	1.94	3.7	10.67	1.83	1.78	1.07	1.74	1.07	12.92	1.18	0.72	0.98	1.87	1.32	13.33	3.38	2.83	3.63	0.78	0.96	1.28	1.4
1553002_at	0.51	4.73	1.41	23.29	26.34	31.74	4.76	9.82	1.58	9.39	13.09	4.04	3.22	8.48	15.16	10.1	21.69	12.11	2.4	15.96	18.44	12.67	7.9	1.6	3.29
1553003_at	18.5	11.09	11.76	22.45	29.54	6.71	19.82	21.85	12.35	25.34	20.8	21.89	39.9	2.86	5.6	18.79	7.4	2.92	12.4	25.12	9.54	18.37	5.84	14.56	1.36
1553004_at	11.43	7.82	7.62	14.73	5.55	3.94	3.46	22.32	3.69	3.84	16.94	1.67	20.51	11.94	5.82	2.22	10.69	17.2	4.55	24.81	21.69	14.78	13.34	9.95	20.56
1553006_at	25.84	19.52	1.14	5.15	42.34	14.1	2.94	3.15	15.63	33.94	10.25	1.73	1.74	2.52	8.07	5.44	6.11	29.39	11.65	4.64	6.78	3.33	16.18	19.66	21.99
1553007_a_at	4.2	1.39	11.13	10.5	19.57	13.35	16.52	4.86	15.02	4.95	12.91	2.91	2.31	11.17	4.93	1.56	1.4	11.69	26.24	17.71	5.31	7.44	7.19	13.87	1.01
1553009_s_at	0.8	0.87	0.67	1.43	2.1	1.76	0.95	0.88	0.84	1.38	1.15	1.19	1.32	0.76	1.31	1.6	5.77	1.18	1.74	1.16	1.07	0.94	1.45	1	2.84
1553011_at	16.47	17.97	17.41	5.33	3.35	9.13	3.65	2.58	14.21	2.88	5.82	10.23	15.79	18.57	5.47	5.7	20.25	3.65	16.96	8.69	24.26	11.03	5.52	9.3	39.78
1553013_at	21.65	79.92	31.85	73.86	32.04	38.16	79.66	59.73	65.5	47.81	34.84	34.94	197.47	80.07	47.96	50.64	12.12	30.61	50.62	64.23	74.7	56.78	39.73	25.52	46.94
1553015_a_at	33.89	21.49	14.27	27.28	59.06	55.36	28.19	8.65	54.64	45.08	65.62	61.89	10.44	32.49	51.11	70.25	62.31	36.62	66.57	30.2	36.7	17.67	80.71	53.05	31.8
1553016_at	25.04	10.58	3.48	43.21	43.19	12.75	18.91	17.66	16.8	25.37	20.75	17.63	46.81	14.69	17.21	28.43	28.01	23.14	11.05	30.74	27.74	11.26	11.36	18.21	1.75
1553019_at	3.98	6.96	4.84	3.04	6.61	7.06	31.36	5.38	4.2	17.83	3.86	17.64	3.81	5.35	5.53	10.37	4.68	8.26	46.98	9.1	5.54	7.82	5.69	5.46	2.73
1553020_at	18.07	13.88	10.28	29.37	77.89	63.88	30.02	30.57	12.8	26.69	27.46	19.76	23.53	35.06	48.6	51.92	21.23	19.27	48.78	27.1	45.86	37.49	45.38	32.92	28.25
1553021_s_at	35.2	32.66	22.2	25.79	41.73	16.02	5.63	2.26	1.08	1.71	21.31	44.86	24.34	21.44	30.62	28.02	23.59	1.37	28.1	27.97	29.82	23.69	21.41	15.43	28.26
1553022_at	7.43	7.86	1.94	1.17	13.84	16.75	1.18	0.57	4	1.35	12.86	6.06	4.63	2.13	11.6	2.04	1.51	8.18	1.38	4.43	5.31	3.44	1.62	3.82	1.26
1553023_a_at	12.62	10.24	17.32	8.48	12.8	24.74	20.92	12.53	24.08	19.11	14.46	16	15.46	16.68	11.25	25.82	12.22	21.44	41.47	37.08	12.58	23.2	25.39	3.76	2.82
1553024_at	8.92	2.12	0.67	4.63	1.64	4.53	8.22	5.69	10.17	3.69	10.6	1.03	6.77	4.71	21.06	3.59	8.98	2.79	14.17	5.23	0.38	0.93	2.82	0.45	7.91
1553025_at	12.78	4.34	3.04	2.1	8.62	7.76	1.88	3.72	2.71	1.39	9.33	1.29	3.7	1.4	7.89	1.17	20.45	2.84	6.48	2.47	12.21	2.47	22.46	26.94	2.89
1553027_a_at	126.82	168.15	118.42	102.91	89.7	137.76	76.85	103.32	97.87	152.57	48.93	108.79	97.31	60.93	67.62	111.35	147.1	57.41	100.62	86.63	102.14	89.09	44	96.48	93.24
1553028_at	5.98	3.79	17.13	34.06	27.96	5.58	4.89	2.72	2.67	21.35	3.06	4.39	3.84	1.87	4.6	17.35	6.73	5.21	42.83	43.23	2.7	6.44	5.06	11.95	2.08
1553030_a_at	66.19	52.45	40	64.26	70.17	73.91	72.76	30.03	69.57	40.28	49.66	65.25	66.21	31	66.75	85.22	59.58	72.3	28.47	60.09	79.35	42.95	78.15	64.7	60
1553031_at	12.39	3.06	0.71	3.22	9.43	4.83	14.77	2.53	3.17	1.19	23.76	32.19	8.48	1.72	3.44	30.83	3.08	10.75	1.7	4.49	8.52	1.7	2.3	3.74	12.92
1553032_at	0.76	5.32	11.07	3.17	6.36	1.13	2.62	3.8	2.87	6.24	2.95	1.65	2.4	2.02	1.69	1.47	5.76	1.75	12.27	5.48	12.68	1.38	2.94	19.12	1.79
1553033_at	6.54	1.56	13.85	7.13	6.36	9.2	4.93	15.24	2.33	2.07	11.72	6.77	2.33	0.57	6.95	15.15	3.51	13.83	14.28	6.69	0.93	13.15	50.4	0.97	3.22
1553034_at	69.5	75.43	67.73	30.17	95.97	46.2	22.3	40.73	55.09	63.16	96.26	71.12	78.4	49.37	54.79	50.27	44.66	53.74	11.56	59.91	86.64	66.22	54.52	77.91	45.25
1553036_at	5.04	10.97	0.62	9.96	7.93	18	0.35	2.59	1.4	11.38	9.75	0.71	13.54	0.64	7.42	19.41	12.27	0.76	1.57	12.76	0.96	2.32	1.12	19.57	11.48
1553037_a_at	10.15	21.76	20.87	24.82	10.56	2.09	18.79	21.91	8.46	1.45	32.86	15.84	60.44	28.43	13.97	2.8	3.03	8.65	1.52	28.16	23.44	25.34	25.06	12.81	20.71
1553039_a_at	2.64	6.06	2.4	6.61	4.51	15.09	5.73	3.1	3.26	4.38	7.11	5.89	8.67	6.25	5.73	13.38	6.51	4.48	5.24	2.9	5.89	2.66	4.14	3.43	4.2
1553041_at	1.5	1.28	1.42	5.43	2.89	3.29	3.56	1.61	1.11	4.86	1.5	3.83	2.13	1.98	2.93	4.03	5.95	2.84	2.71	4.21	2.67	3.39	5.19	1.86	2.22
1553042_a_at	15.41	20.87	2.77	31.71	5.1	19.48	5.07	1.13	21.71	17.74	16.82	12.75	5.14	5.72	2.16	15.39	5.04	2.41	7.24	5.25	11.02	26.71	16.31	2.21	5.88
1553043_a_at	67.29	21.24	39.5	14.5	5.51	28.95	7.18	12.69	19.25	18.06	6.67	78.54	5.5	26.44	42.36	55.02	47.09	40.44	2.35	30.18	13.58	10.78	42.59	39.76	30.7
1553044_at	2.54	6.32	2.34	11.99	7.01	27.83	4.69	12.03	3.06	6.35	14.6	9.51	20.46	1.94	8.65	2.4	12.24	2.29	3.53	26.15	27.86	12.34	7.27	30.8	2.35
1553045_at	4.87	4.11	3.91	5.09	2.79	9.27	9.63	1.56	4.5	12.08	3.36	5.68	2.23	1.02	18.36	4.53	3.44	3.56	8.66	1.48	5.9	2.2	9.6	4.23	1.34
1553046_s_at	38.85	2.71	3.26	7.4	3.92	9.83	10.31	4.02	8.78	5.52	1.99	3.47	11.95	7.87	5.01	11.15	12.7	10.4	15.04	8.62	5.27	10.06	3.94	5.3	4.56
1553047_at	8.65	41.66	20.15	42.17	39.88	21.86	20.35	30.17	6.89	14.85	26.78	63.71	36.31	36.57	21.1	40.38	29.94	47.57	7.11	35.65	4.27	24.96	62.31	38.27	15.83
1553048_a_at	34.08	32.17	26.08	24.37	24.19	37.89	38.12	32.87	54.04	52.13	49.05	17.73	21.05	12.32	22.98	34.77	45.61	21.14	41.64	24.78	34.64	35.07	30.55	14.47	21.99
1553051_s_at	3.76	2.19	10.31	1.71	3.19	31.12	4.62	3.51	5.95	1.46	19.48	6.41	11.88	10.14	1.3	13.13	18.35	1.7	18.59	19.95	12.12	13.92	24.92	8.18	6.74
1553052_at	3.79	1.13	3.24	15.81	3.67	40.46	1.91	3.02	3.17	5.03	9.64	2.08	4.14	2.02	3.94	4.15	2.73	1.82	7.33	2.39	3.56	1.93	23.2	2.16	7.36
1553053_at	2.92	3.75	0.87	5.99	18.48	3.96	1.52	2.29	2.72	1.46	5.6	6.71	1.86	3.64	3.67	5.07	1.91	2.83	6.75	4.67	6.42	4.13	3.33	4.85	14.58
1553055_a_at	22.3	15.4	2.96	12.23	24.86	21.08	0.82	1.34	2.01	1.73	0.88	36.27	1.06	1.02	11.85	2.5	16.71	2.34	2.57	13.77	0.66	1.03	1.82	11.25	0.8
1553057_at	31.93	9.39	13.39	25.31	4.78	21.38	8.73	10.55	27.05	41.59	8.1	14.52	3.93	17.86	18.7	18.91	2.2	2.19	23.07	18.05	28.5	11.42	26.05	14.68	1.2
1553058_at	12.66	20.36	2.57	34.52	16.19	35.56	3.85	2.73	2.66	8.16	7.07	6.38	6.8	9.86	31.63	36.32	7.52	1.85	28.38	16.78	10.25	18.27	36.65	15.02	31.61
1553059_at	11.98	1.91	2.4	8.21	7.7	20.06	1.76	0.78	1	4.8	3.39	2.71	1.47	1.34	17.36	12.84	1.32	13.01	6.87	6.01	1.02	2.72	4.94	11.07	5.87
1553060_at	2.23	32.71	23.58	37.26	25.54	20.83	27.1	16.97	28.13	38.75	27.41	30.02	35.37	18.8	8.94	28.69	14.41	17.51	4.87	3.74	6.21	17.48	2.48	16.86	21.58
1553061_at	1.98	2.05	1.25	2.69	5.11	2.99	1.96	1.55	1.47	2.28	1.83	1.66	2.21	1.22	1.87	1.5	2.19	1.48	2.46	3.18	2.61	1.5	3.58	1.78	1.06
1553062_at	30.56	22.71	20.01	7.5	37.85	36.12	24.23	6.98	9.26	26.82	5.26	1.4	3.15	4.77	1.62	10.83	33.03	37.29	15.66	10.59	27.56	36.66	4.65	29.1	10.58
1553063_at	23.87	20.37	4.75	41.63	18.69	39.57	15.04	14.98	27.79	36.82	18.61	25.28	29.55	15.93	24.21	30.6	25.22	28.71	14.09	30.34	16.19	11.22	33.94	17.94	23.99
1553064_at	1.65	7.51	12.08	13.03	7.89	54.12	5.73	5.14	2.59	1.82	3.9	4.3	8.63	2.02	4.56	7.86	8.04	7.24	13.74	3.05	4.83	3.6	7.82	6.13	1.13
1553066_at	5.12	10.7	10.94	1.92	4.96	2.05	3.69	11.94	5.73	4.55	0.76	17.36	4.85	2.43	1.05	8.83	25.75	16.09	28.99	10.29	32.74	16.38	9.14	16.44	2.74
1553067_a_at	5.43	8.89	1.73	5.48	8.96	10.94	6.62	10.46	7.36	30.45	5.11	14.84	8.47	1.42	5.25	8.32	6.9	11.85	44.65	4.72	19.2	6.21	6.42	7.81	7.02
1553069_at	2.01	1.6	1.89	3.67	3	19.17	15.01	2.41	6.96	29.16	1.76	28.12	14.8	1.6	13.96	7.87	2.67	16.3	11.85	6.87	1.17	2.24	14.39	0.91	2.62
1553070_a_at	12.75	22	6.42	7.05	2.05	11.93	6.84	3.2	8.01	6.93	35.65	5.44	1.8	11.17	21.46	12.21	29.29	5.82	12.35	19.98	7.13	2.39	22.69	20.29	5.39
1553071_a_at	1.27	1.14	2.32	1.91	4.79	2.47	17.4	2.32	7.61	2.61	0.88	1.9	8.32	1.42	2.18	10.67	4.49	15.25	37.54	1.02	9.42	1.6	3.23	15.19	8.7
1553072_at	7.89	2.39	1.23	1.49	5.4	18.01	2.58	1.75	0.79	2.23	3.62	2.1	16.25	3.84	1.87	1.36	20.54	11.8	7.77	2.51	2.99	5.49	12.02	1.68	1.94
1553074_at	0.88	0.47	9.34	2.44	4.67	1.02	5.93	6.24	2.92	4.64	2.21	1.99	6.39	3.77	1.04	0.74	3.83	2.88	15.07	14.05	0.87	4.41	12.6	8.26	14.68
1553075_a_at	8.86	5.9	0.29	1.32	2.96	3.41	1.91	0.38	0.5	6.54	1.67	23.19	11.14	4.93	6.03	10.96	6.15	0.53	1.1	1.35	19.2	1.5	5.6	11.81	10.31
1553076_at	10.29	4.33	4.44	0.85	1.81	1.32	0.57	1.36	0.37	2.22	1.41	1.53	1.63	2.33	1.29	10.68	1.13	14.18	25.88	7.61	2.31	8.92	0.92	0.85	2.16
1553077_at	3.84	2.53	0.97	10.2	23.81	6.39	1.82	1.05	2.06	2.44	2.18	5.26	3.89	1.18	2.29	2.49	4.1	1.58	6.22	1.01	4.23	1.19	3.74	2.03	7.17
1553078_at	12.61	10.45	14.43	8.83	5.35	41.02	13.56	24.56	6	10.94	5.06	6.1	15.95	3.23	0.93	43.34	6.43	9.12	37.82	12.14	4.79	16.53	6	17.12	19.26
1553079_at	9.85	14.91	11	18.25	24.23	31.67	8.84	0.62	0.74	2.38	12.54	13.22	1.34	10.16	11.37	11.91	24.58	0.89	48.69	7.6	0.65	12.47	22.22	3.82	18.07
1553080_at	3.11	3.38	4.94	14.77	46.16	36.63	12.31	0.21	30.67	12.85	1.4	23.98	5.88	11.74	12.59	2.86	22.9	19.5	1.48	1.19	19.8	8.1	27.44	3.42	13.21
1553081_at	1.67	6.06	20.35	5.25	2.61	52.67	2.47	4.27	3.23	8.81	18.55	2.09	3.1	16.03	5.79	5.76	4.17	14.89	4.66	18.72	29	4.66	8.47	22.26	4.58
1553082_at	20.5	8.88	1.47	4.26	13.64	4.65	0.99	10.59	3.97	1.19	7.69	2.33	3.41	4.89	14.13	4.55	23.87	1.2	4.14	30.51	3.43	1.13	7.32	2.39	7.03
1553083_at	2.15	10.28	9.73	3.36	3.49	43.9	2.32	4.53	1.49	25.76	27.53	4.25	9.7	18.26	16.12	6.03	2.68	29.45	8.11	18.55	1.87	1.33	26.05	13.68	3.3
1553084_at	16.17	1.58	4.4	4.26	4.92	1.01	1.03	3.97	9.27	7.1	4.17	1.96	2.45	2.54	2.51	1.16	13.22	1.74	3.98	2.37	2.78	1.32	4.08	12.89	2.99
1553086_at	6.59	0.59	1.12	0.99	2.41	2.57	0.76	0.64	15.52	1.19	12.37	1.33	0.67	0.43	14.98	1.62	1.32	2.48	0.97	2.49	2.11	1.86	1.24	2.13	14.43
1553087_at	4.8	3.04	1.87	3.17	3.37	4.37	2.83	17.48	4.45	6.83	4.37	14.49	2.94	21.43	15.1	16.63	5.73	12.08	16.05	2.56	15.73	3.38	23.15	2.11	11.98
1553088_a_at	49.17	68.9	37.53	76.92	68.77	68.68	60.81	34.33	48.2	42.78	52.81	45.73	73.25	31.99	46.81	51.22	40.29	56.71	106.03	57.64	42.9	12.51	65.09	41.6	53.33
1553089_a_at	2.96	0.94	3.12	15.04	12.77	2.71	1.81	3.72	0.87	17.6	1.21	2.07	1.1	19.19	3.91	7.57	4.35	2.18	1.77	12.88	1.44	3.42	1.29	1.26	13.81
1553093_a_at	0.69	1.27	1.7	2.85	1.23	1.12	1.78	1.19	2.28	1.4	1.83	0.8	0.91	1.23	13.13	5.25	4.1	10.73	1.43	0.64	0.7	8.2	2.03	3.59	2.52
1553094_at	4.48	3.21	1.24	3.31	2.4	2.79	3.84	2.65	1.91	2.26	23.97	1.74	1.77	2.54	1.8	3.57	2.44	1.84	3.23	1.85	2.1	1.43	2.24	1.45	1.59
1553096_s_at	69.33	48.01	45.52	54.65	75.14	99.12	39.58	62.69	76.35	45.71	66.45	89.1	47.14	31.03	83.09	59.22	95.71	50.78	64.39	103.77	75.44	45.02	41.82	58.23	56.74
1553099_at	94.82	80.48	48.68	76.11	84.12	58.98	52.65	100.8	78.66	67.89	31.47	94.32	70.4	66.74	108.04	143.05	120.85	90.79	105.48	98.57	81.86	51.28	42.03	73.42	83.08
1553101_a_at	254.56	369.1	350.26	233.18	233.75	247.32	298.84	247.59	307.73	266.51	321.22	367.07	401.22	320.2	150.31	276.44	274.44	238.99	253.55	261.77	267.63	349.03	233.26	214.31	162.01
1553102_a_at	78.05	60.4	59.86	60.28	60.66	52.28	57.65	63.15	54.96	62.18	53.08	38.05	23.52	76.69	58.34	74.12	54.14	49.41	49.24	58.85	73.2	97.77	117.95	84.87	55.21
1553103_at	290.84	273.84	336.33	293.62	330.28	242.02	205.05	262.65	255.26	265.3	272.62	345.46	199.99	223.42	271.88	251.05	248.41	300.63	162.93	225.73	223.67	203.71	253.01	307.29	232.88
1553105_s_at	2.01	8.54	0.98	2.08	4.07	5.28	8.25	3.48	6.46	2.05	2.46	1.4	4.75	1.95	6.98	1.42	4.39	1.63	7.29	20.41	20.08	4.16	2.92	2.86	3.08
1553106_at	57.66	33.06	40.23	74.83	65.94	54.07	26.6	19.75	20.49	139.33	236.55	54.52	29.27	70.88	17.43	28.81	28.18	18.66	128.71	69.21	49.91	77.2	91	125.02	18.35
1553107_s_at	195.94	182.72	122.8	72.66	297.97	254.65	46.91	40	78.21	116.53	305.3	143.2	113.77	142.99	95.22	139.38	100.33	61.64	310.21	217.41	206.56	152.53	351.11	242.35	78.91
1553108_at	50.84	60.25	42.83	62.33	52.77	47.19	33.33	24.13	52.62	60.11	69.52	42.02	59.44	38.6	31.1	36.69	58.79	39.89	29.69	50.96	36.07	27.55	51.14	43.73	11.11
1553111_a_at	121.17	241.61	170.47	95.72	63.35	120.4	127.14	99.55	102.45	114.93	159.95	77.17	121.09	85.86	39	94.2	99.72	79.8	86.64	112.17	99.68	120.98	63.25	132.75	98.94
1553112_s_at	47.68	73.86	59.2	62.31	41.81	67.12	89.48	69.92	64.11	36.38	81.76	61.88	78.9	55.31	30.63	45.08	41.05	38.34	8.03	51.66	39.69	49.55	72.31	26.91	43.25
1553113_s_at	39.82	76.71	97.99	32.59	14.63	35.88	125.15	52.75	57.34	77.8	87.02	78.16	65.4	68.5	62.91	33.27	79.25	51.48	30.59	47.08	36.28	66.76	74.72	62.88	32.47
1553114_a_at	49.92	7.98	21.44	55.58	35.31	38.48	9.14	56.58	33.83	22.05	42	7.9	15.29	5.39	6.38	27.46	46.16	57.28	14.26	68.16	61.75	22.56	26.9	22.98	35.22
1553115_at	24.61	34.18	5.22	12.25	26.69	27.12	15.21	18.57	13.89	10.62	11.1	9.75	37.18	25.74	7.49	19.29	9.59	29.77	36.35	14.82	14.42	6.39	7.19	35.05	20.02
1553117_a_at	68.14	30.01	25.61	26.46	46.86	31.29	37.77	45.45	42.06	64.52	60.29	53.58	39.78	39.35	44.49	65.47	60.77	26.88	34.99	37.34	44.77	51.27	69.32	52.99	35.55
1553118_at	71.94	114.26	92.85	95.31	109.02	75.13	144.35	78.93	82.21	73.84	61	48.42	69.09	49.78	62.77	62.01	66.46	56.24	121.86	99.05	66.72	83.91	53.56	97.61	60.12
1553120_at	3.48	8.35	7.4	1.37	7.16	20.2	13.18	5.75	12.44	2.16	10.16	15.59	6.14	5.83	8.88	17.14	24.95	9.23	32.99	2.17	0.83	13.75	18.62	9.88	0.83
1553122_s_at	52.2	34.09	17.3	16.14	37.46	49.41	16.92	23.11	17.76	53.11	100.63	39.36	28.78	15.57	19.67	3.95	32.07	3.85	55.68	22.21	48.3	56.13	55.85	47.33	1.78
1553123_at	6.63	17.64	20.86	41.95	55.82	10.27	21.43	34.58	6.27	22.79	15.14	25.02	22.77	2.34	30.96	8.22	31.05	18.26	54.93	32.18	29.05	26.67	39.3	12.22	16.13
1553125_x_at	18.84	26.05	24.27	16.91	50.2	67.69	26.6	39.62	21.34	5.36	15.17	22.77	30.71	20	32.11	20.63	19.52	21.4	6.81	29.26	13.59	3.17	12.85	23.66	42.73
1553126_a_at	410.58	154.55	239.49	365.23	241.37	322.64	157.84	170.85	213.47	429.07	325.03	198.11	60.28	346.46	302.46	275.78	199.04	420.7	245.49	395.46	281.19	425.05	120.99	183.95	300.35
1553127_a_at	11.71	21.17	13.89	17.83	13.58	6.45	13.8	1.41	9.83	14.22	38.78	21.13	14.39	4.72	1.12	3.17	4.73	27.67	43.46	23.88	16.69	4.7	25.36	11.66	21.83
1553129_at	21.85	15.97	52.86	23.07	23.59	31.01	12.09	23.59	1.48	2.23	3.48	17.74	15.9	10.51	16.91	10.32	6.11	31.02	34.86	14.79	20.7	16.59	10.76	31.96	67.57
1553130_at	7.51	13.08	2.77	6.98	55.55	6.46	21.83	30.2	2.85	8.25	30.75	21.64	2.66	6.6	34.41	8.97	3.14	8.09	11.66	11.15	28.72	48.57	40.86	1.99	13.54
1553131_a_at	34.86	8.42	4.2	7.69	38.01	8.34	9.1	7.68	11.41	8.43	13.83	11.78	7.61	3.64	12.53	28.48	5.63	21.81	10.83	28.45	5.22	3.41	13.15	6.87	3.72
1553132_a_at	9.6	8.94	0.37	13.01	0.6	17.47	19.4	5.37	12.17	0.46	1.14	17.66	0.71	2.49	11.11	0.25	10.76	3.89	16.16	18.11	1.51	4.74	35.13	0.47	4.33
1553133_at	37.56	110.44	213.41	98.33	61.06	43.98	99.92	70.57	126.3	80.29	36.85	79.96	102.11	47.04	68.19	32.11	31.09	34.72	3.14	27.87	32.8	67.94	41.83	48.33	60.16
1553134_s_at	5.91	36.27	40.03	12.45	1.33	0.59	23.22	4.79	12.69	7.87	1.03	22.32	20.58	7.43	7.74	8.03	10.68	19.79	0.93	13.49	1.85	1.46	1.84	15.03	2.92
1553136_at	38.31	35.39	28.26	43.03	61.86	20.46	33.89	23.58	23.58	47.94	26.77	14.74	52.07	29.06	41.93	37.22	11.32	35.53	31.38	71.51	12.31	45.64	41.98	48.02	22.03
1553137_s_at	17.26	19.87	26.12	42.42	30.71	35.7	18.45	20.16	2.03	21.17	39.16	18.19	14.99	7.24	26.72	1.48	12.18	6.55	29.95	24.21	9.46	25.29	36.4	11.5	26.29
1553138_a_at	1.31	1.41	2.28	3.22	13.71	1.69	4.45	0.77	1.79	17.45	12.89	0.97	19.81	1.72	3.36	18.28	6.75	9.4	37.41	5.85	2.55	1.03	20.8	7.3	2.23
1553139_s_at	32.05	27.33	13.9	36.15	30.26	48.72	57.37	33.21	10.22	4.48	28.35	24.87	2.52	2.8	11.52	15.37	29.57	25.85	32.68	44.45	2.94	26.99	55.84	5.05	28.62
1553140_at	19.95	15.78	21.88	5.37	20.18	39.62	1.47	19.11	12.04	14.05	27.28	13.49	18.21	16.56	12.39	18.37	18.15	3.38	25.23	26.04	22.7	27.29	25.26	3.68	7.57
1553141_at	150.08	145.48	198.29	43.9	99.22	76.29	54.23	52.34	54.12	147.87	50.28	153.96	110.35	56.23	39.9	65.42	142.19	41.71	80	69.41	53.31	64.54	55.37	73.63	52.29
1553142_at	88.16	97.42	128.69	29.46	35.53	57.69	68.15	24.17	11.57	125.25	32.82	193.33	22.28	42.01	18.23	53.28	152.23	38.42	54.92	45.95	51.3	44.31	36.85	42.29	25.47
1553145_at	142.31	96.12	80.1	33.81	73.27	149.35	77.34	117.26	73.91	123.37	86.97	86.27	89.19	109.69	135.38	217.65	260.44	263.02	83.6	141.76	84.71	161.19	158.34	266.88	158.94
1553146_at	1.77	14.28	2.84	5.01	2.56	11.74	3.07	14.81	1.68	1.85	4.99	12.19	2.33	5.62	7.27	17.79	0.92	3.27	22.02	3.61	3.18	3.14	11.13	1.95	19.65
1553147_at	38.85	21.43	23	63.39	23.85	37.27	9	17.86	24	46.64	39.96	13.61	1.61	28.63	22.99	28.49	13.37	27.79	8.08	34.28	42.25	64.18	22.77	19.13	28.96
1553148_a_at	94.96	105.12	75.35	70.74	42.88	84.33	99.91	54.29	96.67	59.38	91.42	55.67	101.6	50.01	58.47	47.37	50.05	32.87	92.14	105.72	111.91	66.09	73.4	43.81	66.05
1553150_at	26.58	15.19	17.38	49.53	23.89	48.54	7.33	18.53	9.43	30.4	28.29	38.4	10.8	19.4	40.93	32.69	31.42	21.5	28.19	22.09	32.84	18.77	16.02	24	19.74
1553151_at	0.43	2.44	14.61	0.85	8.88	19.53	1.49	9.55	7.52	0.64	0.54	0.88	5.26	1.07	0.56	4.08	29.71	2.13	1.07	1.44	0.69	0.92	16.84	11	0.4
1553153_at	7.43	36.33	19.81	50.96	32.19	84.92	35.85	45.39	9.75	47.23	24.53	29.18	60.39	30.74	55.47	62.52	25.85	47.76	24.27	20.85	31.25	47.67	33.13	102.61	27.4
1553155_x_at	24.68	31.61	17.5	29.6	39.7	48.24	27.4	40.14	30.94	22.3	29.46	36.05	36.51	18.13	26.33	27.44	44.67	22.6	34.59	26.03	15.37	23.52	48.15	61.09	23.71
1553156_at	0.8	0.83	1.56	1.35	1.76	1.73	0.86	1.68	0.91	2.14	1.05	1.36	1.91	0.8	1.69	1.17	2.03	4.87	1.67	1.1	3.06	23.26	1.85	1.02	2.59
1553157_at	14.47	12.86	17.82	7.24	4.62	6.19	7.86	12.2	0.86	16.39	17.81	11.64	2.82	3.2	17.35	12.46	24.6	2.14	3.7	18.36	15.86	0.84	4.99	2.36	0.97
1553158_at	42.73	42.16	39.58	50.1	30.69	8.29	50.88	40.37	44.64	63.25	44.35	5.38	36.33	39.08	32.21	4.15	11.62	66.23	66.2	35.31	55.42	74.48	88.42	31.28	36.39
1553159_at	16.99	15.23	8.44	5.66	29.34	31.08	10.03	14.34	11.36	22.52	8.88	23.27	3.16	2.8	3.45	28.05	27.51	21.42	6.6	10.02	10.24	3.23	35.25	3.25	2.9
1553162_x_at	38	12.92	48.95	48.23	63.61	88.43	35.35	55.82	47.93	41.05	22.04	68.93	50.86	35.8	23.31	56.92	39.15	43.56	54.73	47.79	52.2	35.56	63.07	37.54	35.23
1553163_at	10.4	35.95	11.75	26.16	9.58	15.26	18.21	22.83	30.47	36.56	26.3	34.25	30.18	13.65	14.82	9.49	3.95	28.79	46.76	32.41	40.46	14.82	5.28	38.92	8.27
1553165_at	22.04	16.27	33.22	11.52	33.9	60.04	32.54	43.13	16.58	22.58	27.86	34.48	13.97	21.46	35.02	44.19	44.41	57.62	22.37	35.58	13.29	14.49	41.07	39.75	25.92
1553166_at	25.46	27.13	7.2	10.88	7.14	8.34	18.86	5.45	5.96	22.12	33.27	33.59	7.19	18.12	35.12	42.48	6.68	21.06	9.86	14.8	24.97	2.34	34.25	3.52	8.36
1553167_a_at	36.09	37.07	32.76	20.11	16.24	29.61	29.94	35.97	26.29	34.83	18	34.29	24.05	14.42	10.99	26.71	35.92	15.89	43.04	27.05	20.56	16.57	18.67	24.35	5.74
1553168_at	5.61	4.45	2.83	6.22	6.33	44.02	41.55	4.04	5.63	25.01	2.24	2.96	5.8	2.68	19.61	7.42	7.49	2.7	12.66	15.48	6.42	15.07	18.65	4.9	4.47
1553169_at	2.21	1.51	0.89	2.38	6.03	2.82	4.15	4.3	20.78	2.49	1.75	1.32	3.68	0.66	2.19	1.78	1.88	1.52	9.12	3.3	3.47	1.85	4.03	2.22	6.32
1553171_x_at	2.2	10.2	11.49	15.06	22.83	9.59	2.01	24.86	0.5	6.97	1	4.04	18.27	2.21	28.37	2.11	34.92	9.43	29.08	6.07	15.88	0.78	3.6	8.98	34.52
1553172_at	44.82	44.67	42.29	61.75	58.7	24.62	54.98	76.18	36.66	31.82	58.75	78.64	42.8	54.2	50.78	60.68	74.47	65.5	40.78	45.35	59.51	40.96	29.52	56.88	62.55
1553174_at	10.04	8.28	1.89	10.28	17.82	35	12.23	9.07	7.8	7.8	13.95	33.8	6.43	1.99	2.77	7.61	13.56	5.95	40.03	6.96	2.44	2.16	51.76	8.05	5.34
1553175_s_at	13.46	4.95	7.49	3.14	25.16	25.46	20.44	1.02	1.09	4.54	3.33	29.48	6.8	9.11	19.4	1.19	8.11	3.51	20.74	8.61	3.3	2.59	7.31	5.13	2.42
1553176_at	11.78	7.16	2.3	2.47	15.27	15.9	9.34	22.28	8.98	2.17	3.74	4.25	3.46	2.58	15.06	4.03	5.04	5.72	20.66	2.38	24.82	2.2	14.25	2.43	12.76
1553177_at	19.87	12.88	2.39	14.93	9.84	18.19	0.88	1.4	11.07	1.57	4.23	18.66	1.96	1.58	13.96	17.17	4.75	0.98	50.81	5.73	11.88	10.62	10.84	9.65	8.7
1553178_a_at	22.92	29.18	22.94	36.9	31.56	84.32	45.25	15.35	13.48	56.27	28.74	38.22	46.37	28.03	30.88	43.87	30.86	32.58	14.28	22.26	17.97	41.37	23.47	34.58	42.96
1553179_at	12.76	14.78	1.87	3.28	3.17	3.09	10.66	11.28	2.19	2.2	1.85	1.99	19.17	3.28	7.04	4.05	29.78	1.68	37.18	4.2	3.04	1.19	4.88	4.03	1.34
1553180_at	4.67	5.36	2.46	2.14	6.49	1.33	6.68	6.59	1.06	13.73	8.84	9.99	4.67	11.44	6.07	10.64	8.67	7.61	17.4	9.12	10.84	4.56	0.73	1.44	13.67
1553181_at	44.91	32.73	53.24	40.5	55.78	53.04	44.96	21.44	32.94	49.81	32.41	37.42	34.01	25.94	28.5	56.95	15.37	34.87	76.67	35.22	32.81	45.35	41.06	58.92	30.32
1553183_at	1.08	2.27	1.22	11.24	14.36	1.59	1.84	0.59	0.75	7.28	7.59	12.02	24.8	1.12	2.15	6.8	9.83	1.81	1.36	0.36	1.28	1.2	2.8	1.63	0.84
1553185_at	1840.13	1565.59	571.24	253.24	3507.35	2908.02	441.32	482.31	465.42	1456.5	1936.6	1409.66	1319.03	554.31	1241.8	2156.66	1485.35	1185.75	3766.68	1713.46	2416.52	1417.3	2756.55	2475.63	912.52
1553186_x_at	1285.36	1139.35	371.31	236.17	2264.32	2161.85	401.1	627.1	325.68	1194.17	1272.87	826.03	631.8	409	751.54	987.51	724.96	824.82	2719.37	1591.15	2025.81	949.42	2278.06	2037.61	482.05
1553188_s_at	1.36	1.14	7.27	1.54	6.38	6.13	0.98	1.49	30.92	5.41	0.99	1.4	1.02	0.69	1.18	1.1	1.38	3.11	1.9	1.02	1.14	0.84	2.33	1.95	1.46
1553190_s_at	28.77	25.98	21.01	49.56	40.96	35.28	15.53	29.67	3.62	29.03	7.02	30.2	5.02	14.15	6.16	24.78	36.34	8.08	68.96	28.54	36.34	23.66	30.98	40.23	27.57
1553191_at	37.49	28.38	14.25	21.95	42.2	27.54	8.5	1.48	7.91	32.51	73.37	10.47	13.34	12.43	27.03	7.78	20.68	2	37.27	25.74	27.5	32.9	59.64	12.73	2.33
1553192_at	29.59	37.33	3.77	2.25	12.88	19.28	21.91	18.14	3.15	10.81	21.18	22.52	38.31	12.53	16.04	4.17	26.78	10.21	10.98	21.35	23.62	13.23	18.26	9.54	21.08
1553193_at	22.56	23.19	25.55	9.05	35.23	30.4	18.92	23.63	22.87	28.3	34.19	13.45	46.47	15.98	29.48	33.58	35.16	34.51	26.16	40.16	25.75	17.56	22.15	41.59	25.83
1553194_at	53.47	67.48	45.42	37.54	27.59	42.01	48.8	32.68	38.44	48.32	87.99	31.99	29.82	31.82	19.4	4.63	26.81	9.4	41.28	51.95	36.81	50.34	29.97	37.67	34.62
1553196_a_at	2.83	1.55	2.18	3.41	5.13	2.47	1.07	2.57	8.32	4.66	2.35	0.9	4.82	3.13	2.68	4.1	23.58	5.87	6.13	2.63	2.09	1.68	2.06	1	2.24
1553197_at	3.03	9.95	1.89	3.35	6.18	3.95	1.41	2.16	5.48	1.81	5.62	9.95	9.15	1.31	2.8	18.43	1.99	7.44	6.05	18.31	9.45	2.73	3.72	7.19	0.66
1553199_at	0.89	1.6	3.17	7.87	17.26	11.56	4.69	2.67	2.65	1.54	10.34	2.39	12.33	3.98	1.2	1.89	2.41	8.34	2.69	0.36	11.72	2.26	20.54	8.51	12.41
1553202_at	33.84	5.33	17.28	23.92	22.8	61.28	15.64	25.89	46.1	61.18	37.96	1.87	12.08	16.92	43.13	38.95	40.26	56.9	51.2	33.84	40.9	31.8	13.85	39.83	44.7
1553204_at	20.89	30.47	21.85	40.32	32.95	38.65	36.33	25.33	33.94	24.76	31.85	9.79	47.03	16.39	10.49	40.3	31.6	13.68	46.16	27.56	61	28.2	24.62	28.75	28.28
1553205_at	56.36	72.01	56.07	97.34	101.2	82.14	59.88	85.26	67.83	105.61	73.37	77.97	49.25	62.16	87.81	60.45	77.03	90.26	129.13	76.27	76.97	77.03	78.94	88.74	63.55
1553207_at	27.57	7.85	13.2	58.03	59.59	12.85	19.97	20.83	24.14	39.86	24.45	11.5	53.68	18.97	23.42	46.48	48.66	30.71	62.79	45.26	52.55	35.19	10.61	38.96	30.94
1553208_s_at	20.96	4.79	3.08	27.13	26.19	23.23	3.64	21.08	23.03	30.5	12.27	13.51	27.92	21.43	7.58	31.82	19.18	33.21	26.11	23.85	10.59	12.29	36.58	19.78	11.39
1553209_at	5.8	11.7	10.71	34.85	28.64	25.19	22.64	17.74	3.18	30.63	21.05	2.26	13.6	8.95	20.56	2.87	16.16	19.54	2.15	18.48	24.8	18.38	30.14	19.88	15.92
1553211_at	23.19	21.16	2.37	10.01	39.2	54.17	23.08	3.77	29.9	20.7	14.55	5.55	15.77	18.42	46.17	53.32	24.13	50.49	33.04	43.09	59.18	23.25	36.69	25.14	19.22
1553212_at	16.84	17.22	24.18	23.67	12.52	57.35	22.91	23.28	22.08	19.43	11.09	31.27	25.12	1.9	2.99	15.76	43.05	8.53	38.3	24.5	19.24	3.46	3.76	20.73	12.47
1553213_a_at	0.67	3.24	2.09	4.86	2.28	1.32	1.09	0.69	6.77	0.94	1.65	5.72	3.65	3.26	1.73	4.29	1.11	0.88	4.46	0.78	1.15	2.74	15.73	1.26	5.68
1553214_a_at	29.89	33.02	25.85	11.52	46.2	30.35	13.75	1.25	6.29	47.59	101.68	58.62	18.02	32.43	19.37	19.88	24.14	15.2	44.53	44.33	52.89	17.2	21.37	63.93	18.1
1553215_s_at	37.15	13.86	45.88	29.85	77.41	71.26	6.05	7.35	19.73	43.07	29.79	8.16	8.24	31.71	4.6	8.59	29.14	15.89	66.34	67.46	62.93	45.01	48.51	35.07	5.77
1553216_at	29.29	35.82	12.51	3.42	13.78	4.15	23.63	19.07	16.67	21.11	27.49	6.45	45.99	8.78	34.25	26.24	19.86	19.22	15.36	23.82	23.28	23.77	18.29	23.36	37.65
1553217_s_at	26.18	31.82	48.19	25.63	32.68	46	41.53	24.39	44.1	57.72	35.3	25.41	39.72	29.58	28.78	21.54	24.46	26.87	30.24	39.9	31.59	36.35	40.43	36.12	26.57
1553218_a_at	201.72	200.41	206.76	278.01	151.39	210.12	206.75	186.24	240.45	188.1	173.44	187.61	203.4	159.66	186.07	179.78	258.86	187.56	174.46	160.68	153.33	210.17	229.46	149.38	202.49
1553219_a_at	2.18	6.14	18.51	4.15	4.48	2.22	1.65	2.5	1.89	4.63	1.5	3.12	4.56	2.71	4.28	1.34	1.48	3.37	4.42	19.76	3.46	2.19	2.15	3.26	2.47
1553220_at	15.39	12.34	8.61	21.39	10.26	32.08	17.62	26.41	1.76	22.49	13.55	20.1	30.77	14.03	0.86	24.58	20.68	16.34	24.42	29.73	23.17	14.6	18.01	16.85	13.46
1553221_at	62.11	48.02	38.13	66.66	94.28	91.32	45.29	80.22	57.24	46.96	40.86	45.43	75.44	41.24	69.98	78.54	85.09	59.54	63.22	57.81	67.24	44.38	71.51	44.08	63.84
1553222_at	39.41	49.53	34.31	66.66	79.63	46.74	57.27	73.84	49.34	87.56	74.1	57.58	35.9	29.66	22.36	52.17	11.46	34.02	79.34	41.55	35.93	71.82	92.85	30.79	45.71
1553224_at	6.57	9.12	9.11	7.47	17.87	9.23	10.07	4.23	18.36	18.04	11.12	5.63	2.38	9.18	13.5	28.33	17.61	12.53	1.11	26.04	3.13	8.85	11.21	19.55	2.5
1553225_s_at	33.84	16.35	32.89	24.54	39.45	10.11	19.99	24.62	34.8	47.54	17.84	37.84	35.55	23.82	3.75	37.18	26.22	9.04	3.59	31.07	19.45	18.83	19.3	22.31	18.86
1553226_at	1.59	1.21	0.82	2.9	3.47	5.48	2.04	1.16	4.8	12.12	18.36	11.45	3.13	8.11	24.14	11.61	18.46	2.67	2.8	24.74	1.14	0.57	51.71	1.8	2.65
1553227_s_at	87.57	90.84	124.06	44.19	79.01	73.3	56.7	77.03	66	128.65	124.27	170.63	78.59	87.52	70.91	137.75	102.12	81.45	107.29	57.85	45.77	104.64	62.41	72.52	80.65
1553228_at	1.15	8.54	10.1	2.55	0.84	29.46	18.32	16.28	15.4	2.55	7.32	12.46	11.45	4.61	17.4	12.28	2.65	28.96	10.38	16.4	24.32	13.61	0.9	15.56	10.63
1553229_at	30.71	34.91	3.73	0.75	26.4	25.42	10.67	2.15	8.37	22.53	10.46	23.5	7.87	4.12	3.09	26.44	35.53	9.68	7.23	2.02	14.48	4.98	12.02	25.73	28.32
1553232_at	4.74	26.71	22.13	29.22	34.88	7.68	35.94	29.6	18.72	25.44	28.4	29.51	25.91	13.07	14.27	14.06	6.1	15.27	13.13	1.67	45.27	2.79	50.96	14.96	36.56
1553234_at	27.73	56.28	18.06	37.13	33.78	46.75	13.53	25.2	20.47	21.1	55.61	17.18	37.05	1.12	21.38	13.39	9.99	4.75	10.91	2.73	4.95	7	22	14.66	29.06
1553235_at	2.86	6.65	2.39	7.42	3.24	5.79	3.21	0.97	3.25	2.6	13.45	3.4	2.29	8.9	1.51	2.21	3.22	2.63	25.9	13.98	17.92	1.68	15.61	0.92	6.52
1553237_x_at	12.5	18.64	24.37	19.07	3.7	32.75	22.77	2.24	13.13	51.62	21.56	10.7	1.45	13.61	10.53	34.47	3.28	22.29	12.1	24.23	34.44	18.84	3.28	19.4	48.08
1553238_a_at	7.62	41.57	14.88	34.84	58.34	60.54	37.43	17.32	6.35	22.66	22.28	51.02	6.81	24.12	37.07	52.51	21.54	48.23	10.41	70.9	48.15	19.43	83.23	8.7	16.19
1553239_at	91.55	75.24	84.75	56.85	117.3	72.36	54.38	86.31	54.99	93.52	64.1	82.02	91.74	71.73	42.23	94.04	103.71	93.6	95.04	83.38	78.28	72.89	88.4	99.83	97.7
1553241_at	15.25	6.18	5.63	42.2	16.96	50.16	19.07	18.08	23.45	29.09	4.76	26.04	41.92	21.99	35.22	7.86	36.97	45.7	19.1	15.31	25.48	26.81	42.04	2.75	17.37
1553243_at	62.1	69.44	25.29	20.04	196.16	81.39	46.69	55.99	69.65	55.85	64.88	42.67	92.51	68.55	69.86	45.45	78.56	110.96	85.87	51.56	70.3	82.54	116.79	77.04	97.79
1553244_at	0.76	18.51	0.43	23.68	4.99	21.69	2.66	13.89	0.23	3.29	20.99	14.26	1.32	2.19	7.73	6.31	16.54	2.96	6.73	11.23	4.1	2.24	1.59	7.17	16.19
1553246_a_at	7.67	13.72	21.03	21.26	12.13	6.95	19.7	1.93	22.71	9.04	18.48	31.01	48.6	12.9	4.79	4.97	49.03	9	15.68	27.67	50.15	11.94	15.56	8.47	2.79
1553247_a_at	10.33	19.86	8	18.19	2.45	4.97	16.41	16.14	16.06	16.42	30.15	13.69	15.35	15.67	13.28	21.79	17.51	25.36	16.92	15.15	12.8	15.79	4.34	15.46	16.12
1553248_at	24.51	16.93	1.87	28.72	7.47	9.58	11.33	28.79	9.39	6.47	3.12	5.94	21.2	12.43	25.52	10.9	23.16	24.06	44.57	14.5	32.55	3.41	9.63	35.04	13.46
1553249_at	1.18	3.5	7.83	3.19	22.38	26.89	5.07	16.66	3.54	8.48	3.42	13.75	0.64	9.3	15.71	24.5	30.7	3.23	8.33	10.13	3.2	10.89	3.97	1.87	1.1
1553252_a_at	87.93	80.88	37.4	26.54	146.32	90.48	33.06	36.54	31.82	70.92	127.4	76.52	78.31	51.56	43.96	50.91	54.16	34.35	40.14	90.24	142.98	41.76	100.66	86.17	42.2
1553253_at	61.82	13.33	58.72	92.2	69.22	129.4	66.32	70.51	39.5	91.39	44.84	43.01	30.81	47	73.19	78.3	43.24	67.97	125.7	93.79	79.07	80.41	104.43	61.9	70.47
1553254_at	6.98	27.43	27.2	26.61	11.66	23.54	23.07	44.43	19.37	29.65	47.39	34.77	29.78	21.24	25.65	20.17	19.62	14.52	20.18	34.9	43.08	25.06	48.28	20.45	29.64
1553255_at	3.65	34.16	12.55	13.77	17.09	7.28	29.62	29.94	3.63	18.53	29.01	11.12	7.66	1.12	4.9	5.76	12.44	3.66	7.99	6.74	8.46	2.49	49.65	15.98	20.97
1553257_at	7.31	7.24	5.63	5.16	6.58	7.8	28.19	29.5	7.03	8.74	16.96	6.56	18.67	13.36	41.75	4.42	5.58	4.65	5.24	4.08	7.29	5.81	8.48	3.52	11.83
1553258_at	12.59	2.76	2.63	7.8	1.48	16.91	6.37	3.91	2.9	4.3	0.91	1.69	20.64	3.97	17.4	3.39	3.02	1.78	3.21	1.44	2.04	2.47	10.72	2.86	18.02
1553260_s_at	17.68	22.23	3.42	21.73	48.96	29.74	16.4	35.5	12.35	23.61	15.47	38.07	16.63	22.5	16.97	16.99	37.49	19.06	51.04	14.66	29.04	6.75	24.53	27.03	22.53
1553261_x_at	0.4	3.15	5.27	3.6	2.89	9.38	1.15	2.6	6.64	8.79	0.64	0.7	0.92	1.26	1.43	4.03	1.63	15.39	0.98	5.55	0.27	8.85	1.65	0.46	0.66
1553262_a_at	12.9	15.44	12.2	83.67	62.56	113.01	58.65	33.01	17.59	102.79	14.35	85.74	23.9	29.49	38.83	18.51	114.13	79.84	85.99	68.5	95.83	69.66	44.63	83.42	32.01
1553263_at	32.56	37.33	24.17	52.94	9.12	12.79	10.73	55.71	15.98	5.48	5.04	41.94	4.99	18.69	4.8	7.49	41.75	2.33	7.84	6.65	49.06	7.76	24.15	25.43	3.12
1553264_a_at	36.14	128.5	65.15	77.6	25.79	69.58	135.72	77.65	96.86	38.67	118.16	44.75	222.44	80.03	39.91	30.8	44.27	35.76	69.65	61.75	72.51	144.95	60.75	48.28	39.1
1553265_at	6.36	1.74	0.67	8.53	3.64	1.71	2.21	2.08	0.85	1.38	17.51	0.91	0.98	0.62	1.62	6.03	1.97	4.65	1.44	1.62	9.54	0.65	1.44	1.89	11.23
1553266_at	1.34	4.13	3.96	2.62	0.0944	7.94	0.28	0.7	0.23	0.19	3.51	0.39	1.51	0.87	0.29	0.59	1.06	2.48	0.17	10.77	2.75	5.18	0.84	0.5	6.41
1553267_a_at	22.26	11.89	5.83	11.23	12.08	10.9	2.63	5	19.5	0.94	3.69	7.34	22.45	1.34	5.25	0.93	10.77	1.35	11.24	13.84	10.19	1.98	12.37	2.28	13.65
1553268_at	38.49	31.62	52.7	26.56	68.38	77.02	50.93	68.79	53.98	77.24	47.51	49.6	53.21	22.74	69.72	32.24	48.51	58.52	50.05	59.15	58.95	45.66	51.07	82.55	57.01
1553269_at	15.54	25.09	24.53	16.13	33.2	13.59	13.03	31.26	20.02	29.64	55.28	18.96	29.99	35.63	26.82	41.77	16	31.1	3.29	36.26	38.06	30.16	9.21	18.95	36.91
1553271_at	46.43	46.86	53.36	57.73	40.38	74.18	46.05	52.82	16.67	42.43	20.48	72.15	52.13	13.92	45	102.5	65.29	82.6	38.41	56.92	32.44	63.68	34.46	64.82	61.23
1553272_at	20.17	17.29	24.54	28.27	35.59	5.9	10.46	40.17	12.07	12.09	31.39	32.38	16.85	25.67	2.51	18.85	6.55	8.68	12	16.78	10.41	1.84	11.93	18.33	21.11
1553274_a_at	127.98	89.18	71.79	56.48	118.99	114.38	62.73	77.66	63.63	158.76	260.48	231.28	58.37	165.76	178.21	116.09	181.64	74.31	230.19	124.4	262.2	128.07	294.12	201.04	69.66
1553275_s_at	27.18	23.6	15.77	18.99	39.02	8.06	6.18	9.49	13.76	12.81	19.88	21.58	26.08	25.36	26.07	44.6	30.89	22.5	28.61	17.14	21.27	27.25	24	14.56	21.02
1553276_at	0.7	0.22	0.27	7.92	0.55	0.5	0.86	0.43	0.49	0.54	0.68	0.84	0.58	0.59	1.48	0.39	0.76	8.66	0.48	0.37	6.79	2.29	0.51	0.47	0.31
1553277_at	8.83	12.48	10.11	15.06	0.79	1.8	2	13.67	0.86	16.2	3.58	16.44	11.14	6.13	0.75	8.99	8.22	21.75	23.76	7.29	0.47	9.69	0.62	4.16	5.25
1553279_at	29.89	26.54	2.72	9.16	4.66	20.87	7.82	20.34	5.56	7.02	11.69	31.5	23.12	5.03	3.8	7.17	12.08	6.77	9.21	11.52	21.84	14.46	44.57	13.76	2.26
1553280_at	21.82	28.17	13.04	20.73	2.87	38.14	18.57	3.11	19.46	39.44	14.68	26.19	25.61	15.73	21.61	12.67	19.7	20.08	26.68	26.89	30.81	34.56	17.93	6.9	20.75
1553281_at	1.5	2.33	2.12	5.88	19.71	8.07	2.04	3.26	2	11.24	3.46	3.94	2.14	1.26	11.05	2.26	5.6	4.44	3.74	6.59	2.21	2.03	3.05	4.96	14.44
1553282_at	0.79	9.92	3.83	5	3.88	23.53	9.02	2.47	1.13	1.81	16.19	17.89	2.46	1.78	4.92	3.37	1.91	4.25	15.21	3.01	10.75	2.31	4.29	9.03	20.09
1553284_s_at	20.27	29.42	12.64	32.24	28.04	27.34	12.33	7.6	9.64	15.53	39.63	16.02	33.51	9.62	11.66	5.75	18.29	20.31	1.34	29.24	42.1	11.63	21.36	21.15	14.02
1553285_s_at	7.3	18.27	10.67	7.3	10.87	19.26	10.74	3.68	8.74	2.58	4.8	12.17	24.94	15.27	19.29	20.64	22.84	20.03	20.02	18.58	18.51	1.11	29.66	18.72	8.41
1553286_at	46.77	26.43	62.44	67.98	64.94	61.07	51.74	62.35	36.92	52.34	35.61	63.97	54.27	56.12	55.27	72.39	34.27	69	16.66	50.25	57.55	35.84	25.83	42.09	27.43
1553288_a_at	17.55	36.83	33.87	23.36	36.3	56.78	41.54	28.88	36.66	25.31	43.19	25.03	37	36.27	45.8	16.05	29.29	19.87	68.55	55.14	17.99	26.59	43.79	20.73	29.21
1553292_s_at	113.7	110.81	96.23	17.98	76.97	112.92	72.65	86.94	65.22	151.53	195.34	265.73	154.73	83.21	113.08	139.42	191.38	186.68	127.17	121.5	121.76	120.21	141.26	193.57	125.9
1553293_at	2.71	4.67	0.5	1.58	1.89	2.51	1.06	1.56	1.45	0.48	1.09	25.73	2.35	2.59	6.35	7.61	12.54	15.57	12.9	1.98	4.98	0.8	4.67	10	8.59
1553295_at	0.32	2.5	11.14	0.5	14.66	0.72	0.68	0.37	0.55	0.37	0.96	6.4	0.29	0.89	8.55	3.28	1.91	0.38	1.8	0.27	12.34	0.42	0.87	1.19	6.39
1553296_at	5.68	8.07	2.32	2.13	3.11	10.31	0.32	2.28	52.4	1.67	0.64	7.03	1.6	0.49	0.57	1.74	21.18	5.24	3.69	6.75	1.14	0.77	0.81	16.82	0.91
1553297_a_at	183.66	95.86	101.42	116.59	168.83	236.15	94.25	84.84	101.95	151.47	101.12	249.35	130.27	94.37	126.14	223.04	172.48	128.54	99.16	138.27	96.55	118.84	264.65	146.5	132.03
1553298_at	0.7	1.87	11.99	0.93	14.06	2.43	9.64	19.06	9.19	1.3	12.36	20.1	11.88	11.93	1.63	15.81	7.78	9.82	3.99	9.17	12.8	0.44	5.56	18.61	17.92
1553299_at	1.55	0.59	3.19	8.14	4.17	3.78	1.13	1.4	9.58	12.47	1.43	5.78	19.86	2.07	12.47	23.18	2.78	2.15	1.14	7.05	2.44	1.61	15.01	5.98	5.82
1553300_a_at	16.45	23.28	24.98	24.92	24.97	35.54	50.91	20.14	29.26	12.64	36.28	19.19	123.27	2.6	16.85	20.75	24.16	30.96	36.6	29.77	15.39	14.61	38.3	16.97	17.99
1553301_a_at	13.04	17.82	18.44	18.25	15.76	2.36	14.1	13.59	5.4	10.96	23.39	14.48	8.23	10.53	7.55	7.67	4.29	10.07	1.8	16.75	21.75	1.5	28.83	5.02	31.83
1553303_at	1.02	3.06	8.92	3.24	2.62	4.05	3.73	1.47	2.87	7.69	3.37	3.82	19.71	1.23	3.34	3.72	3.41	3.08	4.78	6.79	3.04	15.11	3.14	3.94	4.12
1553304_at	48.62	34.49	10	22.72	68.18	75.7	22.14	5.24	20.28	2.8	47.98	25.12	13.5	28.37	18.09	12.27	32.14	10.54	69.93	28.15	94.05	47.28	46.86	27.3	18.87
1553306_at	2.76	17.77	17.05	2.86	10.08	36.51	18.34	4.43	7.88	16.62	7.87	3.6	19.36	7.27	2.11	36.86	19.38	8.92	15.34	19.39	11.61	4.12	42.17	2.86	25.09
1553310_at	1.25	1.99	13.63	6.57	17.51	4.78	11.54	9.47	13.55	2.63	18.72	20.95	2.07	10.71	9.97	8.29	17.25	20.31	18.47	7.48	15.29	10.52	17.66	10.34	13.32
1553311_at	11.71	0.97	5.81	5.56	0.6	2.29	1.19	0.93	5.06	3.78	6.5	17.32	11.65	16.97	4.19	8.62	1.1	18.54	1.8	7.89	2.13	19.88	29.51	3.99	1.53
1553313_s_at	23.86	36.96	15.67	4.1	61.97	34.88	18.07	14.69	11.79	44.56	116.86	53.55	21.1	99.13	83.33	34.65	26.99	24.42	51.87	44.23	127.73	53.65	157.55	80.77	14.96
1553314_a_at	47.61	24.77	61.72	4.4	31.24	83.45	12.39	8.55	28.83	17.16	33.08	20.6	16.78	25.36	32.63	57.91	14.3	6.91	78.26	31.65	4.91	38.76	20.82	97.28	40.4
1553315_at	10.91	12.46	12.51	14.62	3.7	8.89	3.31	28.66	8.88	25.64	15.04	1.51	7.07	1.06	10.62	14.44	3.02	14.43	6.99	15.41	13.21	16	2.33	13.81	18.65
1553316_at	33.67	16.6	6.09	19.95	21.08	4.03	23.04	18.45	5.58	12.3	25.67	24.38	16.16	14.35	4.45	3.22	20.25	3.35	5.43	11.95	3.91	22.07	35.51	29.3	10.85
1553317_s_at	10.32	12.22	0.3	8.27	2.1	15.65	0.52	12.09	0.87	2.83	7.98	8.07	0.84	6.2	9.27	3.34	0.48	0.69	5.56	1.08	7.62	6.84	5.53	5.17	1.83
1553318_at	35.67	20.76	5.41	23.92	3.5	36.46	29.83	5.5	1.8	5.67	22.56	22.41	17.76	5.84	39.91	51.88	23.86	5.84	16.44	17.37	35.44	4.24	15.28	31.58	4.48
1553319_at	1.6	3.57	4.22	10.39	17.86	28.86	7.14	1.06	0.69	1.37	14.19	11.39	17.75	1.13	0.88	20.66	6.92	7.24	31.46	6.12	15.15	1.4	8.69	8.3	8.73
1553320_s_at	0.65	3.4	3.46	4.79	1.65	1.39	0.37	0.34	1.07	5.36	1.15	1.37	0.36	5.66	1.7	7.95	1.99	0.42	0.75	1.36	1.5	6.69	8.64	0.71	0.88
1553321_a_at	101.32	24.64	68.95	35.28	64.36	52.98	39.92	46.28	34.63	71.04	16.09	54.87	9.01	13.84	42.25	64.17	34.87	97.03	16.12	76.69	33.62	44.04	57.13	19.15	50.08
1553322_s_at	24.89	29.62	24.72	34.53	29.32	5.01	2.57	14.15	16.89	19.13	35.97	17.87	16.36	27.1	36.95	24.52	25.44	16.9	19.47	35.69	30.23	10.32	34.8	16.24	21.35
1553323_a_at	32.49	4.86	23.94	21.74	12.3	28.9	21.98	18.38	15.44	26.34	34.77	34.7	31.03	5.98	30.54	44.57	33.94	21.95	44.74	19.65	28.78	29.11	23.96	31.99	35.85
1553325_at	1.27	2.2	17.23	12.06	2.52	1.5	2.4	18.08	2.38	11.65	6.45	14.08	4.23	4.18	17.52	6.08	20.15	25.89	9.38	3.46	1.85	4.43	29.52	13.35	23.15
1553326_at	10.07	9.65	7.14	23.03	10.75	18.16	2.38	14.1	11.54	23.11	16.39	12.41	19.94	0.39	11.57	19.52	12.81	7.92	17.03	11.65	20.13	13.59	16.59	13.39	10.18
1553327_a_at	11.79	3.39	1.1	2.77	5.34	3.86	3.19	1.39	2.18	14.31	3.53	2.99	2.88	4.31	2.98	4.47	4.08	11.01	3.8	2.74	4.82	2.83	4.46	7.18	3.08
1553328_a_at	57.75	84.04	477.36	179.89	19.95	183.32	864.05	123.73	483.41	6.11	41.05	18.55	3.37	17.14	25.54	7.67	3.8	35.21	24.04	87.56	40.43	22.6	30.4	7.97	48.26
1553329_at	11.69	1.8	6.77	18.02	6.62	16.89	11.97	6.44	17.19	1.76	19.49	23.05	7.25	16.43	7.78	13.61	15.11	14.85	32.4	11.81	3.92	7.86	12.7	0.68	23.59
1553330_at	13.39	0.43	0.97	3.07	12.9	10.9	1.33	1.82	1.41	21.9	6.41	20.31	7.9	5.18	1.79	2.66	16.01	22.58	25.96	8.64	3.41	2.26	1.98	13.01	8.52
1553333_at	5.6	2.89	2.37	0.85	23.23	0.72	1.86	6.83	15.04	12.06	4.95	1.21	3.36	7.77	3.08	2.61	3.31	4.21	13.09	0.68	1.67	12.36	2.82	1.38	0.6
1553335_x_at	13.33	15.12	4.96	11.18	15.87	58.77	18.81	27.32	2.52	24.1	9.88	2.64	2.69	0.63	19.49	25.62	11.6	25.2	32.66	21.16	30.16	1.25	12.2	23.83	1.71
1553336_a_at	15.19	3.35	15.19	16.27	14.45	18.93	0.94	0.71	13.1	21.32	20.42	13.75	8	0.67	7.89	15.57	13.31	2.05	3.6	11.67	6.37	16.69	4.51	4.81	10.74
1553338_at	34.88	30	54.43	42.43	29.27	61.63	29.89	21.17	35.88	52.52	36.1	19.6	29.99	14.58	33.27	12.25	40.81	17.57	17.79	23.98	19.26	31.32	16.32	9.09	15.59
1553340_s_at	1.63	12.16	1.43	14.18	2.78	3.82	3.85	3.01	9.31	5.1	4.56	12.73	18.88	1.62	4.47	31.62	5.09	27.36	25.42	3.79	2.17	2.82	6.11	10.13	2.13
1553341_at	1.03	1.46	2.88	1.47	3.87	10.14	1.99	2.78	2.23	3.02	2.46	2.59	6.7	14.67	1.97	2.82	5.6	2.42	4.15	3.12	2.94	0.79	5.99	2.41	3.2
1553344_at	7.2	3.02	0.41	0.93	2.8	2.66	10.56	16.68	1.35	0.52	1.33	0.68	2.3	7.78	0.46	1.55	3.23	0.75	1.04	0.82	16.36	1.11	6.28	5.53	0.69
1553346_a_at	11.16	46.47	19.2	39.76	17.24	50.53	21.07	28.79	26.08	30.93	32.37	53.92	68.52	21.44	17.09	57.41	34.02	9.88	29.65	37.24	36.55	38.47	47.26	15.87	43.17
1553347_s_at	28.67	31.73	40.65	40.96	26.05	10.23	51.64	22.13	44.05	17.35	16.71	19.52	30.37	26.72	41.15	16.22	33.62	32.79	13.47	45.48	28.54	53.29	30.75	4.88	41.26
1553348_a_at	52.54	61.41	45.32	58.08	60.87	73.49	37.56	56.1	36.42	49.03	39.01	29.54	42.76	35.74	43.09	49.39	24.38	58.59	30.71	60.54	31.81	40.42	35.19	70.63	93.88
1553349_at	88.92	76.07	60.39	74.5	85.61	98.63	43.04	72.31	38.88	101.63	41.77	115.71	52.08	33.4	79.55	123.88	81.52	105.94	75.52	54.62	62.71	78.16	75.62	103.29	95.07
1553350_at	9.68	24.96	12.61	19.14	45.62	39.71	18.87	4.08	10.09	28.45	43.92	18.29	38.17	16.5	6.83	35.45	7.83	2.37	36.52	14.69	30.96	26.74	5.76	6.28	5.97
1553351_at	38.87	115.53	81.8	60.73	104.32	113.91	54.94	42.67	57.15	139.4	89.77	151.35	87.55	93.86	82.13	34.09	122.01	40.79	89.17	44.98	103.55	69.57	62.12	144.29	99.25
1553352_x_at	15.51	4.62	1.57	19.86	26.66	28.67	4.05	8.67	11.4	14.48	22.51	5.71	5.06	2.27	21.8	3.28	18.74	26.16	50.12	3.99	2.86	25.71	12.37	15.01	23.95
1553354_a_at	49.92	14.6	3.41	45.07	35.29	97.36	30.53	23.29	39.21	18.7	22.19	27.76	30.34	19.29	25.94	53.76	13.16	39.29	55.49	38.6	36.72	28.46	39.4	19.9	18.27
1553355_at	1.75	1.56	9.87	3.45	1.73	12.84	9.6	1.57	17.16	4.52	11.46	31.11	3.11	1.49	14.39	2.86	26.97	6.5	26.76	3.26	2.97	1.21	10.2	22.75	2.36
1553356_at	0.81	5.28	3.49	7.36	4.1	9.26	5.38	1.86	1.23	5.52	10.46	0.53	1.39	0.9	0.55	11.16	3.82	0.28	2.53	1.95	1.28	5.95	12.7	1.08	12.83
1553357_at	24.03	17.7	47.58	11.63	0.78	7.44	77.77	14.99	79.13	12.74	11.34	2.59	93.89	10.67	11.53	4.53	1.98	9.38	42.77	24.44	12.14	27.79	28.22	9.21	14.21
1553359_at	52.06	30.91	7.23	12.1	11.69	21.65	25.28	5.87	8.32	22.91	53.36	21.34	12.42	9.34	11.25	11.64	7.43	10.12	15.92	11.86	12.82	15.3	13.91	6.52	34.93
1553361_x_at	7.46	9.39	7.74	19.19	13.81	14.02	22.6	13.69	12.38	14.06	6.01	11.64	13.75	10.33	8.38	10.53	15.84	6.34	24.71	14.39	11.01	10.93	19.24	9.82	12.86
1553362_at	4.43	7.48	0.38	6.77	6.8	6.61	4.15	7.11	0.52	4.85	5.81	4.23	0.18	0.59	7.28	0.96	2.06	0.21	2.14	0.23	0.43	5.71	9.18	1.95	11.41
1553363_at	3.32	7.2	12.69	15.63	2.99	21.93	5.76	2.17	3.54	3.5	1.9	0.84	2.15	5.25	11.74	8.5	4.59	3.09	35.46	9.36	8.72	18.2	18.6	2.05	16.45
1553364_at	8.08	0.94	4.33	12.42	21.59	31.97	2.7	7.88	10.74	2.17	11.68	16.61	6.54	1.08	13.98	21.74	4.27	17.89	2.94	9.22	27.92	12.13	3.6	4.69	17.66
1553365_at	13.24	0.71	16.55	8.57	36.81	12.36	8.51	8.7	6.98	22.32	4.01	7.48	13.7	0.73	23.63	19.28	36.42	5.42	2.99	7.04	7.11	10.97	18.97	34.53	14.36
1553366_s_at	24.39	8.94	39.54	7.04	5.44	14.64	6.24	15.25	23.97	7.45	1.99	38.32	6.67	24.87	30.98	39.49	8.14	29.99	44.78	55.14	69.4	9.5	4.78	10.25	38.48
1553367_a_at	16.32	38.07	22.62	17.46	66.81	33.28	15.65	36.88	16.08	34.88	7.55	15.6	6.18	4.12	8.93	27.1	32.33	7.49	57.69	23.65	37.16	3.54	39.1	21.85	18.49
1553369_at	0.94	1.7	2.03	6.07	2.94	25.3	2.18	3.82	2.1	1.44	3.21	9.35	3.46	2.07	15.67	3.29	20.28	3.42	2.32	38.26	3.15	8.99	1.58	4.42	5.19
1553371_at	25.11	23.24	24.19	11.99	17.39	18.33	34.34	21.63	38.79	21.55	22.77	10.62	16.1	6.36	4.29	20.54	17.83	16.67	25.27	5.68	23.76	32.43	34.07	13.2	34.03
1553372_at	5.64	15.04	1.27	26.3	6.36	9.11	6	3.76	2.76	6.88	10.13	6.95	6.28	3	4.07	4.16	5.84	2.36	7.68	9.02	17.25	5.45	14.25	5.43	8.86
1553373_at	1.41	5.2	17.67	11.05	13.9	20.59	19.56	1.04	2.19	21.14	12.59	22.63	8.6	7.68	28.5	19.9	20.1	1.25	46.1	2.95	19.84	1.34	2.16	15.54	2.5
1553374_at	1.7	1.22	2.86	1.16	1.1	0.63	0.93	1.69	5.18	0.64	1.42	10.8	15.47	1.5	1.48	9.05	0.71	1.2	26.02	0.71	4.26	0.5	1.91	0.77	1.31
1553375_at	0.64	7.89	0.73	2.4	3.11	5.67	17.89	0.82	1.06	3	11.96	2.03	5.82	0.76	1.07	1.27	1.52	7.43	1	1.55	3.96	8.72	1.54	2.01	13.33
1553376_a_at	8.66	1.47	1.64	8.48	11.44	12.38	9.5	6.09	3.72	13.12	24.58	23.15	7.46	9.89	12.77	6.9	19.29	0.98	14.48	9.35	1.22	9.98	2.56	0.31	8.6
1553378_a_at	6.43	1.04	6.68	6.63	3.63	17.84	2.45	3.9	18.68	2.59	2.03	17.47	12.73	1.78	21.9	31.14	3.13	9.15	23.5	12.6	4.18	10.11	2.81	1.36	11.01
1553380_at	7.59	7.73	2.22	1.09	3.84	2.7	9.62	1.19	8.52	12.73	1.59	7.83	2.49	7.31	2.23	0.97	1.32	0.4	14.03	0.61	2.88	5.11	1.84	0.63	7.38
1553383_at	0.4	1.72	0.17	1.22	10.96	0.91	0.5	20.38	9.24	0.58	13.25	0.78	0.59	1.15	1.79	1.52	1.25	0.46	21.69	1.1	16.3	7.23	13.7	0.87	4.18
1553385_at	3.42	2.72	2.98	22.38	4.69	65.88	4.39	12.21	4.76	1.83	5.21	1.27	1.65	2.3	5.74	2.18	4.72	1.4	5.29	3.77	19.66	2.76	6.34	1.64	5.2
1553386_at	3.3	8.37	17.72	14.73	31.53	25.27	28.5	14.22	9.47	14.04	15.89	27.01	35.08	13.98	17.96	5.94	26.32	9.47	11.88	32.99	14.3	30.23	30.7	17.31	2.9
1553387_at	27.58	27.3	3.23	16.09	20.05	38.71	16.71	3.16	8.27	12.08	10.42	42.65	3.14	11.4	4.23	2.98	12.66	41.47	8.14	4.16	36.43	17.58	8.65	56.88	28.71
1553388_at	14.08	1.18	2.02	10.03	17.05	18.49	0.66	2.47	7.51	7.53	1.96	1.18	1.67	10.16	18.77	18.16	2.71	2.85	2.66	7.97	12.43	1.64	8.77	11.34	2.79
1553389_at	22.58	3.22	1.62	9.54	10.24	3.78	3.47	16.01	1.07	19.58	14.32	35.29	2.75	1.55	4.35	12.98	28.48	26.7	2.34	22	37.3	26.94	27.25	32.27	40.08
1553390_at	8.64	15.01	9.3	16.45	8.54	20.18	14.73	5	13.83	4.24	7.22	4.11	8.08	3.4	1.02	1.55	5.51	13.17	1.73	3.81	15.95	8.36	11.84	22.81	6.35
1553391_at	6.67	2.16	1.04	13.99	9.47	3.01	2.49	9.91	12.46	13.94	3.17	22.98	34.48	7.29	19.8	3.17	0.88	1.84	16.83	2.82	1.02	16.36	3.06	2.6	12.82
1553392_at	10.7	13.88	40.03	14.21	8.8	42.26	1.96	1.69	1.49	102.37	7.25	31.81	2.49	11.38	1.41	4.66	13.65	17.23	37.54	19.21	103.02	16.07	39.21	53.7	2.49
1553394_a_at	10.06	9.81	12.25	3.6	12.43	36.61	11.85	18.73	4.28	13.06	32.87	24.63	23.2	2.58	10.37	1.11	1.37	9.28	23.45	16.37	11.88	7.33	11.22	18.18	3.14
1553395_a_at	19.09	32.47	17.55	38.18	4.13	61.98	37.27	12.5	29.31	21.97	8.74	16.09	50.8	13.59	15.52	29.54	21.27	31.79	74.66	34.47	37.63	21.94	31.77	9.83	41.55
1553396_a_at	126.28	124.31	127.4	223.55	338.06	306.28	164.44	192	100.04	223.08	202.68	165.4	154.67	73.07	159.82	149	209.57	148.03	259.56	230.85	231.53	113.19	238.68	138.29	105.37
1553397_at	37.94	52.66	43.07	84.21	39.69	100.12	57.8	40.75	45.58	49.76	61.43	40.6	47.07	59.65	52.82	54.54	40.27	56.39	113.66	58.6	58.95	56.58	35.65	70.08	32.13
1553398_at	7.63	1.96	9.41	11.07	3.29	1.63	2.65	1.96	1.22	0.99	6.89	18.08	1.96	10.28	12.37	17.91	2.87	11.97	1.46	3.5	2.16	1.19	20.05	16.37	3.6
1553399_a_at	41.57	45.43	50.67	51.87	59.95	46.89	60.8	46.69	51.51	74.4	24.37	101.53	54.97	33.08	20.46	67.02	31.7	52.08	72.75	21.94	68.65	54.66	35.57	22.1	51.89
1553400_a_at	39.51	56.35	52.39	29.45	49.38	78.38	52.69	49.72	60.03	35.86	70.11	93.69	55.46	61.11	61.17	60.01	59.28	55.11	36.51	67.81	66.99	62.37	78.18	61.68	64.79
1553401_at	4.3	5.42	6.75	17.92	7.44	2.26	1.53	5.86	9.95	9.99	6.56	33.35	1.55	8.44	11.4	14.47	8.95	16.03	1.85	16.49	2.92	3.76	15.9	6.38	9.79
1553402_a_at	4.08	11.21	7.96	2.62	9.78	0.81	2.07	1.26	1.04	10.69	3.52	6.38	0.75	2.02	10.96	2.74	1.4	8.91	3.6	9.11	2.53	8.05	4.67	1.28	8.28
1553403_at	1.65	6.02	1.63	1.35	6.25	3.08	1.59	1.18	1.97	1.36	10.27	2.33	2.29	1.14	1.03	4.59	2.14	2.27	1.57	4.49	2.34	1.75	2.43	7.03	10.79
1553405_a_at	23.84	18.85	3.43	8.8	3.11	3.66	31.87	16.92	7.04	4.03	24.22	12.83	28.18	13.98	3.42	3.67	37.58	2.94	16.6	17.06	32.58	5.52	14.1	15.79	25.13
1553407_at	41.16	40.6	44.49	35.96	51.81	63.89	47.61	85.32	22.6	67.43	45.11	37.21	38.91	21.28	21.91	106.18	56.98	65.08	117.66	64.75	43.77	39.62	86.74	90.5	75.32
1553409_at	2.05	7.99	0.38	1.33	12.94	11.23	0.38	18.26	20.71	2.87	20.9	9.87	2.3	7.28	0.85	3.97	13.35	3.28	2.6	2.93	1.5	2.67	1.24	0.71	1.19
1553410_a_at	1	1.45	0.72	13.55	8.8	4.28	1.93	3.13	15.6	2.21	2.4	5.75	1.24	2.52	1.2	1.26	3.8	1.43	12.53	3.48	2.02	11.29	2.69	3.1	2.15
1553411_s_at	63.65	30.22	29.72	54.35	35.89	42.33	53.02	41.09	46.86	46.54	3.89	38.9	26.68	58.94	35.18	59.26	61.98	42.62	92.74	45.52	95.9	59.91	48.21	49.11	30.2
1553412_at	1.27	18.14	27.52	24.66	43.86	24.02	4.55	9.85	23.8	27.19	6.37	28.97	2.21	8.83	11.13	8.69	20.68	4	26.5	19.99	2.36	21.12	2.16	10.71	29.01
1553413_at	2.25	2.01	2.7	1.59	2.74	2.87	1.18	1.95	1.78	3.85	3.06	8.43	4.47	0.5	2.34	1.82	1.76	1.9	3.8	1.81	5.39	3.11	3.38	3.06	2.57
1553415_at	1.83	21.6	3.52	9.38	1.49	1.87	5.48	1.04	5.43	3.37	6.29	0.86	2.53	3.7	1.07	23.16	1.13	12.48	27.81	12.85	0.93	13.07	4.25	1.87	12.55
1553417_at	31.55	23.81	7.72	28.14	2.47	33.66	22.68	20.46	9.35	18.86	12.25	14.36	30.38	10.81	25.22	27.91	24.16	18.55	22.13	26.39	15.8	27.6	18.47	21.59	12.77
1553418_a_at	22.01	42.03	3.36	5	24.47	4.17	5.47	2.34	18.48	3.18	26.86	3.01	58.31	3.81	4.87	6.72	18.41	16.52	29.29	18.48	14.16	8.23	5.79	12.22	2.17
1553420_at	5.52	3.28	13.7	9.82	30.11	5.75	1.17	3.32	4.89	12.21	8.94	11.26	8.14	7.83	11.02	31.68	34.43	2.31	3.12	25.21	1.2	15.52	22.49	1.07	8
1553422_s_at	26.69	100.51	36.78	79.41	27	39.4	63.04	87.78	30.78	69.59	209.2	60.92	571.51	168.82	54.37	37.19	12.33	37.99	85.92	128.32	70.02	73.76	117.64	56.03	111.34
1553423_a_at	1.28	0.52	0.24	1.01	1.25	2.32	0.38	4.87	1.88	0.62	0.39	0.69	1	9.29	11.45	17.03	2.11	2.17	1.83	6.65	0.33	0.33	0.45	0.49	13.19
1553424_at	0.97	9.81	12.33	11.34	6.3	6.36	19.82	20.35	4.08	23.31	13.51	16.87	18.96	2.24	9.61	2.25	4.19	1.77	4.54	21.34	3.5	7.85	15.14	3.13	12.9
1553425_at	3.04	3.06	2.68	35.41	31.52	57.34	11.34	26.47	32.84	45.14	4.17	21.41	4.34	19.94	27.15	27.39	41.44	26.05	8.89	18.49	16.11	31.68	7.46	28.52	32.69
1553426_at	118.15	90.66	42.61	93.06	35.22	40.45	81.78	94.05	31.08	49.34	11.67	27.97	60.66	21.76	22.81	34.77	58.51	24.15	115.76	88.33	43.82	25.82	13.16	52.22	77
1553427_at	3.51	3.13	2.16	2.58	4.03	2.9	2.29	3.32	1.7	3.42	2.2	3.87	2.35	1.64	1.61	1.95	3.86	1.97	8.04	2.96	2.2	1.71	4.49	2.52	1.67
1553428_at	7.26	2.88	3.91	13.17	19.98	17.64	20.3	1.74	8.66	10.68	10.6	12.31	2.39	4.53	9.3	10.79	8.44	6.02	49.6	13.09	13.96	3.36	19.82	13.26	6.71
1553429_at	2.77	6.91	12.57	3.82	4.1	8.14	17.69	18.49	6.87	21.69	20.42	30.3	27.68	2.37	20.65	21.67	4.99	4.15	26.24	5.76	2.99	3.19	21.46	3.78	4.38
1553430_a_at	1.12	15.96	2.54	4.03	3.89	29.55	1.28	3.39	3.79	7.36	7.45	1.32	2.51	5.98	7.22	2.88	1.61	2.91	3.95	3.07	46.84	2.99	19.47	3.37	4.18
1553432_s_at	1.42	2.57	8.19	2.5	42.99	1.9	2.38	19.29	1.93	7.36	6.1	16.5	2.78	3.55	18.75	3.31	13.05	20.5	33.12	4	4.63	2.54	17.3	2.11	14.62
1553433_at	13.91	12.82	11.92	13.83	26.92	20.89	9.43	8	4.89	10.12	11.15	17.7	10.64	4.32	11.53	10	1.91	10.29	5.92	22.81	8.1	12.49	8.73	15.45	8.97
1553434_at	1.83	4.93	4.46	9.33	1.99	2.88	6.16	14.67	1.75	3.34	0.57	3.19	1.25	1.52	10.43	12.81	3.11	2.8	2.8	1.78	19.02	10.3	1.34	19.81	10.15
1553435_at	2.37	12.38	1.28	9.08	29.32	18.92	4.43	2.55	1.74	24.63	4.95	23.3	1.9	3.87	0.95	3.38	21.26	1.74	4.22	6.62	1.8	1.27	7.71	5.14	3.39
1553436_at	4.03	7.51	11.56	4.27	16.4	17.33	22.94	1.89	24.49	20.87	21.62	4.46	1.24	4.09	1.6	4.35	17.08	3.25	9.24	2.33	4.24	4.11	6.89	2.9	1.36
1553437_at	12.68	27.48	16.64	33.35	60.77	13.16	6.47	5.25	13.35	4.43	26.4	27.3	30.02	3.42	18.53	33.56	40.99	15.55	26.68	46.56	3.99	5.55	8.54	30.2	9.29
1553438_at	24.64	33.26	17.68	10.21	50.85	36.06	35.67	20.3	22.19	33.13	25.2	39.95	34.28	13.9	51.54	34.49	16.14	38.73	56.05	42.26	47.74	20.44	67.11	36.09	61.09
1553439_at	6.11	4.74	12.81	4.34	2.87	48.64	21.31	2.04	10.77	27.79	17.33	24.64	21.49	11.5	2.71	23.76	24.89	16.43	18.09	28.83	6.58	19.34	21.77	20.12	10.03
1553440_at	108.54	19.87	30.11	36.11	50.24	38.71	35.98	36.86	25.11	32.59	16.09	30.13	24.41	3.67	70.63	19.21	39.4	181.9	12.16	32.46	11.16	18.41	19.9	16.51	86.98
1553441_at	57.56	28.97	14.74	28.26	14.8	7.72	18.18	28.66	36.48	21.06	29.67	41.58	11.21	19.64	1.47	22.59	73.22	23.85	24.01	28.1	36.62	31.71	26.13	52.56	21.53
1553442_a_at	477.26	389.95	206.79	220.5	264.61	121.11	221.01	307.58	411.7	251.06	191.47	236.89	217.03	59.78	143.29	152.56	372.73	94.04	143.13	175.97	196.67	158.33	134.48	100.44	147.14
1553443_at	12.8	20.24	18.14	28.7	6.66	20	2.69	2.01	9.71	10.96	17.42	5.3	37.17	1.37	9.17	11.33	19.5	12.14	45.61	16.15	26.26	34.5	47.77	7.67	12.34
1553444_a_at	7.37	7.9	4.25	10.36	31.45	5.75	10.16	5.27	5.84	5.58	27.8	3.82	5.28	2.94	8.97	5.21	9.83	12.08	6.48	11.74	18.11	18.5	10.55	5.1	9.95
1553446_at	2.64	3.42	0.42	7.13	1.55	2.94	14.99	18.09	7.79	3.43	11.74	16.45	11.21	0.82	2.68	19.54	17.38	15.78	3.73	9.91	9.53	27.67	18.71	8.92	2.44
1553447_at	1.67	7.4	5.4	2.84	33.25	4.84	7.52	19.41	1.5	1.4	12.66	32.15	3.42	2.59	2.23	3.32	23.92	12.76	12.91	14.19	13.26	3.47	3.23	7	2.06
1553448_at	1.58	1.43	0.6	1.1	1.75	1.05	1.06	0.89	0.63	1.69	3	1.26	10.17	0.68	0.7	1.54	1.64	0.74	1.73	1.5	2.1	1.62	2.27	1.07	2.19
1553449_at	13.98	29.07	14.97	11.95	45.51	27.24	9.31	22.04	0.67	13.56	32.53	22.54	39.52	22.28	12.31	16.29	30.79	18.1	37.78	18.93	17.77	0.94	23.33	19.22	2.25
1553450_s_at	3.35	9.81	5.16	4.32	6.43	38.89	3.45	24.44	15.76	4.46	26.67	27.14	13.46	2.74	10.94	21.45	7.7	2.68	41.73	31.41	25.15	13.87	35.34	12.94	18.73
1553451_at	0.66	1.11	3.6	5.25	3.73	4.9	1.16	6.17	1.4	4.86	1.82	4.15	3.03	11.45	1.59	4.04	4.68	12.38	1.22	1.7	2.78	14.11	1.38	1.5	5.68
1553452_at	12.11	15.98	14.21	22.5	22.34	4.31	14.81	14.13	23.91	9.99	15.11	18.79	3.72	5.01	14.77	13.65	17.24	15.16	11.97	10.82	15.44	13.76	17.44	10.91	2.21
1553453_at	27.81	9.49	11.48	24.02	21.58	29.86	23.18	37.49	14.36	17.9	22.1	30.48	54.86	13.92	12.46	44.12	15.39	18.05	57.98	41.96	23.39	22.2	11.43	39.53	11.1
1553454_at	5.53	5.45	5.59	7.5	4.89	13.69	15.67	10.09	11.65	1.68	0.94	10.81	5.58	1.32	14.82	15.63	4.58	9.42	4.8	8.82	8.85	2.61	9.64	2.02	1.55
1553456_at	23.86	18.46	19.61	13.25	18.05	20.43	23.31	4.07	19.99	22.11	22.27	1.06	30.52	1.41	10.63	2.34	30.31	30.43	19.99	19.43	9.98	8.73	9.12	17.95	27.12
1553457_at	1.65	8.23	7.81	3.02	23.3	9.01	2.69	3.69	4.19	7.39	2.16	8.23	3.84	2.01	1.99	5.54	5.24	2.96	26.09	2.47	44.35	2.38	3.74	1.74	2.14
1553458_at	17.29	2.73	1.6	6.46	8.19	52.23	22.52	20.3	8.35	43.63	22.23	28.06	1.46	7.53	47.13	53.92	30.7	28.55	9.34	24.1	20.09	19.71	46.33	38.31	50.32
1553459_at	2.56	11.4	2.7	17.88	4.6	3.92	3.81	3.85	1.1	15.3	2.69	15.1	2.49	1.31	25.66	2.97	1.64	2.76	39.17	3.3	2.94	9.5	2.82	4.54	3.35
1553460_at	2.62	1.7	16.5	2.72	5.64	4.39	1.9	1.7	1.58	4.48	2.23	2.73	3.23	1.15	1.9	1.4	1.88	3.9	5.3	4.54	3.51	1.72	3.14	1.74	1.4
1553461_at	7.57	18.77	3.06	14.17	32.43	32.97	1.49	13.29	4.1	5.74	3.51	2.49	5.41	3.86	2.86	23.14	29.92	6.67	3.14	8.56	22.5	3.7	29.13	2.06	11.29
1553462_at	6.63	6.44	1.4	6.32	32.77	12.01	10.34	19.4	8.5	2.33	2.95	7.81	11.89	14.59	6.03	17.7	1.25	0.76	13.53	2.87	4.45	1.42	12.96	12.28	2.28
1553464_at	16.71	6.26	5.22	7.44	11.5	29.71	19.63	5.05	6.23	5.95	10.45	6.17	43.28	4.81	28.2	14.9	7.95	11.29	13.82	8.72	6.37	7.14	8.37	3.04	6.13
1553465_a_at	2.36	2.39	1.36	4.08	8.39	4.75	0.76	8.7	2.99	20.59	3.57	42.14	3.8	21.67	18.32	2.24	1.54	18.44	7.38	1.31	2.23	17	8.69	12.97	8.59
1553466_at	29.85	15.67	15.3	35.64	26.67	37.32	29.67	23.63	12.9	10.27	23.77	16.21	34.46	11.63	46.47	17.53	29.02	30.52	51.11	45.36	45.67	22.36	28.95	35.65	20.65
1553467_at	2.45	2.37	2.59	2.73	6.76	9.96	7.17	0.61	5.21	13.38	8.15	5.36	21.69	0.59	15.86	2.66	31.76	17.13	10.21	8.68	14.14	0.62	27.22	17.35	0.85
1553468_at	1.45	4.44	2.17	3.08	16.08	10.67	1.78	24.41	2.41	1.86	2.28	6.74	2.88	16.41	8.12	3.5	1.39	5.57	2.58	2.8	15.75	2.34	3.51	14.47	4.03
1553470_at	1.39	14.76	8.69	17.73	22.14	30.71	6.42	3.68	35.68	3.7	7.75	22.39	1.76	8.08	14.67	12.27	21.44	12.7	17.53	7.49	1.07	6.38	14.58	2.13	23.24
1553471_at	10.74	20.18	4.58	22.26	4.63	24	16.03	5.21	17.39	18.14	12.61	2.6	16.64	9.22	8.64	2.39	23.96	7.89	21.12	9.12	22.88	2.62	5.56	12.25	0.59
1553472_at	1.13	18.91	1.81	29.05	15.44	49.4	16.4	18.35	3.92	20.4	22.73	12.61	5	0.82	3.05	41.83	27.55	8.29	11.42	18.81	9.34	9.39	20.28	14.29	15.98
1553474_at	8.89	13.53	6.33	3.26	1.35	1.73	0.69	1.51	0.82	1.02	4.77	1.1	0.72	0.53	1.01	4.89	14.42	0.49	0.99	3.47	1.1	1.23	1.34	1.3	2.64
1553475_at	15.43	16.76	7.84	5.45	20.27	3.82	2.18	4.69	4.62	8.9	15.22	2.23	17.74	2.56	9.61	16.8	4.89	11.48	11.76	13.03	3.52	4.47	5.29	3.06	7.02
1553478_at	11.15	3.06	2.22	6.92	7.76	3.4	11.24	4	8.63	8.08	3.58	2.84	8.39	3.96	6	7.2	3.26	4.78	40.79	19.64	11.18	17.81	6.1	6.66	2.16
1553479_at	34.28	80.07	48.13	72.96	68.67	106.92	74.48	85.98	68.29	51.33	180.71	63.19	179.06	64.73	49.59	52.55	50.48	53.45	100.23	74.07	78.54	96.63	121.36	53.98	114.32
1553482_at	0.52	0.92	9	1.41	2.81	4.38	0.5	1.73	1.19	0.79	1.25	1.82	1.88	0.87	2.54	1.49	1.64	1.43	4.08	0.73	6.01	1.63	4.56	0.36	9.75
1553483_at	25.43	7.28	4.95	24.61	4.8	24.7	10.43	36.27	2.35	7.87	8.84	16.88	33.17	26.5	23.22	1.9	26.76	9.8	24.24	6.59	21.21	32.48	37.98	8.89	17.21
1553484_at	0.67	1.99	5.5	6.59	2.27	15.58	11.61	15.61	0.84	13.56	21.1	10.96	3.36	0.43	1.46	15.36	12.21	7.34	37.83	7.07	7.62	1.45	10.07	15.5	18.19
1553485_at	6.38	10.55	2.48	2.14	1.49	11	2.83	10.4	1.9	1.78	1.53	20.93	19.75	2.28	19.43	24.63	19.67	22.89	12.64	1.7	23.57	2.41	7.98	25.36	16.06
1553486_a_at	1	0.93	0.57	2.57	10.78	2.43	5.85	2.74	1.8	4.2	0.65	8.81	13.56	13.24	11.8	16.23	10.71	2.68	29.27	11.91	9.04	7.36	15.8	1.98	1.14
1553488_at	1.49	2.57	2.38	3.29	4.29	3.73	20.13	2.35	4.63	20.58	3.62	1.27	2.59	3.06	3.56	5.04	7.08	2.01	2.46	2.12	13.25	2.87	2.26	4.93	1.26
1553489_a_at	1.33	1.12	1.43	2.29	8.82	2.94	2.32	1.09	3.82	1.48	4.49	2.51	3.39	2.38	3.78	1.84	3.08	1.41	6.37	2.09	2.12	2.55	1.21	1.56	3.03
1553491_at	20.47	21.82	8.22	17.25	34.67	30.56	14.11	2.4	3	17.04	27.15	17.32	21.97	4.23	21.03	17.66	38.11	29.02	16.29	16.92	18.68	11.3	41.32	12.17	19.32
1553492_a_at	2.92	6.9	12.27	13.64	24.9	11.24	7.19	11.26	2.78	4.35	6.68	19.32	4.82	1.05	8.31	11.21	4.86	0.7	28.85	0.99	1.31	4.48	28.65	6.96	15.73
1553493_a_at	47.96	24.45	11.09	33.7	38.09	64.13	4.26	36.24	17.33	40.83	25.9	16.59	19.79	23.14	21.08	22.2	11.79	45.99	42.06	27.03	34.87	30.67	42.66	28.44	21.62
1553494_at	19.75	1.36	11.56	1.81	1.55	1.36	8.18	21.37	4.08	0.47	0.56	1.37	12.91	11.35	16.43	20.51	27	18.35	18.01	1.69	6.62	17.97	12.58	11.2	21.9
1553497_at	3.18	2.58	1.49	4.73	1.28	2.48	0.47	1.84	0.83	2.55	1.97	2.95	1.84	2.63	2.12	2.23	2.8	2.75	1.89	11.7	3.03	3.54	2.71	6.33	5.22
1553498_at	9.75	14.21	10.32	14.12	28.77	4.35	7.6	20.99	5.2	15.04	1.55	11.15	35.32	1.76	30.15	39.09	9	25.55	4.85	2.82	15.33	9.04	37.62	13.01	12.24
1553499_s_at	19.54	20.67	3.39	25.04	56.35	47.87	13.49	30.3	6.71	29.27	11.37	41.49	43.77	8.07	19.67	43.8	19.64	37.31	36.88	41.09	54.91	30.06	76.52	36.11	22
1553500_at	3.49	9.46	6.53	3.69	14.11	2.69	1.49	3.5	10.79	5.05	20.78	1.25	14.02	0.69	2.09	5.58	17.46	24.9	11.57	1.24	4.94	2.41	2.16	1.54	22.56
1553502_a_at	22.42	36.49	29.82	29.92	34.49	41.9	19.36	25.83	9.85	43.4	20.86	25.83	32.98	5.55	36.79	13.75	54.63	22.36	47	30.29	47.78	44.38	1.83	35.98	2.32
1553504_at	11.75	5.62	6.14	22.33	34.26	29.28	8.91	6.4	1.72	15.26	11.04	22.83	34.97	14.14	13.93	17.71	23.74	11.21	19.02	14.16	27.46	6.26	24.13	18.18	11.66
1553505_at	21.52	16.88	7.09	29.27	15.44	56.87	4.15	15.21	19.9	7.15	33.57	3.89	5.53	41.29	48.02	38.8	12.62	19.65	52.71	27.67	31.53	72.11	30.87	40.19	1.35
1553506_at	12.02	14.7	7.22	12.2	2.14	9.1	14.21	22.83	4.8	22.34	24.39	3.35	21.65	3.65	12.67	9.85	2.45	16.76	9.54	18.73	20.47	12.7	9.32	8.47	13.07
1553507_a_at	43.61	31.18	13.27	27.12	8.04	19.08	29.42	19.61	9.5	27.18	11.9	28.99	39.34	4.76	31.09	39.1	15.51	3.69	21.31	40.55	17.34	11.06	29.2	38.19	28.87
1553508_at	1.19	16.37	7.51	2.87	7.77	23.75	0.73	12.58	2.67	1.47	8.99	8.56	6.18	14.79	13.2	20.86	6.88	10	1.86	2.38	1.87	2	1.26	5.94	3.69
1553510_s_at	113.62	128.05	101.88	193.6	61.89	84.25	162.63	103.42	120.2	184.38	91.49	118.16	140.95	93.17	92.53	82.33	127.22	113.19	60.2	113.83	99.55	102.93	77.45	97.08	126.91
1553511_at	22.9	17.6	9.18	55.96	19.74	38.96	27.62	28.48	5.26	41.56	43.08	30.27	27.74	6.64	31.29	16.37	19.58	6.18	21.76	24.97	5.85	25.49	6.48	33.83	30.1
1553512_at	32.1	9.46	24.78	7.08	27.94	10.08	6.16	15.2	7.58	14.47	14.45	8.89	3.55	1.91	2.58	19.47	1.82	10.68	34.08	29.12	14.99	19.17	56.27	9.31	22.04
1553513_at	2.92	0.75	10.78	12.38	2.94	5.56	2.55	1.87	0.96	9.27	2.02	2.87	1.77	1.15	5.96	25.41	5.76	8.6	43.58	1.69	0.45	10.87	1.09	15.07	4.69
1553514_a_at	18.84	36.38	10.31	18.38	31.62	48.75	8.07	45.21	13.71	17.52	15.16	14.5	24.51	8.61	14.51	25.81	36.23	20.24	19.66	13.69	11.03	3.01	7.06	3.73	23.74
1553515_at	6.54	5.41	4.7	20.15	21.97	20.32	2.03	4.71	11.71	19.72	15.2	40.17	43.74	16.46	18.04	5.45	14.07	19.95	31.41	7.85	12.28	27.73	11.4	2.92	19
1553517_at	2.65	2.19	3.06	4.34	4.03	4.7	2.15	1.98	0.94	4.16	2.24	2.52	1.56	1.87	1.12	1.57	2.69	1.58	2.36	2.93	3.45	1.76	2.25	3.86	6.48
1553518_at	2.47	6.1	12.93	8.2	2.77	6.13	2.53	2.8	3.2	2.49	11.48	5.83	10.44	12.2	5.02	3.28	3.5	13.5	10.42	11.8	9.46	4.96	5.32	19.17	17.69
1553519_at	0.5	7.55	6.59	1.14	0.63	7.21	0.85	1.94	0.67	1.44	1.19	2.67	3.55	1.88	5.25	1.29	2.58	0.74	1.93	0.94	0.69	1.24	0.61	11.43	1.41
1553521_at	7.41	3.18	1.77	4.49	3.45	31.06	2.04	0.74	1.61	2.47	1.55	2.28	21.98	1.15	1.84	12.33	19.91	5.51	18.49	22.78	3.2	8.09	2.76	2.01	11.58
1553523_at	15.25	20.56	4.19	22.7	38.87	15.04	16.26	4.38	18.8	13.68	4.44	3.02	15.75	12.03	18.21	22.8	28.94	11.05	5.6	6.19	28.33	7.4	13.74	7.55	10.23
1553524_at	19.75	16.99	3.29	6.52	1.77	24.36	7.93	6.14	3.84	9.92	25.85	9.54	15.81	6.94	13	4.47	13.21	15.1	11.82	5.41	17.89	1.62	9.87	0.84	11.17
1553525_at	1.43	2.43	1.37	10.7	3.21	9.08	3.71	2.92	4.85	1.72	20.41	17.09	4.81	1.49	19.86	35.4	13.43	23.84	11.1	6.14	2.37	11.17	13.82	3.56	6.28
1553526_at	7.25	3.47	9.79	6.48	6.76	24.89	5.23	7.58	1.95	14.26	5.2	48.92	19.96	5.5	6.47	30.97	10.62	9.61	5.83	12.88	20.62	2.42	4.38	2.67	6.8
1553527_at	2.83	6.69	6.48	27.14	2.07	16.56	27.06	7.01	14.93	13.73	9.74	15.21	11.81	7.97	12.67	1.76	24.19	21.27	25.59	2.44	1.38	16.11	20.17	33	6.74
1553528_a_at	40.96	52.4	44.85	43.96	35.5	46.57	54.84	43.94	32.49	62.13	86.88	43.9	46.31	64.11	50.6	75.18	75.08	47.12	48.57	53.97	54.03	48.42	67.78	58.62	48.07
1553529_at	1.61	7.67	1.59	1.68	28.91	38.59	11.59	1.53	2.28	21.3	1.48	4.97	4.88	15.4	1.84	13.36	3.67	10.51	7.75	18.43	20.01	11.4	5.24	2.21	12.04
1553530_a_at	516.59	418.97	515.67	307.2	278.36	364.65	354.61	271.62	326.53	415.33	321.3	439.7	230.78	308.36	383.07	324.54	415.2	199.85	306.09	330.31	390.7	378.6	632.81	238.52	297.58
1553531_at	2.44	3.24	15.33	29.91	47.18	17.34	4.67	2.18	2.61	23.34	1.13	10.97	16.24	15.95	16.6	2.52	2.14	8.52	33.24	25.09	8.49	21.22	31.77	3.44	25.04
1553532_a_at	21.51	5.66	3.29	4.01	15.06	6.02	15.78	11.61	4.98	4.32	5.02	24.92	17.51	3.42	15.85	24.96	5.88	3.71	57.32	23.88	6.48	2.5	5.65	6.01	14.45
1553533_at	27.6	23.56	18.65	26.18	29.57	49.22	15.63	15.06	33.05	37.73	52.52	29.27	15	16.86	19.33	24.32	23.34	22.36	38.54	13.76	27.04	38.01	26.84	24.47	9.28
1553534_at	13.68	17.47	5.09	13.04	28.03	24.8	14.09	18.56	15.37	16.79	12.99	19.86	20.29	4.77	14.43	14.6	18.44	26.43	46.59	31.07	23.94	14.41	24.2	13.9	13.16
1553535_a_at	115.48	174.62	151.4	112.25	196.33	121.19	193.86	176.97	208.41	257.7	149.51	203.58	299.1	138.85	188.78	169.03	223.76	82.91	192.99	157.08	292.28	266.86	195.08	142.94	132.9
1553536_at	24.37	32.37	12.58	19.38	24.45	22.28	16.95	29.95	15.93	25.83	28.44	23.85	8.55	19.49	19.07	36.48	29.74	16.12	1.08	10.67	20.32	10.92	15.46	17.5	8.45
1553537_at	1.99	0.75	0.72	1.36	1.18	4.48	1.47	0.78	0.96	4.19	2.16	0.81	1.49	1.19	1.59	1.07	3.44	1.41	1.58	3.57	1.43	2.5	3.81	1.08	2.18
1553538_s_at	15953.5	14594.6	15717	15268.9	28505.5	24344.3	14667.3	21144.7	19486.6	19518.3	17682	16922.7	16803.3	14958	19932.5	20489.8	15896.1	14915.5	33482	18130.2	22484.8	17296.3	21843.9	19281.6	24620
1553539_at	1.79	3.37	2.22	17.76	10.34	22.09	15.59	3.91	2.89	3.79	2.25	17.02	3.09	1.81	3.25	4.97	7.72	6.65	14.25	7.55	3.63	5.5	5.4	3.82	6.13
1553540_a_at	18.99	33.48	24.81	54.52	64.13	8.28	25.56	3.94	40	47.59	28.68	43.44	5.75	10.96	26.02	8.57	23.65	3.03	7.89	29.1	28.08	30.75	69.48	27.77	64.22
1553541_at	9.96	30.24	11.67	15.33	39.57	23.33	2.56	0.6	1.44	22.31	1.09	10.68	24.39	19.15	15.26	24.95	2.5	18.85	6.38	9.7	10.32	25.07	10.37	33.37	3.76
1553542_at	47.81	35.55	23.31	28.21	45.08	60.34	13.22	25.21	38.65	30.44	25.8	25.65	37.64	12.84	30.92	33.65	10.35	12.11	50.58	52.64	28.76	4.41	33.54	25.31	37.76
1553544_at	26.79	2.92	11.76	1.66	6.84	26.76	7.18	2.86	8.76	7.57	2.38	6.85	3.24	4.57	1.8	12.22	2.92	2.63	23.2	7.03	24.72	22.91	4.26	5.34	6.52
1553545_at	0.81	0.97	2.45	7.34	2.28	1.73	0.85	1.01	0.89	1.41	1.63	4.37	1.17	1.28	1.12	1.43	1.78	0.93	2.98	1.24	1.22	1.46	1.1	0.95	10.61
1553546_at	0.3	0.33	2.88	0.28	6.56	8.5	0.26	14.22	0.37	2.45	0.56	16.39	1.61	4.81	0.37	0.54	2.86	0.92	7.23	0.63	4.49	2.21	0.51	0.35	6.42
1553547_at	8.03	11.57	12.25	20.81	7.1	19.36	11.89	2.2	19.71	14.88	7.17	27.79	13.14	9.88	6.27	16.21	18.92	15.68	9.77	22.16	9.08	9.5	3.85	28.81	14.33
1553549_at	8.3	10.07	23.34	29.69	15.26	31.31	15.1	11.72	19.25	13.56	1.77	6.05	3.06	1.78	3.31	3.87	5.16	9.41	1.59	4.28	1.04	3.01	4.86	10.97	3.15
1553550_at	3.47	1.62	2.61	3.66	2.44	2.82	4.54	3.64	2.99	6.86	3.7	37.61	3.42	1.71	3.52	14.55	11.75	2.47	12.82	3.6	6.13	4.67	4.69	3.18	1.75
1553551_s_at	14413.2	13629.9	13359.6	12728.1	26126.6	21009.9	12130.7	18009.3	17160.5	16327.2	17234.7	16248.7	16196.1	14886	19184.9	17258.4	14776	11535.6	32150.4	13711.4	21344.2	16088.7	21448	16780.2	22305.1
1553552_at	9.94	9.62	2.35	18.16	12.85	5.62	23.46	30.25	11.83	4.14	19.22	12.46	14.15	13.83	23.45	17.58	26.48	5.04	6.4	1.94	30.62	11.3	4.28	2.63	18.99
1553553_at	3.35	8.03	15.87	10.67	7.28	19.39	26.35	19.69	1.73	22.43	12.64	2.54	2.01	18.5	23.17	22.23	4.29	18.47	31.83	14.86	18.86	8.28	2.58	5.48	5.46
1553555_at	2.98	9.95	3.97	39.91	5.86	9.75	17.16	7.4	4.49	20.51	3.67	18.83	4.8	3.62	4.06	12.95	3.31	13.32	48.16	6.19	29.36	3.43	54.3	52.63	2.29
1553556_at	3.57	6.49	7.84	17.41	11.36	38.99	14.46	18.19	8.08	21.82	15.6	18.01	2.88	10.35	14.23	1.19	7.29	10.69	41.33	6.57	21.27	16.86	4.53	4.94	8.52
1553558_at	4.17	6.27	2.18	11.39	22.82	12.17	6.43	1.46	0.7	12.56	10.14	5.31	1.18	10.53	8.17	15.1	2	5.18	2.64	11.9	4.05	1.51	12.85	4.19	22.3
1553559_at	22.23	35.21	24.34	25.38	17.2	18.65	19.14	12.31	8.65	18.71	4.06	28.24	21.69	5.31	8.46	31.99	3.5	29.62	27.08	38.08	19.73	6.23	32.26	39.25	25.96
1553560_at	2.65	1.32	4.22	2.45	1.42	5.86	2.75	13.73	2.04	13.1	17.23	14.28	14.47	9.38	1.15	2.88	2.11	3.41	7.68	5.35	4.95	9.55	14.64	16.19	3.5
1553561_at	12.35	9.01	5.59	12.71	0.96	14.21	1.7	18.89	14.46	14.66	18.47	12.24	26.52	14.03	9.88	23.08	3.63	10.84	31.99	10.44	7.37	4.43	24.22	7.37	24.69
1553562_at	13.39	0.86	22.14	39.53	50.39	13.32	2.28	13.24	22.71	10.71	17.02	21.77	10.71	1.02	17.88	19.78	34.21	19.01	2.98	21.19	4.92	2.94	41.76	21.72	6.6
1553564_at	12.06	24.65	27.13	17.48	2.35	18.64	35.73	29.49	27.55	2.4	20.33	38.73	21.64	6.56	15.84	7.89	12.34	21.88	27.98	23.4	8.72	26.32	4.41	6.13	11.73
1553565_s_at	14.35	17.17	30.5	4.58	27.69	3.99	16.24	9.79	30.13	21.85	27.46	19.83	31.86	1.22	17.51	3.29	5.5	10.98	3.98	20.89	41.74	31.62	2.2	2.9	15.2
1553566_at	29.09	29.79	19.01	18.87	8.8	11.8	38.61	37.38	23.51	23.61	6.35	16.44	57.54	26.68	5.34	36.14	10.24	10.34	33.62	14.6	4.88	25.21	10.9	14.09	30.7
1553567_s_at	11455.8	12582.3	12153.2	11145.3	23268.1	19566.1	10620.2	16619.7	14426.5	16074.2	15149.1	15561.5	12359.2	11475.2	17527.7	16931.4	12104.2	10754.1	24751.2	12258.6	17715.5	14720	17388.5	16493.2	17357
1553568_a_at	22.62	27.91	12.87	32.64	20.8	42.9	29.9	17.29	16.03	47.82	51.14	40.91	52.83	2.84	2.98	41.04	15.08	27.31	45.21	13	46.16	2.75	26.22	42.59	9.91
1553569_at	16099.3	14190.8	15001.4	15321.5	28950.5	23248.4	14374.3	21327	19241	19053.8	19146.3	19233.4	17534	15603.3	20170.8	19877	15763.3	14754.7	34007.6	17317.6	22706	17833.2	23313.8	19484.9	24353.6
1553570_x_at	15831.4	14208.4	15651.6	15189.8	29683.7	24204.8	14322.4	21414	19883.7	19001.1	19157.7	18900.2	17643.6	16089.6	20801.5	19846.1	16670	14672.2	33857.3	17356.9	22141.2	18004.6	23713.5	19729.4	23784.1
1553572_a_at	8.34	34.98	29.95	24.97	5.05	8.1	16.49	24.88	5.51	12.08	3.83	6.44	7.03	9.11	36.12	4.75	24.53	18.28	11.33	27.52	24.1	11.47	22.11	26.96	25.39
1553573_s_at	1.08	1.03	0.79	2.76	4.14	2.6	4.87	3.93	14.08	3.78	0.86	1.89	1.21	1.89	25.3	3.42	1.99	2.17	4.12	11.71	1.33	8.59	2.1	7.7	2.33
1553574_at	8.72	3.69	9.33	17.07	1.57	11.46	1.21	1.11	0.61	10.92	30.86	0.61	2.21	8.07	14.23	17.23	26.08	0.73	5.53	7.32	15.7	12.85	2.14	15.19	10.55
1553575_at	1018.42	1287.87	664.4	166.42	397.05	1281.54	388.06	356.29	454.21	413.83	1052.47	782.13	946.67	239.76	761.09	640.86	553.65	751.96	1266.53	1396.41	955.1	634.03	1304.83	691.34	2326.69
1553579_a_at	3.17	0.58	2.91	8.83	7.86	1	3.63	3.46	2.14	7.71	0.83	1.28	10.85	1.58	0.73	2.21	1.78	9.13	22.19	2.91	12.96	12.7	13.05	14.79	6.82
1553581_s_at	111.19	159.05	196.49	300.98	170.54	135.32	99.01	100.65	116.78	184.46	198.14	203.85	121.33	130.39	180.77	151.17	148.4	140.53	192.65	182.55	149.91	134.54	176.65	137.71	109.4
1553582_a_at	0.76	11.99	2.52	23.12	12.67	12.87	22.51	15	2.62	15.32	8	9.56	22.68	9.56	15.92	6.86	2.56	1.72	6.03	26.59	10.13	2.66	11.98	11.11	0.75
1553583_a_at	17.78	41.32	17.25	36.78	49.84	10.66	36.92	11.97	26.43	47.7	33.19	32.03	41.81	8.92	20.95	53.32	32.77	24.37	26.18	31.71	42.77	35.56	45.38	23.4	6.08
1553584_at	37.22	5.2	4.57	15	10.78	9.35	6.94	5.36	5.77	4.42	2.82	19.36	4.07	18.03	12.29	22.91	8.99	16.27	4.49	7.88	6.96	11.97	5.29	6.45	5.19
1553585_a_at	8.24	3.28	9.37	7.17	9.29	22.93	11.32	14.91	17.65	3.53	12.32	4.22	1.18	4.91	6.02	13.82	1.23	23.48	20.99	1.7	24.33	16.31	1.21	6.92	12.03
1553586_at	8.71	6.8	5.49	26.37	26.92	19.4	7.84	6.9	4.29	16.39	4.9	27.39	18.9	9.85	20.47	4.14	11.34	13.7	9.08	4.05	22.33	9.86	8.93	10.68	5.43
1553587_a_at	129.42	167.1	185.09	133.39	144.33	82.01	145.48	104.43	150.26	147.2	117.62	116.58	134.93	202.38	87.32	102.33	127.61	67.7	47.7	168.86	119.23	142.1	199.09	144.86	105.44
1553588_at	15811.2	13099.8	15669.8	17229.3	30651.3	21412.8	15477.5	24070.4	19707.2	18893.2	19287	19051	19035.2	15843	17837.7	22172.9	17635.5	15645.5	34535.1	19575.6	24039.5	16979	23129.5	20933.5	27730.1
1553589_a_at	7.07	2.13	10.66	18.11	50.17	7.65	13.1	39.36	12.07	22.62	1.19	21.16	22.25	9.77	13.56	24.83	23.66	10.11	2.07	2.06	15.62	2.51	22.63	5.31	15.77
1553590_at	6.2	5.74	4.68	7.58	17.22	38.52	20.43	3.79	13.5	5.29	4.63	7.34	6.06	3.54	14.12	9.29	5.1	10.66	41.8	5.09	3.51	28.5	26.32	6.11	17.14
1553591_at	6.88	4.76	3.54	3.22	17.28	40.24	2.28	1.44	42.35	5.43	6.05	19.21	6.79	1.84	16.02	8.08	21.2	14.23	5.62	7.14	11.76	4.33	5.34	34.05	4.01
1553592_x_at	46.43	4.94	12.47	20.19	29.71	7.34	15.76	23.82	5.6	2.37	25.18	10.11	4.1	13.69	17.05	9.3	8.54	4.04	52.08	7.87	29.13	23.74	22.4	4.86	26.2
1553593_a_at	0.89	11.56	7.56	11.04	2.97	30.81	2.25	3.3	14.98	5.98	7.43	10.39	12.41	1.88	6.99	2.47	2.42	1.81	25.17	3.03	3.81	15.76	21.16	4.15	1.21
1553594_a_at	63.02	75.92	47.27	115.58	69.41	145.7	75.32	101.02	89.58	106.56	60.85	94.86	101.15	41.48	97.02	85.43	79.79	84.22	174.72	97.48	114.9	59.62	112.19	64.11	57.74
1553599_a_at	33.52	7.69	17.77	42.36	22.94	28.06	24.45	3.34	20.3	10.97	63.27	22.82	3.97	17.47	15.07	28.03	3.25	21.4	36.05	28.27	24.7	14.23	39.02	42.46	26.71
1553600_at	27.37	18.6	17.8	24.38	18.37	35.52	15.67	19.94	26.21	30.44	11.13	31.22	5.71	16.04	90.93	25.29	95.93	32.15	25.59	41.19	41.74	2.59	48.05	13.86	6.55
1553601_a_at	60.04	31.78	22.81	25.24	97.87	66.51	36.5	59.9	38.47	16.47	4.45	20.94	24.36	3.38	121.44	64.25	146.18	54.22	49.56	37.73	58.41	32.24	20.85	19.51	32.85
1553602_at	14.98	7.83	5.6	24.54	3.37	3.76	3.38	16.68	9.62	14.87	9.92	2.7	29.83	2.12	6.97	9.68	21.79	4.12	28.78	26.96	3.29	8.02	4.65	11.74	15.38
1553603_s_at	38.26	42.4	51.49	28.07	27.85	43.29	65.36	44.58	26.65	17.57	85.15	50.37	68.97	31.67	45.32	52.67	44.84	36.36	17.15	52.04	35.85	38.67	52.27	40.26	25.7
1553604_at	9.95	2.48	0.28	6.6	4.34	0.24	5.3	9.98	3.17	9.4	0.24	1.67	2.65	6.1	9.13	0.2	12.44	4.29	0.4	4.06	0.46	3.83	1.15	4.21	17.88
1553605_a_at	0.47	6.7	0.33	1.85	20.64	13.64	1.31	5.41	0.86	8.68	0.25	15.05	1.03	0.82	19.89	4.13	5.45	0.13	2.52	0.43	10.14	2.03	7.75	0.28	1.07
1553607_at	0.55	0.92	7.37	0.87	10.08	4.77	7.62	6.76	0.24	6.13	7.11	6.4	0.59	0.77	3.43	5.03	21.88	10.21	7.69	6.54	5.51	0.69	12.65	0.83	0.55
1553608_a_at	7.52	9.84	3.98	7.64	3.41	14.04	16.16	5.36	8.96	11.95	8.99	1.85	6.19	9.78	17.56	14.6	0.92	5.86	25.4	5.77	0.84	11.61	0.71	10.81	18.69
1553611_s_at	44.54	54.56	42.36	4.48	25.75	42.5	63.06	61.29	43.06	33.92	42.37	38.57	71.96	34	31.99	54.14	47.04	56.43	71.38	3.66	48.61	48.3	34.76	25.45	51.02
1553612_at	39.56	50.73	48.3	78.67	72.56	28	47.09	63.63	45.48	43.96	72.28	61.31	24.99	36.02	41.87	41.21	43.02	32.52	109.19	54.22	39.97	24.2	66.51	57.38	78.65
1553613_s_at	353.42	147.08	163.22	66.82	541.84	196.17	113.05	99.5	100.11	220.48	261.08	126.54	106.81	250.96	199.07	341.28	203.97	114.7	290.75	139.55	260.41	181.34	582.9	278.25	117.44
1553614_a_at	7.54	3.62	9.92	11.54	2.07	20	1.42	10.1	18.18	1.27	13.86	8.65	1.37	1.18	3.87	9.11	2.49	11.08	4.19	8.47	19.51	6.57	1.82	26.8	7.94
1553618_at	1.68	18.55	1.96	5.54	2.09	17.23	2.06	1.93	2.34	10.03	13.15	26.46	1.43	10.88	3.75	1.67	19.44	14.79	13.78	8.12	1.33	1.25	3.37	1.8	6.28
1553619_a_at	12.98	0.95	3.92	7.15	13.31	29.01	2.15	10.33	11.84	4.85	23.02	27.03	11.05	7.23	8.17	24.44	9.65	3.08	69.11	15.6	4.63	3.2	10.5	3.57	1.75
1553620_at	0.69	2.81	0.72	3.2	0.93	1.65	0.43	0.72	2.57	1.48	0.52	0.9	3.17	1.06	32.03	4.39	8.97	1.3	2.77	15.74	1.24	0.49	3.21	1.23	1.24
1553622_a_at	8.01	1.37	0.73	7.02	16.73	1.25	11.41	1.54	1.91	1.15	9.27	1.87	4.75	10.84	14.04	20.29	15.59	0.53	1.65	8.95	0.58	16.51	12.51	3.3	5.24
1553623_at	2.33	6.35	2.51	2.05	3.68	6.93	6.31	12.44	1.83	3.91	3.31	3.92	8.6	1.31	4.08	11.3	1.47	21.09	4.28	28.37	32.54	2.2	19.08	15.21	2.56
1553625_at	5.98	15.92	12.46	12.99	0.31	19.81	3.75	0.85	7.35	6.52	0.34	7.91	7.33	0.15	4.71	15.97	1.57	1.91	0.95	8.83	9.24	8.84	6.67	8.92	4.75
1553626_a_at	3.1	13.79	13.14	18.56	0.91	9.08	5.81	6.22	22.86	5.84	2.85	18.15	14.7	3.19	7.32	26.59	22.04	9.6	8.75	27.4	13.26	8.72	2.71	12.24	17.5
1553627_s_at	7.32	5.68	2.87	14.53	22.72	2.38	1.79	1.13	1.36	1.73	1	21.49	7.03	1.19	8.93	2.29	2.52	7.35	11.79	14.02	11.95	0.97	2.28	12.52	20.79
1553629_a_at	1.44	1.42	1.75	2.97	7.18	5.87	4.14	1.6	1.87	1.59	1.26	3.87	2.12	1.16	1.91	1.95	3.1	1.31	2.26	1.9	3.03	1.11	2.29	2.46	1.32
1553630_at	24.13	33.97	26.07	3.25	38.78	24.69	14.76	21.52	20.75	1.3	20.95	1.39	15.79	15.23	18.71	12.91	3.36	25.87	3.72	19.25	6.06	4.91	2.93	2.38	18.3
1553633_s_at	42.52	14.64	19.84	38.42	29.24	38.11	13.87	14.31	12.35	23.41	14	33.72	34.05	6.74	27.6	50.42	35.52	15.15	25.1	54.58	19.36	19.5	21.39	3.14	25.63
1553634_a_at	18.09	20.28	1.39	18.33	63.4	3.98	14.9	2.67	9.35	4.32	6.95	19.49	31.74	10.32	15.54	13.93	4.46	10.54	12.79	4.34	23.55	23.66	8.46	5.42	4.31
1553635_s_at	21.47	30.38	30.71	33.23	37.9	25.4	32.63	37.54	30.75	22.52	21.2	21.01	90.59	33.25	47.4	30.22	41.65	34.73	27.6	60.87	40.2	27.09	15.29	29.82	25.07
1553636_at	1.51	0.56	0.73	0.9	1.6	2.58	1.6	0.98	0.85	2.37	2.22	0.65	0.45	1.26	2.02	1.05	0.67	1.56	0.83	2.01	1.22	1.95	1.53	0.47	1
1553637_s_at	12.87	10.42	5.79	15	32.55	36.39	14.16	13.89	19.87	26.47	8.78	38.3	18.88	19.28	2.46	23.48	35.97	23.09	18.3	20.6	19.63	16.66	25.41	14.92	13.09
1553639_a_at	28.43	19.27	31.14	22.95	9.66	11.26	6.79	46.2	5.74	6.9	35.19	3.2	7.22	27.05	61.99	6.5	3.46	17.4	26.06	26.31	8.3	5.76	52.58	4.57	22.97
1553640_at	3.07	29.62	8.87	26.85	69.86	27.81	21.12	14.41	18.3	12.53	71.95	49.08	32.98	10.43	53.83	3.22	61.78	6.87	34.26	43.43	65.56	35.71	36.21	37.1	4.95
1553641_a_at	16.07	12.42	12.31	6.99	33.72	11.87	4.88	20.29	15.32	21.47	19.04	4.36	11.27	11.42	3.06	10.22	20.09	1.9	40.92	2.98	26.66	9.14	23.03	29.99	4.49
1553642_at	39.84	27.36	23.26	96.27	77.51	88.54	63.11	51.13	42.75	11	37.5	38.48	62.78	6.93	14.63	66.4	52.5	68.66	39.35	40.82	24.48	52.93	13.03	17	31.67
1553644_at	21.99	21.32	20.12	42.39	4.6	53.21	19.85	23.74	19.97	24.81	15.14	7.84	16.82	16.71	30.41	18.47	22.13	18.68	34.74	10.74	16	28.44	39.87	27.39	18.65
1553645_at	10.04	5.77	12.12	9.05	1.89	1.97	18.25	14.98	7.95	9.1	3.49	7.31	23.82	9.1	22.91	17.06	6.02	16.16	8.68	20.27	0.9	5.16	10.41	21.19	20.18
1553646_at	19.28	27.43	13.98	35.87	31.04	10.72	26.62	20.35	22.92	19.14	21.82	28.81	24.6	18.23	36.05	19.81	24.18	25.36	18.97	19.24	31.49	15.84	19.7	12.93	8.78
1553647_at	51.5	51.8	33.48	34.45	40.72	126.75	39.4	10.31	23.29	42.52	11.44	28.6	44.81	32.34	49.82	101.39	32.56	35.62	75.07	25.81	89.41	56.66	86.11	26.46	27.5
1553651_at	4.76	11.57	6.05	5.84	6.45	1.13	0.8	8.92	1.06	8.24	4.3	3.42	12.1	17.87	16.02	18.48	12.8	13.15	4.79	4.71	1.21	1.05	6.34	24.46	4.29
1553652_a_at	21.29	18.11	19.2	8.42	1.8	22.84	5.56	0.76	4.45	15.97	18.94	14.42	20.73	11.07	11.77	1.26	25.2	1.48	50.64	18.6	15.8	17.63	7.04	1	16.19
1553654_at	24.88	16.81	17.98	15.18	9.27	16.36	57.83	26.52	35.12	8.87	44.88	17.15	31.15	8.33	19.41	15.91	22.83	15.97	0.69	16.57	3.91	21.8	7.1	1.61	26.97
1553655_at	10.86	2.44	15.25	19.67	17.28	7.81	0.88	18.99	1.99	12.35	21.93	11.27	15.52	11.9	4.45	20.79	7.01	16.45	5.73	19.16	16.4	7.74	8.03	6.77	19.11
1553656_at	4.47	6.03	5.88	27.63	5.85	15.72	3.43	33.59	20.66	11.07	3.51	2.64	36.54	4.57	8.04	22.71	8.67	4.25	5.23	23.39	10.71	6.04	7.88	3.84	5.99
1553657_at	4.83	6.86	11.31	16.81	6.27	46.35	28.04	4.75	19.53	14.49	24.94	6.39	10.76	4.87	9.15	17.06	24.52	10.35	67.16	7.09	18.08	11.55	16.37	10.74	22.95
1553658_at	5.36	17.09	8.02	11.65	1.68	23.5	21.99	1.28	3.31	42.34	26.8	3.97	13.78	14.34	18.46	37.85	27.5	1.15	27.39	23.31	39.9	16.22	21.48	4.29	8.25
1553660_at	10.11	21.61	14.02	44.38	40.12	25.06	10.65	20.75	28.26	5.62	28.23	10.52	37.05	2.65	15.94	6.45	16.41	7.74	12.21	16.63	6.08	30.06	12.55	23.12	3.47
1553661_a_at	31.53	2.88	10.66	13.96	15.7	38.31	15.54	9.99	21.92	10.51	21.74	22.27	1.75	12.59	13.03	24.32	17.84	11.87	15.04	13.78	30.19	21.4	21.13	2.82	5.63
1553663_a_at	77.6	68.72	75.49	15.13	16.01	38.84	46.89	52.99	53.09	17.23	35.62	52.52	5.81	39.79	16.49	44.46	74.31	72.66	22.48	22.08	19.52	15.34	24.85	23.03	65.9
1553666_at	14.64	2.73	9.3	27.98	8.17	1.2	7.59	17.47	7.88	11.21	4.21	13.3	12.42	5.93	15.63	11.75	6.77	21.88	11.83	12.1	2.42	0.78	11.43	16.49	12.86
1553668_at	62.77	46.69	39.87	65.57	85.77	79.95	42.55	59.03	44.72	61.3	30.26	69.09	76.46	40.56	43.27	71.95	58.54	72.92	60.67	34.56	75.37	45.09	43.8	56.3	47.52
1553670_at	7.3	28.83	8.45	25.25	22.62	8.97	18.15	24.68	21.65	22.74	2.94	20.33	15.59	10.27	27.93	20.66	10.53	21.8	4.8	13.59	2.06	26.56	5.57	25.42	14.55
1553672_at	5.95	11.55	4.43	40.56	3.52	46.78	2.24	17.31	1.74	20.05	13.22	5.33	16.03	15.1	25.99	10.95	29.66	18.54	26.67	17.25	26.69	16.91	14.17	19.9	3.08
1553673_at	11.61	0.78	1.18	1.83	2.13	44.05	2.24	21.31	11.57	11.56	13.36	10.02	20.43	11.18	1.97	13.82	4.14	6.59	2.27	2.09	7.57	2.48	3.08	4.24	5.57
1553674_at	19.27	13.14	12.53	3.14	25.86	26.55	12	19.77	18.63	18.51	12.72	27.32	22.42	3.18	33.04	24.21	11.77	18.97	1.9	17.67	35.3	16.24	14.49	12.8	14.19
1553675_at	1.91	3.57	7.4	2.73	37.1	3.83	1.6	1.81	19.13	21.59	13.73	14.6	2.07	2.74	8.6	2.61	12.2	22.3	3.17	5.95	18.47	6.78	5.41	26.8	2.07
1553677_a_at	162.01	249.07	174.16	163.9	233.86	213.87	192.14	151.04	223.42	140.82	250.57	161.3	247.19	89.47	173.82	87.69	131.14	126.48	155.26	217.3	188.99	165.31	175.43	212.67	175.96
1553678_a_at	595.5	539.06	636.53	382.28	467.23	368.46	362.34	376.56	423.73	487.27	362.29	658.85	336.7	452.47	396.19	559.23	655.12	428.39	336.89	469.71	464.47	505.36	648.35	338.11	497.21
1553679_s_at	29.57	41.18	25.06	25.88	45.19	51.43	20.98	22	31.34	37.18	33.47	40.71	24.68	23.66	30.96	21.07	35.24	9.99	54.53	43.42	37.77	22.54	38.49	37.96	25.26
1553681_a_at	47.91	52.15	16.05	60.45	38.9	109.47	66.81	43.55	30.42	66.17	43.11	67.9	45.4	24.7	67.11	58.04	42.59	74.24	41.18	60.1	59.86	38.59	79.89	36.4	18.3
1553682_at	18.1	49.53	12.75	9.43	26.97	21.27	29.28	34.04	20.87	13.24	13.31	23.86	35.57	17.31	18.36	13.77	22.15	25.04	21.37	15.11	56.53	25.18	29.79	12.15	25.73
1553683_s_at	43.73	70.54	71.65	42.49	90.75	82.46	85.7	96.35	96.14	54.32	33.05	37.12	75.9	72.38	74.04	72.38	24.64	71.77	62.63	62.12	37.38	69.61	50.76	34.65	63.76
1553684_at	34.79	27.03	25.86	42.83	39.46	32.43	38.42	28.22	21.24	33.98	42.83	46.29	22.85	31.93	61.13	55.96	63.6	43.84	60.27	51.25	49.83	30.16	34.6	48.45	26.78
1553685_s_at	63.96	38.51	35.65	64.92	78.48	63.94	28.4	13.54	29.71	56.15	87.76	52.17	35.85	36.23	45.3	59.93	49.36	26.16	9.56	69.89	58.67	59.28	43.59	13.71	36.59
1553686_at	7.41	15.56	22.67	9.59	49.41	2.95	12.57	19.13	20.47	15.99	38	30.08	11.94	20.19	13.79	26.04	14.86	9.85	33.11	15.6	10.67	2.41	11.44	2.67	17.78
1553688_at	5.09	21.72	1.5	4.71	19.9	7.04	7.22	7.27	13.98	5.37	7.79	15.03	6.44	2.46	20.52	5.54	3.72	3.29	10.88	3.69	5.55	28.81	2.02	32.23	2.93
1553689_s_at	63.33	60.1	70.97	72.08	93.77	49.38	72.28	67.34	66.59	78.73	94.96	79.1	117.92	47.37	42.7	69.77	114.89	68.36	23.5	41.65	49.41	58.51	38.19	47.08	61.29
1553690_at	28.73	14.82	18.38	33.18	28.83	27.9	32.39	26.4	26.35	15.38	15.15	14.99	17.93	14.92	16.78	23.68	24.93	21.18	40.59	21.43	6.23	3.41	31.31	31.84	6.06
1553691_at	10.34	1.42	10.94	9.87	1.35	22.02	7.32	15.92	13.21	10.58	4.53	20.23	0.88	7.87	6.46	5.93	4.16	0.54	2.32	2.92	15.43	10.59	18.12	8.53	1.22
1553693_s_at	103.05	116.02	84.38	32.97	90.45	135.59	88.39	106.7	66.77	110.89	98.31	116.17	88.66	75.44	92.26	140.59	112.66	134.4	157.27	74.57	68.59	93.79	131.73	121.15	154.39
1553694_a_at	162.66	112.53	103.21	368.89	136.81	124.22	112.35	109.08	84.3	181.76	106.47	97.3	102.74	60.21	116.1	140.48	126.99	84.57	130.87	145.66	144.77	142.09	77.5	96.9	137.19
1553695_a_at	35.01	37.42	27.02	3.6	24.3	36.82	18.07	42.39	40.56	24.07	24.42	4.29	39.88	4.7	44.72	33.94	4.59	40.58	40.25	22.06	42.17	34.15	3.38	25.93	34.56
1553696_s_at	37.29	62.13	54.38	56.86	45.4	45.91	60.18	89.37	58.23	67.72	72.35	47.75	50.63	72.34	51.44	43.17	51.93	62.21	49.8	74.72	55	32.16	39.49	33.2	71.37
1553697_at	29.02	27.79	16.42	23.42	14.68	21.35	33.67	38.66	31.18	15.89	20.94	19.43	48.4	22.49	35.92	30.5	31.35	33.28	32.85	37.38	43.76	18.03	32.41	17.84	28.98
1553698_a_at	68.74	46.74	37.8	25.88	16.88	36.33	68.41	47.95	48.52	50.43	50.4	37.04	95.94	51.02	22.72	11.7	46.26	16.91	37.53	39.38	38.34	36.35	10.49	8.84	46.27
1553701_a_at	12.45	4.46	2.64	7.91	12.29	8.24	5.14	29.64	6.79	6.04	4.99	6.1	7	3.42	4.39	6.93	7.68	5.36	9.47	7.93	4.44	3.81	7.25	3.77	4.09
1553702_at	22.15	5.34	4.78	23.21	21.48	9.29	24.25	28.45	1.31	29.61	35.57	9.71	34.24	13.34	26.28	34.66	18.52	17.32	8.66	4.76	44.1	13.55	7.92	20.05	11.86
1553703_at	332.4	295.9	298.09	691.38	382.88	348.32	227.81	342.24	247.55	289.8	287.18	469.51	277.43	265.13	298.21	376.74	299	341.51	382.88	285.49	345.34	348.42	343.89	475.27	284.99
1553704_x_at	213.14	250.81	243.41	481.01	280.98	232.42	176.09	242.93	191.17	187.34	263.3	356.8	165.32	238.12	248.05	287.5	245.33	259.21	263.67	200.21	245.96	190.46	267.45	278.87	258.82
1553705_a_at	2.67	59.58	1.53	38.02	17.43	5.43	25.08	27.86	15.02	55.72	3.67	19.44	85.27	138.12	2.84	31.46	3.35	17.18	2.45	62.5	2.69	47.49	38.43	56.7	34.08
1553706_at	0.83	0.81	2.05	5.93	1.6	4.49	0.91	6.77	11	13.03	9.33	0.85	15.13	1.48	1.77	4.97	1.71	1.33	2.78	1.89	3.34	14.63	1.31	11.93	1.32
1553708_at	11.13	8.29	16.49	9.66	20.1	17.55	3.56	7.02	8.59	20.07	13.46	14.88	9.25	9.56	14.01	32.04	31.88	14.82	23.48	41.34	1.11	11.43	19.51	6.4	15.01
1553709_a_at	179.23	157	130.41	246.01	200.25	121.08	117.5	115.89	166.72	187.6	158.66	205.72	119.53	50.62	185.58	116.24	150.13	118.29	109.6	115.95	176.7	108.61	103.82	110.3	125.05
1553710_at	39.24	39.18	20.68	19.22	21.39	45.38	22.04	32.67	26.87	54.12	27.35	24.68	20.38	4.02	35.2	42.45	57.29	26.56	50.52	38.14	55.69	17.39	30.15	29.09	21.18
1553711_a_at	57.51	70.61	33.93	45.18	46.96	35.24	40.31	59.54	61.19	54.82	31.93	57.67	38.04	23.36	45.37	57.37	59	57.63	64.19	50.33	35.87	42.94	25.3	39.87	68.01
1553713_a_at	14.7	27.46	7.02	33.43	26.86	29.32	39.38	13.35	30.39	28.07	34.85	14.31	27.67	31.49	27.99	12.09	9.09	28.75	16.85	16.31	35.14	39.23	57.6	6.53	20.06
1553715_s_at	130.89	164.21	189.85	193.85	227.55	198.67	291.26	233.65	259.62	270.73	267.71	180.48	211.73	278.94	236.62	228.35	234.73	228.89	336.59	217.2	276.43	277.91	320.73	261.49	197.2
1553717_at	63.19	39.29	76.44	24.59	36.6	8.35	10.16	40.8	76.82	143.34	71.13	74.66	42.74	41.9	59.2	35.99	55.76	4.31	78.79	72.33	59.13	96.33	69.03	85.88	34.51
1553718_at	235.15	160.75	195.3	286.63	266.74	262.86	146.52	206.76	155.28	167.48	136.92	155.64	217.46	94.68	168.56	245.57	188.52	211.55	213.98	172.8	209.81	182	182.72	167.94	239.82
1553719_s_at	46.1	49.39	48.49	57.42	43.41	60.07	22.71	38.35	37.33	44.03	55.18	44.05	26.52	28.56	32.54	31.69	45.78	54.79	43.57	41.51	52.39	25.87	24.24	44.48	33.18
1553720_a_at	1456.73	1314.62	502.38	606.11	1309.88	1269.58	464.92	372.35	603.2	1152.14	938.51	547.89	880.67	909.85	866.45	974.08	1238.83	727.61	1552.3	1099.88	1308.73	964.22	572.29	1556.01	547.33
1553721_at	12.82	21.93	20.1	17.33	45.18	35.53	6.28	14.62	11.96	16.3	8.78	8.87	13.95	19.2	13.07	1.02	19.59	10.58	33.75	22.78	16.26	8.16	30.47	2.08	12.68
1553722_s_at	14.77	33.66	22.68	32.54	19.59	29.86	18.48	20.39	16.19	18.08	21.84	19.85	24.79	33.37	7.75	4.32	12.29	32.66	32.7	23.32	45.45	14	26.67	12.65	14.65
1553723_at	13.31	8.75	1.31	2.09	4.08	14.84	6.46	2.34	3.52	5.36	3.86	12.3	2.21	1.41	2.05	2.93	12.71	21.35	6.27	26.96	2.48	1.35	19.35	2.14	21.44
1553725_s_at	122.98	175.98	111.39	252.41	113.48	111.89	114.47	114.82	112.63	203.7	172.39	122.03	104.36	84.49	106.24	139.89	146.73	56.46	134.21	129.51	124.21	155.48	187.28	76.07	136.44
1553726_s_at	34.82	23.38	35.7	23.68	47.19	22.96	23.31	28.6	16.06	36.21	18.23	24.4	34.59	17.58	48.73	39.42	47.75	47.61	18.79	29.07	20.4	15.29	35.94	31.63	56.75
1553727_at	3.54	4.36	4.41	4.8	13.6	8.93	9.13	11.08	8.37	5.89	4.18	7.05	8.68	6.94	2.76	13.61	3.89	4.72	12.35	3.95	5.76	5.43	7.68	8.86	2.41
1553728_at	9.34	12.23	12.01	30.31	23.93	31.82	14.3	10.11	11.48	24.64	6.81	14.08	19.04	11.6	11.29	17.22	9.52	14.97	15.87	8.49	23.82	12.33	18.99	14.53	13.96
1553729_s_at	15.13	21.91	1.18	5.23	10.79	26.31	22.61	12.94	2.03	15.71	13.69	4.71	2.6	21.45	4.93	25.69	4.44	3.65	2.19	17.6	4.62	22.82	3.65	25.39	31.08
1553730_x_at	4.14	26.07	32.76	51.92	11.49	57.29	65.7	54.26	19.59	78.29	34.95	11.88	18	8.31	5.43	13.02	11.83	16.73	20.77	27.12	52.89	13.59	13.06	5.6	42.84
1553732_s_at	16.45	5.39	28.72	12.89	8.19	7.36	8.6	18.92	5.6	7.78	2.85	19.28	5.88	4.53	7.59	25.08	9.63	17.08	32.96	17.38	16.08	6.03	37.44	17.91	10.41
1553734_at	12.3	17.36	35.08	21.38	2.09	17.18	34.62	19.79	22.07	14.09	17.65	31.28	5.76	14.46	32.01	23.5	15.71	10.82	7.21	7.59	7.06	12.23	11.69	19.57	19.91
1553736_at	14.69	2.36	15.92	71.36	1.22	18.17	5.94	5.94	16.24	8.41	7.73	2.15	17.63	10.68	11.86	20.71	22.18	6.2	26.65	5.14	18.52	25.76	10.17	2.16	23.04
1553739_at	0.38	1.16	2.04	0.95	15.23	14.84	0.62	0.54	1.01	0.32	11.21	2.44	0.42	0.85	0.75	7.52	4.14	0.26	15.48	0.94	1.69	0.37	8.02	4.76	0.37
1553740_a_at	6.97	1.8	1.47	2.38	1.84	4.92	4.42	2.07	0.96	17.64	19.16	2.19	3.99	7.43	3.18	9.8	2.87	18.96	3.53	2.12	4.24	12.52	1.96	3.22	1.45
1553741_at	0.47	0.54	0.69	6.63	1.33	1.8	10.37	4.63	1.11	0.88	1.84	1.29	2.65	0.91	2.69	1.22	4.08	1.63	5.75	9.62	2.22	1.01	0.97	0.75	0.69
1553743_at	217.4	286.21	378.95	229.94	218.24	239.18	178.37	200.39	214.91	517.25	433.91	490	127.3	428.72	537.29	246.48	453.97	307.38	158.23	399.17	617.6	393.17	278.63	385.89	145.08
1553746_a_at	14.41	1.43	5.15	17.2	1.12	15.26	9.87	6.33	11.79	3.22	0.72	21.88	12.72	1.6	11.04	1.85	1.5	8.26	17.47	6.37	20.48	4.04	14.99	11.55	11
1553747_at	11.65	16.74	2.39	9.28	17.31	2.1	1.01	17.58	6.66	16.4	0.84	27.64	20.58	1.24	14.61	11.49	28.98	23.55	25.07	3.61	14.92	12.49	21.99	12.24	18.56
1553749_at	23.43	31.45	28.28	21.17	1.29	24.48	41.96	50.53	57.02	45.73	28.95	31.98	22.38	52.78	24.44	32.47	43	21.65	25.28	37.21	16.82	35.54	37.95	26.32	40.8
1553750_a_at	69.96	50.11	65.07	31.81	63.03	71.82	33.54	19.44	43.06	28.76	68.88	79.44	20.59	31.14	34.86	33.42	12.46	19.15	39.52	52.54	62.2	46.27	46.54	20.92	39.35
1553752_at	1.84	1.42	1.73	5.98	6.31	3.58	2.76	1.86	2.82	1.83	2.2	2.86	2.05	2.26	4.2	2.04	4.74	1.5	11.81	1.99	2.02	9.18	2.07	2.38	1.15
1553755_at	4.23	8.12	8.88	4.09	16.97	5.71	7.14	14.73	2.51	8.88	2.46	4.33	3.2	2.26	39.11	13.59	4.01	7.55	5.66	9.45	5.03	3.28	23.63	14.02	2.23
1553756_at	7.06	4.56	9.71	6.69	7.1	8.05	1.77	10.54	7.76	6.63	1.54	7.22	2.35	15.95	4.63	9.39	3.63	4.3	15.62	4.22	9.24	7.39	3.52	19.95	5.7
1553757_at	18.92	5.09	2.41	8.07	8.57	6.06	27.05	26.57	21.02	32.93	3.85	16.54	16.35	1.99	1.3	2.74	4.6	2.42	5.49	5.03	19.13	34.09	4.2	3.24	14.35
1553759_at	12.38	6.28	11.05	8.85	5.43	17.98	4.32	0.43	4.25	0.35	11.47	17.82	6.87	10.39	11.28	1.25	8.72	1.09	21.44	13.24	9.42	4.63	8.83	0.46	1.07
1553761_at	2.98	3.17	3.74	12.34	7.57	7.06	11.11	15.23	2.53	21.37	3.89	3.87	5.71	3.67	12.07	9.2	3.24	8	5.19	1.74	2.22	4.57	3.87	7.66	8.79
1553764_a_at	27.24	4.43	22.34	8.99	17.07	2.97	5.12	12.68	3.55	28.39	13.95	18.4	5.88	19.08	23.76	11.1	16.71	16.42	1.1	5.19	9.69	21.63	32.15	4.4	7.59
1553765_a_at	237.49	355.36	314.96	191.51	199.96	230.55	81.93	208.54	101.18	445.22	204.02	285.53	242.88	270.43	278.42	255.39	307.35	364.47	265.99	255.35	230.38	322.9	92.3	477.29	326.05
1553768_a_at	37.2	25.81	21.95	18.55	45.79	31.46	38.38	10.86	20.21	38.25	44.27	26.53	31.1	5.96	38.58	28.5	30.44	13.29	31.02	55.27	24.3	29.71	48.34	24.65	34.86
1553769_at	5.21	4.47	4.48	7.61	2.38	2.8	5.47	5.77	23.44	3.51	2.31	3.66	11.31	6.05	5.9	1.3	4.31	7.55	11.74	3.68	2.41	1.12	19.64	7.59	2.79
1553770_a_at	4.56	6.38	15.11	46.69	7.19	7.66	27.64	19.23	3.61	39.72	29.28	37.39	46.01	2.45	32.92	46.02	8.08	23.2	23.75	29.34	26.62	2.75	4.01	16.24	43.97
1553772_at	13.12	12.07	15.56	9.31	14.12	16.8	11.26	13.02	23.05	12.25	18.49	33.94	25.79	11.19	9.84	5.93	3.88	30.35	3.59	26.06	12.36	43.41	39.47	30.79	18.75
1553775_at	25.25	5.43	2.82	49.16	3.76	11.9	21.13	20.11	19.3	12.99	25.06	24.26	35.15	25.91	8.48	29.32	19.96	15.08	58.92	28.1	25.24	5.85	43.06	26.58	39.55
1553776_at	0.41	0.39	0.54	0.73	14.87	14.54	0.41	7.92	0.38	1.37	0.69	2.5	0.74	0.17	5.63	2.29	1.54	0.71	0.98	0.78	0.86	1.19	0.35	4.14	0.79
1553778_at	15.3	9.02	18.31	27.09	40.23	75.35	31.61	20.71	21.1	14.95	2.12	16.44	6.93	19.5	53.87	20.06	13.31	20.22	38.84	18.55	39.49	16.27	38.15	9.49	13.23
1553780_at	27.06	4.18	3.23	32.95	33.84	8.26	26.2	49.13	36.07	56.7	36.45	15.23	23.88	23.37	24.79	25.25	11.33	27.94	46.96	21.69	40.37	44.1	26.95	36.29	6.66
1553781_at	0.4	1.35	0.92	3.06	3.64	13.6	5.6	1.49	0.74	0.58	0.36	0.61	2.75	0.4	2.54	9.21	0.18	10.45	6.76	3.01	1.96	4.52	12.04	11.83	0.65
1553785_at	4.9	17.26	18.52	21.23	14.57	12.69	8.1	20.51	17.63	16.46	22.24	2.9	33	2.21	27.79	34.39	14.85	5.8	35.73	27.85	20.02	7.12	28.97	17.76	8.65
1553787_at	20.8	16.44	14.18	18.96	42.77	13.57	31.5	9.32	19.07	21.62	13.64	12.45	15.01	29.42	9.89	21.89	27.39	19.03	15.76	22.82	10.25	19.85	21.13	17.94	8.33
1553789_a_at	18.48	1.96	0.8	10.31	5.61	9.14	3	2.51	2.98	14.01	0.75	1.29	10.67	2.7	9.51	5.84	4.07	1.84	15.1	26.88	8.47	0.68	1.52	3.44	2.88
1553792_at	11.89	12.83	4.53	4.83	9.95	0.93	4.03	3.55	6.4	0.86	5.72	4.72	13.84	3.23	8.3	4.57	1.65	4.09	22.31	6.32	6.11	1.68	2.23	14.94	4.92
1553793_a_at	59.27	52.2	23.5	34.61	58.39	42.01	32.22	21.2	32.91	35.8	55.97	35.19	61.88	28.31	47.42	45.22	38.97	18.98	41.59	42.39	61.54	20.29	33.06	18.16	27.75
1553794_at	2.04	3.19	6.53	4.09	9.47	28.8	18.12	3.35	1.97	19	8.8	7.31	9.77	1.31	1.78	15.61	17.4	2.87	5.52	13.47	4.86	1.68	25.39	0.85	1.91
1553796_at	294.94	444.61	365.64	299.6	316.17	287.66	321.87	468.19	339.15	612.06	227.31	400.88	408.16	458.98	281.52	338.46	448.9	375.58	598.53	408.84	444.29	649.42	446.75	567.22	306.43
1553797_a_at	986.29	1277.86	1160.01	1049.09	973.55	981.66	957.17	1321.07	894.07	1539.78	643.14	1012.03	977.79	1270.18	671.02	1021.5	1132.09	1093.71	1763.66	1245	1277.42	1427.73	1505.24	1630.81	958.35
1553798_a_at	16.01	18.48	14.27	2.12	11.56	21.15	12.82	21.53	4.27	5.93	7.31	17.77	11.63	2.21	0.43	13.41	2	16.22	7.24	2.03	23.72	22.25	15.98	13.65	2.39
1553799_at	4.26	1.05	1.19	1.77	9.35	19.29	7.75	14.4	1.76	0.96	1.75	3.2	1.53	0.47	2.7	7.7	2.46	8.57	0.62	13.14	1.52	2.64	1.45	6.77	11.06
1553801_a_at	104.62	58.3	35.66	84.16	42.48	20.24	79.9	74.8	42.76	47.39	15.89	16.42	60.23	15.92	31.16	31.78	39.01	70.85	41.38	56.52	14.26	33.14	0.96	38.62	46.72
1553802_a_at	3.85	27.69	2.99	28.36	39.64	14.38	23.2	9.08	6.09	14.23	17.93	13.09	1.24	0.81	17.02	30.23	22	20.07	10.37	6.24	31	13.92	4.38	9.74	21.42
1553803_at	85.43	49.18	43.6	147.2	134.84	94.79	61.35	35.18	65.63	70.19	83	85.02	97.97	45.42	124.72	61.31	33.77	37.35	141.57	92.58	32.75	89.19	101.72	29.65	55.44
1553804_a_at	19.12	1.02	7	4.43	2.38	8.3	12.62	16.59	2.66	3.96	23.08	15.39	12.04	15.17	6.73	21.29	15.34	12.36	2.96	17.25	20.5	2.99	17.29	12.19	19.71
1553805_at	30.78	32.76	18.43	34.65	11.37	58.74	13.89	24.57	15.42	22.92	29.79	32.84	25.36	13.31	28.88	41.53	39.95	26.49	66.32	16.22	25.36	19.71	36.15	18.61	36.59
1553808_a_at	0.48	0.88	0.73	1.06	2.07	0.9	0.76	1.33	2.24	0.9	3.46	0.5	30.53	0.51	3.51	10.77	11.23	0.57	2.43	3.9	1.28	1.5	3.75	0.56	2.34
1553809_a_at	26.42	39.47	8.65	40.79	36.2	63.88	11.43	26.89	22.8	34.75	33.71	25.35	38.41	13.77	20.41	59.39	30.02	20.99	59.48	57.97	42.71	17.26	16.63	28.78	23.83
1553810_a_at	8.14	1.7	2.02	9.52	26.61	10.58	5.35	14.45	6.97	2.87	8.51	15.21	4.67	15.59	14.51	14.38	20.31	14.66	19.51	14.62	12.16	6.84	11.85	9.08	13.46
1553811_at	4.76	5.83	8.27	11.32	1.42	1.67	10.78	3.62	7.71	15.44	11.9	19.19	20.32	1.21	5.72	12.82	15.33	14.21	8.33	4.57	22.58	10.04	34.38	1.76	12.35
1553812_at	1.08	2.57	2.16	3.62	21.77	2.34	4.29	3.13	1.47	3.88	1.19	3.5	3.4	1.19	5.65	3.39	1.98	1.12	4.02	1.56	19.55	6.39	5.31	3.21	1.27
1553813_s_at	4.36	1.45	8.17	15.41	21.81	18.1	12.6	2.53	6.45	4.28	5.74	2.31	3.32	0.88	3.29	13.47	2.03	1.94	21.06	20.24	25.63	6.74	9.85	16.42	14.91
1553815_a_at	24.92	23.65	13.59	34.94	8.48	23.23	36.12	22.25	27.43	31.78	15.75	14.63	22.3	27.08	24.09	46.45	29.52	29.84	6.61	22.89	23.57	30.88	36.14	14.27	20.2
1553817_at	6.27	12.24	17.59	12.79	3.22	21.32	12.44	2.97	2.28	2.65	2.45	0.77	5.79	8.65	2.3	14.97	14.37	17.3	1.66	3.06	7.67	11.43	16.26	4.89	3.06
1553818_x_at	1.16	1.19	1.04	2.96	11.64	6.42	1.56	4.21	2.16	19.32	0.82	20.63	2.93	2.72	9.59	4.58	2.61	3.61	3.82	1.92	3.31	1.99	3.52	2.06	1.35
1553821_at	7.18	14.89	2.7	7.62	17.38	36.7	7.02	14.28	15.53	21.46	9.47	17.2	12.41	2.63	5.34	19.72	35.34	17.03	43.66	13.95	24.15	3.24	25.36	10.62	23.96
1553822_at	2.23	0.48	6.26	1.06	13.84	2.67	2.35	11.97	5.42	12.41	1.28	2.65	10.5	2.75	16.6	7.88	1.65	4.9	16.53	2.11	0.81	12.83	1.68	1.4	23.87
1553823_a_at	11.96	8.29	8.51	18.87	19.97	14.79	21.35	20.64	9.76	17.25	1.51	15.03	22.33	9.08	16.48	29.52	10.61	15.61	28.35	11.63	0.93	9.25	21.29	21.35	23.11
1553826_a_at	11.09	34.61	4.3	14.74	27.78	16.67	4.81	7.28	14.84	4.31	128.62	18.68	32.33	4.01	3.22	25.45	20.29	27.53	27.41	16	6.88	15.53	37.44	40.93	7.31
1553828_at	21.89	3.46	12.15	19.48	28.8	54.42	21.96	37.52	8.95	17.89	18.41	19.52	12.93	17.19	45.74	35.54	14.83	21.91	49.85	17.1	31.96	21.06	45.76	39.27	18.53
1553829_at	2.72	0.4	3.07	0.53	0.83	4.91	0.93	1.23	0.49	1.42	11.01	0.84	2.75	0.87	1.12	8.5	2.51	2	7.33	3.07	1.54	2.44	2.25	1.19	2.77
1553830_s_at	3.31	0.82	0.82	0.64	2.51	1.6	0.71	14.6	0.47	1.36	9.68	3.75	2.9	1.9	1.22	2.66	2.72	1.51	2.93	2.04	0.82	0.76	0.77	15.45	9.57
1553831_at	42.65	32.03	24.86	56.9	27.05	39.37	27.73	38.56	12.9	28.51	9.97	40.8	41.86	11.73	54.9	31.48	25.02	23.21	55.84	37.72	37.86	15.04	28.4	37.86	43.51
1553832_at	26.36	17.99	17	41.96	5.17	39.15	45.82	12.06	4.29	51.97	22.64	39.89	24.4	18.9	29.61	35.6	44.63	24.88	56.28	28.29	46.91	24.97	7.9	61.28	50.81
1553834_at	5.19	4.22	1.09	9.51	1.4	0.55	7.78	5.96	8.72	1.71	5.17	9.6	20.26	10.27	15.74	1.98	0.92	7.75	24.4	9.04	9.8	10.09	3.81	2.75	6.57
1553835_a_at	19.29	1.73	0.35	1.76	1.24	2.02	3.27	2.84	1.67	0.67	0.99	1.02	11.17	15.62	4.42	1.88	0.9	10.68	3.85	0.77	4.28	11.96	3.41	5.19	2.67
1553837_at	1.61	2.89	1.43	2.82	2.46	2.51	2.9	3	2.77	2.8	2.06	2.57	1.76	1.74	2.16	2.38	2.08	2.54	6	2.02	2.81	1.22	2.16	1.47	1.65
1553838_at	2.05	2.7	2.66	18.7	8.5	15.59	2.21	4.33	6.43	13.18	16.6	2.15	16.74	1.72	17.5	14.42	18.92	22.88	3.62	6.02	0.71	15.13	7.97	1.47	23.44
1553839_at	2.49	16.07	2.13	17.32	21.38	6.84	14.4	4.58	21.49	5.53	26.06	15.23	5.32	3.19	4.05	18.26	7.51	3.86	10.85	28.75	5.36	29.05	6.32	5.89	3.42
1553840_a_at	31.35	33.68	11.03	18.52	47.15	39.81	24.74	28.9	9.31	33.94	44.01	34.64	15.39	25.57	59.67	40.59	48.58	29.71	61.19	30.37	25.43	21.86	94.41	52.84	14.05
1553842_at	2.03	4.57	11.32	20.31	11.53	42.53	19.77	12.41	25.04	27.57	18.37	32.25	20.28	1.8	13.54	28.27	2.37	1.62	26.71	18.58	2.44	19.83	11.54	6.09	8.5
1553843_at	35.91	16.63	21.99	13.37	4.51	81.54	19.57	7.7	5.66	26.45	26.8	49.52	33.18	4.51	15.16	4.56	43.67	3.25	15.95	26.55	29.22	2.91	43.4	4.48	3
1553844_a_at	1.95	3.39	1.86	4.34	7.41	24.01	3.46	2.19	2.92	8.35	32.18	1.67	5.42	6.83	14.02	1.3	8.43	3.46	12.33	2.86	7.6	13.66	6.21	10.16	1.14
1553845_x_at	58.93	58.09	52.63	47.31	21.31	55.79	51.3	40.21	31.02	42.69	31.08	40.86	47.03	31.2	38.78	74.03	37.01	47.69	54.66	43.02	64.53	54.19	31.66	46.27	48.4
1553846_at	1.31	2.08	1.47	3.58	2.88	3.73	1.46	1.47	1.74	1.7	1.86	2.36	3.36	1.35	2.1	2.81	2.79	1.63	2.33	1.74	2.09	4.17	1.78	2.99	7.43
1553847_a_at	20.04	16.19	20.88	21.28	36.6	25.15	5.92	12.98	4.47	8.65	36.87	15.7	31.51	8.12	28.96	7.98	16.56	9.57	4.59	25.84	33.79	1.9	25.28	29	14.05
1553849_at	4.76	10.32	9.49	2.67	1.4	2.71	7.21	21.87	18.12	1.6	8.14	21.4	3.05	11.15	2.57	23.15	7.33	1.93	10.68	15.59	4.08	11.48	12.25	8.55	10.68
1553850_at	16.62	32.17	19.48	28.09	0.92	14.07	7.56	19.36	35.31	6.57	51.04	32.28	13.88	19.5	21.94	17.05	5.99	12.02	17.84	57.61	38.29	25.29	11.49	37.75	14.66
1553851_at	4.15	1.72	1.08	10.24	1.97	1.63	1.44	10.73	6.65	2.41	1.48	5.64	1.93	0.28	0.66	1.4	1.02	10.54	20.99	9.71	20.03	1.19	4.16	16.32	0.95
1553852_at	29.04	30.01	3.76	13.57	5.91	19.26	11.35	13.76	3.1	20.08	20.53	22.89	27.24	3.73	13.66	3.57	23.42	15.13	14.38	11.32	22.63	9.72	1.51	20.86	1.92
1553856_s_at	18.72	18.88	13.72	13.72	20.9	32.46	11.29	14.86	7.71	9.18	1	17.07	2.2	0.97	11.61	8.84	27.62	13.23	42.45	9.26	4.85	2.03	12.17	1.44	18.54
1553857_at	2.25	15.1	24.74	31.71	52.18	62.2	46.31	51.33	41.52	40.51	29.88	40.02	26.59	15.03	18.1	4.41	24.52	5	47.33	24.69	43.43	28.76	68.82	14.97	8.53
1553858_at	75.72	68.16	9.2	73.66	95.01	71.6	28.19	95.33	55.91	73.57	25.69	60.41	80.76	55.83	50.4	65.48	55.41	54.39	96.95	42.27	69.95	81.67	54.24	49.43	48.5
1553859_at	5.79	11.7	5.37	14.27	17.69	32.9	2.19	4.91	6.17	11.43	14.87	3.59	7.57	2.6	7.25	14.38	26.48	13.08	4.28	15.1	13.67	5.51	6.88	1.94	31.59
1553860_at	1.05	2.73	1.06	2.06	2.06	4.18	1.52	1.63	2.01	1.82	1.58	1.91	1.37	1.35	1.55	1.83	4.41	1.57	4.19	3.57	3.64	0.82	4.09	1.57	1.21
1553861_at	22.03	21.59	57.24	2.43	0.93	14.99	4.62	16.29	26.78	15.76	3.36	33.16	3.09	7.2	29.95	1.88	29.57	22.91	17.53	13.5	11.39	19.13	4.36	29.89	30.14
1553863_at	38.95	12.8	18.93	16.72	37.84	67.26	4.37	13.13	19.77	8.89	16.17	14.4	39.17	27.19	14.66	54.72	34.06	31.79	73.59	0.83	41.49	4.76	24.69	47.79	37.73
1553864_at	60.61	59.46	312.76	97.36	25.21	47.23	814.27	318.95	659.21	20.58	36.58	19	189.46	15.91	93.81	19.12	19.7	111.74	11.74	95.6	105.17	49.38	38.14	21.11	97.8
1553865_a_at	116.11	93.06	321.68	171	60.37	180.02	854.79	451.68	716.68	35.9	90.01	67.03	285.82	35.15	192	26.58	38.56	190.94	45.07	126.37	175.09	78.33	78.21	43.13	105.04
1553868_a_at	7.64	3.29	0.32	6.22	5.1	11.56	7.33	4.36	0.065	0.85	10.73	2.93	7.17	7.14	1.2	4.28	1.03	4.37	0.35	8.64	6.1	17.86	1.08	0.7	2.07
1553869_at	7.47	0.65	9.7	13.39	0.91	26.94	13.02	6.83	17.96	1.82	25.24	29.59	3.2	10.7	4.02	6.96	1.97	18.56	4.15	13.88	9.4	10.28	21.87	2.08	0.62
1553871_at	39.39	40	16.78	81.42	28.33	60.4	46.4	43.75	36.82	86.35	25.49	34.57	48.06	40.19	38.93	55.24	26.17	55.66	18.01	56.03	37.42	36.39	80.28	26.47	45.61
1553872_at	36.98	30.89	29.44	63.35	85.39	77.48	37.93	70.17	59.4	42.25	59.57	18.04	49.31	33.89	59.3	68.04	71.49	44.08	24	67.53	86.32	46.96	71.2	47.14	15.17
1553873_at	8.75	9.87	24.74	11.84	13.67	21.57	21.22	7.06	13.11	6.09	32.71	32.23	14.61	11.76	1.29	12.87	8.33	7.1	3.88	18.17	13.57	7.98	2.16	1.4	3.19
1553874_a_at	19.57	2.73	1.1	1.43	4.11	1.92	1.32	1.44	1.26	2.13	25.33	9.79	2.16	13.06	1.92	21.78	2.36	1.18	3.22	1.45	2.86	2.79	10.06	1.3	1.1
1553875_s_at	23.62	25.99	17.26	15.92	27.41	37.26	8.9	23.7	10.61	19.72	34.25	20.6	41.41	25.29	27.79	7.94	31.37	28.4	14.92	9.19	37.54	7.8	7.2	7.75	14.83
1553876_at	4.06	13.3	0.42	14.21	6.96	13.71	1.52	2.31	13.34	1.17	7.84	12.62	4.55	1.2	20.68	9.23	7.55	2.52	30.03	11.47	16.96	10.28	4.96	9.85	7.13
1553878_at	5.01	17.69	8.81	27.55	9.17	2.02	4.67	5.58	17.86	1.9	22.49	30.17	3.85	2.4	11.25	16	2.38	1.27	15.77	10.03	10.27	12.59	8.67	4.3	7.93
1553879_a_at	2.17	11.67	2.03	5.87	17.54	28.38	1.04	2.16	6.77	9.55	24.44	4.97	1.63	2.7	2.71	10.82	4.08	7.37	24.46	3.87	11.44	2.36	16.32	14.76	0.87
1553880_at	2.85	5.64	2.89	6.76	32.12	5.95	1.95	2.94	2.06	3.88	1.84	2.67	2.28	8.89	3.9	4.22	2.96	25.99	3.12	9.51	3.23	3.56	3.26	2.69	9.58
1553881_at	36.55	30.18	26.37	28.3	14.81	46.13	17.4	29.96	29.08	49.54	44.42	47.83	41	72.76	32.87	50.07	46.68	35.53	58.59	37.09	26.81	75.45	85.88	68.28	14.8
1553882_at	9.26	2.45	2.45	0.61	14.31	3.02	21.75	0.93	10.15	9.18	10.28	13.58	2.1	10.09	16.13	3.78	3.39	8.32	3.66	0.51	16.24	14.61	11.08	0.84	2.88
1553883_at	9.82	8.13	12.29	8.91	9.32	13.93	5.26	5.01	8.7	5.4	5.82	2.69	0.79	2.49	1.82	16.26	6.56	12.83	2.78	1.58	0.82	13.96	6.65	13.6	10.65
1553885_x_at	7.21	4.78	8.74	9.32	10.16	13.82	8.68	22.1	13.64	10.16	7.23	11.18	5.52	8.54	2.54	8.94	17.12	11.71	13.09	0.22	13.34	13.25	3.34	11.81	15.14
1553886_at	0.95	0.37	6.26	12.95	0.81	6.95	2.45	11.09	0.6	7.64	0.55	0.36	12.49	0.34	0.4	1.56	4.41	0.49	1.81	1.32	9.38	0.34	2.78	0.86	10.76
1553887_at	20.85	8.36	10.38	8.96	17.06	36.92	0.87	2.75	19.25	24.43	15.45	2.88	20.19	0.51	3.37	23.22	29.27	20.59	1.17	25.46	10.24	11.23	21.28	1.41	5.87
1553888_at	3.58	23.88	2.43	4.17	8.91	33.34	18.46	22.86	2.89	5.23	2.12	5.91	17.55	4.56	2.43	26.4	27.58	3.96	5.56	32.51	5.42	4.44	1.64	24.39	2.66
1553889_at	6.12	1.23	11.47	4.55	3.82	36.42	3.99	8.78	7.98	9.16	2.53	3.65	8.77	1.66	4.43	26.27	8.55	9.6	7.01	3.6	3.89	2.1	2.38	1.21	9.59
1553890_s_at	24.41	9	5.8	15.76	54.37	9.37	11.94	24.65	13.62	6.85	39.92	61.33	10.49	16.48	26.91	25.13	32.44	28.31	27.53	22.97	20.28	10.33	58.43	19.41	7.04
1553891_at	13.19	20.49	10.17	56.75	4.28	25.1	24.6	23.23	3.43	12.79	24.98	14.88	2.71	11.96	31.63	24.79	23.23	47.16	3.8	4.25	11.4	13.46	17.43	25.67	14.04
1553893_at	6.92	1.18	19.22	25.78	46.12	38.25	11.39	5.93	2.88	3.34	21.82	1.48	32.35	8.89	14.23	21.86	22.43	2.68	36.25	1.5	6.91	3.15	57.27	18.25	33.8
1553894_at	20.44	29.89	27.45	9.05	7.91	5.03	20.26	4.66	3.12	26.55	10.2	66.75	16.9	14.78	3.25	36.43	28.85	35.83	11.94	23.61	7.7	18.23	4.07	24.34	33.56
1553895_at	30.2	32.45	11.18	19.28	22.2	64.57	24.84	21.05	20.88	39.84	26.13	21.8	27.75	18.47	5.04	26.41	20.41	38.55	48.69	26.49	30.41	27.67	38.82	22.08	26.22
1553898_a_at	8.42	0.56	1.3	9.76	1.21	1.78	0.93	1.92	6.46	5.1	9.16	2.55	0.61	0.82	3.52	1.76	3.21	2.5	15.47	6.96	0.97	9.77	9.61	8.62	4.52
1553900_s_at	11.16	23.54	25.07	39.48	56.73	29.64	29.94	13.8	23.95	56.85	20.41	27.71	5.96	3.17	28.46	21.53	15.89	10.71	62.38	19.63	33.38	37.41	51.73	33.12	6.73
1553901_x_at	43.39	33.07	38.07	33.92	63.47	53.67	49.33	47.93	5.51	51.93	40.79	62.95	33.56	37.11	27.32	92.44	11.24	61.65	53.1	51.41	26.78	34.96	49.18	87.29	43.74
1553905_at	11.9	12.34	12.22	7.3	37.41	13.57	9.73	11.09	1.09	15.72	8.44	16.74	14.33	14.88	1.62	19.91	17.25	25.65	12.85	23	8.48	23.16	13.52	10.69	21.14
1553906_s_at	299.48	165.8	178.64	172.88	213.1	295.24	190.85	86.03	185.76	225.13	120.21	236.08	152.58	183.75	301.39	278.45	229.8	243.58	148.76	215.74	141.79	167.46	228.5	174.34	261.11
1553907_a_at	1.51	2.28	1.59	10.6	2.5	27.93	2.23	3.14	13.99	3.33	2.38	3.15	18.51	13.28	17.67	11.14	4.1	13	15.06	12.56	8.27	10.69	1.69	1.02	1.87
1553909_x_at	138.8	134.41	100.06	34.42	260.13	242.2	99.21	210.31	138.31	169.29	89.01	146.98	156.66	76.21	98.65	201.15	177.01	173.16	274.05	158.8	165.69	128.66	147.38	219.02	133.6
1553910_at	24.24	8.98	7.12	8.5	38.62	45.59	25.76	20.03	17.8	23.11	15.74	2.93	33.27	15.03	7.33	9.63	40.74	19.89	7.92	15.73	27.11	26.81	2.98	11.49	20.05
1553911_at	2.09	2.23	4.41	1.39	12.31	4.5	11.97	3.33	20.7	5.25	164.11	21.06	16.09	15.81	12.34	8.71	14.71	5.4	17.66	2.85	5.46	3.1	4.53	6.1	5.29
1553912_at	4.92	2.15	9	1.55	26.91	13.06	0.77	2.79	6.3	1.4	3.45	1.33	14.31	1.36	0.63	2.89	13.62	1.69	7.15	0.28	5.99	7.04	4.1	1.11	9.31
1553914_at	3.61	11.61	1.56	16.2	6.22	4.33	0.6	6.41	12.89	21.83	14.75	2.44	24.05	11.4	3.56	13.56	10.45	7.17	6.32	9.77	2	6.61	21.58	15.56	12.63
1553915_at	0.36	0.48	0.86	12.75	16.1	1.77	0.6	1.62	0.2	2.74	6.06	0.98	12.55	1.01	12.92	13.37	1.96	10.35	18.88	0.4	3.73	5.1	14.34	1.01	1.58
1553917_at	32.07	27.34	32.36	64.86	46.53	47.04	37.63	23.28	21.03	39.14	19.25	27.88	6.83	15.42	29.65	15.63	25.72	26.82	3.99	34.56	29.76	34.31	24.17	5.68	16.3
1553918_at	10.45	4.67	15.18	4.4	5.05	51.85	23.03	3.51	9.09	11.62	13.32	12.18	30.93	15.55	19.55	8.73	12.82	3.77	4.76	19.02	30.99	13.12	4.96	22.97	1.52
1553919_at	9.04	3.79	8.47	10.66	4.72	3.43	1.55	20.97	8.8	11.11	25.61	1.55	19.49	7.22	15.57	15.56	2.63	1.4	3.42	30.05	17.62	22.39	3.42	4.89	8.97
1553920_at	8.25	8.01	9.01	4.49	1.89	8.65	8.7	8.66	7.88	6.12	9.23	5.82	5.79	13.47	13.98	5.77	4.2	8.7	1.26	8.51	21.29	8.09	10.77	13.47	7.03
1553923_at	10.16	4.27	11.84	19.53	25.76	5.01	3.28	2.02	11.8	7.19	8.98	12.49	6.17	13.6	3.8	3.55	19.97	8.36	27.75	6.5	11.56	23.89	45.55	4.44	11.78
1553924_at	2.66	0.83	2.52	0.99	7.98	16.4	1.83	0.39	16.07	0.47	3.49	3.55	1.72	3.95	3.96	1.55	1.02	0.78	12.03	1.86	6.08	1.19	2.9	0.46	10.73
1553927_at	1.01	3.07	2.65	4.59	4.24	5.54	14.63	1.31	2.84	3.96	3.75	3.21	1.75	5.85	6.5	4.03	3.17	3.54	2.79	5.33	5.05	0.71	2.48	3.98	1.11
1553928_at	46.21	52.27	21.27	43.28	26.05	23.19	34.13	36.29	37.03	32.8	23.86	72.55	34.36	19.08	43.5	38.83	51.81	45.86	38.35	34.54	44.48	33.54	24.01	34.17	54.92
1553929_at	2.45	1.25	8.69	3.41	4.31	7.44	3.48	1.23	10.66	19.34	3.72	8.74	21.79	15.27	9.43	10.94	7.24	9.27	21.96	19.72	17.63	1.17	9.75	23.79	15.58
1553930_at	7.38	6.28	1.18	4.88	25.63	5.45	4.22	6.52	12.55	3.94	9.38	8.57	14.39	9.07	19.52	7.39	1.86	8.8	14.38	14.86	11.44	0.52	0.63	0.65	19.6
1553931_at	19.99	0.94	2.33	16.37	4.39	22.27	17.15	6.71	5.01	15.57	15.69	15.82	2.84	12.76	17.6	13.37	7.55	12.83	36.2	29.82	0.56	9.84	2.75	2.78	15.16
1553934_at	12.38	3.57	0.97	1.14	4.07	16.43	0.5	2.06	1.04	2.37	3.07	4.05	1.03	7.93	1.58	8.43	0.63	10.78	1.39	8.44	15.66	2.88	18.35	1.27	0.79
1553935_at	5.6	5.6	1.49	2.13	1.11	3.03	0.91	2.91	1.48	15.5	6.6	13.54	2.54	7.38	1.91	1.81	2.81	1.4	7.46	1.03	7.28	16.6	9.51	0.46	9.81
1553936_a_at	2.52	0.89	8.86	1.04	8.26	4.24	3.19	18.74	10.97	12.93	2.65	2.5	18.44	2.91	2.1	3.47	14.25	3.11	4.56	1.57	17.04	7.99	2.23	1.41	1.63
1553938_a_at	15.6	1.98	15.98	16.27	13.14	45.94	21.46	28.12	4.72	28.64	34.41	22.08	10.78	11.16	15.29	10.99	7.19	23.13	19.41	26.5	39.12	12.31	15.09	24	1.34
1553940_a_at	26.86	30.77	36.92	26.35	13.84	32.87	21.85	33.88	32.56	32.48	16.43	25.75	19.01	21.72	20.15	25.74	31.64	21.2	28.84	10.25	40.44	14.15	34.42	29.79	26.58
1553943_at	42.66	3.91	11.96	15.09	7.62	45.73	27.64	31.1	37.21	8.12	38.01	7.07	55.08	25.83	24.03	30.17	24.06	3.17	46.6	30.17	7.53	38.52	9.79	33.52	20.16
1553944_at	1.44	1.65	2.48	10.88	0.78	14.26	1.28	15.83	7.9	0.74	9.15	5.1	0.86	1.9	19.82	1.01	1.25	4.63	0.97	11.09	1.49	3.91	7.24	11.83	0.52
1553945_at	25.67	5.7	23.99	55.23	21.31	31.89	14.52	24.99	23.72	39.74	1.2	4.89	38.11	20.42	22.09	58.33	21.31	31.18	52.39	21.77	20.09	36.59	24.59	21.42	26.75
1553946_at	2.08	3.72	1.71	5.5	24.33	4.16	8.95	3.06	26.61	26.04	2.71	18.38	1.7	0.8	14.85	2.95	11.81	5.52	21.07	6.72	5.78	4.09	5.07	1.69	1.86
1553947_at	49.85	32.93	33.09	21.68	36.49	40.95	52.49	43.49	26.31	7.53	40.71	3.64	34.65	31.95	12.5	36.7	5.25	17.93	21.36	25.35	7.14	47.1	17.82	29.38	35.67
1553949_at	1.4	3.2	2.1	5.81	2.16	5.24	5.95	3	2.53	2.82	13.78	2.45	3.3	1.35	11.26	4.14	10.92	5.38	7.07	4.78	14.11	2.02	7.02	3.45	23.93
1553952_at	20.63	16.14	15.28	52.19	8	16.44	68.88	51.86	32.28	33.25	3.36	32.57	39.85	8.74	64.62	9.49	13.23	16.66	35.47	4.88	9.88	3.38	7.83	32.32	43.06
1553954_at	247.03	202.51	224.84	187.4	142.84	137.57	247.59	167.83	247.56	152.18	94.8	169.75	134.33	145.92	136.65	110.5	164.73	227.22	132.6	151.31	132.71	122.12	96.71	125.49	152.3
1553955_at	593.43	411.38	428.2	370.79	444.13	381.04	538.94	385.3	461.14	397.65	348.52	386.12	315.58	409.99	433.04	380.13	538.35	529.98	440.9	343.7	234.74	400.13	324.35	619.28	403.11
1553956_at	87.32	92.19	63.04	94.61	40.6	83.81	82.51	86.24	54.19	55.74	41.83	65	76.23	62.87	82.33	51.95	80.56	94.54	56.14	93.72	66.82	70.09	65.6	55.91	79.64
1553957_at	70.42	36.41	34.51	40.85	54.02	88.73	27.13	44.95	44.19	74.74	55.8	64.12	46.85	49.54	68.61	37.22	74.42	68.44	68.88	36.34	25.38	51.18	57.27	70.22	28.31
1553959_a_at	114.29	135.82	137.07	126.02	124.54	62.4	174.53	149.3	160.02	107.67	90.89	112.65	144.61	197.14	120.49	99.09	71.89	88.26	97.55	65.35	60.09	160.46	125.68	107.82	145.25
1553960_at	80.59	80.64	71.13	107.54	150.95	64.83	92.5	100.67	89.72	90.49	57.11	119.92	83.16	94.79	79.94	100.37	74.2	98.41	65.12	67.88	106.82	91.39	48.5	75.01	87.18
1553961_s_at	68.65	65.38	69.02	117.26	75.98	20.96	86.33	97.42	57.99	12.98	41.95	59.78	87.31	80.85	49.44	82.77	76.12	70.55	92.81	83.58	54.94	58.93	45.91	82.4	90.63
1553962_s_at	438.2	242.5	327.34	256.8	419.49	447.15	206.79	199.25	270.45	345.44	139.08	148.65	241.17	63.99	255.77	136.01	196.11	71.13	133.2	206.94	236.67	261.29	109.9	83.22	208.05
1553963_at	0.88	3.41	0.96	0.75	0.93	1.39	0.14	0.39	0.36	3.08	0.25	1.02	1.32	1.14	0.97	0.61	1.24	0.63	1.22	0.54	1.05	1.33	0.74	2.18	0.82
1553965_x_at	1.85	1.27	5.22	1.24	6.94	7.86	2.75	1.94	0.9	3.89	3.41	16.36	5.64	0.79	17.65	1.54	6.56	2.53	2.46	0.83	2.56	1.41	7.09	1.56	2.33
1553967_at	31.58	10.75	21.89	63.6	40.53	26.04	21.89	51.18	43.52	58.14	24.67	48.18	56.32	23.01	68.59	35.5	46.78	28.16	49.47	34.69	54.17	50.1	46.25	27.09	14.46
1553968_a_at	97.49	104.14	88.46	127.51	119.32	137.28	67.28	107.73	54	79.59	85.31	108.37	106.55	85.72	100.71	94.14	93.13	69.77	104.74	92.45	80.26	121.77	105.21	103.41	88.66
1553970_s_at	3.43	7.2	17.57	1.26	25.73	5.52	19.86	5.73	2.22	3.26	7.14	4.47	13.51	19.38	2.71	4.95	5.47	18.91	21.77	7.5	34.32	11.51	28.88	5.16	7.03
1553971_a_at	475.44	596.82	437.79	271.89	911.84	801.3	259.77	596.63	343.93	238.67	238.84	241.93	193.9	323.8	356.85	283.84	245.67	374.91	376.86	230.92	257.62	387.88	213.77	190.16	538.25
1553972_a_at	292.19	245.59	225.14	269.16	379.12	272.34	200.08	179.54	204.23	322.39	385.31	487	171.49	329.2	435.94	297.9	309.24	335.37	274.75	263.45	295.25	543.32	319.43	411.9	284.22
1553973_a_at	9.45	16.93	17.66	28.63	13.33	9.51	18.47	1.68	4.84	29.07	60.81	29.58	36.55	23.55	4.47	5.27	18.55	14.61	38.98	30.53	8.22	3.8	36.07	4.39	1.03
1553974_at	162.33	242.5	187.53	139.99	222.05	148.76	262.53	315	243.9	126.61	179.7	152.4	243.76	158.85	231.02	165.88	166.83	203.07	159.82	184.45	183.42	172.87	180.3	166.66	260.19
1553976_a_at	198.8	181.03	290.1	195.25	104.8	120.49	402.93	223.25	312.06	169.74	123.13	141.42	207.36	142.28	153.68	113.31	155.06	187.34	128.2	155.11	186.17	189.06	226.6	147.37	197.84
1553977_a_at	80.71	38.8	49.2	49.35	39.25	60.46	49.94	44.51	33.37	55.43	84.41	49.01	40.66	41.67	66.55	71.64	64.93	69.05	100.12	46.25	47.28	81.55	58.1	64.26	54.07
1553978_at	98.45	85.03	78.57	68.56	75.81	101.48	74.09	113.48	97.8	52.52	4.48	51.31	57.69	37.97	76.87	109.53	66.55	92.44	69.08	94.92	49.08	68.03	6.04	87.75	110.1
1553979_at	288.86	249.15	309.21	301.91	215.99	243.13	210.47	269.31	203.69	408.5	313.74	429.81	244.65	364.53	279.24	315.01	419.61	344.09	264.21	202.93	285.64	331.39	277.12	308.4	255.68
1553982_a_at	25.66	34.28	5.65	69.59	13.03	5.08	28.58	44.43	39.62	24.69	3.21	4.29	25.33	20.94	18.31	12.57	51.29	27.92	24.33	5.17	45.48	23.65	3.93	3.73	18.06
1553983_at	34.37	29.37	50.65	23.45	34.22	38.57	24.62	22.51	17.38	23.29	25.64	58.35	29.03	25.03	44.22	45.18	49.27	33.55	14.79	3.33	24.84	19.64	35.56	54.96	37.92
1553984_s_at	130.65	134.35	111.93	140.49	165.97	98.2	104.02	109.39	107.22	152.97	101.73	168.47	108.29	140.1	173.55	179.53	170.93	139.12	169.51	121.45	127.98	132.63	129.82	196.19	144.18
1553986_at	3.9	13.59	25.88	38.91	23.97	30.62	28.12	2.75	8.53	3.39	3.43	2.92	3.84	6.07	20.66	32.93	15.84	19.86	40.33	4.74	28.85	20.3	3.71	8.94	2.81
1553987_at	162.18	242.18	249.65	156.43	160.2	161.35	243.86	195.98	264.96	250.89	205.1	259.79	220.08	248.19	188.27	190.67	157.57	164.05	200.33	156.1	156.84	244.98	236.64	183.94	200.36
1553989_a_at	17.25	20.16	5.28	17.26	42.32	26.03	8.06	17.33	17.36	3.8	21.44	21.94	2.7	15	4.45	39.89	7.46	34.36	37.36	6.86	5.82	15.71	9.47	14.58	5.07
1553990_at	39.26	43.22	32.97	33.98	70.43	75.36	34.27	68.91	28.9	79.98	140.9	71.72	40.59	79.41	66.91	69.93	75.68	55.82	98.12	47.09	33.05	101.41	98.54	57.3	53.06
1553991_s_at	45.02	20.87	20.51	35.3	40.38	24.49	18.03	5.82	31.17	33.45	52.76	23.48	24.07	24.99	39.09	25.83	41.7	37.13	42.17	30.04	37.75	31.08	5.02	40.37	16.32
1553992_s_at	138.64	87.38	14.67	62.74	102.29	96.27	56.48	33.82	31.74	85.93	59.93	106.46	74.5	196.22	70.84	152.33	183.38	65.86	140.26	61.63	134.94	169.7	107.45	137.97	53.22
1553993_s_at	216.53	230.01	178.28	140.14	309.69	176.31	206.81	275.35	145.39	149.71	187.75	223.39	247.23	286.42	153.59	200.94	145.28	220.51	252.09	187.25	202.23	253.58	228.37	265.73	216.47
1553994_at	22.07	11.97	19.03	18.53	18.16	8.2	15.67	24.97	35.17	24.81	18.44	11.42	24.24	22.63	29.24	21.4	13.19	17.05	30.58	22.08	18.62	15.07	23.38	20.9	4.94
1553995_a_at	16.2	32.37	15.25	30.85	42.81	11.56	22.03	11.95	25.05	34.13	19.41	17.32	27.98	33.62	43.33	38.29	3.42	29.46	13.13	6.47	41.04	12.24	17.22	21.29	21.58
1553997_a_at	501.38	714.25	663.83	644.3	962.14	709.74	651.19	826.08	697.7	718.96	581.59	720.48	882.03	544.15	474.45	654.7	499.64	385.19	758.63	575.75	775.98	732.86	1066.81	645.36	297.41
1553998_at	137.82	227.35	167.88	124.42	116.8	92.4	290.31	227.25	265.31	103.04	66.79	88.45	251.55	104.86	111.91	106.72	66.92	136.79	83.84	145.89	72.84	111.11	127.83	116.18	355.33
1554001_at	11.43	53.32	47.94	28.6	8.47	48.15	62.8	50.38	97.86	25.59	47.51	21.96	46.17	39.48	39.64	2.81	1.11	37.7	42.11	45.86	25.22	44.28	38.62	17.9	13.63
1554003_at	30.2	27.04	37.31	17.91	11.56	17.49	4.96	15.82	18.21	24.76	37.02	51.11	6.22	5.83	30.07	39.63	44.76	10.6	14.67	31.59	36.28	21.5	14.55	49.11	28.78
1554004_a_at	20.05	19.81	26.62	7.29	4.56	19.16	29.62	3.12	44.36	2.57	31.38	19.77	2.06	6.67	24.56	20.61	2.23	19.73	17.88	43.23	16.2	2.14	30.68	33.24	2.41
1554006_a_at	38.95	12.8	10.72	43.54	21.79	38.94	6.19	30.92	4.86	71.04	50.16	67.83	2.18	14.83	27.24	28.57	57.36	6.18	27.35	28.93	20.01	30.46	41.56	65.66	6.78
1554007_at	1485.72	1891.65	1729.62	1776.48	1028.23	819.22	2055.76	1730.67	1832.5	1441.59	2852.43	1337.98	1414	1836.58	1271.05	1292.09	1766.25	1594.15	1008.73	1541.71	1423.75	1530.42	1306.69	1357.9	1720.94
1554008_at	49.64	1.79	96.85	43.51	30.17	21.3	6.69	26.24	19.1	62.12	32.98	189.91	4.48	11.67	53.29	12.03	70.1	43.04	37.32	26.92	19.71	26.24	14.48	14.84	61.81
1554010_at	46.63	55.72	67.94	89.68	86.17	41.44	42.75	71.28	45.72	34.57	68.32	50.77	80.38	51.12	41.58	38.5	29.09	54.86	41.39	47.37	55.6	45.16	35.33	55.89	52.38
1554012_at	45.09	46.09	245.87	86.74	15.59	72.85	596.64	83.67	384.71	14.08	24.39	1.68	15.99	14.17	32.9	18.81	2.83	41.44	1.94	64.18	37.26	21.97	5.16	25.91	63.63
1554014_at	77.25	68.67	75.59	275.82	99	30.85	49.75	95.84	67.03	69.15	64.1	132.51	20.21	26.8	123.03	58.37	118.65	74.91	94.28	54.32	87.27	59.59	61.18	54.07	88.36
1554015_a_at	102.25	82.01	89.33	224.29	118.66	87.98	78.81	55.17	70.62	166.7	134.77	136.68	74	47.37	72.04	48.64	74.72	59.45	64.04	87.2	71.6	75.01	39.12	91.16	88.91
1554016_a_at	50.28	63.73	53.88	59.35	77.37	79.14	46.69	76.13	34.65	34.78	62.36	54.9	43.92	54.63	69.23	45.68	72.34	62.24	53.98	44.59	34.48	45.24	59.79	70.38	61.12
1554017_at	31.86	31.28	26.29	29.73	39.47	37.09	28.17	48.36	63.46	42.75	56.16	45.95	47.42	48.27	49.57	46.22	75	41.36	66.52	47.94	63.52	55.17	49.26	41.09	43.31
1554018_at	45.31	18.46	16.91	14.84	3.22	22.52	9.65	18.16	13.64	20.22	20.02	41.07	3.99	16.93	17.09	30.92	21.58	29.09	23.11	16.11	22.74	31.65	18.01	15.48	8.54
1554019_s_at	25.41	25.69	28.56	25.52	17.87	41.34	32.45	36.43	45.84	21.4	29.52	24.12	29.93	10.82	32.93	30.64	38.6	33.57	18	20.23	19.44	17.43	22.11	28.64	25.21
1554020_at	30.06	26.67	42.11	99.61	24.49	29.88	35.23	36.21	29.51	24.1	26.13	24.8	24.93	18.6	34	32.2	12.32	29.32	4.33	7.8	26.06	14.08	41.56	20.59	36.38
1554021_a_at	209.53	216.7	185.5	542.16	226.13	147.57	198.91	210.16	180.38	278.72	432.01	303.95	183.9	293.6	280.87	274.15	267.78	270.27	273.42	214.89	251.5	202.31	227.84	206.89	208.65
1554022_at	0.72	2	4.08	11	1.77	3.56	5.73	7.56	11	6.32	2.61	2.24	3.5	7.57	3.4	0.95	13.68	1.13	0.95	8.63	20.79	5.94	5.9	2.58	3.77
1554023_s_at	61.25	28.87	37.06	48.83	104.41	47.89	34.22	37.76	30.11	55.01	32.59	51.98	57.45	34.83	36.93	30.04	53.5	48.18	11.16	63	43.97	22.44	56.32	55.35	49.31
1554026_a_at	16.8	13.06	10.73	6.22	5.35	3.5	2.34	2.34	1.39	16.88	1.73	1.61	8.05	1.08	12.8	10.12	3.33	2.6	7.51	2.14	28.61	2.54	33.9	28.15	2.15
1554027_a_at	50.61	33.18	18.46	78.62	35.93	51.3	13.1	35.61	5.3	39.85	41.28	32.78	16.65	12.31	42.04	5.46	19.62	63.57	46.57	43.27	31.21	22.67	18.92	12.85	57.15
1554029_a_at	74.12	61.8	49.18	65.9	62.34	30.69	32.56	29.85	42.69	56	81.06	78.64	37.8	29.96	38.66	48.67	48.71	21.19	52.44	49.78	69.88	39.64	35.46	56.32	14.64
1554030_at	23.34	13.38	22.14	23.93	46.37	35.8	14.48	14.55	11.12	22.54	9.13	14.41	17.55	14.51	27.41	27	20.22	15.55	17.74	20.28	14.95	13.64	13.89	28.91	18.38
1554032_at	5.19	1.82	2	2.74	35.59	5.76	1.77	2.02	6	2.53	2.41	3.5	3.92	2.02	22.38	0.88	3.08	1.94	3.11	1.34	21.73	8.7	1.28	2.66	1.73
1554033_at	1.2	5.16	1.72	2.16	2.4	9.76	1.19	1.37	6.57	1.31	1.5	1.49	1.89	2.07	5.28	2.24	4.52	1.43	5.79	2.4	4.73	1.82	5.07	3.37	1.78
1554034_a_at	9.46	17.49	9.21	4.51	22.41	10.45	6.41	17.94	2.03	6.05	10.98	0.98	3.43	14.91	3.57	1.96	32.15	12.21	8.84	5.5	4.79	3.54	15.85	17.38	0.5
1554036_at	3.98	4.45	7.75	35.37	19.94	2.52	5.47	7.7	12.84	7.55	13.43	7.56	8.69	10.82	5.31	0.83	13.58	12.71	16.57	4.27	14.43	11.81	9.15	8.76	2.57
1554037_a_at	10.43	7.81	11.5	22.94	3.1	2.07	2.96	8.31	3.69	2.26	4.31	6.12	2.37	1.87	11.61	5.81	12.96	19.22	26.31	10.45	2.69	16.02	24.3	1.96	15.88
1554038_at	19.1	21.23	13.65	30.75	8.56	30.5	5.33	15.21	3.93	21.75	30.2	41.71	27.64	20.57	21.36	29.88	10.67	19.56	6.56	15.99	17.6	14.82	34.19	22.4	14.28
1554039_at	32.79	31.05	41.83	6.01	81.01	23.31	66.86	71.76	50.44	50.41	44.69	76.71	47	31.58	60.86	56.78	55.98	14.71	74.34	9.36	85.62	46.1	2.8	29.2	69.75
1554041_at	2.19	1.48	14.85	16.18	19.3	6.51	2.37	7.02	10.48	2.26	11.81	28.66	5.71	2.48	4.26	27.21	32.35	16.95	56.13	7.51	2.41	9.22	18.69	16.2	2.37
1554042_s_at	15.08	24.88	17.73	28.1	21.97	9.04	26.54	4.44	28.89	38.61	49.18	12.08	26.22	24.5	8.66	30.64	18	43.76	65.57	27.37	41.34	14.3	36.5	29.66	49.39
1554043_a_at	4.75	38.69	40.47	26.46	42.13	59.13	34.93	43.03	49.82	19.57	64.6	31.93	62.01	30.41	36.93	44.88	44.44	31.38	64.19	72.07	30.57	37.42	36.66	12.57	47.39
1554044_a_at	62.78	45.68	35.28	53.56	41.54	66.92	45.83	62.4	67.16	50.56	45.07	39.39	37.94	43.18	64.46	54.21	79.56	40.95	64.49	73.99	37.51	37.61	27.99	47.45	73.42
1554045_at	1.77	27.61	30.29	31.41	22.76	11.03	23	5.21	3.77	41	26.6	72.91	3.89	2.64	43.32	46.65	36.26	26.55	47.98	15.22	23.97	35.14	39.21	44.81	22.86
1554047_at	7.57	11.4	20.1	2.28	17.72	14.08	13.67	10.78	5.75	5.21	15.68	19.77	2.3	17.8	15.03	2.92	19.99	15.68	4.31	21.64	2.08	11.84	10.22	24.6	21.39
1554049_s_at	29.2	22.25	6.96	5.57	26.4	25.43	14.07	7.36	11.73	1.66	5.15	5.38	28.35	4.5	2.02	3.75	13.42	3.49	22.59	3.58	6.87	14.31	3.22	2.81	4.1
1554050_at	9.56	27.08	5.53	65.55	65.47	95.76	48.38	66.91	27.85	14.73	42.75	33.29	20.97	33.19	62.87	68.77	43.06	42.12	114.43	29.92	52.57	34.34	62.46	55.55	39.56
1554052_at	47.81	18.65	19.12	90.84	26.64	3.59	25.74	2.88	2.6	51.26	24.94	34.49	24.05	20.28	33.79	21.95	21.35	37.78	3.8	24.04	31.76	20.77	31.91	21.73	24.73
1554053_at	24.09	35.75	55.49	29.85	43.08	20.67	46.14	44.79	28.73	26.79	14.5	29.64	54.87	13.77	30.26	8.11	3.04	49.65	12.84	23.19	19.79	17.71	20.79	15.41	39.55
1554057_at	34.28	50.3	73.01	88.64	32.76	92.55	63.54	55.9	65.57	62.72	32.01	79.06	82.56	59.15	48.65	55.69	49.53	82.92	54.08	49.59	49.82	54.7	50.95	42.89	60.28
1554059_at	23.9	26.28	32.04	43.09	35.73	61.01	53.76	5.99	20.34	25.93	38.84	46.29	34.07	19.07	16.75	31.87	42.29	19.96	6.42	30.91	22.51	27.66	6.97	28.2	49.27
1554060_s_at	17.11	2.26	13.67	17.5	4.49	8.2	11.05	15.94	22.74	15.86	14.19	13.85	2.96	6.81	6.26	21.28	23	18.06	25.18	3.3	10.96	10.41	14.71	17.08	16.09
1554062_at	6.75	15.99	9.86	10.46	4.35	6.81	9.72	21.58	12.11	14.87	1.56	15.87	3.03	7.73	10.54	13.48	26.35	23.01	13.84	2.51	2.51	4.65	2.95	0.49	12.01
1554063_at	26.03	4.12	16.99	49.89	22.58	38.19	13.03	20.88	1.65	3.79	28.37	18.39	17.4	39.02	8.92	3.05	20.12	17.65	28.44	27.94	42.78	15.8	26.81	32.63	25.17
1554065_at	30.18	5.54	18.72	40	6.03	8.04	29.64	28.81	28.12	6.5	17.89	28.45	37.33	5.23	28.46	55.26	34.89	13.37	38.15	38.42	8.76	38.03	6.09	19.53	8.6
1554067_at	96.96	160.89	217.86	71.18	188.2	44.4	73.16	109.49	41.95	172.9	127.92	123.43	87.08	153.87	70.99	168.06	72.18	107.02	140.35	205.59	106.7	190.36	97.28	259.02	165.5
1554068_s_at	23.2	48.88	64.52	30.41	34.88	49.72	27.39	36.25	40.28	20.29	32.9	51.24	29.15	76.84	33.34	45.45	35.81	41.33	14.14	47.6	31.57	49.29	43.11	60.82	57.42
1554069_at	13.01	39.22	8.09	17.57	7.73	14.9	46.27	17.72	14.72	8.6	23.46	8.52	44.37	71.34	3.09	8.14	8.2	8.44	10.83	42.12	8.95	9.73	11.01	11.24	4.15
1554071_at	4.62	0.87	0.42	10.74	0.58	4.38	3.35	1	2.62	0.37	0.17	8.87	0.68	0.74	4.53	0.71	0.45	9.37	1.42	5.05	0.52	7.92	0.48	1.29	0.48
1554072_s_at	0.97	8.47	6.04	0.36	1.29	7.11	6.57	26.4	0.42	1.31	0.12	0.19	4.32	9.88	5.02	17.1	19.05	1.43	1.94	7.63	5.82	0.51	10.54	2.6	3.95
1554074_s_at	7.61	22.14	18.01	29.16	8.84	77.74	45.64	6.7	7.26	43.57	11.46	34.24	16.96	12.74	40.85	65.24	42.77	19.41	15.48	69.5	37.76	4.28	35.68	16.58	7.66
1554076_s_at	62.3	65.07	53.13	30.51	80.57	59.52	46.7	59.41	48.19	70.92	41.03	57.46	65.51	52.12	67.31	71.41	45.64	41.85	39.84	57.25	75.08	74.72	38.55	55.74	35.74
1554077_a_at	61.71	85.29	84.73	36.97	90.75	47.84	72.41	70.99	67.81	93.36	62.83	90.51	70.15	59.85	36.26	61.26	92.23	70.2	50.14	75.88	69.55	49.75	59.35	85.97	71.7
1554078_s_at	337.83	457.49	422.86	273.82	269.3	276.52	380.14	411.23	507.3	409.14	371.52	408.08	400.68	512	336.17	301.37	372.55	381.74	332.27	376.65	354.35	453.05	319.06	385.75	389.09
1554079_at	163.59	119.12	113.3	150.94	214.42	157.55	65.29	107.47	77.97	224.27	181.18	135.23	297.88	104.69	194.06	153.48	160.36	183.4	169.17	135.44	166.77	207.5	197.2	95.67	153.75
1554080_at	99.4	149.53	124.37	222.72	40.42	82.41	134.08	118.67	112.41	67.38	70.37	75.59	87.81	85.65	88.03	76.24	63.5	109.26	65.34	98.04	52.5	65.82	58.26	58.44	80.91
1554082_a_at	80.18	99.18	81.6	86.48	58.55	98.91	72.67	94.82	70.1	82.58	64.48	65.36	95.33	45.68	40.87	87.52	54.66	84.92	55	132.22	83.93	69.31	65.04	125.8	97.85
1554084_a_at	157.73	160.7	151.49	183.39	172.2	162.29	98.47	147.17	102.32	92.09	120.56	76.26	162.81	83.08	127.61	152.75	85.68	166.41	192.86	179.03	109.26	111.02	131.14	254.45	122.94
1554085_at	73.26	77.04	36.92	71.54	99.58	78.73	75.41	48	55.48	58.53	43.94	77.56	71.45	38.88	47.19	78.19	48.36	92.33	77.58	42.11	42.69	20.56	66.41	76.92	62.58
1554086_at	19.91	14.9	17.33	16.67	17.9	32.48	9.1	5.9	0.63	14.13	26.19	10.8	26.58	25.93	23.01	19.22	31.47	21.39	21.12	6.73	5.85	18.78	23.89	14.8	6.89
1554089_s_at	1309.64	1537.88	1475.88	897.33	1094.22	1036.05	1089.31	1009.72	1296.72	1263.11	1108.78	1434.38	614.11	956.96	1271.23	788.25	1291.9	788.99	1079.12	1131.97	1495.99	950.04	974.21	940.91	1094.01
1554091_a_at	53.18	39	47.18	34.73	45.69	46.21	45.94	46.33	14.95	31.16	48.22	35.02	40.72	22.43	40.28	58.46	27.88	62.12	19.58	39.09	64.92	40.63	35.8	49.04	50.05
1554093_a_at	106.12	164.07	187.88	232.96	155.19	139.76	150.25	174.63	207.92	181.35	123.54	180.45	223.68	99.38	152.46	184.67	192.54	126.68	159.74	203.91	154	201.6	164.17	140.38	86.31
1554094_at	19.44	10.7	21.29	12.98	7.04	28.7	15.92	2.69	3.35	12.56	17.73	2.57	1.54	7.29	1.82	19.26	6.82	22.22	54.04	24.51	30.62	20.49	18.29	53.04	25.62
1554095_at	34	15.68	21.13	130.18	26.91	4.9	40.44	43.66	29.02	18.28	37.24	48.19	13	25.14	29.49	44.86	41.24	30.95	9.07	30.12	10.38	15.9	40.81	25.55	41.97
1554096_a_at	32.78	41.65	15.19	55.75	68.67	31.43	8.82	7.4	12.24	14.32	32.24	34.46	21.83	35.35	33.55	12.24	3.71	11.38	63.91	41.77	9.87	11.43	46.5	44.26	3.06
1554097_a_at	17.88	2.63	25.61	40.08	8.37	36.87	19.65	23.15	14.22	32.29	38.28	27.53	62.9	22.7	25.42	23.78	41.86	34.82	7.7	24.17	37.48	22.3	24.35	38.46	31.09
1554098_at	17.74	19.69	14.05	14.95	14.99	35.81	17.86	22.41	10.38	12.01	26.72	15.36	30.73	7.8	19.65	12.98	20.93	15.46	3.54	18.23	9.87	23.72	33.45	23.08	25.54
1554099_a_at	17.67	29.58	35.02	37.87	49.53	68.01	52.64	46.77	31.23	49.09	72.3	49.58	34.78	32.8	58.16	31.23	44.72	36.67	37.54	58.07	55.9	24.04	68.2	53.4	7.51
1554101_a_at	125.22	203.51	334.74	88	64.9	76.34	69.58	74.19	128.65	292.51	154.62	128.04	159.03	397.64	100.9	106.81	77.09	49.69	77.46	158.53	110.03	371.74	91.94	77.45	124.85
1554102_a_at	146.46	220.87	313.18	146.92	77.51	133.98	107.83	96.91	108.44	284.31	143.52	153.62	217.27	344.12	105.63	114.95	81.38	78.01	109.52	182.09	135.51	429.89	102.33	118.29	91.78
1554103_at	3.41	3.2	1.18	13.95	6.51	19.67	5.81	17.93	2.32	8.4	15.53	18.69	22.29	28.44	5.31	1.58	2.86	9.4	24.5	11.65	2.03	15.49	44.72	17.5	2.24
1554105_at	41.65	45.27	50.42	63.45	63.42	48.52	36.11	57.53	56.15	49.69	39.88	46.38	55.94	26.18	44.74	59.36	51.06	43.96	54.02	30.71	56.92	59.14	27.89	51.82	44.99
1554106_at	87.57	66.36	47.46	66.67	113.21	128.38	64.34	51.59	66.57	94.14	82.12	75.29	57.83	47.76	90.82	71.1	57.46	54.79	92.39	86.16	50.23	104.19	70.55	89.37	44.1
1554108_at	22.66	40.91	33.71	2.85	36.03	40.77	31.12	47.83	39.18	26.87	81.83	31.92	54.26	37.56	35.26	59.23	67.69	33.7	40.45	31.97	32	53.38	30.03	52.06	32.66
1554110_at	2.69	11.37	3.33	4.85	22.32	5.85	5.51	3.72	3.54	3.1	4.16	3.06	7.45	5.72	5.01	26.85	18.9	5.41	8.43	5.19	21	3.35	7.09	4.35	31.52
1554112_a_at	203.34	139.16	121.15	59.59	178.26	119.09	88.21	109.22	105.28	162.34	152.75	136.87	82.19	113.15	84.51	88.73	134.56	108.36	80.12	96.67	101.39	91.08	100.2	113.37	87.93
1554113_a_at	33.08	80.57	78.02	80.26	49.75	75.13	71.2	76.86	49.87	72.9	56.95	45.65	87.7	37.13	30.17	45.25	21.2	22.19	35.03	33.75	32.14	67.95	54.34	26.06	38.51
1554114_s_at	31.62	10.67	17.96	23.02	3.49	3.04	9	23.22	9.16	21.22	1.72	34.66	18.01	12.53	20.39	21.82	9.03	16.09	26.04	15.57	16.94	17.74	20.7	20.39	20.93
1554115_at	29.06	44.71	18.98	44.94	45.91	63.71	52.92	25.03	38.02	54.25	43.96	42.25	31.96	22.66	29.25	30.77	8.27	35.26	15.67	46.72	28.1	23.18	36.58	32.68	28.87
1554116_s_at	29.76	24.03	17.96	23.7	57.47	43.89	33.88	30.02	15.76	28.99	38.94	17.57	47.86	18.42	11.19	48.18	39.01	19.99	12.98	26.79	47.85	28.42	91.89	35.99	24.41
1554117_at	42.3	34.04	19.31	49.57	30.93	34.33	30.47	9.36	20.18	10.08	27.07	8.96	39.69	21.44	10.44	7.65	62.13	5.05	77.3	8.78	59.43	36.17	13.75	40.32	33.82
1554119_at	13.93	22.07	18.44	28.88	25.75	15.9	25.34	16.76	21.53	29.29	8.47	47.14	31.27	8.52	34.39	30.06	29.12	16.21	33.81	26.13	27.24	41.32	22.23	16.68	37.17
1554121_at	0.72	0.7	3.54	0.46	2.13	1.13	0.52	2.33	0.41	0.74	1.99	11.35	6.84	1.4	18.67	1.29	1.07	4.77	6.49	22.06	1.78	0.76	0.81	0.43	0.78
1554122_a_at	16.53	6.38	17.26	31.72	6.46	13.37	26.47	15.59	37.39	41.78	11.97	15.49	16.53	12.46	11.43	11.99	2.28	12.4	5.69	18.97	2.88	12.38	35.95	1.26	1.51
1554125_a_at	10.67	4.47	6.52	5.9	0.43	1.06	10.26	5.92	9.28	15.49	4.67	18.58	1.87	8	7.32	8.39	13.1	1.43	2.11	13.07	18.04	20.78	11.35	3.44	10.05
1554126_at	82.75	27.37	42	39.46	145.47	86.54	66.35	54.6	72.52	75.55	37.98	73.91	41.97	18.81	78.36	59.83	74.67	27.18	74.17	29.5	74.85	68.81	38.38	67.53	39.22
1554127_s_at	56.65	25.17	30.23	58.32	86.01	41.04	22.74	29.35	18.91	59	39.76	50.34	53.48	3.01	56.94	41.96	21.74	44.43	27.63	39.01	27.18	39.57	54.59	22.68	38.74
1554128_at	1.49	1.18	1.29	4.99	4.35	6.91	6.25	4.14	2.82	3.16	8.94	6.04	17.86	3.05	2.15	5.84	3.31	2.84	2.69	2.99	2.9	4.91	6.2	2.38	6.1
1554129_a_at	6.52	3.68	12.89	11.86	14.92	12.41	4.39	1.64	17.96	24.74	3.6	3.18	33.75	15.62	20.77	10.03	5.14	27.4	47.76	22.12	11.95	15.52	13.49	15.74	4.46
1554131_at	0.42	9.33	4.81	18.44	6.69	0.41	2.87	5	0.49	0.7	3.92	9.73	5.45	5.19	0.53	5.73	0.83	1.98	1.47	6.34	4.41	1.79	6.57	0.47	0.8
1554132_a_at	125.61	250.44	119.07	121.23	180.26	80.67	96.71	48.22	113.37	109.9	224.62	82.57	205.68	127.89	82.3	40.06	66.15	53.38	113.94	210.88	126.87	173.97	130.08	98.36	44.63
1554133_at	87.82	69.48	84.54	77.63	62.2	80.79	39.64	37.17	46.38	35.55	30.41	32	34.35	19.86	29.82	33.11	56.63	64.17	32.84	42.9	43.6	11.78	9.22	47.11	33.36
1554140_at	19.94	12.98	8.6	2.16	21.7	1.05	6.56	14.99	12.42	12.75	0.44	10.14	11.15	3.94	23.14	18.87	0.96	17.55	13.52	11.33	5.46	10.09	15.85	8.42	8.27
1554141_s_at	21.57	1.67	1.38	4.63	1.46	4.87	11.07	2.82	6.09	1.2	20.9	14.25	3.88	12	10.72	7.91	5.75	17.69	2.58	15.11	2.2	14.5	4.2	9.56	0.63
1554142_at	6.49	6.17	3.67	9.26	3.81	3.94	0.61	1.04	0.69	9.18	2	10.11	5.21	0.44	15.99	9.29	9.27	0.88	9.97	9.04	9.26	17.56	3.87	4.66	17.09
1554143_a_at	21.89	30.56	23.65	47.54	40.67	38.77	25.65	20.2	27.93	42.52	50.42	53.92	28.08	26.66	39.77	37.01	47.99	44.8	38.32	30.74	42.83	24.03	26.99	27.34	19.89
1554145_a_at	156.67	177.24	130.38	174.71	141.36	111.57	178.79	114.93	171.25	127.41	108.8	103.78	137.64	91.35	83.83	99.25	112.25	94.77	113.44	118.83	99.09	158.18	138.23	153.82	132.81
1554147_s_at	31.34	26.83	13.26	16.23	18.49	18.04	21.04	29.39	11.13	29.52	25.37	38.77	17.36	22.27	21.37	28.38	29.13	17.74	27.28	38.24	34.06	32.03	22.01	17.11	48.84
1554148_a_at	106.29	80.97	85.34	83.47	33.03	85	60.24	44.51	65.36	97.72	69.41	65.48	102.38	63.07	48.42	70.93	65.77	65.44	68.08	68.57	64.79	60.14	46.16	64.75	88.52
1554149_at	8749.03	8416.55	8642.08	4952.91	9980.02	9172.66	4584.75	6312.41	8098.07	9952.67	4727.65	8104.35	4991.02	8549.99	5307.36	7894.04	10958.4	6779.76	10217.4	6465.3	8187.48	7870.04	5927.68	6478.91	6798.56
1554151_at	27.29	16.73	34.99	44	48.18	86.04	36.08	38.27	6.99	55.07	27.03	54.27	60.7	26.58	21.64	47.72	38.79	25.79	29.47	35.73	26.75	41.63	47.63	37.74	29.41
1554152_a_at	36.48	43.97	35.55	32.93	35.36	16.72	37.06	28.18	29.63	15.93	24.08	23.42	35.86	8.32	14.92	14.15	28.63	11.8	0.91	17.74	41.44	47.8	23.16	12.1	15.94
1554153_a_at	109.24	87.79	101.89	75.1	158.85	116.09	94.91	98.17	106.09	197.43	163.83	185.69	121.41	92.77	102.46	134.72	105.12	74.62	132.58	108.1	171.96	161.97	219.28	195.49	114.35
1554154_at	96.98	92.74	96.32	69.21	70.06	109.4	50.81	66.89	73.79	55.4	80.89	94.32	74.93	48.7	74.54	73.58	60.85	53.91	35.02	85.23	112	65.28	74.09	83.73	85.42
1554155_at	54.53	37.26	35.05	94.76	72.47	40.87	22.63	29.78	36.32	46.29	36.39	64.07	34.02	27.18	35.02	24.38	46.45	51.46	55.15	34.75	78.15	21.42	18.5	20.22	41.99
1554156_a_at	1.27	0.61	0.5	0.82	3.89	1.2	1.52	0.62	0.53	1.21	0.85	2.58	0.72	0.98	5.41	1.44	1.14	1.3	3.34	1.9	1.77	3.56	2.23	1.78	9.58
1554157_a_at	14.46	28.7	28.87	36.85	15.45	32.39	3.28	4.13	11.24	39.68	13.76	4.9	32.69	14.79	42.05	23.67	14.53	17.52	26.65	13.75	14.57	8.71	41.84	12.6	32.6
1554158_at	10.99	19.34	21.51	17.42	12.95	3.04	22.22	3.52	1.25	8.39	3.99	3.7	3.51	12.27	8.88	2.15	28.71	9.09	12.66	3.05	2.55	1.58	2.31	1.22	1.04
1554159_a_at	92.73	118.49	94.29	63.1	182.81	107.24	84.94	50.43	91.94	143.27	125.52	90.54	98.08	62.18	63.09	73.77	80.59	24.27	123.11	97.6	118.64	127.7	102.02	48.84	85.85
1554160_a_at	19.23	41.44	23.84	47.08	26.44	36.83	20.78	42.05	2.01	36.56	6.43	3.21	47.9	37.67	31.63	77.28	24.34	24.71	57.61	16.68	25.56	19.39	27.3	4.61	43.95
1554161_at	99.32	126.05	137.87	97.72	67.49	152.59	156.03	97.23	101.58	120.59	56.23	151.46	200.3	59.12	70.24	135.41	136.37	114.56	81.33	105.82	101.7	62.2	70.89	76.08	110.58
1554163_at	1.87	2.57	12.75	16.69	6.08	20.55	2.75	1.85	16.03	17.01	15.62	25.14	9.8	10.81	4.53	17.13	3.95	3.48	24.5	20.49	13.19	10.14	23.59	2.2	19.52
1554165_at	2.7	3.72	7.04	3.32	5.15	18.93	1.7	1.44	10.59	2.06	4.09	0.61	2.22	6.62	4.77	12.08	21.58	3.52	0.98	2.21	20.29	0.97	20.48	17.96	1.87
1554167_a_at	719.5	922.14	593.67	626.33	571.26	630.43	602.08	573.24	692.96	828.83	570.17	736.64	721.19	628.66	686.61	498.34	789.93	541.64	621.39	592.99	783.93	615.92	426.76	621.15	809.86
1554168_a_at	781.73	634.49	605.44	376.17	580.19	886.56	714.08	497.04	573.15	621.35	527.1	549.32	839.67	828.19	521.7	618.71	657.29	531.02	953.71	844.59	1055.31	834.99	1561.17	973.3	539.55
1554170_a_at	23.43	64.17	49.42	63.14	69.99	67.15	56.1	78.74	57.16	47.75	38.96	68.85	85.25	44.29	52.57	34.77	83.37	63.65	67.99	41.25	59.73	47.55	23.13	50.68	54.06
1554171_at	20.85	30.08	25.37	42.73	41.23	53.59	33.89	42.19	40.04	19.28	33.69	37.5	19.14	39.18	20.12	15.49	12.4	22.72	43.38	30.27	33.28	14	68.61	32.29	35.35
1554172_a_at	26.99	20.08	28.41	36.52	9.18	44.41	44.78	34.01	21.71	28.48	8.59	38.53	31.08	27.82	12.83	22.21	7.16	15.07	26.79	24.44	18.31	41.94	36.43	28.71	19.1
1554173_at	5.19	5.79	6.51	26.04	5.54	72	5.83	29.75	4.46	8.52	5.44	7.38	11.21	5.16	8.02	12.24	16.21	42.99	11.39	6.82	10.19	4.68	7.68	9.09	32.5
1554175_at	45.72	32	27.35	63.48	45.96	49.78	42.94	33.21	20.41	15.1	24.84	15.59	22.51	11.37	29.48	23.14	26.01	32.49	45.82	32.68	50.98	43.61	58.82	15.11	28.56
1554176_a_at	24.23	16.01	18.82	14.18	18.72	22.92	6.23	15.68	10.99	12.74	12.87	16.82	25.28	15.28	15.14	13.15	15.97	21.37	35.97	14.94	16.2	5.62	13.55	18.67	16.77
1554177_a_at	82.75	66	62.49	129.56	77.96	65.62	56.93	57.15	60.67	51.17	13.79	59.74	48.8	40.8	44.69	41.4	66.66	120.41	22.44	93.5	32.83	55.48	6.52	92.01	107.64
1554178_a_at	146.43	210.81	133.78	134.62	99.86	123.1	227.28	157	172.04	153.35	380.27	130.09	350.77	176.5	105.55	112.8	132.48	118.82	89.56	272.23	228.69	136.49	149.74	198.77	124.44
1554179_s_at	29.1	39.23	71.5	50.36	12.63	59.84	11.91	29.9	43.76	48.23	52.16	31.97	63.93	32.35	50.61	22.64	48.01	48.4	21.63	33.64	64.21	26.71	51.49	23.66	25.34
1554181_at	3.7	29.99	23.18	20.9	4.71	67.64	37.68	40.65	41.88	39.4	25.92	19.29	91.44	22.6	6.2	6.75	13.97	22.45	39.7	25.14	27.45	23.67	55.28	27.17	30.94
1554182_at	35.74	24.1	40.69	6.82	79.67	47.68	8.4	41.96	3.32	19.37	32.96	80.62	15.35	22.02	34.6	56.09	17.01	23.49	45.17	41.44	27.67	20.6	39.93	37.21	51.93
1554183_s_at	30.13	6.64	49.75	31.86	49.92	31.35	28.6	39.25	49.76	58.48	38.22	36.19	51.74	48.12	48.57	76.64	27.01	31.35	102.25	40.78	24.84	28.07	50.1	32.07	68.73
1554185_at	16.24	24.93	15.34	23.81	14.07	22.22	26.87	14.08	18.76	27.77	6.55	18.59	27.68	13.07	18.02	24.94	7.17	12.82	31.17	24.17	36.12	19.73	24.54	25.47	30.19
1554187_at	3.34	28.13	23.53	14	5.41	7.05	21.85	26.26	3.73	16.51	15.43	3.44	33.91	9.31	18.2	11.92	8.78	17.44	28.13	19.58	29.76	11.98	7.33	16.67	16.22
1554188_at	3.43	8.17	5.22	22.01	6.45	6.61	6.18	3.15	3.64	6.14	2.96	16.06	3.44	3.92	16.66	12.08	6.45	26.28	8.21	14.63	29.91	4.97	9.38	22.79	8.1
1554190_s_at	0.42	0.33	1.19	1.49	13.16	2.16	0.27	7.46	0.32	1.88	2.66	0.48	0.56	1.45	0.36	3.61	2.18	0.43	2.11	0.31	0.6	9.41	1.96	1.85	1.68
1554192_s_at	41.41	40.41	7.53	69.26	8.87	52.43	23.33	38.16	5.63	58.2	42.54	20.57	20.52	2.43	45.57	7.96	35.21	24.88	4.46	31.88	9.61	29.39	9.02	4.86	7.14
1554193_s_at	38.18	17.89	24.82	40.5	44.23	24.17	15.64	16.68	31.86	32.22	9.56	17.53	14.37	19.08	16.53	27.58	4.08	15.96	15.63	32.96	22.81	12.86	21.22	17.92	18.04
1554194_at	0.87	1.99	10.54	3.16	2.95	3.58	1.38	12.49	13.2	4.62	4.55	3.2	6.25	2.74	2.3	2.6	3.86	9.61	2.96	20.33	3.09	1.75	19.66	3.3	3.73
1554195_a_at	4.34	4.53	2.61	2.26	6.98	4.38	1.95	2.17	1.61	23.42	5.24	2.79	4.11	1.25	3.39	15.98	4.52	4.98	4.8	3.44	3.33	2.1	2.99	1.92	1.36
1554196_at	0.73	0.86	1.5	2.95	2.01	17.01	0.88	6.12	0.77	1.12	4.69	0.75	0.93	0.35	1.37	2.81	1.45	2.32	3.46	4.55	7.9	0.7	15.66	11.02	1.51
1554198_at	9.86	17.12	3.27	38.78	4.89	7.1	5.96	5.87	3.18	29.47	5.76	37.35	7.21	1.67	3.17	8.14	3.99	14.42	4.69	37.22	37.65	4.71	6.48	18.25	20.61
1554199_at	1.44	7.72	11.82	8.34	1.71	4.68	1.22	1.49	1.39	7.92	1	15.8	3.04	10.44	1.46	15.76	20.73	13.25	2.71	1.21	6.98	1.43	2.92	1.17	15.12
1554201_at	3.78	19	3.58	8.31	40.53	62.65	21.77	41.46	8.08	11.05	6.99	8.42	11.05	7.99	32.81	40.86	21.87	39.95	12.77	8.24	7.75	4.64	54.91	25.3	7.2
1554202_x_at	20.52	27.26	29.45	49.03	48.75	65.18	10.62	42.62	16.49	35.02	46.14	35.7	65.93	46.7	24.98	55.6	10	37.44	69.53	46.65	52.53	32.06	50.48	54.58	53.91
1554203_at	20.98	4.86	22.44	28.19	29.51	38.86	4.44	14.55	21.11	24.12	11.13	9.98	32.91	15.01	7.5	12.46	19.24	21.43	13.71	21.63	25.52	15.25	12.78	30.27	33.4
1554205_s_at	25.97	34.24	33.53	31.85	48.9	57.84	44.28	45.95	41.19	41.06	35.46	39.3	28.82	44.7	35.35	25.39	36.84	37.8	54.12	29.93	20.1	31.1	38.97	37.35	45.97
1554206_at	11.9	4.12	13.2	2.27	6.28	1.63	6.46	2.91	13.88	5.25	22.48	37.96	4.48	15.31	14.93	7.37	2.39	8.15	5.97	18.67	4.51	37.08	32.91	3.22	4.7
1554208_at	57.47	39.47	36.65	74.94	88.71	120.16	33.11	65.24	38.07	45.91	30.27	33.54	85.84	47.24	24.61	73.6	59.26	48.24	75.97	57.93	64.68	31.83	43.26	70.77	37.18
1554210_at	0.7	4.13	1.58	6.67	2.09	4.58	1.96	1.71	2.64	2.03	13.56	2.58	2.66	1.57	16.18	28.91	5.12	7.71	20.12	17.11	1.14	21.04	1.66	0.75	3.32
1554212_s_at	12.12	4.24	3.26	2.64	30.47	3.02	17.72	4.84	3.59	25.95	23.01	12.47	24.6	9.07	12.42	5.36	11.66	11	49.38	15.88	14.8	34.31	13.91	4.25	6.32
1554213_at	101.46	57.84	42.98	50.82	132.7	120	31.59	56	34.14	76.38	92.33	150.82	73.37	45.8	85.72	111.22	127.47	111.16	159.28	115.64	141.67	95.95	170	148.33	51.16
1554214_at	1.65	3.51	6.71	28.21	18.04	1.72	14.17	13.32	3.28	0.99	2.06	11.48	8.19	3.58	3.59	14.23	2.61	2.17	0.96	9.93	6.51	16.55	3.21	2.74	0.58
1554216_at	20.18	14.5	1.64	21.6	8.28	0.62	11.09	7.61	0.39	6.36	14.46	10.17	4.67	0.51	10.49	8.82	15.21	0.46	12.24	3.09	9.11	1.52	21.89	15.51	10.99
1554217_a_at	45.53	66.32	28.73	43.85	48.26	33.93	42.42	21.04	46.93	30.52	89.23	28.23	32.87	27.6	24.35	29.63	42.78	20.07	31.57	66.91	24.63	44.25	57.18	69.95	9.1
1554219_at	27.82	34.72	4.96	39.97	29.32	10.85	36.3	30.04	24.72	49.54	38.7	28.35	32.27	24.18	20.02	55.5	31.57	19.47	25.29	37.19	23.72	21.03	52.8	25.1	22.15
1554220_a_at	20.65	18.71	34.55	46.38	83.06	42.49	40.6	13.6	31.5	16.19	29.8	45.4	28.45	23.3	22.94	52.63	43.98	40.73	52.73	47.49	33.12	48.04	46.46	37.54	34.49
1554222_at	12.75	43.41	6.04	82.94	29.76	52.51	59.94	15.14	30.91	58.45	13.78	10.39	45.7	5.7	12.36	9.43	10.48	7.9	78.62	10.63	33.17	12.53	40.52	22.09	8.43
1554224_at	1.53	12.65	1.62	1.19	2.44	10.11	4.83	3.62	18.71	3.7	8.23	1.9	25.96	4.3	3.85	3.77	2.61	20.8	5.51	0.8	16.79	2.88	15.33	14.01	13.89
1554225_a_at	28.13	25.28	25.47	37.12	15.2	21.15	50.33	14.22	73.05	18.59	15.33	18.56	72.44	68.23	33.76	13.21	11.43	60.93	10.93	18.15	31.4	10.96	22.41	29.61	88.04
1554228_a_at	12.38	20.82	53.27	25.9	3.03	10.46	12.05	8.84	22.06	35.12	36.07	41.23	35.36	2.86	25.54	11.64	30.21	18.84	28.32	7.75	21.21	13.03	23.23	18.29	36.51
1554229_at	135.55	135.06	44.22	196.39	137.13	100.28	80.16	77.03	72.02	168.83	170.7	97.18	68.68	52.2	71.58	69.2	90.63	48.32	144.34	117.28	167.93	103.63	102.25	114.86	86.76
1554231_a_at	3.24	11.32	11	4.22	5.07	6.24	13.58	36	20.55	3.69	31.48	9.78	14.94	4.91	34.95	42.2	2.65	18.43	21.43	7.39	16.3	4.61	1.57	16.97	41.69
1554232_a_at	11.04	17.59	1.1	3.9	2.02	24.7	16.06	6.09	8.31	4.49	15.21	3.36	1.16	5.01	0.62	2.84	2.68	1.17	18.79	19.76	12.68	2.48	2.84	2.26	1.22
1554233_at	7.7	13.68	3.78	10.11	17.65	29.12	9.95	16.25	9.21	7.07	17.38	9.35	9.05	14.99	25.23	22.7	11.21	1.35	4.68	19.11	10.94	8.8	2.51	14.29	7.2
1554234_at	43.67	25.98	26.98	22.8	66.92	22.78	30.12	44.63	53.72	42.03	42.29	31.96	23.74	49.08	61.31	43.03	76.58	63.82	53	52.49	62.19	40.57	27.84	54.44	39.88
1554235_at	13.79	15.95	14.39	25.32	1.59	12.3	17.02	7.84	7.78	18.76	6.23	9.7	14.81	12.11	14.53	21.68	23.85	8.76	4.21	19.46	24.83	12.68	7.13	9.84	19.63
1554237_at	78.35	64.97	44.07	38.39	80.68	70.38	17.22	33.59	10.18	24.84	25.79	40.61	19.38	13.96	31.77	46.72	52.14	34.93	37.54	52.46	34.41	33.02	48.53	33.51	30.85
1554239_s_at	45.65	80.83	42.77	5.6	60.96	37.03	39.5	72.76	64.32	74.19	76.92	61.32	26.97	18.67	50.46	59.68	86.74	45.7	12.81	56.5	73	34.64	56.6	41.6	85.23
1554240_a_at	41.6	30.92	25.49	56.22	35.63	40.32	29.15	24.96	25.3	26.58	38.87	53.84	28.58	41.66	35.19	56.24	56.4	49.87	40.31	38.27	22.49	34	110.52	61.79	52
1554241_at	273.5	241.36	431.8	1300.18	693.43	464.39	494.37	541.77	418.4	227.35	469.32	767.57	157.76	336.86	326.19	234.37	296.31	334.64	363.7	366.71	328.27	290.59	428.02	265.97	349.84
1554242_a_at	19.7	4.13	0.51	35.68	15.97	5.85	10.79	3	2.34	1.23	17.68	2.27	81.2	2.07	0.8	2.37	13.62	4.92	6.62	17.49	8.85	18.14	1.73	1.51	19.37
1554245_x_at	73.38	64.25	33.37	13.27	31.26	69.79	61.17	32.01	42.94	41.02	4.82	71.45	45.33	67.34	61.58	38.09	43.97	72.79	58.4	45.86	37.83	70.89	72.82	58.21	12.98
1554246_at	2.53	3.94	3.15	2	5.51	20.11	4.26	11	2.82	12.15	3.01	15.63	5.18	3.85	4.45	8.6	6.99	0.54	33.15	3.81	17.03	4.02	4.95	6.68	5.2
1554248_at	49.84	35.34	31.34	68.22	75.45	40.7	51.26	45.14	43.17	61.33	68.32	34.16	74.65	29.58	41.47	28.95	58.71	30.13	111.95	38.46	27.27	28.83	9.62	26.43	58.69
1554249_a_at	257.82	158.44	73.39	127.96	173.23	150.94	46.54	54.43	62.07	130.75	307.85	140.72	103.65	119.72	160.94	155.29	130.9	70.05	112.2	182.23	189.46	78.11	128.72	110.88	138.93
1554250_s_at	52.3	31.27	20.46	43.19	63.08	54.35	29.56	45.31	29.38	30.51	62.46	47.7	28.85	28.59	38.72	53.79	39.42	36.57	49.08	24.32	17.02	35.82	105.23	42.44	41.62
1554251_at	78.99	83.46	64.76	146.04	65.76	65.88	58.88	61.11	60.52	89.08	123.46	91.72	67.63	62.26	48.58	79.25	97.43	67.26	90.54	70.42	67.4	93.34	88.27	126.91	94.27
1554252_a_at	10.01	4.11	1.01	11.82	5.9	0.82	12.98	0.98	7.83	1.23	0.57	13.93	2.63	3.01	32.73	2.07	8.93	16.62	18.42	9.77	9.99	1.12	11.97	4.93	13.61
1554253_a_at	12.79	32.27	17.98	24.25	27.51	35	29.87	37.22	14.24	49.68	7.62	16.32	31.57	21.06	35.3	60.37	22.14	31.75	56.57	40.43	39.03	10.59	28.46	27.83	34.21
1554256_a_at	38.65	50.11	18.01	13.54	43.45	6.33	65.04	34.74	34.68	14.72	33.71	29.73	74.33	1.49	21.04	2.36	38.53	12.69	4.64	30.67	33.01	38.26	38.86	3.57	10.2
1554258_a_at	8.43	27.2	8.84	56.52	11.5	32.44	16.69	11.17	18.68	25.38	23.58	27.57	29.59	23.22	37.85	4.63	21.07	17.51	79.65	32.14	20.71	28.03	25.09	31.19	13.95
1554259_at	1.58	12.22	10.21	4.07	9.62	12.86	4.08	4.11	3.96	4.41	2.97	15.45	35.43	5.47	4.23	4.47	4	6.38	22.35	12.56	7.56	4.34	2.4	4.77	1.32
1554260_a_at	1054.09	727.07	328.83	260.35	917.11	704.14	280.69	439.41	301.19	817.77	569.44	552.46	383.78	525.05	326.08	629.78	803.86	278.72	1349.6	573.96	691.62	741.76	543.26	1059.87	410.55
1554261_at	7.37	4.03	11.4	5.88	3.79	1.49	4.87	1.17	3.93	17.85	7.71	16.28	1.57	1.9	4.13	14.23	4.83	10.99	15.39	1.29	1.49	11.54	3.17	9.41	0.75
1554262_s_at	27.29	8.21	4.25	11.06	4.37	36.4	37.69	4.16	9.78	28.99	4.26	18.1	25.56	14.6	3.51	5.94	3.25	12.77	1.19	6.54	2.71	9.34	2.5	1.86	4.36
1554264_at	9.8	15.73	0.46	0.42	1.25	6.97	0.96	2.79	0.45	4.83	12.75	7.62	10.04	1.43	12.92	16.9	1.16	0.64	28.11	3.63	8.91	1.92	15.97	9.18	4.24
1554266_at	34.14	14.32	21.16	14.84	7.37	14.54	24.54	10.2	20.05	22.96	33.84	24.55	42.5	23.71	24.5	15.81	49.08	23.27	29.51	17.44	36.16	13.2	46.41	24.37	17.06
1554268_at	25.13	9.75	9.9	23.75	5.41	40.28	14.41	17.34	18.96	22.87	21.9	27.1	23.81	19.8	24.59	20.76	8.82	0.95	15.89	20.1	16.62	5.52	26.25	27.85	13.84
1554271_a_at	9.37	40.57	21.1	19.75	54.31	18.97	16.99	8.61	16.33	12.5	25	7.55	29.6	22.64	23.05	33.65	17.8	28.6	36.39	29.6	12.12	22.19	1.28	29.94	6.11
1554272_at	1.45	0.25	0.66	0.81	1.17	0.87	2.52	4.17	3.81	0.53	10.68	1.08	1.14	0.84	6.82	0.68	9.44	0.79	1.09	4.94	0.88	2.39	0.34	0.53	9.07
1554273_a_at	9.69	9.2	2.93	1.93	1.49	2.27	7.45	12.24	3.01	1.39	10.05	0.81	2.84	0.66	1.71	0.96	2.55	10.77	33.28	1.99	1.69	15.82	3.84	0.6	1.25
1554274_a_at	7.42	25.71	16.12	7.45	44.66	28.59	11.24	6.18	6.98	19.98	25.33	23.15	41.29	13.13	11.87	14.15	15.96	20.45	32.76	6.55	0.94	25.99	25.19	7.66	16.45
1554276_at	4.08	1.95	0.41	3.89	3.17	4.24	1.73	1.12	23.29	7.34	0.82	3.27	2.67	3.39	2.51	1.47	3.54	0.8	8.59	0.57	2.97	0.77	1	2.39	1.5
1554277_s_at	14.86	2.93	0.98	0.83	6.4	2.27	3.87	6.87	2.93	2.64	5.59	2.17	3.51	0.53	2.72	1.77	7.86	1.37	3.55	5.56	1.4	2.68	1.53	1.96	1.09
1554279_a_at	8.29	1.72	3.38	5.66	3.07	11.15	22.86	5.04	9.92	3.3	19.79	22.1	9.03	30.24	23.55	9.04	19.43	3.76	5.18	2.63	17.55	23.79	3.46	12.29	3.74
1554280_a_at	26.2	10.63	13.42	21.75	43.17	13.93	24.79	23.91	12.11	31.48	27	23.77	6.36	19.26	43.08	35.04	18.71	26.09	29.64	29.52	28.44	28.77	32.72	13.09	20.39
1554281_at	4.69	9.03	6.05	1.29	0.7	16.13	10.6	7.01	1.37	2.96	2.06	13.47	14.1	1.05	3.51	18.75	2.65	13.37	1.2	14.83	1.87	15.1	22.58	16.42	0.53
1554283_at	1.3	13.67	19.15	30.52	20.5	27.29	27.2	3.55	14.88	21.82	22.56	1.56	23.88	16.5	8.6	18.74	15.56	13.5	1.98	14	20.19	20.81	27.11	18.36	7.16
1554285_at	57	43.99	52.91	92.57	50.4	33.8	28.16	19.74	45.14	40.86	70.41	65.39	38.8	50.53	31.06	66.52	70.84	53.93	6.61	32.16	26.75	37.79	57.92	55.07	100.03
1554286_at	21.9	2.53	17.76	14.52	8.78	4.82	5.85	7.53	1.56	46.89	29.2	24.62	21.37	17.31	10.95	23.58	6.66	25.6	33.31	17.41	2.25	3.33	55.01	21.2	4.63
1554287_at	120.25	47.73	30.53	14.1	87.26	69.95	25.44	26.93	39.55	41.68	76.66	72.54	42.58	17.04	28.24	33.13	74.41	31.19	83.13	25.73	76.81	43.9	117.89	73.81	34.96
1554288_at	13.38	2.22	4.32	1.37	10.43	2.28	10.16	3.23	12.26	23.62	6.12	5.64	7.92	16.79	7.35	2.73	10.28	11.31	20.96	10.69	1.09	18.05	4.16	5.64	2.59
1554290_at	12.16	29.6	25.04	28.2	22.74	14.89	18.86	12.92	18	21.41	28.19	24.49	20.58	35.55	7.7	32.93	20.03	19.94	23.23	23.29	19.72	33.48	18.3	28.78	23.43
1554291_at	12.01	21.04	21.01	10.09	15.41	13.99	19.24	8.55	8.98	15.88	14.61	2.23	24.95	10.92	9.81	20.02	17.76	19.65	29.15	14.27	14.33	3.4	2.53	14.87	22.89
1554292_a_at	3.19	26.26	22.97	10.07	1.96	10.08	20.17	22.32	18.77	14.5	13.95	15.74	28.61	1.96	31.58	13.78	11.52	0.68	2.58	16.28	22.91	20.74	26.64	1.42	18.33
1554293_at	17.23	11.47	8.73	1.85	2.62	23.35	22.46	2.64	16.84	2.48	30.37	9.64	3.92	8.49	0.8	16.84	15.31	1.41	2.26	2.01	15.4	3.16	9.57	9.45	13.45
1554294_s_at	21.55	9.01	12.33	21.53	6.21	13.09	10.45	17.07	9.88	18.24	16.52	0.98	13.7	8.53	8.54	4.02	9.58	1.44	2.7	20.66	1.52	8.7	20.93	11.88	14.04
1554295_x_at	12.64	19.39	29.64	16.37	27.69	1.79	12.21	7.87	1.47	14.81	45.02	27.61	2.98	5.31	3.05	13.82	18.89	0.99	6.71	19.93	30.57	9.32	7.48	13.33	29.19
1554296_at	8.55	3.22	2.78	9.56	1.81	0.96	1.26	4.57	3.18	1.37	0.82	8.54	0.54	0.56	6.81	5.76	3.35	8.73	22.95	0.58	8.43	0.4	7.84	1.21	2.43
1554298_a_at	36.95	18.6	22.37	25.23	46.51	27.42	26.09	33.13	24	22.57	19.14	14.11	2.32	10.03	55.81	25.93	14.79	80.14	42.76	34.11	19.83	17.31	1.71	28.73	22.34
1554299_at	7.71	6.15	2.65	34.07	7.5	2.48	15.3	3.2	3.51	50.66	9.38	1.18	2.68	0.95	3.45	1.26	9.64	15.54	1.79	1.08	0.99	3.21	3.93	19.12	2.76
1554300_a_at	7.56	9.36	3.94	3.46	2.95	12.4	20.64	7.7	18.81	0.6	4.76	2.87	25.63	7.16	2.89	1.37	9.11	3.84	2.89	4.07	4.23	11.1	3.26	0.98	5.6
1554301_at	1.52	0.78	1.32	5.14	1.28	1.74	3.81	14.09	0.66	6.96	3.97	2.59	0.64	2.33	12.57	1.73	0.95	6.77	1.03	1.05	2.43	9.8	1.07	9.8	1.31
1554302_s_at	8.17	10.5	5.8	21.56	1.59	3.74	2.46	12.52	2.03	1.46	17.39	20.7	13.33	15.28	34.25	7.03	3.68	14.3	23.99	1.03	24.6	8.66	32.28	14.43	0.76
1554303_at	1.61	20.81	11.5	5.32	2.67	25.46	2.08	3.54	11.95	2.15	10.65	17.46	3.17	0.69	13.39	32.8	8.44	16.59	2.24	4.67	14.79	8.16	19.11	14.6	19.92
1554305_at	15.52	25.16	13.57	28.98	7.1	51.46	15.43	11.57	25.3	37.96	8.4	3.77	18.99	4.53	7.4	5.62	29.59	13.61	18.82	44.67	3.13	42.78	32.88	4.35	8.65
1554306_at	64.26	33.39	210.25	171.56	88.07	44.51	12.48	62.92	34.19	46.11	11.81	61.59	41.27	30.87	45.79	50.39	32.88	128.22	44.34	36.16	31.52	69.75	27.79	158.86	140.23
1554307_at	4.16	10.46	0.48	8.55	1.42	2.41	11.38	3.49	0.46	1.06	2.3	1.54	2.58	6.4	12.05	15.23	1.34	12.11	2.13	10.71	0.62	1.01	10.71	2.32	19.43
1554308_s_at	11.47	25.63	9.99	17.01	8.36	0.52	20.19	12.07	16.41	7.58	17.82	18.58	22.85	8.39	13.11	12.49	8.62	21.97	3.1	15.36	10.33	9.4	2.4	6.63	11.25
1554309_at	21.98	10.45	15.29	9.56	1.1	23.1	6.5	20.5	0.5	28.61	18.63	31.9	16.69	4.33	19.47	22.06	9.54	28.19	2.88	22.32	12.93	18.56	2.2	20.16	38.97
1554310_a_at	79.33	48.65	51.34	21.41	43.02	64.13	45.77	23.81	54.81	56.19	63.7	67.31	72.16	11.86	12.07	34.36	57.39	19.11	20.82	58.62	51.57	70.87	42.73	52.16	45.23
1554311_a_at	23.24	11.27	9.89	17.45	19.6	26.06	0.37	3.11	1.87	2.99	13.23	1.65	19.77	15.38	10.58	10.35	12.35	10.96	1.4	14.62	5.92	10.77	1.89	12.64	6.52
1554312_at	31.73	40.71	27.57	66.07	31.93	35.2	32.57	44.41	32.16	40.1	30.81	59.65	19.04	20.89	38.74	53.57	11.84	49.5	42.47	35.3	54.01	28.91	31.87	34.34	36.99
1554314_at	10.13	10.03	9.3	14.08	15.89	15.69	0.11	18.21	10.39	13.17	8.55	10.29	9.94	4.65	0.37	12.29	4.15	12.22	1.08	10.88	18.98	8.72	8.22	8.63	6.21
1554316_at	52.03	27.31	33.49	46.19	68.53	47.06	29.59	34.04	31.02	42.65	47.75	35.53	28.32	45.64	29.42	84.1	52.68	73.34	63.82	51.14	28.83	49.7	34.63	123.1	53.92
1554317_s_at	49.74	47.28	40.52	69.87	37.16	7.19	42.52	58.48	76.82	48.27	42.01	34.97	79.41	22.08	51.79	42.46	58.58	37	53.06	33.43	34.62	35.59	75.83	33.25	29.14
1554318_at	26.58	31.46	27.56	45.72	47.48	63.39	34.27	24.36	33.02	51.19	16.92	23.9	18.97	3.63	18.33	42.87	21.53	20.33	29.82	29.14	39.74	21.61	22.33	30.86	1.13
1554319_at	4.76	9.57	7.79	12.45	19.26	8.45	0.16	4.1	4.96	1.5	9.16	11.24	5.38	10.13	0.37	17.74	8.03	6.25	1.13	6.53	1.12	12.8	12.3	1	1.33
1554321_a_at	73.9	29.62	50.36	53.2	53.01	36.68	50.26	38.12	57.77	68.38	56.5	55.7	67.4	46.82	44.46	33.76	64.82	17.04	16.18	51.83	65.81	33.18	41.52	28.97	36.34
1554322_a_at	1.76	10.9	4.76	1.75	6.62	5.72	2.05	1.83	2.07	2.58	5.61	5.62	1.75	2.84	2.42	2.34	2.39	2.41	9.51	2.88	3.12	2.08	7.25	3.61	3.43
1554324_s_at	19.79	22.14	23.27	39.09	26.82	9.42	13.13	12.87	38.35	15.73	2.35	23.14	27.99	2.15	12.87	18.91	16.64	17	14.39	18.93	18.07	11.88	18.37	19.07	16.92
1554325_at	1.31	0.83	1.85	2.49	1.53	5.37	1.1	10.64	1.69	1.46	1.01	25.17	15.94	1	2.01	1.64	1.98	3	4.25	2.95	2.23	0.72	2.99	2.71	0.77
1554327_a_at	39.33	10.53	30.66	26.09	7.91	19.67	13.57	22.87	72.89	9.33	6.06	6.61	26.1	6.53	25.53	28.58	32.05	4.63	14.37	9.92	12.22	28.75	2.14	22.6	2.26
1554328_at	5.78	8.18	13.01	3.21	22.81	9.84	3.06	0.68	4.82	2.27	13.16	7.86	1	4.24	11.41	7.93	5.82	9.62	0.47	14.92	9.63	5.13	14.54	7.29	0.3
1554329_x_at	16.83	11.9	5.46	7.64	1.64	28.71	7.53	8.37	14.59	9.25	8.72	23.75	12.03	0.68	14.74	9.03	1.75	9.19	19.99	12.56	4.9	8.55	13.79	24.04	12.83
1554331_a_at	1.87	19.05	6.93	3.12	11.31	43.26	17.17	34.93	20.87	4.07	7.96	25.26	26.44	22.98	24.93	18.42	26.78	3.52	38.41	3.85	6.98	17.11	29.45	2.12	15.77
1554332_a_at	34.66	45.84	89.96	55.99	43.52	42.49	35.68	36.51	49.88	72.49	46.81	50.41	52.02	42.17	32.53	75.49	44.15	38.67	49.07	45.42	50.1	51.03	71.77	59.94	30.98
1554333_at	61.08	119.94	144.82	140.62	32.76	54.26	246.69	90.9	138.44	97.21	85.85	109.94	96.91	65.38	95.96	41.22	91.37	41.01	34.04	118.51	174.75	71.9	70.41	37.47	56.51
1554334_a_at	174.63	297.64	313.58	292.58	145.58	172.59	631.99	323.83	407.78	302.45	306.56	282.09	284.15	209.13	330.67	174.6	266.82	160.54	177.44	255.78	431.96	226.08	299.4	160.52	151.7
1554335_at	12.19	11.23	1.88	4.16	13.99	11.61	1.59	1.69	7.91	5.64	1.43	17.63	5.56	18.72	12.14	17.75	14.64	9.28	41.59	2.06	4.88	10.4	14.34	13.41	34.58
1554337_at	13.81	5.86	0.71	6.61	6.53	21.5	1.04	25.51	1.61	17.04	3.78	11.47	2.97	0.77	10.92	24.56	4.78	2.28	17.25	6.91	0.95	12.37	20.19	15.06	13.96
1554339_a_at	22.27	18.86	16.15	14.52	20.94	20.42	20.55	7.79	27.58	18.81	27.83	39.12	21.76	4.05	2.55	19.36	32.98	10.07	1.97	30.05	31.62	8.26	30.7	9.18	13.66
1554340_a_at	1.03	1.74	12.57	10.04	3.06	1.05	1.17	0.82	0.78	1.24	3.24	15.16	11.23	1.96	1	3.99	20.67	12.94	2.65	1.54	1.43	1.96	16.56	6.4	1.55
1554341_a_at	44.7	28.76	19.6	46.24	35.98	17.48	24.23	32.53	23.62	23.35	18.57	29.99	23.79	22.9	40.67	18.94	41.62	31.88	16.78	15.6	31.17	28.26	25.2	27.11	32.05
1554342_s_at	91.43	48.73	33.76	99.8	38.94	45.07	56.78	68.68	57.14	60.63	55.67	89.45	46.79	50.62	80.68	91.88	103.83	66.66	102.76	71.94	101.68	57.01	37.63	65.1	38.77
1554343_a_at	15.81	0.82	0.49	10.51	16.14	35.08	0.58	13.07	0.74	17.16	8.76	1.38	2.03	4.29	11.68	0.81	3.94	5.7	17.04	1.92	1.87	0.89	11.81	11.01	2.38
1554344_s_at	82.74	103.05	111.45	141.51	150.25	147.91	88.24	66.91	57.34	68.11	107.15	80.79	115.56	105.95	81.83	161.31	80.03	103.52	114.15	145.91	94.65	88.75	133.16	92.77	79.48
1554345_a_at	42.28	35.8	60.22	45.8	39.99	23.57	49.93	57.23	33.09	55.7	29.67	62.97	56.98	33.94	45.51	41.58	49.61	51.92	1.42	47.31	46.25	29.56	44.66	32.89	24.72
1554346_at	5.68	3.48	3.55	9.2	8.09	9.17	5.44	4.75	27.06	42.56	6.36	41.87	6.71	32.59	29.43	7.12	7.47	7.76	9.09	30.92	6.21	3.73	6.92	12.32	27.06
1554348_s_at	23.06	12.42	22.17	32.2	28.74	42.25	20.13	16.59	16.59	7.21	15.81	42.59	28.88	34.77	30.87	28.9	22.89	26.36	35.61	16.88	15.75	41.93	30.03	25.84	6.31
1554349_at	1.55	10.05	0.85	5.58	1.33	1.89	2.69	4.13	1.65	2.85	6.85	1.9	2.02	2.46	12.14	2.7	3.01	13.41	4.58	5.19	3.57	2.74	2.19	2	1.3
1554351_a_at	121.23	121.43	159.94	128.78	85.97	51.55	140.44	92.7	136.51	85.82	114.18	110.62	134.19	86.45	95.31	80.74	88.64	85.98	62.53	112.11	80.92	70.97	84.92	125.31	90.74
1554352_s_at	92.3	82.08	129.34	177.91	57.38	119.39	115.99	97.66	120.47	171.02	121.75	157.01	63.65	109.48	81.41	111.9	108.82	140.87	86.09	116.45	105.62	78.52	102.48	100.76	83.17
1554354_at	4.19	11.1	10.81	6.32	14.13	0.62	6.87	13.33	3.01	1.42	12.55	4.63	9.14	0.56	2.21	9.86	1.25	0.78	6.23	0.27	4.95	4.94	17.52	6.49	1.37
1554355_a_at	5.18	30.85	14.53	21.64	7.05	1.81	30.55	18.25	8.67	16.7	2.47	5.4	13.53	18.82	23.76	14.02	22.46	9.07	8.37	40.07	1.52	10.93	13.79	6.33	23.23
1554356_at	21.91	2.95	7.03	8.15	10.19	3.96	2.36	18	3.25	7	2.05	16.84	3.55	20.06	0.83	5.26	1.8	6.92	3.85	16.53	4.55	1.14	2.35	24.32	2.37
1554360_at	41.53	70.48	34.49	76.36	47.52	47.54	66.95	54.14	30.07	85.18	165.99	53.55	88.21	84.8	71.29	50.23	54.03	47.74	91.75	77.29	61.88	119.95	176.76	124.41	65.5
1554362_at	1.1	2.43	0.31	1.42	3.99	12.63	12.14	9.5	1.4	18.14	12.21	3.47	0.56	7.51	2.28	1.29	4.69	19.4	1.49	8.79	4.72	1.83	1.84	2.74	14.16
1554364_at	3.64	7.77	8.19	15.44	11.16	14.8	12.41	0.79	1.81	8.21	8.32	4.61	0.84	0.67	20.11	0.46	8.58	0.57	2.23	23.68	2.27	7.14	15.34	11.54	5.41
1554365_a_at	143.88	153.49	176.14	199.39	111.86	80.29	154.16	186.34	177.22	215.5	125.6	263.44	109.34	177.03	136.49	98.06	123.06	94.51	108.55	134.96	116.41	136.19	144.7	134.43	142.33
1554367_at	15.81	31.46	20.55	30.51	40.47	74.45	33.11	37.65	43.2	36.64	28.11	42.28	41.54	48.91	38.19	36.02	49.09	44.73	70.22	45.68	47.96	45.02	4.19	38.21	36.7
1554368_at	7.51	0.76	1.05	5.38	0.8	1.43	0.67	0.53	7.6	12.53	4.89	1.85	0.66	0.39	1.55	11.05	8.96	1.18	8.17	1.46	3.58	9.65	0.56	1.14	0.82
1554371_at	3.6	1.86	7.43	24.37	14.78	8.68	3.72	3.89	3.48	7.24	3.56	5.45	17.3	3.09	5.57	6.74	3.42	6.44	32.77	11.38	3.7	17.97	5.71	15.95	3.11
1554372_at	20.05	23.67	13.01	27.93	33.41	51.61	20.68	12.42	6.38	35.99	8.62	32.64	31.85	1.58	25.28	11.83	9.92	10.6	4.4	28.15	7.69	8.58	28.8	30.07	14.58
1554374_at	2.85	2.64	1.65	28.47	6.41	13.55	2.58	1.77	1.95	2.75	2.36	4.86	2.74	1.06	2.86	1.71	5.06	3.64	3.41	3.25	3.15	1.54	2.23	1.35	1.42
1554375_a_at	7.92	0.58	0.41	1.76	6.35	12.85	13.58	1.49	2.08	15.02	0.63	13.82	7.51	0.54	1.34	0.82	10.99	2.75	8.57	0.54	17.44	0.57	1.24	0.63	5.18
1554376_s_at	8.7	45.64	35.33	61.89	70.73	71.27	54.9	68.53	31.27	40.84	30.37	51.65	21.85	33.67	61.44	55.5	47.49	61.39	35.75	42.67	35.02	18.86	41.98	26.4	21.37
1554377_a_at	465.9	457.04	251.05	172.7	237.81	174.07	171.15	253.43	334.47	250.86	185.23	253.03	168.29	147.85	159.01	241.35	374.37	207.78	220.57	297.52	201.41	212.8	157.65	203.62	254.23
1554378_a_at	45.07	56.84	68.88	25.47	95.16	58.65	20.49	31.99	31.11	70.42	49.61	54.11	40.71	31.07	23.65	51.77	5.57	21.64	82.78	70.76	87.54	65.63	58.27	40.03	10.7
1554379_a_at	1.47	1.84	7.35	2.79	15.05	4.3	3.47	2.12	2.17	6.58	6.32	23.69	4.87	9.18	3.02	13.24	2.95	2.64	3.37	2.75	6.88	4.58	4.77	4.15	8.09
1554380_at	3.7	8.11	1.61	23.53	8.36	9.22	10.94	3.31	15.28	25.36	12.85	17.53	4.48	16.72	3.02	2.24	2.12	4.69	33.02	3.4	3.84	12.58	3.37	22.31	28.26
1554382_at	31.4	9.51	8.04	10.24	4.43	10.54	1.7	3.8	2.97	5.35	26.46	22.6	31.04	10.42	14.88	4.78	6.18	22.38	23.36	5.71	4.19	17.76	14.1	15.65	15.33
1554383_a_at	18.3	11.67	7.59	5.16	7.49	5.5	3.59	7.52	2.06	8.34	3.68	20.06	5.17	2.5	2.59	25.01	19.21	3.48	5.37	3.88	3.49	2.27	2.75	7.53	3.81
1554384_at	48.77	34.53	23.13	25.76	30.46	32.28	18.86	23.75	16.92	22.61	11.05	63.04	22.36	34.62	30.61	32.02	24.4	12.14	13.46	25.32	26.1	28.43	45.34	51.51	22.12
1554385_a_at	163.5	134.97	114.95	93.68	207.54	144.24	82.91	75.36	138.62	111.78	48.18	138.1	103.38	54.62	85.06	66.66	48.77	45.95	103.82	110.66	116.22	113.41	55.21	59.59	98.63
1554386_at	1.53	1.16	1.85	5.18	2.02	1.84	0.93	20.69	3.36	6.5	3.32	1.75	3.32	6.48	3.56	3.56	2.74	1.88	5.03	7.79	3.67	9.57	17.11	1.59	1.21
1554388_at	35.42	16.49	36.82	73.26	77.85	22.76	19.9	50.35	20.31	29.64	23.12	37.37	28.71	20.02	12.22	36.47	37.99	63.41	82.96	19.12	27.31	24.55	35.87	31.32	70.48
1554390_s_at	215.59	155.59	280.24	86.06	127.17	110.37	154.89	115.73	215.57	260.47	290.77	316.91	123.18	147.6	89.96	100.98	127.18	61.44	208.25	126.82	146.09	172.74	168.49	168.33	109.5
1554391_at	6.52	19.7	26.23	17.39	39.64	41.08	5.18	23.05	2.2	28.12	2.32	40.28	16.32	4.86	21.56	28	40.05	6.07	17.26	28.17	31.13	4.87	7.5	4.98	6.11
1554393_a_at	99.54	126.85	48.51	78.45	116.53	106.24	107.73	78.46	136.06	73.84	91.33	69.67	202.76	45.12	84.06	65.47	78.34	83.22	110.82	91.04	61.52	85.81	42.24	50.62	93.58
1554394_at	3.72	7.7	0.96	0.87	4.41	2.46	13.32	25.84	1.22	12.3	12.48	12.46	1.72	6.38	9.58	20.25	9.95	3.39	7.11	8.88	2.65	1.12	17.67	15.14	23.04
1554396_at	16.07	22.73	22.65	41.84	13.65	44.57	1.56	16.92	10.42	36.4	39.77	5.56	21.21	8.76	8.51	26.41	28.68	30.98	25.82	31.67	17.7	19.6	40.72	5.2	8.97
1554397_s_at	120.97	102.83	67.94	102.45	54.12	64.27	61.57	50.06	61.94	100.55	54.83	82.94	63.64	28.33	23.94	77.61	56.65	58.53	58.87	63.22	70.45	84.11	56.22	52.87	90.08
1554398_at	0.86	2.08	3.45	3.47	6	1.54	1.42	6.68	5.91	3.43	3.23	7.49	2.17	2.47	3.39	1.18	5.88	1.71	28.19	1.82	19.03	2.7	1.29	20.7	1.73
1554400_at	14.3	1.85	3.04	37.8	3.24	9.76	3.22	5.8	3.4	16.24	17.74	22.61	4.21	18.31	2.06	41.26	30.15	8.85	73.9	16.23	19.97	12.46	25.64	23.06	5.77
1554401_a_at	1.43	9.27	11.02	2.01	2.35	2.33	2.32	1.94	5.44	1.9	1.04	2.25	0.83	2.22	2.02	3.26	4.2	4.93	1.53	4.85	2.32	0.66	3.77	2.29	3.31
1554403_a_at	0.67	9.63	0.86	0.98	9.18	5.4	1.38	19.09	8.29	12.88	5.22	3.61	6.24	0.71	2.01	2.65	11.08	7.88	16.61	7.59	2.35	0.67	32.59	6.27	1.96
1554404_a_at	1.15	2.06	1.65	1.61	1.65	4.46	1.09	1.12	1.34	1.46	1.96	1.64	1.52	0.99	1.82	3.28	1.88	1.47	5.63	2.38	1.42	1.44	1.76	1.57	1.09
1554405_a_at	4.24	4.32	15.15	8.12	6.89	14.08	1.22	0.62	16.89	11.85	8.88	1.81	4.73	4.98	1.84	8.33	8.12	3.68	20.75	8.15	3.96	2.01	4.95	5.3	24.5
1554406_a_at	32.04	24.7	42.47	38.41	21.14	26.32	32.28	3.09	21.19	39.94	9.31	43.37	32.5	12.05	42.44	37.52	32.97	10.39	6.15	31.69	6.3	24.19	7.61	5.62	44.61
1554408_a_at	45.55	7.16	5.4	33.99	58.62	36.42	22.49	28.23	20.75	56.52	32.45	55.71	48.77	57.03	67.44	22.98	62.38	38.73	10.98	23.31	5.36	30.03	10.35	44.52	48.37
1554409_at	12.52	20.24	2.17	21.54	18.38	34.96	12.25	1.21	8.54	14	2.79	2.67	13.18	8.6	0.92	4.49	12.78	3.32	18.47	12.12	0.81	2.49	1.06	12.49	2.54
1554410_a_at	94.14	81.09	66.82	63.65	85.89	109.38	87.75	57.53	106.04	103.22	89.27	112.92	105.95	64.68	107.5	99.05	104.17	70.32	103.94	68.94	89.34	104.1	68.96	65.94	82.89
1554411_at	63.15	60.16	46.56	47.25	24.3	36.59	38.16	40.86	22.65	42.16	112.64	104.85	97.92	46.93	41.84	30.4	9.55	43.92	49.72	140.83	29.94	41.38	81.57	44.31	76.17
1554413_s_at	8.83	10.32	9.43	26.66	5.82	1.55	9.26	13.33	18.04	7.59	2.47	17.52	10.24	2.69	4.22	4.05	5.2	4.34	5.99	5.5	4.41	1.6	19.13	0.61	0.62
1554414_a_at	91.14	59.23	104.59	121.76	66.06	47.46	85.12	83.84	49.73	119.37	75.69	54	52.62	65.83	77.94	66.7	56.62	48.23	32.17	73.48	66.02	91.2	46.85	48.14	50.49
1554415_at	24.31	32.94	28.6	90.88	44.35	28.4	26.71	37.87	44.46	25.57	29.65	62.04	27.1	20.38	32.32	33.87	42.62	34.35	18.57	39.44	24.61	14.77	9.83	48.63	47.91
1554417_s_at	39.05	34.37	61.97	9.74	22.54	54.2	3.46	2.32	61.38	38.31	43.74	57.9	45.19	26.52	40.48	12.78	4.7	24.82	3.96	28.29	13.14	38.53	44.07	18.5	30.77
1554418_s_at	121.95	155.35	73.03	158.31	175.61	168.39	68.11	165.39	159.18	76.48	20.43	108.97	68.39	74.89	90.6	43.21	101.46	120.55	77.19	69.88	96.23	61.87	19.68	63.81	174.25
1554419_x_at	17.69	5.49	9.23	23.06	36.56	19.57	18.7	15.97	2.66	3.77	3.5	2.75	24.14	2.62	18.64	3.56	29.5	28.22	4.92	8.18	13.52	13.58	23.13	31.21	13.98
1554420_at	30.53	44.73	5.66	74.52	5.71	16.09	28.12	28.85	15.34	25.82	7.18	20.9	9.25	7.72	88.19	13.39	63.18	24.78	29.21	9.11	42.2	8.96	20.77	54.16	38.1
1554423_a_at	935.01	1079.74	932.22	711	960.97	683.42	767.04	998.09	804.15	856.42	493.43	852.86	605.98	587.12	733.22	680.94	828.57	758.33	583.75	780.01	632.02	545.56	468.59	564.1	740.63
1554424_at	25.89	25.89	28.3	10.69	15.16	37.29	20.08	39.16	27.44	23.42	35.32	31.94	33.04	32.86	17.5	27.44	25.4	9.18	28.59	30.03	30.35	34.11	26.91	18.4	28.74
1554428_s_at	43.65	26.22	49.29	53.68	71.89	58.28	70.59	84.55	38.36	31.89	59.35	55.13	63.14	36.06	79.74	46.24	56.66	47	71.43	79.71	60.13	61.51	86.89	57.78	62.29
1554429_a_at	186.86	125.59	108.74	227.66	181.83	219.94	195.38	187	148.07	89.09	99.54	113.47	201.63	91.37	161.45	135.42	117.08	124.28	146.25	146.78	150.11	152.89	138.66	151.87	150.67
1554430_at	28.47	37.52	19.71	29.02	31.75	61.08	30.35	11.92	37.36	96.08	52.82	49.35	75.16	29.09	53.49	28.57	40.82	52.51	40.19	64.09	48.11	30.38	38.24	38.39	70.7
1554432_x_at	77.41	71.99	57.59	49.07	134.9	95.06	79.08	39.92	84.81	84.26	130.81	86.35	86.78	93.93	55.75	82.66	152.24	100.29	89.19	96.68	79.92	77.66	121.53	83.92	85.25
1554433_a_at	194.2	275	303.47	213.66	193.6	196.92	126.48	157.18	164.98	246.86	207.93	313.28	130.33	156	114.16	166.38	202.38	95.75	191.53	172.54	180.01	259.2	194.38	127.97	189.1
1554436_a_at	20.38	22.06	10.74	25.77	26.17	36.46	11.94	4.42	12.68	21.2	17	23.92	30.14	10.99	12.68	25.84	18.72	20.47	29.33	11.77	13.85	18.89	20.99	21.8	7.97
1554438_at	24.42	5.33	5.77	27.15	17.39	5.1	11.57	11.67	13.12	13.44	29.13	13.08	13.18	4.15	36.76	24.79	19.51	24.88	19.93	1.45	9.1	9.85	1.79	24.54	16.31
1554440_at	16.52	1.59	3.81	9.17	2.21	21.7	9.14	0.89	3.55	1.58	13.86	10.13	16.93	2.3	5.99	4.51	15.18	8.31	4.26	1.31	23.72	2.07	14.35	11.16	0.64
1554441_a_at	118.16	121.75	97.63	170.49	77.04	134.84	78.75	106	93.41	151.2	98.85	117.86	97.58	66.28	95.72	132.6	106.99	71.17	72.43	93.37	131.82	75.2	94.68	105.65	67.98
1554442_at	453.12	318.53	325.4	281.03	300.57	339.12	149.38	166.89	172.08	310.14	87.44	425.3	110.86	138.72	202.88	306.36	313.22	183.08	346.02	228.37	226.22	313.41	148.57	477.23	296.69
1554443_s_at	265.28	202.07	177.03	183.43	179.38	214.45	90.03	131.99	81.48	198.72	23.73	283.04	88.38	82.34	119.04	184.37	154.36	95.05	150.61	96.86	105.93	164.67	107.39	217.84	153.14
1554444_s_at	38.67	49.98	62.85	87.69	103.86	115.77	51.42	71.72	47	43.98	43.91	42.39	86.27	31.31	46.55	45.72	30.86	36.45	96.91	40.04	38.34	66.14	32.88	29.21	42.23
1554445_at	4.33	10.37	1.13	4.18	10.97	2.25	1.19	14.27	1.13	2.8	2.66	1.11	1.89	3	2.95	2.41	3.83	11.66	3.94	2.09	3.97	3.67	1.74	6.6	3.47
1554447_at	318.15	105.27	87.14	40.28	479.13	301.82	55.05	65.8	56.97	139.3	175.02	105.55	64.86	78.83	116.02	142.13	106.78	128.96	358.64	131.61	385.74	112.14	303.21	292.55	54.61
1554448_at	130.25	41.82	34.67	25.97	195.01	103.06	19.67	32.51	38.44	60.36	55.26	36.04	42.87	23.66	52.12	61.3	60.21	55	62.19	69.51	163.16	52.44	62.67	62.58	44.45
1554449_at	28.76	18.78	12.93	33.84	10.02	39.43	6.22	2.19	13.79	32.99	36.77	21.4	5.25	15.1	20.48	13.69	22.1	11.41	28.16	33.75	26.1	16.08	20.17	23.65	24.94
1554450_s_at	44.3	44.27	27.83	49.15	16.48	69.71	31.47	26.48	29.98	71.92	118.62	54	28.56	30.65	78.78	60.15	85.01	31.09	45.04	45.66	55.9	44.71	24.99	27.44	36.13
1554451_s_at	76.88	65.23	60.81	54.9	63.52	70.97	66.17	57.88	45.5	65.08	32.62	62.15	98.79	36.76	71.32	79.26	96.88	33.66	55.64	60.72	57.66	69.21	55.57	56.35	100.99
1554452_a_at	120.69	160.27	975.93	183.27	506.15	539.1	111.21	161.54	166.14	3688.89	223.22	980.54	105.4	222.24	519.48	183.62	168.21	505.28	1038.81	635.59	1551.6	921.93	522.31	1752.22	607.82
1554453_at	12.91	12.18	6.15	35.38	4.3	31.63	21.57	2.72	6.79	32.48	18.39	26.98	2.92	15.7	20.99	3.79	5.1	6.42	8.13	13.72	24.17	10.92	10.73	0.81	11
1554455_at	38.17	39.2	37.99	155.71	41.5	25.34	67.58	53.81	30.01	3.85	87.93	40.05	29.96	28.87	35.02	64.59	37.36	82.86	56.33	44.21	38.25	37.17	22.84	60.24	81.14
1554456_a_at	58.23	48.44	49.34	126.96	30.99	30.26	57.86	53.95	54.06	52.63	48.24	67.89	57.75	46.83	46.28	49.23	44.92	51.52	64.11	39.12	32.06	51.01	41.46	34.9	33.53
1554459_s_at	0.96	0.79	6.33	2.92	1.88	3.31	2.2	1.12	8.92	2.44	3.22	1.46	0.66	0.57	1.48	4.18	2.29	3.09	5.34	8	2.61	2.64	1.07	3.35	3.57
1554460_at	0.45	5.42	0.25	7.81	3.54	1.13	0.12	0.57	2.82	14.56	12.51	18.02	10.4	10.44	11.85	1	3.27	0.86	7.63	9.78	1.09	0.79	6.8	2.93	2.17
1554462_a_at	112.41	234.58	280.99	514.57	127.5	176.22	366.66	139.32	221.15	261.14	200.61	201.66	269.73	307.43	288.7	124.02	145.73	120.11	128.35	263.68	243.73	206.21	68.75	155.56	154.64
1554464_a_at	101.62	69.43	70.87	52.36	97.47	60.6	90.97	52.5	68.98	68.59	59.22	110.28	61.66	35.6	63.07	78.51	89.43	40.69	72.51	67.62	71.44	79.09	98.95	58.56	39.88
1554465_s_at	82.61	40.71	39.13	60.54	33.11	51.36	44.16	52.58	54.11	23	36.45	40.63	41.46	17.67	58.45	43.5	29.9	40.77	27.79	47.34	45.03	41	35.49	29.45	43.91
1554466_a_at	20.12	83.37	90.98	29.59	79.52	19.05	87.8	75.16	117.41	79.96	104.5	59.93	140.7	91.69	106.66	60.2	133.25	61.76	15.25	87.6	110.99	132.44	44.34	71.75	122.42
1554468_s_at	5.56	57.33	46.88	26.11	5.78	8.57	27.01	36.71	27.53	18.65	6.61	4.53	26.38	7.87	7.6	20.37	31.42	28.36	8.23	33.69	57.17	20.78	6.78	13.67	5.85
1554469_at	20.16	34.58	47.54	17.8	30.32	55.08	19.51	17.95	20.18	23.81	35.57	24.77	11.94	10.04	15.07	12.77	33.34	19.13	45.15	24.42	43.54	29.14	32.37	31.48	34.91
1554470_s_at	104.15	113.61	101.65	141.33	90.82	74.34	105.84	114.65	86.36	108.73	164.16	146.22	158.99	135	60.76	128.48	153.2	103.96	74.99	104.57	95.47	106.56	82.86	123.23	99.86
1554471_a_at	106.86	153.1	125.8	114.66	113.43	118.37	124.98	94.99	119.41	161.7	118.79	118.77	183.36	109.15	75.19	84.09	111.11	103.02	56.06	94.15	99	100.73	59.99	79.38	133.48
1554472_a_at	145.52	140.32	51.37	123.88	104.81	92.49	60.75	81.11	86.44	78.85	128.21	96.32	78.26	37.92	92.66	82.8	109.01	72.74	112.85	106.54	87.93	72.12	63.12	90.04	69.25
1554473_at	40.61	11.79	28.75	56.31	36.3	41.4	43.17	35.21	47.73	50.66	45.71	68.56	8.92	16.58	105.85	66.71	56.3	45.91	69.68	61.57	62.55	53.19	64.23	54.87	49.35
1554474_a_at	25.4	26.52	27.54	28.35	25.84	38.63	34.21	20.47	15.81	30.44	35.74	46.32	37.86	10.06	48.91	32.18	11.94	25.54	19.47	43.98	18.94	7.75	41.19	8.83	11.33
1554475_a_at	32.28	30.51	16.82	34.42	46.93	56.48	63.36	59.77	26.4	45.58	22.33	32.46	22.43	6.03	46.09	57.97	11.34	11.77	75.32	31.92	26.83	27.63	56.84	24.6	39.18
1554476_x_at	27.86	41.22	47.3	55.51	31.19	49.06	21.37	34.1	29.3	33.23	198.48	51.16	46.84	22.14	26.33	24.98	24.18	25.47	16.7	62.63	43.22	39.83	54.7	52.3	16.39
1554478_a_at	7.02	24.47	20.9	21.67	19.22	24.62	13.17	24.03	3.2	12.54	23.72	9.05	14.63	18.49	3.08	19.9	2.54	31.18	15.68	17	15.62	11.95	19.41	30.91	35.6
1554479_a_at	218.01	137.84	130.9	124.54	134.84	238.37	142.16	164.68	144.49	136.72	266.39	254.57	92.24	227.73	230.36	261.07	219.6	229.22	219.19	148.93	168.03	231.1	351.52	214.87	148.75
1554480_a_at	260.95	259.56	185	202.99	196.01	177.45	179.37	197.49	218.35	131.59	148.44	176.86	153.64	188.81	269.02	170.41	200.98	253.04	207.62	166.8	180.18	191.47	172.06	204.28	194.91
1554481_a_at	1.15	2.63	1.46	5.05	4.51	5.08	33.43	23.49	32.1	1.79	64.7	2.99	4.76	32.4	3.96	12.17	3.38	10.63	17.41	4.7	2.09	7.7	26.97	4.07	1.31
1554482_a_at	336.15	307.82	217.76	301.3	156.72	205.05	145.06	237.04	201.31	341.05	153.22	424.55	188.3	241.93	227.87	239.6	391.53	232.43	193.92	160.22	256.02	206.05	207.02	181.39	241.71
1554483_at	47	39.56	52.27	55.58	63.94	71.31	28.75	44.96	44.44	55.85	21.32	36.74	62.38	29.77	33.53	64.07	45.65	57.97	86.77	23.45	33.64	53.47	45.52	27.92	25.97
1554485_s_at	1.47	1.97	1.5	1.93	13.05	2.19	3.15	0.92	1.61	2.75	1.25	3.26	2.22	3.76	1.18	3.86	5.43	1.15	1.77	0.95	1.08	1.44	1.4	2.2	3.69
1554486_a_at	27.34	23.42	19.52	32.19	37.72	12.41	26.21	26.16	33.61	20.23	27.09	14.78	22.76	20	10.57	27.18	19.53	19.56	15.23	19.45	28.25	3.6	14.66	15.07	21
1554487_a_at	18.98	30.34	29	30.4	9.37	52.15	6.06	11.95	14.56	14.06	38.92	28.13	32.72	16.04	39.43	50.67	21.74	37.08	20.55	37	30.32	29.97	52.47	46.62	23.21
1554488_at	34.23	20.25	1.57	25.77	10.27	22.72	36.03	7.14	13.33	19.1	26.34	29.61	23.98	19.96	37.45	29.51	33.01	15.65	27.86	17.24	36.42	33.09	30.76	55.79	41.34
1554489_a_at	103.43	65.09	111.01	96.35	98.1	88.28	117.94	69.4	76.74	119.82	120.5	104.57	101.67	72.82	54.57	101.24	67.31	47.54	87.39	87.14	83.28	81.99	76.11	96.93	60.05
1554491_a_at	12.74	4.72	3.03	0.98	4.48	25.33	4.63	8.87	2.09	12.48	16.76	2.92	18.39	1.42	11.94	1.32	13.57	17.94	14.84	1.18	37.18	14.67	3.54	8.07	3.44
1554492_at	0.2	1.08	4.15	4.86	15.45	5.47	3.12	13.99	0.27	18.05	2.29	1.59	0.23	4.08	10.64	1.13	1.64	1.89	6.23	0.65	1.61	0.34	2.97	1.1	8.89
1554493_s_at	30.43	33.75	15.78	51.89	15.95	8.27	18.49	12.35	20.59	18.6	23.16	23.52	29.83	6.27	24.13	4.8	17.39	28.65	15.37	3.8	20.69	15.2	31.44	14.06	25.44
1554494_at	23.49	8.26	12.13	9.78	17.83	11.26	10.77	17.93	8.99	2.31	3.1	6.07	3.22	11.39	2.15	21.85	25.7	0.96	24.68	13.81	5.41	2.34	1.62	8.8	14.95
1554495_s_at	2.11	11.17	11.7	27.18	5.62	19.38	9.43	13.28	17.51	33.9	9.93	13.18	3.15	5.66	1.49	26.89	21.59	19.56	32.55	15.71	19.79	4.04	15.98	12.51	24.18
1554496_at	10.39	26.51	6.22	17.9	31	50.31	32.36	2.85	21.02	27.45	25.56	20.76	4.02	2.56	25.99	37.93	28	44.34	36.14	20.56	29.23	3.02	27.04	14.64	5.14
1554499_s_at	2.05	16.65	1.72	13.79	2.22	4.83	1.66	2.68	2.06	2.91	3.37	7.8	5.84	3.23	3.68	3.48	21.63	9.88	2.64	2.6	19.71	2.3	14.15	1.83	0.96
1554500_a_at	32.44	64.8	40.43	66.44	12.4	31.7	101.83	52.41	79.54	50.54	90.94	42.35	105.4	42.36	27.92	10.38	25.62	37.86	43.51	50.74	36.98	28.15	51.83	24.81	18.48
1554501_at	38.95	20.08	29.54	58.35	49.66	60.26	26.06	27.35	32.21	39.94	27.06	38.78	43.81	38.63	40.99	61.88	68.85	59.59	68.49	35.33	49.12	44.35	79.07	82.93	40.13
1554503_a_at	14.5	20.75	19.18	28.78	2.96	7.98	12.47	5.59	19.88	36.55	16.82	38.19	36.42	19.13	23.91	29.78	7.57	25.8	15.61	2.79	2.64	19.92	51.6	47.02	20.02
1554504_at	0.23	14.21	16.86	5.1	5.04	11.8	22	17.93	8.49	9.74	1.84	12.76	8.74	10.58	6.06	10.23	6.71	8.4	27.17	11.67	7.67	14.57	19.15	6.77	10.07
1554506_x_at	18.11	20.09	37.6	13.93	11.81	30.74	52.74	25.84	18.49	25.74	21.26	7.37	32.84	25.14	14.62	11.19	17.95	20.7	34.74	15.33	16.08	16.59	18.68	13.8	22.34
1554507_at	29.02	43.24	25.06	25.43	28.48	50.97	40.38	44.35	44.76	31.12	23.24	30.75	25	31.42	33.56	26.84	36.43	37.3	34.18	57.82	49.52	51.94	42.52	57.13	40.84
1554508_at	3.06	2.16	18.78	32.68	2.37	38.79	2.17	19.44	23.04	58.65	21.15	27.32	4.06	2.3	28.35	31.53	35.67	29.08	41.26	21.74	40.85	1.15	18.74	30.91	6.76
1554509_a_at	79.71	143.94	94.75	49.62	44.58	72.64	110.84	63.89	124.52	72.87	72.01	72.37	134.44	83.96	39.1	62.64	75.53	52.27	65.16	103.29	82.74	58.95	40.85	9.55	103.55
1554510_s_at	474.36	779.6	774.24	651.83	333.49	336.35	1029.54	549.6	899.76	619.76	571.9	552.79	1047.39	679.04	453.27	334.21	440.66	344.78	237.6	668.58	539.44	590.97	374.47	324.85	477.6
1554511_at	1.21	4.07	1.23	4.99	10.21	6.82	1.31	17.1	3.4	1.37	2.79	3.56	3.03	23.37	1.53	1.29	3.81	2.58	7.81	4.77	4.58	0.98	13.74	3.69	2.01
1554512_a_at	22.28	21.2	0.61	4.42	2.98	25.47	3.35	2.93	7.23	3.01	21.57	3.37	19.82	5.64	23.03	2.05	3.89	0.32	11.91	12.48	21.23	0.61	46.38	15.71	0.48
1554513_s_at	20.14	21.74	14.67	25.81	15.12	16.22	5.46	21.75	11.18	13.49	29.51	22.42	18.43	8.95	24.41	21.11	27.79	29.72	28.99	18.61	15.48	0.56	9.73	33.32	15.25
1554514_at	25.18	28.6	29.66	38.13	38.67	36.85	29.3	17.11	27.09	22.08	38.55	12.07	12.36	14.71	36.66	39.11	19.11	31.81	3.02	28.39	4.03	29.33	32.89	30.02	28.83
1554516_at	69.5	32.19	50.33	82.65	116.57	147.41	104.18	67.4	43.39	53.82	58.45	46.3	34.54	16.53	79.27	110.08	62.2	40.53	115.81	93.98	107.57	49.39	108.79	56.42	83.25
1554517_x_at	30.68	40.68	41.72	93.83	74.15	26.92	66.3	43.15	26.53	65.33	41.45	36.49	53.27	33.71	40.58	60.24	52.34	60.59	123.27	70.9	76.99	69.51	106.96	60.4	83.05
1554518_at	43.28	36.13	23.44	54.27	45.3	68.57	29.49	36.54	24.3	68.51	55.78	25.72	62.64	24.44	44.23	43.54	34.8	35.31	24.58	50.44	22.68	17.4	10.76	34.04	36.18
1554519_at	1.89	12.93	3.98	0.93	12.99	7.14	7.4	5.23	10.45	20.84	12.95	21.26	26.41	2.18	30.01	30.8	12.07	15.41	23.99	9.74	19.4	3.85	11.46	3.53	21.2
1554520_at	47.09	57.19	12.08	16.56	17.71	39.98	46.25	47.88	46.66	30.94	26.24	16.67	34.17	45.33	48.83	34.26	82.87	29.97	45.4	47.41	64.42	69.59	23.62	57.27	12.49
1554522_at	30.54	0.68	4.62	32.14	13.82	5.41	10.11	16.38	14.75	18.54	11.35	19.3	24.8	1.5	7.71	25.48	13.45	36.16	16.88	12.62	11.2	18.17	2.05	22.05	24.34
1554523_a_at	41.67	42.68	28.99	49.2	48.66	73	33.79	17.29	16.25	43.97	25.83	35.22	41.37	26.59	16.93	30.71	26.61	45.17	37.23	18.7	47.38	40.7	44.7	17.67	46.68
1554524_a_at	62.2	86.5	166.53	100.52	13.16	63.33	369.25	123.83	252.95	26.96	133.86	51.99	452.89	45.27	53.28	12.91	6.06	71.28	43.03	104.91	59.54	41.34	25.4	32.92	72.31
1554526_at	24.32	33.9	101.34	63.49	10.5	55.61	214.76	92.09	145.2	18.72	104.01	8.21	243.05	24.85	43.62	13.65	6.93	40.16	18.8	60.64	25.56	19.72	27.8	8.91	24.42
1554528_at	41.87	29.94	6.41	19.22	2	32.38	25.51	20.76	16.74	22.47	10.79	30.74	6.12	9.78	30.94	9.42	4.61	25.18	43.45	35.92	12.29	29.03	22.76	31.82	4.65
1554530_at	4.55	1.84	1.56	2.53	1.3	5.25	39.69	30.13	3.59	1.56	2.64	10.5	64.93	21.1	10.63	3.74	2.23	3.78	24.49	21.66	22.56	4.99	3.38	0.96	2.45
1554531_at	23.77	29.68	35.66	12.85	39.11	31.98	47.68	45.86	33.23	64.42	42.62	4.55	56.72	23.21	41.67	62.81	50.88	41.19	92.1	65.71	64.72	19.19	56.11	50.33	6.89
1554533_at	10.26	0.61	0.77	4.63	35.84	2.02	0.41	5.46	3.79	1.45	0.6	4.92	7.97	0.51	9.08	1.24	17.36	12.2	9.92	7.61	1.64	1.74	1.09	1.98	1.73
1554534_at	26.09	40.93	20.7	18.29	14.1	35.55	19.27	18.88	10.59	14.78	11.99	36.09	26.27	21.16	15.48	22.14	3.96	17.56	19.35	25.73	9.46	19.86	24.89	14.36	41.22
1554536_at	8.87	1.72	17.06	10.21	9.3	1.21	14.37	13.41	9.17	33.4	0.35	8.57	1.28	14.3	8.19	1.22	6.47	1.82	8.73	11.06	14.44	2.17	1.4	6.73	7.26
1554537_at	25.52	28.15	29.46	29.7	43.2	7.37	52.77	15.88	35.83	28.46	17.84	11.95	51.38	19.72	3.87	11.67	23.46	9.4	14.52	26.49	55.47	31.15	16.85	22.18	59.78
1554538_at	25.61	42.72	46.34	41.46	12.92	42.55	24.37	35.09	26.64	38.49	27	25.36	40.99	44.97	32.82	33.61	50.32	25.21	51.02	52.78	34.2	25.9	24.57	29.92	16.14
1554539_a_at	20.55	39.95	29.19	36.12	17.85	67.37	69.82	26.08	48.75	22.42	35.25	3.69	27.39	22.47	3.99	36.52	6.11	5.53	27.2	32.22	27.67	34.14	19.34	2.06	32.71
1554540_at	0.38	3.02	1.86	1.26	0.62	6.97	0.47	1.49	0.76	0.92	0.31	0.77	4.89	2.73	6.32	4.17	0.82	1.69	8.3	1.22	0.48	1.22	13.24	1.4	0.25
1554541_a_at	4.08	34.76	3.07	32.29	12.21	47.25	21.6	17.48	5.05	24.49	3.48	5.95	13.22	3.15	18.53	4.45	6.47	10.93	7.24	6.69	3.2	22.34	4.44	30.84	36.93
1554542_at	38.06	52.86	53.8	22.32	131.78	67.8	68.65	61.24	89.13	75.88	98.98	96.4	59.97	133.36	61.55	88.96	85.06	40.48	103.25	69.3	67.09	141.72	114.31	90.99	36.5
1554543_at	79.43	64.79	30.45	57.53	82.37	48.17	50.75	49.87	44	69.15	59.27	76.37	86.88	60.19	48.61	101.98	29.07	62.58	66.49	58.01	43.02	49.63	18.65	119.17	53.95
1554544_a_at	556.23	615.04	597.15	523.14	1201.44	792.28	797.91	440.26	591.51	833.21	350.29	1028.63	622.78	383.59	605.37	941.02	729.52	458.95	1028.96	446.46	635.79	455.54	535.92	666.95	424.35
1554545_at	15.47	9.57	4.49	23.82	29.01	29.38	19.54	21.42	20.15	21.04	22.14	25.69	26.42	7.17	31.38	24.23	20.69	20.35	38.15	21.13	34.79	17.63	40.07	5.84	28.53
1554547_at	821.28	962.04	507.85	453.02	723.86	951.53	604.29	814.53	583.07	502.92	395.28	700.23	619.84	494.34	640.17	856.2	806.89	1095.08	1007.64	965.15	539.41	563.59	287.74	781.4	724
1554549_a_at	30.11	37.7	18.39	94.35	39.04	38.46	49.96	25.89	28.43	25.42	38.46	27.73	20.26	25.93	25.62	36.84	28.66	44.99	24.78	38.26	26.43	32.33	34.48	44	44.79
1554550_at	4.6	1.52	0.27	1.36	0.38	12.66	12.43	5.07	8.6	3.23	1.24	12.63	9.57	5.82	0.37	0.89	1.59	1.26	3.45	0.27	1.71	0.75	2.14	0.63	0.47
1554553_s_at	121.75	158.5	128.32	120.85	150.95	158.49	163.57	150.11	177.75	154.62	113.81	152.31	169.48	139.17	136.48	153.94	170.84	131.49	179.39	146.05	100.79	102.98	114.87	72.58	146.71
1554554_at	3.85	6.17	2.58	1.59	3.12	10.34	5.88	7.73	6.88	12.65	5.94	3.2	3.03	5.06	4.59	6.73	3.52	2.81	4.28	8	1.43	2.81	8.97	10.03	19.94
1554555_a_at	61.68	83.12	65.08	79.69	71.32	70.98	94.74	67.77	69.25	67.1	124.75	51.87	63.82	28.43	48.91	59.13	80.92	46.73	56.93	58.81	44.22	53.24	109.35	41.38	57.32
1554556_a_at	25.55	20.56	8.07	62.29	28.48	1.38	19.31	9.34	27.61	30.99	22.93	30.23	47.69	21.61	20.14	25.52	34.51	19.7	8.78	2.19	18.16	16.73	16.84	27.31	18.56
1554557_at	16.19	8.95	5.5	21.77	0.56	19.04	17.05	6.17	12.33	13.02	9.39	10.13	18.21	8.34	7.97	1.14	2.24	4.34	20.74	15.37	13.34	15.45	11.97	20.49	4.27
1554558_at	16.94	11.06	15.95	4.73	3.79	10.57	10.46	11.65	9.38	14.68	7.42	6.46	16.06	14.18	14.03	15.83	17.08	16.78	20.04	13.56	7.26	10.18	13.19	23.04	26.48
1554559_at	241.82	287.98	136.02	271.84	334.1	270.64	110.55	240.04	211.79	276.17	128.24	132.05	243.53	301.65	225.01	312.28	241.98	238.94	392.6	249.49	144.82	354.85	125.2	330.74	269.41
1554560_at	2.18	17.01	7.55	1.36	10.82	12.56	10.47	1.48	5.41	10.17	2.2	10.85	14.04	8.74	7.15	4.32	4.22	10.69	13.45	1.48	1.29	1.23	32.86	0.81	0.63
1554564_a_at	26.72	19.21	21.07	48.87	19.36	57.33	32.38	55.44	23.86	24.86	19.9	35.67	27.45	18.38	34.27	48.48	14.39	29.05	53.5	39.52	8.28	21.3	44.96	74.71	39.42
1554565_x_at	19.73	4.88	3.39	17.94	28.35	14.06	3.82	30.71	9.26	4.93	13.47	7.3	7.41	5.58	9.85	19.88	32.01	9.21	19.98	20.76	6.49	7.99	8.94	12.88	8.93
1554566_at	16.18	24.94	24.49	50.18	25.9	74.97	25.22	7.88	28.11	24.97	36.12	36.59	32.43	2.05	2.75	9.55	74.14	29.14	72.49	37.2	34.94	34.86	50.04	33.72	42.07
1554568_at	3.06	14.04	1.45	2.7	1.19	3.24	18.51	1.48	1.33	11.95	12.72	18.1	5.96	1.91	7.41	11.85	8.89	2.64	4.22	17.85	26.98	1.12	31.44	18.6	2.1
1554569_a_at	43.87	48.06	46.42	68.11	11.14	55.29	56.28	37.71	35.36	50.89	71.16	54.77	176.87	43.78	47.51	81.44	85.03	36.09	10.82	39.38	46.82	43.36	43.98	42.46	33.19
1554571_at	44.98	16.04	13.54	29.61	14.06	9.69	10.86	4.95	22.22	25.42	1.75	22.74	20.28	11.16	22.75	14	29.65	10.08	4.84	10.47	16.26	9.74	26.45	32	28.54
1554572_a_at	42.86	53.76	71.11	68.34	50.22	32.15	35.26	46.6	59.25	52.95	51.5	67.69	54.12	63.48	57.33	53.08	31.33	40.88	25.51	41.49	30.25	29.4	51.01	70.33	58.55
1554574_a_at	784.04	430.25	430.97	453.61	910.71	604.63	586.59	379.55	602.73	362.53	252.71	470.97	423.68	237.88	568.89	335.01	441.41	355.96	350.76	440.57	509.65	472.7	384.9	236.76	487.98
1554575_a_at	48.13	52.9	26.76	51.4	35.26	41.49	22.72	32.42	54.03	47.19	43.3	26.3	82.93	26.41	39.87	45.28	27.17	44.98	7.39	60.53	13.35	35.05	37.11	66.2	90.11
1554576_a_at	3.57	3.93	2.95	17.23	29.34	43.74	7.04	2.83	2.98	16.14	13.94	24.33	4.48	8.96	8.94	29.98	7.56	30.26	41.16	22.58	4.59	21.66	8.87	3.47	13.38
1554577_a_at	356.25	633.07	664.8	371.58	268.93	319.52	533.33	346.96	566.76	453.69	412.81	446.37	381.86	420.04	333.42	286.79	418.34	299.7	221.79	412.49	369.93	350.44	275.17	225.52	422.23
1554578_at	37.62	45.41	2.27	22.22	45.51	18.93	2.18	12.6	10.41	58.93	14.28	5.77	43.2	37.06	17.88	36.46	17.85	29.93	11.56	22.99	25.89	13.83	15.73	27.82	27.3
1554579_a_at	0.82	3.19	7.95	30.12	40.04	31.86	28.67	17.08	6.72	41.76	1.04	3.92	46.41	22.84	13.21	18.53	44.3	22.13	26.36	18.51	9.31	9.73	28.06	15.14	7.04
1554580_a_at	26.45	23.66	40.64	27.69	37.1	7.72	13.26	18.74	18.29	20.83	50.76	20.19	27.84	9.11	47.91	4.78	4.91	29.63	49.84	25.08	38.02	14.51	28.52	5.35	45.45
1554582_a_at	23.74	34.52	21.84	25.2	47.37	5.19	24.97	34.8	20.02	17.49	28.22	2.65	27.51	23.96	17.38	40.53	38.62	35.57	56.97	31.41	31.97	42.95	37.29	36.54	40.85
1554583_a_at	1.6	7.03	4.56	4.08	18.14	2.82	2.04	15.53	9.69	6.58	34.82	9.91	2.89	9.79	2.3	5.12	5.37	9.42	2.04	2.45	4.26	2.88	1.78	13.76	26.99
1554584_at	3.41	3.03	1.33	21.45	7.42	36.06	9.35	12.11	5.81	17.1	12.55	1.68	1.58	2.84	15.48	29.8	4.36	2.71	4.44	25.58	11.24	4.34	4.72	3.25	2.08
1554586_a_at	51.88	21.64	56.65	51.41	66.25	23.33	38.82	64.97	42.33	32.4	49.05	6.34	79.79	55.66	49.43	61.56	67.1	39.09	42.63	68.06	40.86	77.21	59.26	91.97	35.89
1554588_a_at	41.21	30.11	32.4	12.36	42.69	55.83	24.34	26.63	31.18	21.74	13.27	25.86	36.41	36.51	32.58	30.55	39.74	30.23	60.12	41.23	20.93	47.83	6.95	30.07	21.06
1554589_at	20.65	9.6	24.23	30.91	6.58	19.45	4.57	3.98	9.83	28.88	14.92	28.61	30.3	20.27	15.07	9.39	12.32	34.21	20.56	18.13	15.49	4.72	9.1	14.09	1.23
1554591_at	26.97	24.62	15.72	45.03	30.93	68.67	23.04	22.7	34.1	29.67	40.67	35.24	41.21	14.57	25.15	35.68	16.89	25.18	67.86	14.85	14.11	20.05	40.01	41.01	36.15
1554592_a_at	11.61	25.98	19.8	28.5	1.07	1.19	33.81	13.5	31.7	13.64	31.41	14.36	49.6	0.85	20.79	1.26	4.91	18.59	10.23	21.58	14.39	7.85	22.34	8.24	23.27
1554593_s_at	2.86	52.82	33.11	33.77	1.16	24.29	61.39	45.21	32.4	6.2	111.5	2.61	79.29	15.68	20.04	3.34	2.08	24.64	2.5	21.25	2.32	27.99	18.22	2.25	33.63
1554594_at	13.23	1.44	0.58	0.54	17.98	7.46	3.05	14.52	1.7	13.31	7.98	15.7	12.79	0.8	10.22	11.78	17.88	7.85	2.86	3.38	1.97	2.37	1.84	9.82	1.14
1554595_at	98.63	77.64	76.39	111.67	180.25	198.36	114.66	131.08	106.9	78.78	71.64	124.28	119.46	82.44	117.39	164.51	119.44	130.55	147.64	85.67	97.6	72.92	156.21	137.53	120.66
1554597_at	68.84	53.28	81.57	83.57	63.4	59.83	80.94	69.16	43.59	51.99	66.8	41.23	75.82	59.87	60.8	54.57	61.98	69.09	77.5	41.44	36.19	62.2	64.95	57.26	52.56
1554599_x_at	70.31	60.02	53.44	79.28	44.8	103.8	85.3	87.39	78.02	50.21	59.94	57.25	75.01	64.64	85.65	56.7	67.44	53.58	51.54	57.32	37.81	57.17	34	47.57	78.64
1554600_s_at	150.18	88.46	212.07	351.6	160.63	88.92	77.96	97.13	103.94	132.44	99.29	131.28	70.47	57.04	123.76	45.2	107.54	58.69	73.13	69.49	73.87	129.37	85.2	60.84	114.53
1554601_at	67.33	42.52	22.91	41.83	54.44	66.57	36.91	40.87	48.95	42.52	23.05	40.05	14.05	28.95	35.67	50.96	39.13	35.11	57.02	43.34	39.57	25.02	41.42	63.88	36.69
1554602_at	28.33	13.93	23.86	47.09	16.55	41.78	21.53	26.08	15.3	43.05	41.08	19.77	51.53	10.9	62.29	33.57	63.63	41.88	64.13	11.91	26.6	5.73	19.75	17.37	48.37
1554604_at	23.57	20.38	19.18	2.29	4.03	13.14	0.87	5.42	16.93	22	19.08	20.67	13.29	6.67	27.92	7.06	2.51	21.34	27.59	9.4	19.54	18.58	31.33	11.07	26.06
1554606_at	55.97	52.13	37.7	33.82	34.22	31.63	31.4	24.2	31.43	49.43	89.44	35.9	34.48	23.56	46.58	28.63	53.09	16.76	20.52	46.88	35.3	39.77	32.13	18.78	46.11
1554607_at	19.12	33.91	33.03	34.49	29.25	46.84	47.32	16.65	30.25	17.31	142.47	25.89	62.58	32.11	5.18	9.09	9.5	24.26	21.88	34	19.95	28.78	14.31	12.15	28.61
1554608_at	9.14	8.73	4.04	2.28	4.73	19.99	3	18.91	13.52	38.61	14.63	22.64	23.67	10.78	15.28	23.92	33.32	12.06	40.69	7.81	11.29	4.68	44.97	22.67	0.67
1554609_at	107.27	146.45	100.98	75.96	125.64	110.79	119.2	158.36	142.91	174.81	143.75	131.01	113.83	182.89	120.16	184.53	181.76	174.78	215.51	177.07	170.92	180.04	172.65	171.8	157.64
1554610_at	2.99	18.63	8.42	8.45	6.88	7.01	6.46	5.67	15.23	3.14	33.65	6.08	4.87	2.9	4.03	24.93	7	31.24	27.21	6.45	5.86	6.61	6.43	5.25	32.4
1554612_at	11.78	1.96	1.44	14.36	24.9	5.63	1.27	4.04	8.46	20.07	1.48	11.58	17.28	1.52	2.6	11.94	1.04	2.14	5.8	13.43	2.45	2.57	14.55	10.86	1.04
1554613_a_at	6.82	4.18	3.05	8.34	7.75	3.73	13.28	2.02	5.3	4.21	12.64	4.61	3.76	1.41	25.22	5.05	11.07	5.34	5.61	2.44	13.14	3.86	9.06	6.23	15.85
1554614_a_at	113.96	175.23	139.88	117.75	91.05	104.1	98.84	161.8	169.81	139.82	96.39	38.38	221.94	54.64	50.44	72.71	123.02	63.54	115.37	167.74	42.37	130.48	31.23	77.22	99.09
1554615_at	12.37	1.84	1.77	11.95	2.37	1.59	3.14	1.27	9.7	2.15	17.33	15.82	2.78	0.97	2.99	2.25	19.25	1.17	1.91	5.59	19.88	14.73	2.59	6.45	0.7
1554616_at	13.77	51.34	10.75	36.93	27.88	43.63	24.79	17.36	27.85	37.41	14.49	19.17	18.3	11.4	37.34	38.88	46.31	31	53.02	27.76	35.26	18.12	12.81	39.02	51.07
1554618_at	30.76	21.56	21.74	57.19	23.92	6.24	21.31	28.94	44.87	52.75	27	16.4	36.1	23.78	10.3	63.79	26.71	49.42	55.87	28.46	24.32	37.79	59.88	46.08	24.74
1554619_at	9.77	19.93	5.72	14.57	25.14	19.59	8.77	21.19	14.72	10.2	15.11	9.84	7.88	4.84	15.96	16.67	20.83	10.02	17.02	7.48	2.47	8.77	5.52	9.74	9.78
1554621_at	1.7	7.45	2.52	2.11	1.15	9.79	0.33	0.65	1	0.92	9.49	2.12	1.03	6.11	0.53	2.97	2.41	0.83	16.85	2.18	4.76	0.61	3.84	0.6	0.45
1554623_x_at	6.78	12.92	0.32	17.18	13.55	3.22	1.62	17.67	2.95	7.66	1.19	1.44	19.63	10.08	1	3.57	1.14	7.94	10.55	1.43	1.78	3.14	21.55	7.52	15.13
1554624_a_at	3.41	20.05	7.12	19.15	24.51	4.18	5.07	8.01	12.15	9.84	26.83	3.86	1.54	20.63	2.56	31.31	32.82	19.01	13.11	24.47	10.7	9.73	13.78	17.78	13.55
1554625_at	44.29	25.6	15.84	43.18	49.22	64.52	4.77	5.6	29.79	36.19	10.03	47.82	26.99	32.95	34.64	43.38	31.65	37.87	20.77	18.92	39.86	26.91	16.06	39.53	43.71
1554627_a_at	296.87	235.97	256.05	204.4	199.21	204.2	162.94	208.43	208.49	326.11	224.24	295.01	210	259.28	292.45	193.15	316.94	276.86	230.52	279.75	277.75	240.17	142.36	241.49	266.37
1554628_at	35.01	49.35	49	93.35	34.41	22.92	41.92	58.72	45.63	38.9	56.9	49.33	47.55	50.95	67.25	44.81	48.45	50.76	16.99	55.19	33.83	49.63	40.82	35.76	49.7
1554629_at	16.29	11.53	2.07	22.39	3.29	3.18	7.49	2.9	2.78	7.04	22.61	3.91	15.76	23.26	20.39	25.88	15.1	9.74	19.49	2.89	3.56	18.26	23.11	3.06	26.17
1554631_at	26.65	32	16.6	37.75	44.96	64.88	30.67	36.36	23.87	31.62	21.94	40.5	25.78	20.2	18.61	33.49	39.95	20.13	111.7	37.58	51.11	27.24	58.63	39.86	39.28
1554633_a_at	5.99	69.92	61.06	84.46	12.05	20.39	117.13	42.8	54.5	29.99	64.49	11.43	99.47	32.39	1.43	17.65	3.06	11.24	0.67	49.01	23.34	35.9	8.24	10.93	32.97
1554634_at	24.61	4.76	0.11	12.32	15.82	26.54	20.16	16.37	1.76	0.64	9.49	20.24	18.73	10.84	7.73	18.98	15.54	0.63	21.3	13.99	18.55	14.79	13.36	20.5	1.71
1554635_a_at	77.11	55.39	39.19	32.08	72.47	11	36.85	38.27	41.39	46	8.85	28.67	27.94	25.17	89.7	62.97	45.63	65.18	44.82	61.26	53	65.15	10.53	34.89	57.04
1554636_at	20.1	35.98	10.72	39.65	16.44	22.27	29.17	21.55	32.83	3.23	63.53	9.31	19.03	4.64	26.7	21.25	19.03	40.52	8.99	27.33	12.21	6.76	31.74	11.06	28.12
1554637_a_at	64.62	95.17	62.76	32.12	80.68	128.55	45.88	74.14	46	86.94	67.68	152.85	76.49	65.3	65.12	133.04	88.29	61.22	68.52	83.06	65.08	128.85	88.82	95.17	85.68
1554638_at	214.14	218.3	235.51	119.74	204.71	138.39	102.02	372.7	119.45	134.32	44.12	104.44	182.85	85.79	153.12	348.1	148.79	494.45	133.22	134.88	59.81	128.72	37.08	377.89	347.69
1554640_at	199.45	302.18	263.5	255.11	175.15	268.34	179.1	168.61	197.41	312.55	89.64	185.36	199.58	163.01	173.99	179.97	335.93	228.87	257.05	213.82	234.57	253.48	108.68	345.16	298.49
1554641_a_at	9.51	14.71	15.12	6.31	40.21	3.47	11.02	11.31	5.21	3.24	3.7	14.11	28.77	16.18	16.13	23	31.28	2.64	20.84	29.87	4.74	5.12	4.66	21.89	2.83
1554642_at	7.95	9.73	1.92	25.05	16.16	22.4	2.77	12.2	1.61	33.95	3.46	28.41	0.8	5.17	18.31	24	28.86	13.91	37.95	29.58	22.11	17.03	27.05	19.11	12.99
1554643_at	25.25	13.49	8.68	4.79	48.39	21.15	10.89	24.08	21.6	24.93	42.48	16.32	51.83	5.36	24.09	24.39	44.79	23.49	20.18	43.88	10.16	7.17	35.49	32.62	28.51
1554646_at	5.42	30.13	14.53	17.87	32.64	20.49	13.6	29.21	19.89	7.17	30.89	24.22	10.74	23.56	9.39	18.8	45.3	16.32	13.6	15.93	15.82	22.71	16.88	31.66	28.18
1554648_a_at	20.16	23.62	16.39	10.48	22.72	35.18	29.28	25.76	20.49	16.67	7.64	21.96	19.73	10.96	0.99	31.81	23.12	24.3	4.79	23.91	2.67	25.03	16.9	3.21	22.92
1554649_at	13.58	14.38	1.43	34.51	18.72	36.69	17.25	29.72	3.73	17.93	62.33	15.97	16.06	5.06	18.38	30.86	21.11	23.9	25.03	34.8	16.65	19.8	26.84	21.59	19.92
1554650_a_at	46.02	17.32	3.28	8.03	18.8	30.29	7.59	3.72	5.52	3.63	15.52	5.02	7.7	5.29	5.58	30.84	15.3	26.86	10.48	8.02	22.8	4.46	12	7.29	3.02
1554652_s_at	0.98	2.42	1.28	1.84	24.32	2.5	1.9	19.03	10.82	15.1	3.97	6.5	7.8	13.43	2.57	8.74	2	3.13	3.36	5.15	36.37	2.57	12.98	1.48	12.04
1554655_a_at	1.15	17.58	11.06	32.12	30.2	13.01	27.95	17.57	11.13	5.41	18.72	15.33	7.83	6.73	2.26	22.47	5.21	4.95	33.06	16	18.49	18.56	40.97	18.11	8.63
1554657_a_at	23.94	25.07	25.63	3.9	46.8	45.23	30.31	31.54	8.97	30.81	14.06	25.49	16.29	32.43	32.05	3.91	35.42	4.06	19.19	3.22	11.19	3.87	31.82	11.41	1.78
1554659_at	15.78	24.68	6.35	1.46	5.44	39.63	2.21	3.78	28.75	11.32	49.9	3.52	16.21	3.6	12.62	21.33	43.2	18.4	36.62	23.02	11.47	35.3	41.45	26.43	13.17
1554660_a_at	27.52	41.15	10.56	18.1	3.88	16.54	26.87	4.73	30.56	4.12	26.06	1.48	23.39	1.55	19.27	1.78	4.5	1.8	2.69	18.58	4.59	6.45	16.07	1.58	13.63
1554661_s_at	55.01	72.72	68.14	89.93	37.85	69.74	57.73	45.73	82.79	45.75	69.21	54.69	74.26	24	30.57	50.03	42.92	42.16	41.09	65.51	62.01	31.44	63.52	34.48	35.09
1554662_at	24.05	2.47	1.3	7.62	3.28	5.26	8.72	2.91	5.92	7.91	10.48	2.92	4.64	3.31	4.73	7.01	4.3	2.65	4.47	2.21	10.63	4.06	25.26	2.84	3.18
1554663_a_at	3.6	9.34	15.34	10.97	3.04	27.69	9.39	8.15	6.57	0.67	9.2	3.17	5.61	54.61	3.14	115.38	15.03	13.59	28.1	27.77	2.59	5.84	20.08	11.04	2.74
1554664_at	25.59	14.07	5.53	13.15	13.15	35.19	10.7	10.9	18.66	26.63	14.56	18.98	32.08	6.14	8.53	23.55	26.23	9.35	3.31	12.83	16.57	1.08	11.2	16.08	11.57
1554665_at	13.74	7.25	9.75	21.49	6.06	20.66	17.68	16.27	14.72	8.21	25.05	22.47	21.01	9.86	10.41	30.63	20.33	19.94	48.49	12.89	24.23	18.84	11.83	20	13.78
1554666_at	34.37	32.72	24.78	17.22	30.79	2.45	16.88	16.28	21.23	3.3	24.99	56.11	22.16	2.19	21.96	18.82	19.22	3.23	3.44	14	3.43	3.46	30.85	29.32	1.02
1554667_s_at	148.83	164.43	146.53	123.47	227.56	148.83	115.95	133.05	157.62	125.49	149.83	151.46	120.14	150.31	168.38	133.37	122.82	105.13	141.83	161.57	160.24	148.99	183.09	169.46	145.3
1554668_a_at	2.53	1.8	10.83	2.43	3.31	3.65	3.86	1.76	1.68	2.01	6.27	2.08	2.43	1.68	3.47	4.44	11.19	1.04	3.18	2.06	9.03	5.56	2.47	2.47	2.3
1554670_at	51.17	47.72	30.7	38.25	44.72	44.34	36.56	32.85	15.49	57.03	44.48	51.54	43.25	51.61	30.03	92.16	28.62	60.62	24.01	68.3	26.17	68.48	77.83	106.54	57.57
1554671_a_at	73.55	53.16	105.14	122.71	113.07	133.99	42.26	19.05	47.57	151.89	158.33	143.32	63.12	49.76	52.88	75.14	35.35	61.04	302.88	94.55	75.08	119.24	358.83	230.73	50.93
1554672_at	1.57	4.62	4.13	16.58	12.92	6.42	10.99	11.46	14.65	14.95	11.98	15.7	0.53	9.17	2.24	20.66	20.23	11.43	20.77	11.76	3.75	1.89	24.79	10.61	23.68
1554675_a_at	2.86	10.29	12.21	3.26	14.34	10	5.63	19.56	20.44	22.73	26.16	6.61	33.24	1.98	19.6	3.75	8.61	1.39	4.78	2.98	30.22	6.2	11.94	14.83	3.36
1554676_at	98.36	36.13	58.66	25.57	27.26	36.03	17.51	16.88	38.96	49.45	7.41	67.76	0.75	12.85	59.85	78.88	42.33	44.52	31.71	43	27.04	31.8	42.43	44.17	67.59
1554677_s_at	21.28	13.54	28.64	37.67	53.54	62.48	26.29	10.4	8.44	13.61	28.13	28.91	25.69	23.56	17.42	14.02	46.6	17.34	6.68	22.69	22.09	11.17	31.73	20.35	1.87
1554678_s_at	596.31	854.64	1141.29	1049.91	642.88	617.27	573.41	609.41	681.85	880.85	721.03	862.63	689.2	659.79	569.15	616.21	518.19	331.42	548.41	642.42	566.39	869.46	519.28	838.82	626.12
1554679_a_at	175.99	227.27	307.84	261.91	108.05	108.52	196.44	164.18	184.22	190.9	112.41	171.14	257.91	142.48	121.7	127.74	150.14	144.44	83.11	228.82	129.48	147.97	72.45	90.99	223.28
1554680_s_at	18.16	21.14	23.07	30.16	25.51	55.59	40.41	27.15	18.8	20.6	14.59	30.69	49.22	12.32	23.12	35.09	24.16	18.75	35.31	25.51	63.62	13.29	44.27	33.8	2.62
1554681_a_at	1.19	1.66	8.53	2.05	4.4	3.13	3.22	2.45	1.5	2.16	2.87	1.8	2.03	1.58	3.26	2.61	3.15	1.86	13.57	2.26	5.36	2.04	2.24	1.83	2.79
1554683_a_at	3.74	21.67	14.31	5.85	15.99	9.32	14.13	4.68	10.67	17.64	41.36	2.76	10.88	4.19	21.87	2.64	9.14	9.61	16.01	5.25	8.74	15.56	20.02	8.67	18.66
1554685_a_at	3.03	1.56	1.43	2.28	6.41	6.82	2.57	2.74	2.47	5.19	1.68	28.65	3.09	1.39	1.99	2.87	12.08	2.94	3.47	5.34	2.25	5.37	3.06	1.09	2.11
1554686_at	0.43	6.79	1.35	10.88	17.33	22.65	5.33	16.06	4.92	7.28	8.46	7.66	1.77	0.32	9.1	17.85	1.43	9.49	9.65	8.66	0.85	0.6	5.69	0.9	0.78
1554689_a_at	29.47	63.11	41.74	67.1	64.12	42.46	48.47	43.8	44.95	65.62	105.69	29.78	100.21	60.05	37.7	41.95	32.22	42.91	50.25	68.08	95.98	55.47	53.72	42.46	43.69
1554690_a_at	315.67	182.53	211.71	166.61	298.89	259.73	71.88	73.15	158.99	166.23	131.22	257.83	118.74	152.41	242.43	165.29	126.26	94.38	247.56	222.91	246.27	223.89	189.35	248.95	108.69
1554691_a_at	183.91	165.85	163.69	166.74	116.72	254.91	236.01	129	197.76	135.89	187.9	135.67	195.63	156.01	141.04	103.66	132.04	100.63	56.59	189.37	156.06	160	172.11	66.75	145.98
1554692_at	12.95	11.82	11.86	25.76	8.01	24.05	19.11	15.81	14.18	11.38	2.04	25.41	10.25	9.18	10.86	26.78	16.33	15.4	3.68	32.84	27.73	32.54	16.98	17.44	27.94
1554694_at	1.12	2.88	1.26	2.66	34.76	3.12	3.79	15.99	1.84	9.81	2.04	1.41	12.91	7.42	2.88	3.76	7.52	2.64	26.39	4.01	1.68	15.71	4.25	3.91	2.24
1554696_s_at	65.58	131.06	60.29	23.54	97.78	59.9	29.45	38.26	54.36	39.4	28.84	44.72	95.8	34.61	32.77	48.53	39.84	31.14	25.79	28.41	25.93	38.07	24.78	43.27	76.75
1554697_at	51.33	2.28	54.98	31.35	2.92	43.78	9.34	6.9	22.12	80.4	5.03	84.96	5.27	1.5	16.26	39.01	9.05	5.67	5.65	3.15	22.37	4.38	30.83	20.94	17.76
1554699_at	12.87	14.56	9.29	26.24	1.49	26.93	3.8	2.71	14.62	31.86	11.1	8.37	11.45	13.11	19.68	7.19	31.03	12.66	14.12	5.92	21.78	14.08	22.34	5.09	2.84
1554700_at	2.95	0.35	3.5	10.99	6.8	3.83	3.39	2.6	3.23	6.77	6.62	0.99	5.36	0.47	0.53	4.15	5.64	1.07	16.06	4.48	0.76	0.25	1.52	1.71	0.32
1554701_a_at	67.22	54.34	42.92	43.92	79.98	64.85	26.64	45.63	47.93	60	36.88	73.86	61.61	52.05	26.61	58.53	53.87	56.31	58.76	72.44	72.32	66.34	87.25	87.45	44.03
1554702_at	115.74	55.58	41.24	25.88	65.93	46.15	56.98	85.38	40.66	60.35	47.86	44.48	53.19	40.12	46.54	91.63	51.33	67.98	74.56	67.21	71.32	42.58	44.91	128.82	64.05
1554703_at	78.1	65.1	74.54	66.04	140.32	141.8	62.87	116.3	41.16	95.2	92.94	173.49	58.24	37.26	121.94	118.63	89.16	84.28	167.54	105.77	88.82	96.35	220.93	146.13	77.84
1554704_at	17.52	8.34	12.03	10.77	5.54	7.72	2.17	4.28	13.62	26.82	21.11	18.97	14.37	4.2	1.2	5.98	3.16	17.15	35.79	3.24	14.93	11.47	28.68	13.39	2.35
1554705_at	1.6	2.87	3.07	4.19	14.05	2.51	3.24	2.06	12.29	24.28	2.15	1.82	3.36	1.4	2.47	12.61	8.84	1.32	9.42	2.65	19.58	7.29	6.58	32.53	13.37
1554706_at	27.39	35.89	131.95	25.24	51.55	13.95	61.18	45.68	24.21	19.31	9.04	50.87	28.28	73.06	6.53	51.49	10.5	68.31	3.84	48.66	29.87	33.6	35.68	6.89	26.45
1554707_at	29.66	14.8	26.85	36.14	32.93	37.91	3.44	60.39	8.72	39.78	19.62	27.39	22.74	17.71	21.86	8.28	12.44	18.83	20.07	25.29	22.39	16.48	23.1	21.7	30.3
1554708_s_at	16.73	1.12	24.07	19.16	7.16	31.79	43.57	11.99	15.18	22.3	1.73	20.93	2.72	2.48	25.08	11.32	2.07	26.25	2.2	2.7	7.45	18.61	5.86	8.69	2.11
1554710_at	19.61	3.65	21.15	24.05	0.71	5.06	15.3	25.59	5.31	1.41	15.07	38.91	1.6	7.83	7.28	17.51	37.99	20.9	22.4	26.16	13.24	12.88	4.89	18.67	17.19
1554711_at	2.96	3.42	2.07	12.66	28.22	8.47	3.54	4.94	2.58	28.38	3.01	16.37	25.9	8.63	5.88	4.35	2.95	6.05	3.27	3.53	7.53	20.22	10.46	3.02	4.51
1554712_a_at	27.55	35.36	16.95	26.84	22.76	51.4	18.08	20.75	24.12	2.57	12.92	20.5	20.29	26.68	27.87	27.36	26.69	25.72	45.53	22.49	19.53	18.25	5.51	11.37	2.17
1554714_at	0.46	0.73	1.68	1.01	1.04	1.66	2.16	2.41	0.91	1.18	1.96	1.96	2.82	0.76	1.18	2.77	1.55	0.94	2.82	1.33	1.92	3.33	0.95	9.43	1.83
1554715_at	1.26	3.47	0.98	3.78	5.43	6.33	2.36	3.1	2.74	2.83	3.62	2.69	28.29	1.26	1.48	2.59	1.83	18.17	11.75	4.25	3.62	3.65	4.16	2.01	13.08
1554716_s_at	6.73	2.7	1.27	34.54	2.31	43.02	2.49	12.15	1.98	4.5	10.67	27.12	3.47	10.16	18.97	48.51	5.41	2.04	39.07	2.95	2.66	2.31	18.06	9.67	10.56
1554717_a_at	41.55	21.63	26.73	64.09	23.58	19.66	25.81	21.49	17.71	25.29	28.41	4.72	65.69	21.47	28.13	13.54	1.76	16.9	22.23	32.97	25.54	8.24	18.66	11.09	25.31
1554719_at	6.47	17.19	8.9	22.45	25.75	36.87	21.65	23.88	3.45	10.71	6.6	1.21	9.02	3.57	18.06	19.57	15.19	0.97	28.18	24.04	12.42	3.54	3.01	2.85	2.61
1554721_a_at	84.73	100.25	81.96	105.3	137.43	83.67	92.03	87.87	60.22	100.79	78.51	86.01	86.3	64.44	53.62	105.96	84.17	58.43	154.96	109.69	89.88	19.39	114.04	90.93	77.95
1554722_at	12.34	18.78	17.02	13.99	21.77	32.11	2.56	2.97	5.93	3.08	27.56	6.5	9.56	8.95	15.99	18.23	22.6	16.57	3.24	19.37	5.46	2.57	22.42	6.63	12.51
1554723_x_at	6.45	4.21	2.97	0.22	6.47	1.84	7.05	9.58	4.34	7.28	18.13	0.5	5.52	0.47	5.5	8.68	0.86	1.35	1.69	7.94	10.07	4.17	0.96	0.29	6.92
1554724_at	16.42	18.18	24.33	43.44	21.26	29.94	13.55	40.15	18.26	58.76	17.2	26.11	22.61	8.06	44.35	2.78	27.16	40.29	40.37	24.46	13.78	2.77	6.78	21.79	48.3
1554725_at	1.03	15.52	0.73	1.84	13.69	12.53	1.16	0.75	0.54	0.81	8.7	2.56	1.03	2.37	0.59	7.8	1.01	1.44	1.95	1.49	12.53	7.48	3.3	9.42	2.39
1554726_at	61.27	57.26	46.36	62.25	54.53	72.26	34.27	40.9	20.81	89.73	87.19	59.87	91.97	28.17	45.86	57.06	49.36	28.57	42.48	83.72	85.93	42.63	62.49	84.19	60.97
1554728_at	1.51	1.11	0.77	2.54	9.69	3.05	1.18	0.97	2.44	6.94	1.02	24.01	1.68	15.65	0.64	2.04	3.18	2.04	3.02	3.17	2.63	2.25	19.84	1.92	10.76
1554730_at	24.14	22.4	16.07	21.05	26.47	26.12	3.47	19.24	3.74	34.69	44.89	29.63	33.32	27.01	19.85	37.06	35.44	19.77	5.64	28	20.65	15.83	4.88	17.82	14.04
1554732_at	8.76	16.69	7.08	6.1	26.83	7.36	2.46	13.68	14.85	48.06	10.11	27.69	26.6	14.96	17.03	44.92	36.42	37.25	2.79	37.38	23.42	0.7	1.97	31.41	43.99
1554733_at	6.81	0.58	6.86	0.96	0.71	3.14	1.12	0.99	5.98	0.43	8.21	5.75	11.73	1.14	4.64	1.74	11.59	5.04	1.21	0.61	2.43	12.39	1.32	5.65	4.97
1554735_a_at	0.82	23.42	3.14	4.98	4.9	3.03	3.17	6.86	3.14	8.28	6.45	4.86	13.06	10.22	3.69	2.13	5.93	9.57	12.31	4.73	5.1	4.36	7.86	1.47	4.06
1554736_at	1.06	4.93	12.66	0.66	14.73	4.69	2.13	10.03	11.83	13.93	23.87	22.75	1.74	18.76	6.2	2.33	12.42	2.09	12.73	4.76	12.46	21.83	15.71	12.64	11.39
1554737_at	12.24	14.92	7.87	11.23	4.13	21.19	16.39	14.98	6.26	10.58	1.24	14.96	18.67	5.88	2.88	17.81	1.65	3.98	23.4	10.2	0.61	13.3	5.25	17.95	4.87
1554739_at	0.96	13.76	10.16	9.79	15.12	20.52	11.16	1.81	0.72	16.59	0.77	14.68	1.55	5.99	6.56	14	10.15	1.39	2.74	24.27	0.59	0.55	13.92	2.35	6.64
1554740_a_at	73.77	76.42	48.25	59.19	71.86	41.15	53.12	28.76	54.01	58.79	40.95	43.78	45.13	35.52	38.31	33.92	62.36	33.16	36.97	55.35	37.27	50.39	39.73	50.33	54.72
1554741_s_at	154.41	187.35	219.06	138.36	42.89	100.57	151.43	112.45	179.35	75.59	117.4	63.64	83.25	139.71	104.28	113.12	132.59	186.61	103.98	176.74	145.02	129.24	32.25	128.17	100.52
1554742_at	5.07	9.68	7.43	15.06	15.32	30.8	2.27	3.58	17.3	7.72	2.6	3.14	17.81	5.05	1.62	7.62	16.64	12.46	1.45	14.72	11.2	20.09	11.57	16.93	5.8
1554743_x_at	12.05	20.87	11.65	12.21	12.51	34.67	13.39	2.36	24.43	11.41	0.88	24.49	2.53	19.96	11.67	1.59	7.54	14.92	22.03	17.22	27.85	8.38	41.88	12.18	11.06
1554744_at	19.28	13.77	12.85	4.77	12.33	25.99	0.86	1.74	0.46	8.93	1.84	7.13	11.86	6.73	5.08	15.33	1.28	2.98	9.18	18.69	16.76	21.22	14.25	0.44	4.89
1554745_at	17.93	11.92	2.25	32.32	4.77	5.49	6.56	3.73	13.31	31.56	11.35	6.05	4.2	13.11	5.53	3.42	3.46	1.57	3.96	23.29	2.24	31.87	6.42	2.34	0.74
1554747_a_at	572.69	488.16	607.06	364.31	516.82	400.9	324.19	366.26	428.27	491.97	271.4	411.99	398.42	165.31	598.9	256.48	334.92	243.91	248.79	364.31	479.27	356.44	168.75	154.63	392.5
1554748_at	21.68	2.79	15.83	1.83	4.26	5.58	1.67	16.77	33.47	6.23	44.33	36.46	15.98	2.3	2.35	4.01	4.57	9.09	17.63	13.84	1.87	2.3	9.56	11.63	8.85
1554749_s_at	22.45	4.66	29.52	4.57	65.23	6.05	20.37	51.71	7.39	12.02	13	47.98	20.8	20.94	36.25	51.2	18.3	23.83	38.49	39.16	2.64	30.88	6.45	26.67	4.93
1554751_at	1.15	0.8	4.88	1.3	1.25	0.94	0.47	1.8	8.25	0.7	0.59	1.17	4.29	1.47	1.1	6.46	1.06	0.35	2.41	2.5	13.13	9.83	2.57	7.75	0.67
1554752_a_at	6.15	2.11	2.13	6.96	8.9	6.49	5.17	6.68	3.49	3.74	2.49	4.96	6.27	3.83	3.37	7.38	7.47	2.94	4.38	3.38	7.95	2.04	4.57	3.18	2.6
1554755_a_at	19.55	3.86	25.43	27.3	7.77	17.97	31.35	3.76	19.23	5.93	38.68	2.52	51.9	12.55	0.89	10.86	3.2	10.59	25.64	11.63	19.47	19.87	17.6	28.07	20.42
1554757_a_at	72.42	93.41	70.13	67.48	95.37	61.25	95.31	68.43	70.9	79.36	225.43	53.03	418.95	41.37	64.52	85.56	60.5	14.57	54.96	58.52	64.58	71.22	35.86	35.7	52.75
1554758_a_at	41.11	61.14	51.17	37.92	71.18	84.43	50.28	14.53	48.55	72.3	42.51	33.34	81.03	12.23	16.83	18.53	53.87	10.95	8.72	42.03	49.11	49.91	29.66	11.48	66.01
1554759_at	4.75	6.54	3.18	11.17	5.28	6.38	4.98	16.12	10.06	7.77	11.95	8.99	5.23	5.15	11.85	10.14	16.92	14.62	3.74	9.32	23.73	16.34	24.45	6.75	5.01
1554761_a_at	30.99	3.22	13.63	38.3	15.82	5.3	2.79	11.44	3.22	16.08	16.49	15.54	38.01	26.14	38.06	16.76	54	34.72	2.87	20.16	21.51	34.7	2.5	5.76	59.6
1554762_a_at	143.99	93.12	102.92	110.48	227.77	157.67	85.35	61.63	68.35	132.4	75.83	125.52	67.72	70.47	92.37	106.37	135.15	84.62	180.92	110.1	124.83	112.52	180.13	138.52	107.03
1554763_at	7.8	21.72	1.28	1.22	1.67	3.69	2.01	15.11	3.84	14.3	3.47	2.28	2.32	0.9	1.82	3.38	5.12	2.25	3.84	30.94	1.77	7.01	2.34	0.75	3.6
1554764_a_at	2.42	3.6	8.98	0.64	4.83	1.46	3.77	0.86	1.38	3.2	10.49	12.7	5.68	0.68	1.12	8.01	12.61	3.34	4.77	0.55	1.57	0.36	2.27	0.32	0.36
1554765_a_at	1.8	10.46	2.34	12.42	3.93	15.58	10.84	8.42	2.69	3.22	10.95	1.23	1.48	3.52	11.46	15.88	2.26	9.16	4.04	15.68	2.72	3.49	17.85	5.01	0.79
1554766_s_at	6.53	3.46	4.39	6.91	20.73	19.47	18.46	17.56	13.72	18.42	0.59	12.76	13.94	6.18	32.64	21.68	25.53	13.11	10.37	11.19	19.08	17.46	3.34	2.45	4.4
1554767_s_at	102.77	85.45	143.3	135.15	142.57	121.97	128.74	89.64	109.97	112.24	108.25	120.73	94.35	61.61	87.22	113.29	68.65	60.86	30.89	85.32	87.32	87.24	99.82	74.26	98.13
1554768_a_at	32.9	48.99	27.77	10.67	3.04	28.85	24.16	12.26	27.11	7.16	20.82	15.84	30.01	22.33	32.51	5.29	2.5	3.05	25.12	2.93	25.47	17.78	1.82	1.86	28.06
1554769_at	29.36	34.64	20.78	32.03	30.96	30.19	26.21	36.8	7.55	46.1	42.81	57.61	33.17	29.06	37.55	40.68	22.95	34.98	63.91	50.93	24.64	37.62	47.72	64.56	28.47
1554770_x_at	53	28.69	36.8	40.33	35.28	49.53	23.07	26.86	21.36	43.17	56.93	50.97	27	31.88	38.23	56.56	47.33	36.4	65.66	43.96	60.23	49.99	60.93	82.32	35.13
1554771_at	34.14	33.88	3.51	25.11	72.48	66.48	13.01	30.64	26.02	37.53	87.24	33.43	3.76	33.2	51.17	54.05	48.16	25.83	82.44	24.8	88.05	60.47	65.28	48.8	9
1554772_at	5.72	17.51	7.17	26.3	25.32	30.79	25.49	10.61	21.14	18.64	9.76	19.65	25.44	20.27	16.95	23.91	12.01	17.69	33.85	14	12.89	13.55	47.55	27.44	9.64
1554773_at	2.63	1.45	1.21	3.78	5.56	6.83	3.06	3.82	1.15	3.64	1.76	3.23	3.35	1.44	2.36	3.91	3.93	7.58	4.71	2.85	2.24	6.2	9.81	1.25	2.03
1554774_at	24.93	37.57	33.32	20.88	11.4	31.36	25.51	13.07	25.23	27.75	23.43	18.27	7.13	2.27	13.73	3.66	31.01	2.26	1.51	47.94	34.88	49.95	4.65	20.21	24.8
1554776_at	0.79	5.44	2.96	8.69	1.05	2.68	11.48	1.06	1.83	2.83	2.59	13.93	0.86	11.07	2.53	21.47	5.29	1.91	5.56	4.88	20.15	3.76	17.07	2.3	3.45
1554777_at	9.99	11.15	4.71	7.26	3	9.77	9.8	0.69	5.53	12.53	10.93	1.6	10.21	5.33	14.1	2.3	3.42	9.78	15.19	4.04	11.18	14.92	23.61	6.41	1.95
1554778_at	0.82	5.9	4.74	3.71	0.57	1.11	2.73	0.81	0.26	5.9	0.45	1.02	6.43	1.41	3.22	0.31	3.26	4.96	7.1	3.48	0.68	0.78	0.6	4.09	6.46
1554779_s_at	1.7	1.41	1.41	1.43	7.83	15.45	0.46	10.76	4.39	21.01	1.29	3.86	1.92	0.66	4.83	11.26	3.06	4.55	11.17	7.47	1.19	6.54	4.33	5.78	11.62
1554780_a_at	51.02	28.42	50	28.57	49.42	50.41	27.4	22.35	17.46	36.8	24.58	43.26	58.24	32.13	37.12	24.93	4.19	23.07	25.19	56.07	54.48	30.9	52.86	33.59	41.55
1554781_at	8.96	15.73	3.66	8.44	1.17	7.16	8.97	4.61	13.45	1.8	19.93	12.1	13.82	2.24	13.56	15.28	3.36	9.06	5.8	6.25	1.93	15.71	3.86	11.92	2.1
1554782_at	12.98	18.06	5.71	25.07	24.79	14.94	6.36	30.29	12.28	9.49	13.13	7.22	17.73	14.55	3.02	27.71	15.12	4.15	7.58	5.87	30.47	9.26	5.71	5.77	1.89
1554783_s_at	46.26	56.17	22.36	13.79	59.13	66.27	22.11	23.43	15.79	56	32.78	65.83	69.54	8.31	27.28	42.35	38.99	6.97	31.98	13.49	53.08	59.72	13.2	12.69	26.25
1554784_at	420.96	228.03	568.34	427.72	447.62	383.31	271.15	279.89	424.42	537.77	136.75	250.41	111.8	182.11	416.55	362.36	142.5	811.01	211.18	558.39	625.21	441.97	141.41	185.66	442.42
1554785_at	41.78	20.59	13.8	40.44	8.67	26.96	22.92	20.04	18.84	9.88	8.33	28.64	29.03	0.84	26.58	29.9	28.05	31.15	3.27	0.36	17.73	1.79	2.26	5.26	20.31
1554786_at	21.19	17.33	13.64	14.11	20.13	36.41	16.28	26.5	19.04	23.59	28	24	32.58	5.41	18.98	13.93	14.62	19.49	7.45	28.96	17.53	20.97	14.91	25.18	25.38
1554787_at	8.6	16.85	10.75	2.23	3.38	35.4	1.65	1.22	17.49	14.36	1.3	1.83	1.54	6.4	2.21	2.96	11.15	2.03	11.27	6.76	2.42	3.47	18.98	17.29	2.74
1554789_a_at	149.65	150.07	231.85	315.5	113.8	112.85	108.71	48.79	127.31	130.92	54.59	167.57	111.5	90.72	88.28	140.34	142.99	152.26	74.74	128.35	49.34	91.94	106.13	54.07	128.29
1554790_at	2.86	9.63	2.71	12.34	6.53	6.6	12.77	7.87	3.33	2.66	1.15	20.74	24.6	2.93	3.77	20.67	5.62	9.22	2.34	1.39	1.8	6.55	5.27	1.32	2.02
1554791_a_at	46.08	26.19	31.63	34.31	44.6	60.52	30.41	47.14	24.73	65.59	43.24	53.47	34.92	45.96	46.97	60.14	38.17	35.09	96.92	34.45	77.16	59.49	57.15	63.31	35.2
1554793_at	3.93	12.9	2.74	13.9	16.5	9.14	11.12	9.41	17.28	9.57	1.43	2.92	11.31	3.75	6.42	13.85	0.83	4.9	1.55	4.78	7.2	6.29	19.13	7.19	11.34
1554794_a_at	28.22	22.88	19.81	44.28	37.87	40.21	37.76	32	29.28	56	27.31	22.14	44.79	19.71	27.59	27.15	34.77	22.04	16.58	35.42	34.01	27.12	25.14	17.12	43.37
1554795_a_at	5.06	15.03	29.01	8.3	12.15	29.84	4.75	1.16	3.12	8.24	4.98	28.81	5.17	16.04	8.28	9.57	8.25	3.47	10.31	2.64	6.33	19.23	26.55	16.73	22.26
1554796_at	21.88	15.13	30.48	34.67	10.36	33.3	45.48	5.06	33.91	13.88	29.92	21.17	3.77	8.49	3.13	39.27	2.11	23.5	17.36	36.3	35.08	5.94	24.72	8.71	32.29
1554797_at	10.29	9.54	1.37	13.08	25.67	27.49	9.76	24.88	10.11	19.58	9.42	17.74	29.19	9.3	20.53	21.58	1.3	3.28	2.04	14.64	1.58	4.24	17.17	4.75	22.17
1554798_at	6.33	21.03	4.29	6.65	4.27	8.89	6.52	3.77	15.34	6.39	15.2	15.77	12.99	10.73	7.07	6.22	7.55	7.74	2.81	6.97	10.17	14.75	2.56	4.49	24.92
1554800_at	43.72	19.29	28.62	34.69	2.09	36.29	27.61	7.96	4.32	11.75	51.03	14.41	17.26	31.11	6.96	17.73	20.37	14.2	30.68	12.25	29.55	17.74	39.98	25.47	23.55
1554801_at	55.77	44.96	25.69	24.78	28.54	48.29	38.49	54.68	37.23	26.7	94.7	88.17	27.2	25.16	34.24	20.13	24.37	25.25	41.97	39.11	21.69	29.49	69.53	35.44	59.95
1554803_s_at	27.18	2.39	18.6	6.92	26.96	5.4	11.09	6.57	24.49	12.38	18.91	34.73	27.35	4.14	5.66	4.23	9.74	25.06	23.15	5.93	8.94	12.54	28.48	3.14	8.92
1554804_a_at	62.31	32.96	28.84	55.92	13.29	57.94	41.34	41.27	63.29	69.11	35.2	69.8	51.5	40.6	555.8	39.61	53.39	34.05	80.31	28.78	42.8	52.34	36.66	31.58	56.48
1554805_at	18.41	17.04	22.89	48.64	34.48	53.98	16.82	35.67	19.18	30.07	14.24	25.47	21.3	7.17	85.11	31.84	26.91	15.54	3.63	30.99	23.23	20.35	41.87	14.38	8.62
1554806_a_at	199.41	178.83	218.52	220.96	147.63	195.84	183.12	164.31	190.71	315.37	187.79	264.54	145.44	221.93	235.69	183.68	268.38	232.95	117.89	212.94	240.13	191.55	160.93	157.54	175.63
1554807_a_at	102.18	143.9	130.04	246.75	106.34	208.5	189.48	144.25	105.24	199.44	186.65	146.6	144.1	187.68	175.72	152.49	157.35	116.15	117.38	171.66	196.59	167.26	244.1	150.04	114.26
1554808_at	4.81	22.3	13.29	12.88	35.56	22.87	5.93	6.24	19.48	20.81	3.59	17.65	18.21	16.38	13.67	17.16	11.02	2.02	2.98	15.37	24.9	11.08	2.18	32.89	10.82
1554809_at	16.46	56.25	17.46	86.04	29.18	15.33	59.69	27.55	34.58	69.8	51.29	64.46	25.72	76.87	27.8	53.67	7.68	58.71	81.17	82.01	24.34	8.92	21.82	8.32	40.2
1554810_at	25.71	52.83	57.17	12.44	48.96	66.94	36.42	43.93	12.15	47.81	20.39	178.53	37.02	14.38	17.36	89.28	39.41	12.81	32.69	21.51	37.2	37.08	116.27	87.11	46.47
1554812_at	16.1	11.64	8.47	43.04	21.64	28.44	2.24	26.88	15.7	16.5	12.75	19.71	23.54	21.61	5.91	39.19	21.42	23.71	8.1	31.91	32.26	23.91	26.13	36.19	21.91
1554813_at	9.72	22.99	16.53	10.73	29.69	60.4	13.28	5.77	9.92	25.97	23.09	28.18	3	12.44	13.44	10.37	6.92	16.74	41.48	10.99	13.16	2.13	24.75	15.13	22.08
1554814_at	1.97	15.18	2.37	12.14	9.93	11.1	3.84	4.77	3.38	5.11	13.36	3.87	2.92	6.69	4.89	6.78	4.14	15.41	4.76	3.45	4.17	9	4.98	3.6	4.45
1554816_at	7.35	6.45	3.25	0.2	1.48	16.69	10.69	0.4	0.81	12.88	12.95	8.77	0.47	1.95	3.49	9.8	8.29	24.41	1.54	8.11	0.65	2.09	0.62	0.66	17
1554818_s_at	2.94	26.4	9.08	12.16	21.06	32.35	4.84	15.67	29.76	14.67	17.33	19.13	32.99	6.54	3.73	6.19	8.18	4.9	6.18	2.39	4.8	29.5	27.42	6.44	9.74
1554819_a_at	4.68	6.52	6.9	5.83	22	10.94	6.17	6.96	3.45	5.46	29.47	4.2	27.73	3.39	4.14	5.73	4.47	12.77	12.83	9.05	8.43	6.21	8.28	3.67	3.84
1554820_at	6.42	13.71	12.11	5.73	10.12	3.58	9.85	2.03	15.31	23.21	1.57	20.02	6.84	1	1.06	14.41	6.43	1.32	2.95	12.79	8.64	4.02	2.33	14.98	1.07
1554821_a_at	63.63	90.33	45.49	54.05	102.57	95.8	40.98	37.66	45.24	38.7	72.85	43.17	75.35	36.12	55.67	48.47	35.85	26.3	64.91	68.34	46.44	45.6	50.41	50.78	44.27
1554822_at	20.96	25.16	13.61	25.15	6.81	6.6	23.26	6.17	15.67	18.43	19.42	4.38	10.52	13.12	27.15	19.74	25.55	8.23	6.72	24.97	5.86	22.32	21.1	10.74	44.64
1554824_at	44.19	45.31	46.03	34.41	39.1	51.21	20.38	64.69	53.74	31.61	46.36	30.39	22.52	33.81	36.08	43.03	19.53	53.14	46.79	17.98	15.41	40.45	54.22	48.94	39.38
1554825_at	14.51	13.07	36	71.02	39.24	60.53	2.88	6.7	13.63	26.91	18.53	63.77	18.43	24.88	55.07	3.73	30.63	22.29	49.4	24.1	35.85	25.6	100.16	45.57	15.14
1554826_at	1.91	4.62	8.4	2.75	47.08	11.77	4.62	1.76	1.97	4.12	3.26	2.26	13.75	8.8	2.14	5.27	2.98	7.76	15.17	3.57	3.33	10.8	11.65	1.16	10.15
1554827_a_at	3.59	2.86	4.22	4.8	2.7	6.04	4	4.55	12.61	2.83	1.99	4.78	3.88	3.53	7.6	4.39	5.2	2.21	4.71	3.97	3.13	2	2.53	2.17	3.72
1554828_at	20.24	15.98	0.89	7.86	5.33	19.13	15.77	2.33	2.06	18.63	2.42	18.42	12.45	21.45	2.62	19.88	7.73	3.15	6.54	17.87	12.52	3.54	7.41	10.16	3.33
1554830_a_at	14.92	16.1	28.54	14.49	19.04	2.36	9.39	14.21	1.99	7.72	25.54	22.36	26.63	28.56	15.57	7.43	26.27	9.13	37.06	2.41	11.63	13.64	14.61	12.31	13.68
1554831_x_at	21.26	15.96	6.02	11.79	14.52	28.58	0.65	24.68	15.86	2.52	11.43	7.22	23.56	12.41	19.04	13.68	19.85	21.96	12.36	18.72	1.63	21.57	2.07	6.89	16.46
1554833_at	2.52	1.68	8.62	2.94	4.28	2.2	5.66	1.74	2.39	1.51	11.05	0.94	4.41	1.82	7.19	15.82	1.83	2.08	4.41	1.04	9.04	2.16	3.3	14.8	4.99
1554834_a_at	7.26	3.24	32.84	46.87	29.71	3.48	51.11	24.28	34.45	5.07	16.81	6.38	45.92	18.33	11.05	3.47	9.89	2.7	3.49	4.16	32.41	15.28	3.88	8.65	23.53
1554835_a_at	14.77	3.16	22.24	27.71	4.33	20.65	7.52	2.33	20.92	4.29	18.78	43.07	14.73	13.34	28.49	25.42	17.52	17.14	4.29	8.72	18.44	18.35	28.36	1.52	20.91
1554836_at	3.84	1.18	12.54	15.5	9.54	29.98	3.03	9.68	1.59	1.37	4.3	17.94	1.44	2.13	1.96	2.36	18.46	3.64	2.78	0.84	18.68	4.8	2.87	5.68	0.5
1554837_a_at	4.28	14.01	8.93	14.05	5.64	37.83	12.45	10.62	11.95	23.42	7.27	9.37	1.41	9.2	17	28.9	25.47	4.81	18.36	9.95	12.18	25.39	11.9	21.15	2.36
1554839_at	51.22	39.01	33.53	37.63	25.15	50.85	47.36	22.48	39.4	50.16	48.83	34.02	52.11	34.09	32.83	42.81	44.19	22.33	34.41	52.85	40.14	32.88	46.19	53.6	23.01
1554840_at	12.97	12.18	3.8	12.69	11.41	32.14	20.42	14.36	13.7	15.71	22.33	17.42	38.12	1.11	10.54	21.23	26.44	13.2	18.8	35.14	20.6	13.56	28.71	21.67	19.39
1554841_at	29.53	23.07	17.37	11.81	53.43	25.15	26	7.95	20.93	18.14	11.75	19.9	34.55	3.86	18.19	28.02	19.64	24.3	26.64	27.99	43.28	16.01	15.42	27.55	0.87
1554842_at	4.27	7.4	21.41	15.76	67.6	16.54	24.3	5.04	26.45	18.81	22.67	6.53	50.93	3.51	6.75	27.7	7.7	26.99	27.25	43.73	4.58	3.54	60.95	20.24	20.78
1554844_at	5.65	7.41	9.88	11.1	25.43	27.85	13.09	7.85	3.26	7.24	16.04	28.64	4.41	6.18	16.28	10.54	17.7	14.82	14.95	5.73	17.17	14.93	27.15	7.25	16.7
1554846_at	2.57	22.26	10.3	15.16	6.81	12.43	17.39	5.85	8.68	12.75	5.47	21.2	24.17	8.79	2.67	13.05	10.9	14.85	15.06	5.83	16.7	16.64	19.67	13.91	0.83
1554847_at	7.4	2.71	11.6	13.35	5.86	4.36	1.44	2.41	1.82	2.74	6.03	5.53	18.82	2.03	1.78	2.15	7.49	1.79	14.14	1.43	2.23	0.93	2.43	6.78	0.83
1554849_at	17.58	18.56	1.86	48.33	10.54	40.79	1.8	1.8	13.09	43.58	12.09	4.79	32.32	10.15	10.15	17.18	4.74	2.47	2.47	3.06	1.11	31.51	3.91	4.36	9.64
1554850_at	3.53	2.06	8.84	12.35	2.46	7.09	18.45	23.22	31.54	8.92	10.84	13.25	6.47	6.88	33.6	4.5	8.43	16.23	33.29	5.93	21.81	28.09	41.2	12.13	23.88
1554852_a_at	31.59	19.6	21.85	39.7	71.55	11.24	17.66	34.08	20.27	35.76	18.16	27.58	27.41	14.75	36.02	42.79	26.03	17.88	50.24	27.63	8.74	21.55	43.42	19.68	31.61
1554853_at	1.6	1.04	0.52	1.29	9.63	1.25	0.88	2.14	1	1.47	4.39	1.04	0.75	1.2	11.22	0.81	1.13	2.97	3.55	4.39	0.66	0.73	2.39	0.77	0.94
1554855_at	8.19	2.61	6.84	0.62	1.33	2.06	1.6	2.81	14.91	3.37	12.51	2.49	1.1	2.34	2.05	3.29	3.05	2.22	3.46	2.41	1.25	1.61	15.36	11.18	1.17
1554857_at	19.78	14.09	10.01	16.34	28.6	72.75	24.33	22.28	39.16	28.83	5.19	33.59	24.33	5.55	41.28	39.29	20.59	17	18.41	19.07	19.6	19.8	32.75	1.98	7.41
1554860_at	16.35	64.27	16.57	27.76	30.35	55.64	9.94	30.45	25.77	26.13	13.24	24.6	24.48	33.97	36.31	30.57	25.44	28.23	72.41	48.77	32.24	18.85	47.19	32.59	13.52
1554862_at	1.43	3.66	0.82	8.7	0.85	5	2.02	1.57	0.86	0.86	4.94	1.12	2.22	2.04	7.39	3.5	3.55	1.94	4.61	14	1.4	1.49	1.33	1.95	13.79
1554863_s_at	27.2	62.81	76.51	67.56	9.57	19.4	95.83	78.74	81.85	57.28	25.31	48.19	71.71	80.94	50.51	50.08	28.35	19.26	7.78	34.69	90.45	74.98	36.64	43.21	31.99
1554864_a_at	14.19	46.03	16.14	69.6	76.16	7.08	1.45	47.11	21.66	12.99	29.75	49.56	7.47	2.83	3.74	39.41	33.13	31.14	9.29	23.56	45.83	45.87	43.78	4.54	1.54
1554865_at	2.21	0.35	5.18	0.98	19.06	13.7	5.82	0.6	0.28	4.44	0.48	14.02	8.51	1.53	11.8	9.98	1.84	0.45	2.71	3.89	0.71	0.81	1.26	0.35	2.32
1554866_at	9.63	18.89	6.61	9.7	31.19	25.34	5.15	5.67	8.25	7.59	19.28	21.08	16.45	5.91	20.11	27.05	21.28	17.87	18.99	18.68	12.12	13.47	19.53	0.28	17.19
1554867_a_at	25.24	36.5	3.44	36.19	13.73	13.86	15.26	28.79	22.73	25.11	34.61	8.76	21.24	16.47	4.43	7.89	10.26	18.64	6.03	21.28	26.74	23.91	13.07	21.52	20.95
1554868_s_at	477.3	815.89	915.71	584.92	486.94	483.06	662.65	523.52	753.85	677.66	749.4	653.42	569.32	678.2	607.75	516.28	524.83	321.41	251.8	498.67	413.57	595.07	396	400.77	589.07
1554869_at	30.6	16.02	36.15	46.1	18.69	70.25	39.01	25.21	11.99	43.31	40.43	42.98	49.87	36.74	37.92	38.81	62.71	32.74	20	31.26	46.34	34	32.61	39.69	30.81
1554871_at	6.41	5.45	1.04	3.58	8.23	0.56	7.79	0.93	3.16	4.34	0.67	22.26	1	1.61	9.87	10.47	6.67	0.44	6.58	1.59	1.6	3.51	0.96	1.06	0.88
1554872_a_at	43.18	74.45	59.99	56.32	68.87	41.26	76.48	63.09	79.14	40.77	34.57	43.31	108.15	42.73	21.97	34.3	21.34	42.15	9.43	63.6	38.42	33.35	23.18	26.09	52.55
1554873_at	35.16	11.65	14.54	49.4	50.08	64.2	10.31	14.28	19.78	36.05	62.73	30.9	27.68	30.92	37.1	29.25	20.92	13.65	56.53	48.25	55.43	24.95	56.03	20.07	27.1
1554874_at	4.69	2.09	10.12	13.48	15.99	16.29	3.41	22.66	8.27	2.45	2.09	4.58	23.29	1.68	11.5	7.33	2.25	6.36	36.4	1.84	19.99	18.19	6.8	15.12	5.01
1554875_at	8.21	4.08	0.39	1.6	0.66	1.14	0.58	0.4	9.53	0.88	3.1	13.26	1.34	0.44	11.77	0.95	9.86	6.74	3.51	1.71	13.22	7.48	0.97	0.72	11.44
1554876_a_at	30.06	4.14	2.5	2.63	3.95	1.18	1.57	3.77	12.8	1.79	0.78	3.48	10.55	4.93	18.42	17.81	11.74	4.39	2.21	19.75	34.38	8.17	20.1	14.75	8.12
1554878_a_at	113.31	97	86.18	81.54	64.86	97.03	54.53	50.59	45.31	75.33	63.34	56.5	55.43	25.84	34.38	63.59	75.62	36.76	39.88	65.8	55.92	48.68	45.87	32.98	63.28
1554880_at	24.21	27.7	34.14	37.51	36.86	10.52	36.78	15.11	19.54	8.69	20.83	25.47	20.87	3.61	38.43	29.8	21.46	35.96	53.07	8.02	14.42	26.86	7.82	19.7	25.38
1554882_at	13.98	10.38	8.44	12.92	0.54	27.3	18.38	12.01	2.22	3.52	11.39	11.38	4.46	10.76	0.79	16.79	0.58	1.56	20.33	11.36	1.16	1.03	1.05	7.45	2.78
1554883_a_at	27.88	31.94	35.63	26.76	21.84	18.68	30.04	19.24	24.63	3.39	28.43	19.58	36.84	10.15	20.56	11.5	20.75	15.25	1.73	21.42	21.03	20.25	23.69	22.23	24.36
1554884_at	1.1	6.73	1.45	5.6	9.05	9.64	2.12	1.04	1.39	8.32	0.57	0.82	1.64	0.7	1	0.53	7.65	0.5	1.18	2.36	1.75	0.54	2.76	2.11	1.07
1554885_a_at	20.88	21.23	6.68	10.83	1.27	5.51	10.14	19.92	10.95	1.61	40.53	17.29	7.75	7.91	4.02	3.8	1.5	1.69	9.9	21.66	12.17	5.11	11.36	6.71	18.24
1554886_a_at	18.13	21.42	20.6	51.95	30.93	8.4	4.42	16.9	9.46	40.37	1.94	31.37	1.77	12.59	2.98	16.88	26.96	13.05	16.41	23.22	25.43	33.33	15.08	14.92	12.77
1554887_at	1.68	0.83	0.41	0.42	20.73	12.28	1.36	3.92	2.72	3.76	16.32	8.33	2.36	1.35	13.88	2.32	7.2	1.62	20.88	3.75	16.15	2.88	14.57	3.3	3.87
1554889_at	16.87	4.44	9.7	16.67	4.42	13.72	13.12	12.54	15.54	30.3	16.81	6.41	17.56	13.63	10.23	25.81	12.46	15.02	12.58	10.8	5.01	8.11	14.84	22.65	8.66
1554890_a_at	83.98	66.69	29.75	87.67	60.94	38.49	53.75	67.4	44.57	64.38	74.91	76.86	36.59	32.03	20.48	49.34	64.29	41.87	40.43	66.08	34.46	36.06	57.97	51.7	51.41
1554891_at	12.83	1.51	2.13	3.58	5.13	13.93	1.57	2.13	4.72	12.13	3.6	3.75	1.6	1.52	5.32	13.02	6.12	2.09	7.92	3.18	4.21	2.78	10.52	3.17	2.03
1554892_a_at	6.65	6.74	2.12	1.97	4.63	3.62	19.19	1.53	6.06	23.68	9.48	8.68	1.26	6.86	1.76	13.02	20.52	5.36	11.67	4.08	2.88	3.91	9.09	14.79	2.99
1554894_a_at	85.19	58.57	65.99	65.54	73.97	90.54	72.5	72.07	54.23	60.01	53.81	59.23	42.11	23.89	55.76	63.01	62.29	69.31	7.47	60.5	49.79	63.41	3.6	45.48	43.18
1554895_a_at	78.5	109.81	32.26	3.66	97.35	83.45	43.26	33.5	72.32	69.4	7.41	73.07	91.29	10.39	29.91	85.05	53.15	42.39	20.39	42.14	50.99	35.97	25.37	55.23	41.88
1554897_s_at	96.58	117.36	73.81	53.13	132.23	100.93	46.99	75.12	95.78	95.51	33.17	90.38	82.06	33.99	68.68	79.55	58.54	67.9	87.32	81.53	72.47	64.96	35.87	60.45	76.19
1554899_s_at	144.55	69.05	254.08	243.76	19.93	95.63	51.26	26.2	68.23	124.73	62.39	285.85	26.43	237.33	96.89	174.6	136.51	91.51	1.88	105.51	86.49	72.63	205.42	130.88	203.48
1554901_at	1.71	6.2	6.4	7.49	22.36	25.95	9.03	2.02	18.25	15.14	13.5	0.99	13.91	8.61	13.68	2.91	21.58	14.33	1.88	2.48	2.64	2.87	1.25	20.52	15.45
1554903_at	3.45	2.96	2.53	116.98	8.17	5.68	4.07	3.75	9.07	28.98	19.78	13.27	3.02	13.03	40.17	22.97	28.21	23.87	57.6	28.64	5.9	18.79	8.54	7.97	4.61
1554905_x_at	22.99	28.5	7.12	123	17.87	39.87	5.49	6.89	38.77	8.05	7.58	29.56	61.54	35.53	37.24	8.21	32.99	34.64	42.29	47.5	14.02	38.2	15.53	4.75	28.73
1554906_a_at	9.86	13.81	14.2	14.04	17.36	30.85	12.67	9.86	16.42	17.17	20.32	5.05	16.89	20.68	25.62	15.11	18.76	4.02	4.74	8.88	11.76	8.8	24.56	9.39	15.04
1554907_a_at	36.01	44.89	41.1	28.08	56.24	75.34	27.4	22.84	24.73	55.07	22.44	69.97	39.75	34.77	48.2	43.46	34.36	39.34	31.16	50.43	17.99	31.81	39.03	40.52	43.11
1554908_at	22.96	0.82	22.29	0.97	14.97	40.97	1.61	3.1	2.31	1.14	22.36	4.62	4.46	5.09	10.97	11.31	2.91	13.35	5.28	22.29	24.02	23.74	6.52	33.21	11.3
1554909_at	1.54	28.47	3.17	20.42	13.2	12.72	40.74	16.92	4.37	4.96	3.56	15.54	13.16	5.12	3.69	27.49	21.28	8.92	38.7	34.8	5.35	3.32	37.32	8.66	28.23
1554910_at	15.51	3.54	1.57	0.45	2.62	20.63	1.78	1.05	1.13	2.54	7.69	9.7	5.32	10.02	4.87	8.06	3.86	1.85	17.25	13.95	5.42	0.62	14.22	12.15	7.45
1554911_at	2.62	18.77	9.62	12.84	31.06	26.7	24.62	27.69	4.57	27.34	22.55	41.45	25.85	5.52	7.77	37.17	27.2	33.94	43.97	46.54	4.19	22.03	11.64	6.43	5.27
1554912_at	0.94	1.86	0.39	1.81	8.71	22.14	8.67	14.83	20.32	1.97	31.45	4.51	0.67	8.54	5.31	0.78	3.77	14.05	1.69	1.61	18.11	11.33	25.15	2.98	8.56
1554914_at	2.83	10.9	18.15	28.67	29.98	15.55	10.19	21.94	10.31	20.5	14.64	22.96	16.59	22.81	22.47	30.43	6.52	5.25	29.83	23.2	10.74	14.31	11.11	7.47	26.04
1554915_a_at	58.04	50.66	76.73	99.64	77.76	48.18	41.73	58.95	39.38	66.06	63.56	66.29	35.48	61.73	44.96	49.56	55.52	39.68	37.55	58.8	33	34.66	60.76	46.77	28.9
1554916_a_at	18.54	20.84	5.03	26.16	11.57	30.77	26.1	8.04	8.94	8.3	18.41	7.61	26.48	6.73	2.47	24.12	11.67	16.79	1.62	6.31	17.77	0.9	39.48	15.22	2.29
1554918_a_at	48.94	32.63	39.21	39.54	3.19	10.94	23.38	2.49	28.03	28.42	27.9	34.66	5.61	6.55	31.97	27.45	50.63	30.43	19.83	25.39	21.25	28.31	38.51	32.54	16.37
1554919_s_at	41.85	39.68	31.11	5.81	25.4	10.54	32.18	27.95	17.12	4.82	11.77	20.11	30.23	11.38	15.77	5.06	44.43	31.24	26.76	23.5	4.16	29.08	17.86	9.54	36.64
[truncated: 52,408 more rows]
