# Supplementary material for: Identification and validation of a novel Parkinson-Glioma feature gene signature in glioma and Parkinson’s disease
Source: Front Aging Neurosci. 2024 May 30;16:1352681. doi: 10.3389/fnagi.2024.1352681 (PMC11170708; doi:10.3389/fnagi.2024.1352681)
Supplement: Supplementary file 11 [file Table_9.XLSX]

## Sheet: GSE20141_series_matrix
!Series_title	Expression analysis of laser-dissected SNpc neurons in Parkinson's disease
!Series_geo_accession	GSE20141
!Series_status	Public on Feb 04 2010
!Series_submission_date	Feb 01 2010
!Series_last_update_date	Mar 25 2019
!Series_pubmed_id	20926834
!Series_summary	Genome-wide transcriptome analysis of expression changes in laser-dissected SNpc neurons from Parkinson's disease brain tissue versus control brain tissue.
!Series_overall_design	Post-mortem brain expression analysis performed in 10 PD brain samples and 8 control brain samples.
!Series_type	Expression profiling by array
!Series_contributor	Frank,A,Middleton
!Series_contributor	Peter,D,Kim
!Series_contributor	Yanli,,Zhang-James
!Series_contributor	Richard,L,Davis
!Series_sample_id	GSM503950 GSM503951 GSM503952 GSM503953 GSM503954 GSM503955 GSM503956 GSM503957 GSM503958 GSM503959 GSM503960 GSM503961 GSM503962 GSM503963 GSM503964 GSM503965 GSM503966 GSM503967
!Series_contact_name	Frank,A,Middleton
!Series_contact_email	middletf@upstate.edu
!Series_contact_phone	315-464-7721
!Series_contact_department	Neuroscience and Physiology
!Series_contact_institute	SUNY Upstate Medical Univ
!Series_contact_address	505 Irving Avenue
!Series_contact_city	Syracuse
!Series_contact_state	NY
!Series_contact_zip/postal_code	13210
!Series_contact_country	USA
!Series_supplementary_file	ftp://ftp.ncbi.nlm.nih.gov/geo/series/GSE20nnn/GSE20141/suppl/GSE20141_RAW.tar
!Series_platform_id	GPL570
!Series_platform_taxid	9606
!Series_sample_taxid	9606
!Series_relation	BioProject: https://www.ncbi.nlm.nih.gov/bioproject/PRJNA125557
!Sample_title	C-1074p-SNc	C-1271p-SNc	C-2829-SNc	C-3132p-SNc	C-3397-SNc	C-3543-SNc	C-3603-SNc	C-5220-SNc	PD-1364-SNc	PD-1401-SNc	PD-1647-SNc	PD-2515p-SNc	PD-2525-SNc	PD-3769p-SNc	PD-3790p-SNc	PD-3803p-SNc	PD-5138-SNc	PD-5476-SNc
!Sample_geo_accession	GSM503950	GSM503951	GSM503952	GSM503953	GSM503954	GSM503955	GSM503956	GSM503957	GSM503958	GSM503959	GSM503960	GSM503961	GSM503962	GSM503963	GSM503964	GSM503965	GSM503966	GSM503967
!Sample_status	Public on Feb 04 2010	Public on Feb 04 2010	Public on Feb 04 2010	Public on Feb 04 2010	Public on Feb 04 2010	Public on Feb 04 2010	Public on Feb 04 2010	Public on Feb 04 2010	Public on Feb 04 2010	Public on Feb 04 2010	Public on Feb 04 2010	Public on Feb 04 2010	Public on Feb 04 2010	Public on Feb 04 2010	Public on Feb 04 2010	Public on Feb 04 2010	Public on Feb 04 2010	Public on Feb 04 2010
!Sample_submission_date	Feb 01 2010	Feb 01 2010	Feb 01 2010	Feb 01 2010	Feb 01 2010	Feb 01 2010	Feb 01 2010	Feb 01 2010	Feb 01 2010	Feb 01 2010	Feb 01 2010	Feb 01 2010	Feb 01 2010	Feb 01 2010	Feb 01 2010	Feb 01 2010	Feb 01 2010	Feb 01 2010
!Sample_last_update_date	Aug 28 2018	Aug 28 2018	Aug 28 2018	Aug 28 2018	Aug 28 2018	Aug 28 2018	Aug 28 2018	Aug 28 2018	Aug 28 2018	Aug 28 2018	Aug 28 2018	Aug 28 2018	Aug 28 2018	Aug 28 2018	Aug 28 2018	Aug 28 2018	Aug 28 2018	Aug 28 2018
!Sample_type	RNA	RNA	RNA	RNA	RNA	RNA	RNA	RNA	RNA	RNA	RNA	RNA	RNA	RNA	RNA	RNA	RNA	RNA
!Sample_channel_count	1	1	1	1	1	1	1	1	1	1	1	1	1	1	1	1	1	1
!Sample_source_name_ch1	Substantia Nigra pars compacta	Substantia Nigra pars compacta	Substantia Nigra pars compacta	Substantia Nigra pars compacta	Substantia Nigra pars compacta	Substantia Nigra pars compacta	Substantia Nigra pars compacta	Substantia Nigra pars compacta	Substantia Nigra pars compacta	Substantia Nigra pars compacta	Substantia Nigra pars compacta	Substantia Nigra pars compacta	Substantia Nigra pars compacta	Substantia Nigra pars compacta	Substantia Nigra pars compacta	Substantia Nigra pars compacta	Substantia Nigra pars compacta	Substantia Nigra pars compacta
!Sample_organism_ch1	Homo sapiens	Homo sapiens	Homo sapiens	Homo sapiens	Homo sapiens	Homo sapiens	Homo sapiens	Homo sapiens	Homo sapiens	Homo sapiens	Homo sapiens	Homo sapiens	Homo sapiens	Homo sapiens	Homo sapiens	Homo sapiens	Homo sapiens	Homo sapiens
!Sample_characteristics_ch1	disease state: control	disease state: control	disease state: control	disease state: control	disease state: control	disease state: control	disease state: control	disease state: control	disease state: Parkinson's disease	disease state: Parkinson's disease	disease state: Parkinson's disease	disease state: Parkinson's disease	disease state: Parkinson's disease	disease state: Parkinson's disease	disease state: Parkinson's disease	disease state: Parkinson's disease	disease state: Parkinson's disease	disease state: Parkinson's disease
!Sample_characteristics_ch1	tissue: Substantia Nigra pars compacta	tissue: Substantia Nigra pars compacta	tissue: Substantia Nigra pars compacta	tissue: Substantia Nigra pars compacta	tissue: Substantia Nigra pars compacta	tissue: Substantia Nigra pars compacta	tissue: Substantia Nigra pars compacta	tissue: Substantia Nigra pars compacta	tissue: Substantia Nigra pars compacta	tissue: Substantia Nigra pars compacta	tissue: Substantia Nigra pars compacta	tissue: Substantia Nigra pars compacta	tissue: Substantia Nigra pars compacta	tissue: Substantia Nigra pars compacta	tissue: Substantia Nigra pars compacta	tissue: Substantia Nigra pars compacta	tissue: Substantia Nigra pars compacta	tissue: Substantia Nigra pars compacta
!Sample_molecule_ch1	total RNA	total RNA	total RNA	total RNA	total RNA	total RNA	total RNA	total RNA	total RNA	total RNA	total RNA	total RNA	total RNA	total RNA	total RNA	total RNA	total RNA	total RNA
!Sample_extract_protocol_ch1	RNeasy Mini (Qiagen)	RNeasy Mini (Qiagen)	RNeasy Mini (Qiagen)	RNeasy Mini (Qiagen)	RNeasy Mini (Qiagen)	RNeasy Mini (Qiagen)	RNeasy Mini (Qiagen)	RNeasy Mini (Qiagen)	RNeasy Mini (Qiagen)	RNeasy Mini (Qiagen)	RNeasy Mini (Qiagen)	RNeasy Mini (Qiagen)	RNeasy Mini (Qiagen)	RNeasy Mini (Qiagen)	RNeasy Mini (Qiagen)	RNeasy Mini (Qiagen)	RNeasy Mini (Qiagen)	RNeasy Mini (Qiagen)
!Sample_label_ch1	biotin	biotin	biotin	biotin	biotin	biotin	biotin	biotin	biotin	biotin	biotin	biotin	biotin	biotin	biotin	biotin	biotin	biotin
!Sample_label_protocol_ch1	WT Ovation (Nugen)	WT Ovation (Nugen)	WT Ovation (Nugen)	WT Ovation (Nugen)	WT Ovation (Nugen)	WT Ovation (Nugen)	WT Ovation (Nugen)	WT Ovation (Nugen)	WT Ovation (Nugen)	WT Ovation (Nugen)	WT Ovation (Nugen)	WT Ovation (Nugen)	WT Ovation (Nugen)	WT Ovation (Nugen)	WT Ovation (Nugen)	WT Ovation (Nugen)	WT Ovation (Nugen)	WT Ovation (Nugen)
!Sample_taxid_ch1	9606	9606	9606	9606	9606	9606	9606	9606	9606	9606	9606	9606	9606	9606	9606	9606	9606	9606
!Sample_hyb_protocol	Standard GeneChip Expression Analysis Technical Manual 701021 rev 5	Standard GeneChip Expression Analysis Technical Manual 701021 rev 5	Standard GeneChip Expression Analysis Technical Manual 701021 rev 5	Standard GeneChip Expression Analysis Technical Manual 701021 rev 5	Standard GeneChip Expression Analysis Technical Manual 701021 rev 5	Standard GeneChip Expression Analysis Technical Manual 701021 rev 5	Standard GeneChip Expression Analysis Technical Manual 701021 rev 5	Standard GeneChip Expression Analysis Technical Manual 701021 rev 5	Standard GeneChip Expression Analysis Technical Manual 701021 rev 5	Standard GeneChip Expression Analysis Technical Manual 701021 rev 5	Standard GeneChip Expression Analysis Technical Manual 701021 rev 5	Standard GeneChip Expression Analysis Technical Manual 701021 rev 5	Standard GeneChip Expression Analysis Technical Manual 701021 rev 5	Standard GeneChip Expression Analysis Technical Manual 701021 rev 5	Standard GeneChip Expression Analysis Technical Manual 701021 rev 5	Standard GeneChip Expression Analysis Technical Manual 701021 rev 5	Standard GeneChip Expression Analysis Technical Manual 701021 rev 5	Standard GeneChip Expression Analysis Technical Manual 701021 rev 5
!Sample_scan_protocol	Standard GeneChip Expression Analysis Technical Manual 701021 rev 5	Standard GeneChip Expression Analysis Technical Manual 701021 rev 5	Standard GeneChip Expression Analysis Technical Manual 701021 rev 5	Standard GeneChip Expression Analysis Technical Manual 701021 rev 5	Standard GeneChip Expression Analysis Technical Manual 701021 rev 5	Standard GeneChip Expression Analysis Technical Manual 701021 rev 5	Standard GeneChip Expression Analysis Technical Manual 701021 rev 5	Standard GeneChip Expression Analysis Technical Manual 701021 rev 5	Standard GeneChip Expression Analysis Technical Manual 701021 rev 5	Standard GeneChip Expression Analysis Technical Manual 701021 rev 5	Standard GeneChip Expression Analysis Technical Manual 701021 rev 5	Standard GeneChip Expression Analysis Technical Manual 701021 rev 5	Standard GeneChip Expression Analysis Technical Manual 701021 rev 5	Standard GeneChip Expression Analysis Technical Manual 701021 rev 5	Standard GeneChip Expression Analysis Technical Manual 701021 rev 5	Standard GeneChip Expression Analysis Technical Manual 701021 rev 5	Standard GeneChip Expression Analysis Technical Manual 701021 rev 5	Standard GeneChip Expression Analysis Technical Manual 701021 rev 5
!Sample_description	One of 18 samples in series	One of 18 samples in series	One of 18 samples in series	One of 18 samples in series	One of 18 samples in series	One of 18 samples in series	One of 18 samples in series	One of 18 samples in series	One of 18 samples in series	One of 18 samples in series	One of 18 samples in series	One of 18 samples in series	One of 18 samples in series	One of 18 samples in series	One of 18 samples in series	One of 18 samples in series	One of 18 samples in series	One of 18 samples in series
!Sample_data_processing	MAS 5	MAS 5	MAS 5	MAS 5	MAS 5	MAS 5	MAS 5	MAS 5	MAS 5	MAS 5	MAS 5	MAS 5	MAS 5	MAS 5	MAS 5	MAS 5	MAS 5	MAS 5
!Sample_platform_id	GPL570	GPL570	GPL570	GPL570	GPL570	GPL570	GPL570	GPL570	GPL570	GPL570	GPL570	GPL570	GPL570	GPL570	GPL570	GPL570	GPL570	GPL570
!Sample_contact_name	Frank,A,Middleton	Frank,A,Middleton	Frank,A,Middleton	Frank,A,Middleton	Frank,A,Middleton	Frank,A,Middleton	Frank,A,Middleton	Frank,A,Middleton	Frank,A,Middleton	Frank,A,Middleton	Frank,A,Middleton	Frank,A,Middleton	Frank,A,Middleton	Frank,A,Middleton	Frank,A,Middleton	Frank,A,Middleton	Frank,A,Middleton	Frank,A,Middleton
!Sample_contact_email	middletf@upstate.edu	middletf@upstate.edu	middletf@upstate.edu	middletf@upstate.edu	middletf@upstate.edu	middletf@upstate.edu	middletf@upstate.edu	middletf@upstate.edu	middletf@upstate.edu	middletf@upstate.edu	middletf@upstate.edu	middletf@upstate.edu	middletf@upstate.edu	middletf@upstate.edu	middletf@upstate.edu	middletf@upstate.edu	middletf@upstate.edu	middletf@upstate.edu
!Sample_contact_phone	315-464-7721	315-464-7721	315-464-7721	315-464-7721	315-464-7721	315-464-7721	315-464-7721	315-464-7721	315-464-7721	315-464-7721	315-464-7721	315-464-7721	315-464-7721	315-464-7721	315-464-7721	315-464-7721	315-464-7721	315-464-7721
!Sample_contact_department	Neuroscience and Physiology	Neuroscience and Physiology	Neuroscience and Physiology	Neuroscience and Physiology	Neuroscience and Physiology	Neuroscience and Physiology	Neuroscience and Physiology	Neuroscience and Physiology	Neuroscience and Physiology	Neuroscience and Physiology	Neuroscience and Physiology	Neuroscience and Physiology	Neuroscience and Physiology	Neuroscience and Physiology	Neuroscience and Physiology	Neuroscience and Physiology	Neuroscience and Physiology	Neuroscience and Physiology
!Sample_contact_institute	SUNY Upstate Medical Univ	SUNY Upstate Medical Univ	SUNY Upstate Medical Univ	SUNY Upstate Medical Univ	SUNY Upstate Medical Univ	SUNY Upstate Medical Univ	SUNY Upstate Medical Univ	SUNY Upstate Medical Univ	SUNY Upstate Medical Univ	SUNY Upstate Medical Univ	SUNY Upstate Medical Univ	SUNY Upstate Medical Univ	SUNY Upstate Medical Univ	SUNY Upstate Medical Univ	SUNY Upstate Medical Univ	SUNY Upstate Medical Univ	SUNY Upstate Medical Univ	SUNY Upstate Medical Univ
!Sample_contact_address	505 Irving Avenue	505 Irving Avenue	505 Irving Avenue	505 Irving Avenue	505 Irving Avenue	505 Irving Avenue	505 Irving Avenue	505 Irving Avenue	505 Irving Avenue	505 Irving Avenue	505 Irving Avenue	505 Irving Avenue	505 Irving Avenue	505 Irving Avenue	505 Irving Avenue	505 Irving Avenue	505 Irving Avenue	505 Irving Avenue
!Sample_contact_city	Syracuse	Syracuse	Syracuse	Syracuse	Syracuse	Syracuse	Syracuse	Syracuse	Syracuse	Syracuse	Syracuse	Syracuse	Syracuse	Syracuse	Syracuse	Syracuse	Syracuse	Syracuse
!Sample_contact_state	NY	NY	NY	NY	NY	NY	NY	NY	NY	NY	NY	NY	NY	NY	NY	NY	NY	NY
!Sample_contact_zip/postal_code	13210	13210	13210	13210	13210	13210	13210	13210	13210	13210	13210	13210	13210	13210	13210	13210	13210	13210
!Sample_contact_country	USA	USA	USA	USA	USA	USA	USA	USA	USA	USA	USA	USA	USA	USA	USA	USA	USA	USA
!Sample_supplementary_file	ftp://ftp.ncbi.nlm.nih.gov/geo/samples/GSM503nnn/GSM503950/suppl/GSM503950_C_1074p_SNc.CEL.gz	ftp://ftp.ncbi.nlm.nih.gov/geo/samples/GSM503nnn/GSM503951/suppl/GSM503951_C_1271p_SNc.CEL.gz	ftp://ftp.ncbi.nlm.nih.gov/geo/samples/GSM503nnn/GSM503952/suppl/GSM503952_C_2829_SNc.CEL.gz	ftp://ftp.ncbi.nlm.nih.gov/geo/samples/GSM503nnn/GSM503953/suppl/GSM503953_C_3132p_SNc.CEL.gz	ftp://ftp.ncbi.nlm.nih.gov/geo/samples/GSM503nnn/GSM503954/suppl/GSM503954_C_3397_SNc.CEL.gz	ftp://ftp.ncbi.nlm.nih.gov/geo/samples/GSM503nnn/GSM503955/suppl/GSM503955_C_3543_SNc.CEL.gz	ftp://ftp.ncbi.nlm.nih.gov/geo/samples/GSM503nnn/GSM503956/suppl/GSM503956_C_3603_SNc.CEL.gz	ftp://ftp.ncbi.nlm.nih.gov/geo/samples/GSM503nnn/GSM503957/suppl/GSM503957_C_5220_SNc.CEL.gz	ftp://ftp.ncbi.nlm.nih.gov/geo/samples/GSM503nnn/GSM503958/suppl/GSM503958_PD_1364_SNc.CEL.gz	ftp://ftp.ncbi.nlm.nih.gov/geo/samples/GSM503nnn/GSM503959/suppl/GSM503959_PD_1401_SNc.CEL.gz	ftp://ftp.ncbi.nlm.nih.gov/geo/samples/GSM503nnn/GSM503960/suppl/GSM503960_PD_1647_SNc.CEL.gz	ftp://ftp.ncbi.nlm.nih.gov/geo/samples/GSM503nnn/GSM503961/suppl/GSM503961_PD_2515p_SNc.CEL.gz	ftp://ftp.ncbi.nlm.nih.gov/geo/samples/GSM503nnn/GSM503962/suppl/GSM503962_PD_2525_SNc.CEL.gz	ftp://ftp.ncbi.nlm.nih.gov/geo/samples/GSM503nnn/GSM503963/suppl/GSM503963_PD_3769p_SNc.CEL.gz	ftp://ftp.ncbi.nlm.nih.gov/geo/samples/GSM503nnn/GSM503964/suppl/GSM503964_PD_3790p_SNc.CEL.gz	ftp://ftp.ncbi.nlm.nih.gov/geo/samples/GSM503nnn/GSM503965/suppl/GSM503965_PD_3803p_SNc.CEL.gz	ftp://ftp.ncbi.nlm.nih.gov/geo/samples/GSM503nnn/GSM503966/suppl/GSM503966_PD_5138_SNc.CEL.gz	ftp://ftp.ncbi.nlm.nih.gov/geo/samples/GSM503nnn/GSM503967/suppl/GSM503967_PD_5476_SNc.CEL.gz
!Sample_supplementary_file	ftp://ftp.ncbi.nlm.nih.gov/geo/samples/GSM503nnn/GSM503950/suppl/GSM503950_C_1074p_SNc.mas5.CHP.gz	ftp://ftp.ncbi.nlm.nih.gov/geo/samples/GSM503nnn/GSM503951/suppl/GSM503951_C_1271p_SNc.mas5.CHP.gz	ftp://ftp.ncbi.nlm.nih.gov/geo/samples/GSM503nnn/GSM503952/suppl/GSM503952_C_2829_SNc.mas5.CHP.gz	ftp://ftp.ncbi.nlm.nih.gov/geo/samples/GSM503nnn/GSM503953/suppl/GSM503953_C_3132p_SNc.mas5.CHP.gz	ftp://ftp.ncbi.nlm.nih.gov/geo/samples/GSM503nnn/GSM503954/suppl/GSM503954_C_3397_SNc.mas5.CHP.gz	ftp://ftp.ncbi.nlm.nih.gov/geo/samples/GSM503nnn/GSM503955/suppl/GSM503955_C_3543_SNc.mas5.CHP.gz	ftp://ftp.ncbi.nlm.nih.gov/geo/samples/GSM503nnn/GSM503956/suppl/GSM503956_C_3603_SNc.mas5.CHP.gz	ftp://ftp.ncbi.nlm.nih.gov/geo/samples/GSM503nnn/GSM503957/suppl/GSM503957_C_5220_SNc.mas5.CHP.gz	ftp://ftp.ncbi.nlm.nih.gov/geo/samples/GSM503nnn/GSM503958/suppl/GSM503958_PD_1364_SNc.mas5.CHP.gz	ftp://ftp.ncbi.nlm.nih.gov/geo/samples/GSM503nnn/GSM503959/suppl/GSM503959_PD_1401_SNc.mas5.CHP.gz	ftp://ftp.ncbi.nlm.nih.gov/geo/samples/GSM503nnn/GSM503960/suppl/GSM503960_PD_1647_SNc.mas5.CHP.gz	ftp://ftp.ncbi.nlm.nih.gov/geo/samples/GSM503nnn/GSM503961/suppl/GSM503961_PD_2515p_SNc.mas5.CHP.gz	ftp://ftp.ncbi.nlm.nih.gov/geo/samples/GSM503nnn/GSM503962/suppl/GSM503962_PD_2525_SNc.mas5.CHP.gz	ftp://ftp.ncbi.nlm.nih.gov/geo/samples/GSM503nnn/GSM503963/suppl/GSM503963_PD_3769p_SNc.mas5.CHP.gz	ftp://ftp.ncbi.nlm.nih.gov/geo/samples/GSM503nnn/GSM503964/suppl/GSM503964_PD_3790p_SNc.mas5.CHP.gz	ftp://ftp.ncbi.nlm.nih.gov/geo/samples/GSM503nnn/GSM503965/suppl/GSM503965_PD_3803p_SNc.mas5.CHP.gz	ftp://ftp.ncbi.nlm.nih.gov/geo/samples/GSM503nnn/GSM503966/suppl/GSM503966_PD_5138_SNc.mas5.CHP.gz	ftp://ftp.ncbi.nlm.nih.gov/geo/samples/GSM503nnn/GSM503967/suppl/GSM503967_PD_5476_SNc.mas5.CHP.gz
!Sample_data_row_count	54675	54675	54675	54675	54675	54675	54675	54675	54675	54675	54675	54675	54675	54675	54675	54675	54675	54675
!Sample_relation	Reanalyzed by: GSE119087	Reanalyzed by: GSE119087	Reanalyzed by: GSE119087	Reanalyzed by: GSE119087	Reanalyzed by: GSE119087	Reanalyzed by: GSE119087	Reanalyzed by: GSE119087	Reanalyzed by: GSE119087	Reanalyzed by: GSE119087	Reanalyzed by: GSE119087	Reanalyzed by: GSE119087	Reanalyzed by: GSE119087	Reanalyzed by: GSE119087	Reanalyzed by: GSE119087	Reanalyzed by: GSE119087	Reanalyzed by: GSE119087	Reanalyzed by: GSE119087	Reanalyzed by: GSE119087
!series_matrix_table_begin
ID_REF	GSM503950	GSM503951	GSM503952	GSM503953	GSM503954	GSM503955	GSM503956	GSM503957	GSM503958	GSM503959	GSM503960	GSM503961	GSM503962	GSM503963	GSM503964	GSM503965	GSM503966	GSM503967
1007_s_at	675.017	383.832	286.218	673.624	857.466	2246.45	845.939	3780.5	1017.35	232.976	1600.38	1669.7	200.979	4604.12	702.745	1067.62	1159.6	1632.65
1053_at	66.8282	138.541	92.3959	70.462	41.0387	155.844	58.6947	170.012	79.7802	71.5953	443.202	49.671	95.5802	36.8245	77.2447	181.553	410.025	37.0388
117_at	52.1026	37.282	62.3483	14.9983	95.3241	331.53	244.244	11.9596	138.249	1322.99	56.9481	342.414	415.073	542.753	4087.79	3452.27	2402.88	135.081
121_at	65.0483	108.386	905.222	108.072	453.253	301.088	259.817	145.222	763.048	1607.19	314.038	753.769	540.694	902.888	477.039	360.372	133.621	255.274
1255_g_at	442.547	304.625	107.825	264.729	59.6672	22.2725	24.3111	84.2486	105.375	105.367	89.6887	24.9382	200.54	54.9484	22.4432	41.6111	9.94617	176.326
1294_at	17.451	7.19719	169.045	345.689	221.042	140.534	462.609	89.7359	1171.28	1290.68	219.005	369.171	168.041	161.791	110.609	45.9562	49.0253	309.005
1316_at	129.866	313.685	139.399	850.305	1233.32	245.537	77.6549	103.359	718.914	63.3632	150.981	1032.3	61.21	544.075	331.174	581.392	295.686	394.477
1320_at	70.0034	73.377	114.488	108.267	206.192	410.162	240.467	24.8981	847.546	142.621	91.3293	347.926	51.5954	91.488	297.526	222.464	41.7546	18.9004
1405_i_at	19.0388	36.1405	525.346	77.8825	96.4525	135.166	11.0654	7.67398	37.4211	1072.72	27.1692	55.5747	22.3925	43.6926	200.468	9.90765	85.0963	64.9613
1431_at	101.359	137.805	115.142	85.5855	63.4863	353.133	222.955	42.4272	689.035	65.4593	113.942	195.427	33.4908	546.596	172.847	22.9813	28.2671	100.276
1438_at	13.278	8.98451	87.0252	11.2222	190.074	125.771	33.7028	24.4446	475.534	1234.72	16.9375	169.827	91.1799	292.543	237.671	89.4143	43.8392	41.3956
1487_at	400.487	244.336	737.384	308.297	812.437	552.363	325.488	488.21	32.1196	123.348	370.05	747.04	557.249	598.544	502.497	534.895	585.962	555.445
1494_f_at	6.36293	23.8292	78.0902	8.86047	392.079	36.2121	39.5148	137.855	123.709	507.629	101.254	210.08	211.391	203.141	610.706	144.746	157.091	206.311
1552256_a_at	64.6937	38.9547	30.4297	36.1953	49.6638	354.741	250.615	139.846	419.086	102.95	367.738	212.461	219.852	239.499	29.5694	32.3696	11.1364	195.251
1552257_a_at	467.248	586.635	1514.24	1629.04	268.918	547.04	583.155	883.42	934.666	455.704	735.646	1079.42	187.993	1653.62	200.905	394.414	470.105	705.949
1552258_at	12.1199	4.09041	1180.76	15.1056	70.7218	241.269	715.707	123.138	568.782	249.952	347.051	547.042	100.653	270.045	338.563	153.694	625.199	348.159
1552261_at	3.77655	66.8014	1617.06	105.066	860.314	72.8997	42.8613	67.0219	59.9911	69.6338	105.343	59.6844	121.364	480.217	384.478	375.543	28.0407	102.358
1552263_at	36.498	33.5283	2388.84	2.97035	1321.54	315.041	500.079	33.2633	479.2	345.661	330.267	123.415	339.436	82.1802	138.724	55.6566	77.9156	147.358
1552264_a_at	435.7	444.808	146.954	541.894	434.544	206.816	193.229	132.846	119.624	1311.96	234.128	350.636	197.737	478.204	537.17	543.366	286.26	379.099
1552266_at	78.4674	296.102	696.846	283.15	47.2014	207.45	1069.87	69.39	125.028	1499.79	665.272	217.439	1138.4	624.319	477.687	811.233	711.895	380.954
1552269_at	1.36161	4.12193	48.2361	73.6043	872.936	12.4709	392.896	60.8602	71.314	114.601	101.799	5.46433	177.476	18.3262	595.031	4.07306	17.8334	132.471
1552271_at	81.5523	4.28976	34.54	47.1238	60.7907	27.5962	263.939	31.9909	429.374	47.1344	297.428	39.1491	27.5557	662.543	332.35	99.7769	189.861	79.2774
1552272_a_at	8.35574	16.1655	817.793	11.7947	133.086	20.2255	17.2933	14.0268	74.8107	86.7483	21.4372	90.3581	30.7552	44.4486	67.9111	24.5068	106.328	11.6637
1552274_at	798.112	627.276	68.5161	471.444	62.7949	247.901	13.413	297.775	69.9223	883.899	51.9654	684.526	39.6612	261.711	289.811	478.845	16.2362	162.426
1552275_s_at	1058.36	940.544	51.5512	998.983	387.488	996.043	616.644	2289.15	979.198	150.114	267.927	749.754	332.122	1102.42	317.244	572.644	519.397	1111.8
1552276_a_at	2.80312	73.1053	47.1307	4.53191	33.8482	696.106	22.7437	24.3311	38.691	353.232	32.6095	17.8335	610.908	242.667	228.243	159.782	38.5035	3.6999
1552277_a_at	689.138	1689.52	1947.76	548.946	760.338	767.999	1334.37	293.733	812.225	1932.63	398.657	593.663	914.208	421.071	135.99	658.263	195.721	716.859
1552278_a_at	168.287	141.607	173.843	73.8014	128.353	36.2682	112.4	26.256	46.3724	721.502	11.6703	34.7005	63.8257	80.8818	334.973	24.6621	7.59306	26.3227
1552279_a_at	22.5143	39.8496	358.924	30.6659	554.771	13.296	738.208	158.088	1211.96	65.6888	66.1696	89.92	183.759	24.969	260.891	118.431	283.566	247.566
1552280_at	0.972398	1.78281	148.601	78.7601	416.581	46.3876	825.232	150.029	520.719	931.348	846.574	201.4	918.983	248.469	277.896	60.4598	567.374	253.36
1552281_at	93.7637	15.0048	1291.09	141.45	259.011	307.201	27.0246	14.413	154.541	1209.96	52.1021	212.097	517.752	411.188	540.806	174.537	150.552	85.8849
1552283_s_at	238.003	128.721	65.7853	178.341	327.535	433.278	509.28	376.567	1132.86	668.345	311.253	340.381	37.0255	469.047	237.456	188.746	389.618	262.822
1552286_at	112.002	200.835	892.727	231.171	398.863	24.2312	57.5011	211.273	475.149	237.234	113.064	185.229	30.1217	485.336	415.455	184.661	104.459	327.641
1552287_s_at	166.302	105.39	63.427	133.245	242.276	230.146	180.49	276.347	24.6171	1720.24	227.586	177.609	538.635	317.872	302.654	121.239	29.8568	14.3983
1552288_at	66.1858	6.03767	753.681	12.4087	28.0923	24.6361	184.751	32.1228	279.134	809.013	20.9369	209.136	24.8362	515.587	119.363	162.491	349.402	34.6731
1552289_a_at	10.3089	45.2218	816.816	13.1114	159.432	44.1557	19.1546	18.8839	167.611	164.369	16.7856	116.007	111.795	72.8956	26.0377	62.529	48.815	11.2871
1552291_at	918.888	550.746	771.651	1361.88	782.651	455.185	174.084	517.174	236.628	62.1915	1062.43	420.55	510.139	332.69	482.178	1490.34	589.408	985.056
1552293_at	350.618	396.504	378.198	133.605	59.0942	398.735	30.0556	77.8815	133.656	193.705	484.187	253.553	441.249	356.548	143.958	84.0185	267.78	166.618
1552295_a_at	79.3407	89.5538	325.969	226.876	122.874	306.011	22.3289	8.34703	61.3184	68.7291	82.4283	70.0052	132.115	112.748	321.377	67.3566	223.486	35.4135
1552296_at	240.133	373.72	534.422	663.666	58.1158	12.6865	156.701	7.42892	595.204	107.313	35.5233	294.61	81.1272	41.5682	64.1161	69.6187	43.1917	84.0012
1552299_at	2597.48	2586.3	559.745	3900.67	135.983	866.822	480.614	175.592	315.093	212.957	68.4342	1408.85	34.9917	1025.09	809.336	613.28	508.168	785.476
1552301_a_at	90.1103	116.525	790.255	266.863	777.61	356.604	297.306	217.19	1069.35	121.282	549.041	1232.14	27.9479	569.3	252.945	202.482	327.33	179.513
1552302_at	10.0438	55.9933	49.1724	48.3373	756.715	436.75	188.737	77.8393	578.862	151.888	970.632	1190.34	3072.24	2826.51	1873.31	12.7114	920.221	523.612
1552303_a_at	5.95386	6.79503	322.629	2.19368	378.805	99.8306	39.2856	11.3021	24.2276	161.343	24.9003	251.13	106.236	440.694	597.165	154.667	28.9007	200.065
1552304_at	86.4558	18.8467	349.551	82.1199	937.478	43.6131	306.861	135.485	105.622	231.361	126.064	91.8316	1221.37	266.328	54.9395	134.434	168.33	224.78
1552306_at	266.232	119.7	972.348	212.507	426.112	260.41	1405.23	262.867	279.835	505.561	257.085	134.689	920.891	57.8689	508.592	190.912	588.26	287.438
1552307_a_at	534.768	449.777	111.201	251.78	882.769	28.428	236.917	35.8911	76.2874	77.77	171.527	518.522	546.457	114.404	61.7751	269.994	33.8525	139.596
1552309_a_at	35.4851	21.4078	743.622	142.641	1098.56	839.668	2103.74	280.042	945.437	630.931	752.26	608.824	578.408	262.525	219.345	119.573	669.492	967.897
1552310_at	404.532	143.703	59.3398	91.8357	794.306	380.33	53.0624	630.194	499.91	206.817	143.678	212.841	99.4246	67.3303	30.825	79.8211	147.461	191.806
1552311_a_at	28.1597	35.5654	827.811	168.118	299.699	155.35	592.802	34.8066	1125	460.08	1341.2	64.9184	599.906	1352.11	658.158	85.502	79.864	522.73
1552312_a_at	331.47	180.749	69.0905	110.624	91.4578	141.042	123.76	44.8594	570.291	104.407	31.3175	384.007	60.5574	74.6325	17.1671	146.077	13.2228	116.745
1552314_a_at	62.378	288.554	155.829	204.182	180.094	35.6187	457.787	81.5896	95.7797	172.819	150.529	240.828	300.703	72.3629	390.837	132.21	44.5109	10.8824
1552315_at	21.8236	8.68705	581.413	45.813	291.698	21.0961	30.7357	172.681	351.359	522.08	224.919	45.836	28.7208	68.7761	74.2657	27.6719	130.229	20.3751
1552316_a_at	74.1775	328.359	520.848	289.301	648.242	102.071	262.784	82.242	632.813	58.7553	15.4846	664.921	64.0368	323.552	723.28	711.674	168.563	142.496
1552318_at	35.5362	113.111	80.6044	49.2458	298.018	246.801	429.285	247.709	686.661	643.459	764.549	163.903	373.639	173.381	70.7441	17.3721	638.169	171.491
1552319_a_at	41.3962	20.4226	53.9538	13.6402	86.8815	433.132	256.739	10.153	96.6354	68.7489	25.2724	31.8122	555.581	684.268	509.524	111.123	120.176	23.549
1552320_a_at	155.176	203.597	139.253	139.288	1006.36	27.5521	106.076	210.862	369.642	211.331	103.91	9.15072	23.8241	17.0013	25.9889	2.38306	272.888	252.825
1552321_a_at	100.058	232.784	88.9692	109.509	68.6871	15.4952	17.9479	52.08	32.9833	51.5464	46.3109	33.2003	36.915	58.9241	292.756	68.5773	214.74	29.9043
1552322_at	58.6697	64.0468	370.368	47.4676	234.195	35.6852	39.4724	7.02175	90.5108	838.646	13.297	6.20338	32.7296	73.215	134.192	108.363	24.0898	3.8605
1552323_s_at	28.052	55.7793	726.717	174.31	713.484	494.105	61.1092	52.3172	481.821	2008.4	313.48	7.72555	131.856	357.504	313.501	4.67721	292.521	150.338
1552325_at	68.2351	36.6236	37.1794	237.45	40.9813	628.769	1225.32	136.737	605.658	107.491	470.403	636.086	837.578	376.599	1043.46	420.708	347.628	323.507
1552326_a_at	37.0362	25.5548	62.6313	156.771	190.8	86.7509	179.459	47.038	48.5948	85.8525	453.172	125.596	25.5202	410.13	143.001	271.579	48.6426	265.601
1552327_at	64.7482	61.2997	53.7375	3.2196	650.205	24.7883	18.3957	172.099	118.856	58.9027	60.4354	75.058	443.849	24.3543	38.4175	93.2666	32.572	15.7478
1552329_at	220.535	304.763	1729.24	183.22	792.612	1234.22	989.375	588.25	107.328	1169.15	81.2955	336.853	24.7472	181.436	400.686	268.251	785.803	526.847
1552330_at	120.189	179.733	52.6326	161.752	332.247	277.755	26.4156	170.779	592.049	584.685	29.9667	153.613	472.188	189.442	30.2913	79.7964	16.0158	15.6652
1552332_at	77.9859	94.0714	42.5129	105.775	107.172	36.191	685.839	45.928	53.7393	54.6453	343.561	686.547	237.529	1020.16	368.072	209.864	206.21	374.71
1552334_at	41.1539	78.2782	1245.9	51.2034	554.533	179.947	171.756	207.138	722.821	151.226	289.401	264.701	846.983	48.7976	479.642	19.7428	203.113	261.894
1552335_at	4.62686	8.42096	121.98	5.59226	164.566	39.0805	14.4723	88.4593	260.13	624.472	38.4908	38.2537	486.335	63.9367	16.3686	17.2109	114.317	14.0619
1552337_s_at	39.7501	2.04207	142.44	31.3229	50.0665	29.2522	17.8863	11.7496	602.853	123.451	36.1835	278.431	58.3547	60.363	81.7072	17.1778	24.464	190.29
1552338_at	5.46604	1.91159	46.1441	45.674	73.002	30.3471	11.0997	58.6273	35.0973	78.7148	36.8238	22.3756	41.1849	137.518	258.48	23.3063	6.51965	14.2989
1552340_at	5.07459	2.34279	134.487	40.9518	100.692	202.691	127.543	32.3094	22.5755	88.2505	137.081	168.064	450.374	352.106	68.9448	58.9214	8.56967	181.985
1552343_s_at	85.8152	83.3991	1208.03	367.152	956.205	428.121	553.45	52.5001	324.837	1100.09	208.442	513.714	1230.42	909.094	1474.96	826.805	686.481	411.556
1552344_s_at	541.542	525.948	1251.2	192.244	115.865	201.694	799.976	64.6517	592.159	211.46	89.6325	235.635	69.0698	502.257	238.949	148.445	216.495	99.8895
1552347_at	153.738	80.4097	1361.21	216.414	907.517	602.041	364.354	321.816	376.748	327.288	301.158	406.551	594.234	251.276	325.273	187.231	319.429	760.953
1552348_at	89.9888	28.2036	134.65	61.1577	53.2483	216.92	261.764	96.9852	362.481	633	554.223	41.8521	34.7926	165.441	135.256	200.993	46.0498	173.701
1552349_a_at	46.0532	64.8391	247.446	14.9532	39.5454	40.3273	51.5338	6.12233	34.7447	65.0545	319.788	379.972	27.5734	135.381	30.6923	9.69407	9.02179	6.94824
1552354_at	7.98119	8.52423	1790.38	8.87218	132.796	555.713	11.595	16.649	28.4618	54.6669	50.2349	9.68677	47.7902	37.8139	17.2605	36.4549	12.1708	16.0599
1552355_s_at	47.4559	4.3195	79.301	6.92762	39.4299	22.7258	47.1171	5.74942	31.6666	745.353	48.02	16.7095	86.616	68.2715	274.396	13.6775	209.444	175.715
1552359_at	67.6079	32.3407	36.2145	46.1543	57.4738	35.8331	12.8115	111.474	24.6224	59.4986	20.5405	314.266	25.0904	7.72726	167.526	155.4	10.0764	21.1556
1552360_a_at	240.787	129.97	427.509	54.2393	244.413	37.4374	32.4376	327.138	274.908	1469.22	295.577	328.853	60.7143	298.904	109.978	300.931	490.525	529.188
1552362_a_at	45.1652	37.3658	1381.32	8.21106	132.417	18.9994	225.09	54.9133	36.5862	305.72	18.5447	28.2084	128.823	41.7283	81.9752	134.09	257.841	258.645
1552364_s_at	3953.73	2531.21	781.784	325.89	48.0649	24.7879	14.0054	56.965	86.7134	62.5164	41.8608	363.775	115.895	41.8654	894.041	1869.78	246.866	111.541
1552365_at	39.3885	71.7357	2021.48	56.9658	81.4288	496.517	418.634	257.145	47.5576	1009.45	122.558	13.9651	535.663	292.073	307.668	98.9009	437.887	841.051
1552367_a_at	26.8806	62.9304	34.5671	194.947	521.902	14.1638	399.738	158.361	41.7312	85.3661	15.1034	76.5374	643.441	290.595	370.831	21.3949	67.4407	407.386
1552368_at	34.7445	4.83063	478.342	30.1261	75.3268	101.357	33.4861	137.97	41.9536	83.3142	73.4856	7.98828	2174.95	203.582	267.296	11.9164	18.6517	50.7561
1552370_at	439.217	616.349	154.562	779.459	291.835	392.122	332.241	181.46	70.6429	606.117	16.0956	98.1487	429.067	38.4529	23.7355	9.50947	267.34	202.999
1552372_at	46.874	33.1482	551.339	36.8594	67.7602	33.0631	256.346	3.87115	87.4258	365.5	253.759	4.03432	242.416	5.45853	341.606	97.1343	308.696	20.8345
1552373_s_at	251.771	102.026	936.458	59.5097	104.665	218.151	352.452	169.446	736.509	66.9313	198.774	96.9447	62.1395	14.4842	178.376	78.9428	37.5621	90.9012
1552375_at	96.9293	48.0131	1955.55	88.2412	702.082	302.224	345.849	244.375	317.864	62.7167	250.097	118.005	1471.19	362.612	351.08	124.241	672.398	192.077
1552377_s_at	122.574	10.8639	554.977	89.4714	499.345	12.4724	252.34	157.471	818.032	941.479	52.7546	286.666	26.7403	411.414	63.6864	276.963	176.96	243.113
1552378_s_at	73.1417	147.243	519.188	90.9955	442.329	395.906	403.203	78.7846	217.865	493.215	306.825	157.547	60.9615	554.602	63.4697	246.606	306.966	94.3764
1552379_at	16.6427	3.85652	249.124	3.56505	133.062	100.217	65.6401	34.7127	53.27	137.663	78.5627	109.289	33.2949	80.8224	31.8467	37.322	11.619	131.792
1552381_at	405.828	444.515	458.502	820.111	601.588	171.614	94.3252	187.908	547.378	87.2214	10.0567	441.862	43.0685	66.9086	407.718	826.635	177.631	210.708
1552383_at	43.1322	136.378	806.005	137.563	47.0131	161.923	81.4616	92.8882	376.839	28.7257	242.006	454.396	977.069	1404.25	968.823	519.123	320.624	399.259
1552384_a_at	23.2908	27.1147	101.437	63.7519	79.1723	329.09	38.1778	9.13229	522.405	167.569	27.4702	278.453	137.92	667.506	444.397	116.797	75.9813	75.9348
1552386_at	11.8897	4.54596	38.0529	1.61228	323.104	245.686	281.182	97.5471	261.869	472.235	77.2451	97.0541	143.591	719.613	516.805	4.26254	246.305	100.576
1552388_at	1752.97	1555.66	54.2329	25.313	67.8747	517.058	98.6021	159.902	113.044	1106.21	771.256	294.536	791.006	632.401	1013.94	1535.6	397.444	378.594
1552389_at	12.4688	58.5056	130.388	145.131	590.942	349.247	27.3962	46.7094	679.106	73.5384	10.9729	191.591	172.491	84.5715	227.388	5.22976	14.1708	94.6317
1552390_a_at	86.39	154.13	133.035	549.423	471.629	12.1136	77.6409	33.5158	699.263	197.903	96.7609	158.04	67.5451	211.98	888.542	147.761	204.63	124.607
1552391_at	68.9723	49.713	1205.97	183.594	73.526	406.668	532.294	84.9521	427.383	483.818	265.419	441.956	256.275	168.357	284.745	230.464	241.453	104.125
1552393_at	19.0161	41.0054	47.7611	37.0426	304.982	11.1092	395.251	127.221	48.5256	517.94	11.996	17.7995	339.939	6.7714	26.248	49.683	422.546	152.942
1552394_a_at	38.5597	1.97938	229.51	4.19094	1519.33	626.408	246.835	57.5005	79.472	139.77	377.209	5.04443	205.581	182.934	69.9289	132.778	71.9861	18.1097
1552395_at	2.72748	5.20787	1063.5	123.777	125.271	56.4534	73.0545	17.6693	27.6141	57.7557	122.572	54.1703	80.5088	101.395	72.6729	31.3821	34.851	88.7715
1552396_at	7.23785	75.968	59.9791	48.4962	58.8503	96.3136	39.8554	94.0259	329.68	1284.48	286.431	76.8767	36.3394	347.414	17.6335	104.561	81.3934	161.247
1552398_a_at	48.4091	5.67459	1125.7	54.5612	52.2579	293.265	132.527	4.63634	1085.18	1505.76	477.084	259.734	593.607	127.849	277.816	9.96066	165.906	153.915
1552399_a_at	472.302	409.317	831.174	115.141	487.861	148.723	308.678	47.0423	208.613	403.272	228.077	220.465	314.209	97.4987	107.209	1057.72	36.1787	8.84174
1552400_a_at	505.497	338.409	49.4702	96.7361	1031.55	225.645	38.9569	226.92	565.945	1347.26	366.85	326.763	38.5076	1012.01	232.286	325.637	282.199	440.433
1552401_a_at	6.60955	26.3941	41.0089	273.857	263.022	178.762	397.892	76.3734	98.6531	1369.78	34.3586	12.9639	439.259	140.083	231.012	122.112	86.6785	232.249
1552402_at	51.0387	41.4965	416.069	28.5561	102.508	24.1632	242.814	86.0666	766.226	46.1198	26.4453	46.8651	1060.66	151.759	200.342	36.7264	235.642	50.232
1552405_at	45.9871	2.81188	204.57	51.9332	52.0741	7.24245	81.2995	56.004	284.73	507.252	50.848	108.295	282.156	293.539	116.588	139.379	102.008	145.019
1552408_at	53.6969	6.75018	924.4	5.72826	417.411	14.1211	224.892	26.9053	141.427	69.9571	31.1705	7.89715	21.0272	14.2725	539.12	203.866	56.4956	154.436
1552409_a_at	42.6913	14.5516	68.9751	99.1728	72.8698	88.5695	89.4273	117.053	266.271	186.509	360.209	188.407	117.702	157.815	512.868	198.194	283.684	166.589
1552410_at	46.242	18.2191	51.0866	50.6659	452.33	318.042	194.546	94.5549	1158.05	862.074	338.952	262.895	36.3443	225.417	38.8312	151.417	43.224	99.1111
1552411_at	43.5209	73.5264	117.645	118.413	898.901	197.241	360.164	153.551	876.721	1753.44	881.182	922.842	515.009	1064.48	486.568	231.851	308.557	54.0516
1552412_a_at	50.3917	2.01994	152.797	81.0682	809.124	18.616	367.139	117.31	18.2903	62.8345	129.479	126.812	54.1614	131.607	44.6146	63.8613	373.242	133.323
1552414_at	58.9092	64.1239	561.989	12.7286	60.0622	424.153	45.8701	19.0846	130.954	835.331	68.8676	330.236	34.3728	602.319	1212.65	232.575	28.029	384.855
1552415_a_at	8.68032	22.3152	58.3558	84.3453	773.591	176.804	66.8162	114.471	76.6283	305.151	93.2174	227.147	584.394	501.819	629.006	138.715	322.841	98.4453
1552417_a_at	40.4082	38.4337	67.7898	5.54063	243.502	223.184	119.044	33.2121	73.9165	396.928	285.816	115.691	43.8843	289.507	93.1894	12.9358	168.375	229.815
1552418_at	1.89257	3.10467	52.3281	3.35196	635.204	48.9488	13.8415	33.5599	412.74	890.33	13.7361	39.4622	62.4159	30.3416	17.9806	15.5826	229.344	90.0694
1552419_s_at	48.8132	4.6686	831.422	28.0762	80.2654	284.223	71.9381	14.1827	491.338	177.329	29.6962	22.9634	150.483	403.153	365.959	48.0142	189.486	170.776
1552421_a_at	19.152	59.3327	536.836	4.68243	393.18	273.87	496.898	123.655	501.225	273.159	447.312	235.417	113.993	116.48	380.489	243.779	15.4699	13.7774
1552422_at	71.2953	2.10858	1470.17	27.2566	78.2173	38.498	96.1481	162.834	34.4065	172.722	15.1719	70.3173	32.1977	310.178	52.9414	334.714	12.0787	20.5338
1552423_at	27.7935	11.2305	1222.72	88.5955	667.337	36.0737	514.235	7.18342	1051.22	102.97	34.6456	106.626	447.336	224.605	151.76	85.5131	158.477	120.541
1552424_at	2.31631	38.3148	91.8747	51.2934	138.306	61.1876	60.0514	89.2157	137.297	92.2851	41.3746	475.772	77.3225	390.523	361.556	113.982	49.4543	23.7963
1552425_a_at	18.7251	79.5749	147.413	70.9644	584.062	352.343	456.941	86.4394	988.079	52.0183	337.701	276.426	67.3422	338.944	33.4359	195.412	228.857	254.876
1552426_a_at	10395.9	11485.8	1982.39	10408.7	2094.55	6759.07	5423.72	16062.2	2082.74	2127.99	5463.52	4940.98	2321.48	1386.09	3423.48	8908.19	8590.25	10173.5
1552427_at	126.277	65.0052	45.7424	100.434	50.2809	251.985	93.209	103.223	432.419	108.149	23.3863	225.437	721.508	197.988	212.58	200.839	27.6066	157.574
1552430_at	1363.65	1868.14	1011.48	712.261	757.43	626.234	1837.13	210.751	344.671	2410.74	572.134	401.293	442.063	25.965	419.044	647.55	335.015	619.03
1552432_at	76.0857	57.2734	58.8501	151.334	510.71	22.1559	41.2475	168.704	848.351	416.458	381.134	318.453	998.463	701.374	281.687	279.403	264.287	170.486
1552436_a_at	7.13306	50.9003	44.2185	42.0526	41.9492	253.807	33.1768	4.47537	86.0245	69.9703	377.868	287.762	112.734	851.754	213.192	35.8559	16.7048	360.144
1552438_a_at	5.2971	4.04684	44.3487	38.7871	788.898	242.642	645.51	50.3775	33.6427	351.796	16.0187	281.662	665.951	192.954	214.935	4.94655	36.7518	16.2319
1552439_s_at	35.1064	83.7853	98.1951	84.8084	540.354	305.285	193.453	230.254	335.785	396.222	128.168	390.2	73.9923	42.4826	11.1606	98.641	137.163	285.325
1552440_at	56.1255	6.01829	98.3671	14.5361	398.52	361.178	240.597	114.433	725.636	201.366	65.7983	303.23	151.662	1681.97	276.643	238.941	30.888	324.997
1552445_a_at	2.15059	7.95698	79.4292	8.91761	810.788	217.489	7.23085	21.5006	41.7051	51.0989	129.163	11.9115	546.912	102.645	15.6016	5.3502	7.17625	61.3157
1552448_a_at	22.3313	25.4627	66.9659	50.2285	58.6193	10.1842	15.7183	12.6498	631.767	652.448	65.5333	7.38969	29.5927	243.046	6.39316	1.95112	43.4759	17.8906
1552449_a_at	18.3485	4.90678	54.386	55.0638	427.872	24.1961	79.5442	5.13256	23.1364	363.92	185.975	65.3685	39.9802	18.669	190.642	74.6977	25.1894	14.0073
1552450_a_at	75.6216	24.1707	65.5008	57.1342	162.258	146.385	32.8179	18.8774	930.844	992.453	221.481	401.326	81.5511	271.88	127.043	18.0178	31.0495	17.71
1552452_at	7.07419	7.51643	1352.73	13.562	80.0077	29.8752	77.9378	5.78703	80.9704	82.2391	22.0787	38.4664	458.606	41.6575	417.338	31.8587	33.0984	12.4735
1552453_a_at	72.5374	80.3591	46.963	54.447	761.508	46.1362	16.2216	21.8195	114.055	265.533	161.222	262.267	110.957	46.1112	50.4754	41.375	12.5855	23.661
1552455_at	88.3203	123.404	1902.21	154.851	549.099	281.993	1101.98	376.994	633.372	1439.1	692.196	305.081	899.128	1310.53	485.229	408.516	979.504	939.727
1552456_a_at	9.51557	2.79803	46.3481	3.53681	656.167	306.246	34.8498	9.23397	533.646	93.1945	16.5945	26.5985	38.9856	478.349	49.4673	10.6621	25.5867	9.14508
1552457_a_at	2.21875	1.53432	1495.16	75.9034	642.056	11.6219	34.3764	4.91593	67.2083	1382.43	14.0113	11.1095	348.58	47.1921	10.5745	7.48452	34.9528	12.5911
1552458_at	7.99589	1.44747	513.441	37.4621	111.224	159.985	22.4828	8.49722	540.986	85.106	169.8	94.8966	83.2373	174.087	25.0778	21.1116	164.366	88.0603
1552459_a_at	29.9544	32.497	168.994	60.8201	43.4379	499.276	402.662	188.104	72.5484	88.202	292.397	321.074	1087.02	1153.97	496.545	128.283	338.166	332.744
1552461_at	10.9302	11.6595	62.4248	6.53441	347.658	273.476	64.4306	139.635	794.448	542.721	32.7557	43.5718	57.2131	284.076	8.74646	99.8692	13.302	31.351
1552463_at	16.3645	3.30684	738.137	19.0096	254.766	43.6916	290.974	73.856	587.763	2040.14	302.606	49.9209	672.786	962.752	366.795	91.5339	318.935	84.6307
1552466_x_at	61.8264	38.5533	634.895	98.5109	1168.93	252.291	526.75	162.666	1541.13	88.5946	662.809	227.162	398.405	752.056	877.921	159.739	338.151	404.598
1552467_at	94.7531	44.8813	65.008	215.462	41.2969	52.8681	428.061	6.42198	26.6568	72.3431	269.626	113.231	801.577	115.555	429.387	39.9537	231.351	154.881
1552468_a_at	53.5242	29.7415	54.0034	56.3916	153.304	384.28	36.1953	32.846	109.636	663.273	240.117	174.061	72.6745	20.8656	67.9691	181.585	23.4812	207.357
1552470_a_at	6.84888	79.5372	507.264	9.41993	373.214	369.193	99.979	69.6743	39.9877	128.933	133.671	210.491	29.0513	745.534	393.266	103.057	437.012	129.497
1552472_a_at	439.957	755.89	836.276	818.538	1511.97	482.764	1064.45	826.748	464.866	485.895	872.765	721.485	266.982	63.6933	137.532	1379.9	895.414	758.769
1552473_at	200.109	291.768	55.552	13.6396	359.852	423.979	30.2006	129.764	149.965	453.121	19.2754	424.068	33.1948	160.432	594.131	393.538	42.9513	40.7886
1552474_a_at	244.037	185.475	625.591	48.2132	78.0409	258.945	55.0159	174.243	275.651	75.1148	68.0696	324.129	111.276	178.813	807.532	84.6346	420.308	190.324
1552476_s_at	8.36878	147.144	606	4.19551	98.4081	24.7768	72.582	57.3437	581.078	909.45	43.1427	885.969	38.5613	286.328	133.473	378.394	6.84877	8.93746
1552477_a_at	29.8146	5.6588	58.9491	25.3942	1055.6	235.867	14.9949	122.092	84.3442	64.5363	177.735	5.26005	278.776	17.4988	149.587	6.38126	263.116	220.383
1552478_a_at	49.5492	48.869	1398.64	103.323	118.643	305.739	212.813	149.487	556.31	673.371	303.765	608.133	1018.8	166.65	1045.04	156.627	580.133	243.91
1552480_s_at	45.341	20.9032	39.8414	37.5328	430.404	36.2047	83.9032	60.3616	110.821	489.039	26.3969	7.09356	388.381	27.6298	35.0087	25.6663	161.125	156.644
1552481_s_at	961.298	1222.71	52.0628	536.029	352.604	644.353	1124.72	332.32	149.724	57.1827	274.511	1225.25	469.665	245.857	400.217	1028.65	403.59	510.569
1552482_at	59.1259	28.1457	65.8867	115.293	104.069	260.192	225.062	226.14	46.8081	1554.93	154.362	350.755	158.56	523.616	356.32	346.223	189.338	392.434
1552484_at	23.6698	112.041	843.156	116.62	77.9136	248.018	28.1011	198.135	1218.15	56.2621	223.582	207.4	282.793	386.249	68.3883	333.472	29.6286	21.3329
1552485_at	416.785	371.835	941.781	80.8895	688.458	433.705	21.4922	171.302	715.016	1226.45	105.057	9.79972	50.46	55.3334	138.979	156.826	345.526	81.4687
1552486_s_at	810.313	1020.08	66.7984	528.338	204.17	193.727	831.833	119.812	590.125	171.463	576.884	429.948	468.827	13.8037	504.643	344.598	541.975	276.638
1552487_a_at	24.2727	4.25149	81.2475	3.02654	549.373	14.069	41.5672	149.537	30.3038	714.034	217.123	140.029	472.492	31.3124	60.5215	8.50069	7.34691	6.21194
1552489_s_at	42.3161	26.4615	110.129	54.329	83.1192	300.891	301.751	162.849	272.425	854.777	525.16	108.406	336.324	147.16	177.655	37.7878	13.5639	173.157
1552490_at	114.29	116.688	789.96	170.796	886.188	379.306	332.852	169.238	984.165	541.383	516.671	299.458	815.068	453.52	237.512	129.385	456.752	311.218
1552491_at	105.689	50.7273	146.786	55.676	141.749	149.441	379.406	412.879	41.0127	85.5126	33.0021	204.616	66.5905	59.3755	72.6585	14.2349	12.1784	161.798
1552493_s_at	18.6089	11.2058	54.7817	16.1661	148.705	43.1138	336.893	11.5327	36.9251	87.4394	263.509	43.0128	547.68	813.744	75.1511	267.393	202.47	208.43
1552494_at	33.9724	5.36484	676.223	8.42405	75.1287	41.4468	242.872	155.527	387.456	46.1578	38.4689	12.3143	938.847	192.755	560.427	141.302	23.4164	93.5521
1552496_a_at	460.071	173.975	50.4733	5.02392	139.372	54.563	323.097	29.3428	30.3908	42.418	156.812	151.774	145.869	39.4258	972.984	80.5594	298.45	117.455
1552497_a_at	50.7167	39.7247	109.083	24.1917	659.494	176.255	482.223	155.041	37.7658	385.418	652.659	134.386	700.001	233.691	102.15	37.7923	178.34	46.1799
1552498_at	87.9595	14.1298	47.1763	193.834	98.1975	22.3342	31.9788	16.9316	355.246	661.133	31.7943	675.805	415.984	797.827	632.175	400.938	213.825	127.658
1552499_a_at	80.6228	44.4144	47.2733	61.5675	471.458	134.352	306.486	116.241	512.819	125.723	152.271	138.423	99.7954	693.527	207.442	265.584	32.1617	65.141
1552501_a_at	28.736	43.5423	420.469	256.791	154.648	449.78	505.212	103.034	336.355	69.1498	86.3805	137.166	32.4381	464.094	91.9691	12.1146	107.055	10.4961
1552502_s_at	112.505	129.353	503.687	238.448	832.768	634.968	67.4169	245.984	368.035	334.207	401.56	776.465	649.47	829.512	1210.8	665.039	256.975	273.742
1552503_at	3.5292	48.9624	94.6198	31.3297	81.3046	22.3823	41.5233	10.5957	61.7364	408.595	266.084	150.596	30.4134	42.6433	243.205	64.2377	19.1476	277.214
1552504_a_at	441.457	305.796	517.967	214.886	385.944	498.564	162.947	287.648	1429.13	560.029	761.986	563.174	547.847	277.897	132.458	445.25	255.215	527.558
1552506_at	3.26594	62.9148	783.517	5.04907	49.5713	39.7857	37.9444	29.3496	500.721	217.484	23.5038	15.7706	83.7475	37.6761	25.8869	17.9744	361.289	118.387
1552507_at	64.8158	23.5021	351.582	60.8881	967.996	274.243	96.5572	129.424	128.805	173.441	65.6295	170.693	472.476	62.9328	242.319	359.523	194.633	293.258
1552508_at	40.6983	4.42979	890.289	43.7538	1062.64	277.152	17.3113	108.848	145.199	52.102	223.55	296.995	163.835	173.9	66.8081	100.85	266.036	46.3673
1552509_a_at	4.8835	2.57426	1615.93	135.992	1105.77	78.3883	360.49	339.972	70.2012	300.85	555.576	266.751	229.464	511.152	847.05	135.208	739.611	659.731
1552510_at	66.6183	12.5068	69.9999	87.4256	746.169	79.7497	28.7057	114.644	118.483	812.469	65.8596	27.0744	482.317	397.607	494.267	34.9773	323.777	215.542
1552511_a_at	3.77905	36.3841	216.324	163.133	83.0985	10.9623	414.32	9.23106	274.56	159.196	41.9506	7.29273	793.622	206.64	146.533	5.2652	230.684	92.8526
1552514_at	24.0988	15.5918	44.4228	6.40365	67.1093	143.302	322.528	54.9292	811.843	190.996	60.4201	121.408	33.0847	40.7486	270.625	11.0284	149.795	19.4974
1552515_at	28.6255	36.5503	118.114	79.2817	1059.63	55.865	63.685	19.8198	51.2464	94.1292	181.82	184.294	343.571	286.805	57.5948	24.3178	56.4409	43.5823
1552516_a_at	313.69	272.491	1129.85	43.8802	590.44	80.0914	34.0867	63.7934	70.2482	536.187	104.591	222.6	33.8689	2066.18	790.82	383.282	120.739	8.49019
1552518_s_at	74.4431	107.475	785.786	71.2157	432.926	201.398	779.843	12.9766	41.8217	85.9847	164.328	18.1532	400.215	34.8435	49.2909	33.2628	549.548	78.588
1552519_at	93.7124	67.9554	1688.9	173.682	807.41	521.643	611.632	269.402	111.736	345.108	189.97	281.111	345.021	411.02	353.284	9.20697	353.338	456.974
1552520_at	74.8918	49.778	105.857	153.125	369.047	382.458	270.359	160.436	341.153	1539.13	23.9928	337.073	408.951	387.809	262.315	381.584	597.489	840.764
1552521_a_at	12.5186	52.2839	103.909	23.8706	110.961	265.601	446.899	76.6243	417.927	199.302	67.1251	72.2518	84.2176	202.58	6.36387	143.306	174.118	113.949
1552522_at	45.769	48.3913	88.5877	8.73603	544.441	333.625	147.993	102.579	953.915	670.974	78.0423	55.521	48.8792	545.226	53.6662	33.4017	330.938	50.8249
1552523_a_at	30.9808	60.323	655.535	69.5371	475.359	314.108	538.2	64.0824	288.902	108.041	498.31	336.023	635.93	504.277	423.709	176.757	177.5	173.4
1552524_at	39.7883	46.3601	915.855	55.1555	127.316	55.1153	222.312	79.5794	617.36	68.3923	235.874	43.1892	133.74	464.118	296.184	78.4426	12.8888	22.2621
1552526_at	18.6662	38.5103	46.2923	115.19	184.152	363.965	133.942	67.3745	560.666	619.79	232.486	882.85	55.529	656.629	296.124	84.5623	30.4711	75.0296
1552528_at	3.20258	4.27181	844.755	14.0409	108.592	275.789	83.9788	115.618	248.154	177.444	28.6458	53.5898	62.0375	177.082	136.363	132.131	27.6452	27.2846
1552531_a_at	0.941866	4.68417	767.352	3.44773	1108.44	19.645	140.762	147.77	318.344	225.884	153.743	9.59556	74.3675	49.5324	24.4207	22.5611	192.563	153.57
1552532_a_at	12.8094	108.914	126.957	12.869	419.56	49.6795	21.7837	129.531	459.91	38.1231	42.3574	45.0756	61.8283	473.246	190.668	25.9839	111.298	113.164
1552535_at	15.8166	9.60743	413.248	84.2076	158.996	151.432	16.6222	15.0156	618.059	479.27	117.622	24.1908	508.629	53.9203	172.803	7.2195	336.451	137.739
1552536_at	47.3485	10.458	935.485	50.3545	133.419	338.382	1035.14	276.35	545.127	424.298	1798.95	125.12	2438.59	229.843	695.53	271.911	412.006	677.216
1552538_a_at	100	41.5395	133.92	68.9082	858.376	20.0906	566.901	584.4	368.009	103.41	38.9156	82.0411	520.212	154.201	43.0897	474.492	144.395	286.711
1552540_s_at	47.2838	130.938	105.834	364.284	962.564	391.983	224.791	203.953	438.348	894.553	476.867	214.512	1538.94	1175.2	727.591	173.492	13.8995	198.542
1552541_at	11.7688	50.6516	449.728	124.541	216.879	154.361	13.1085	169.66	100.418	1023.33	54.8342	281.142	47.6596	480.201	533.5	98.5067	177.225	26.5274
1552542_s_at	98.4467	23.1811	46.7623	41.1481	193.081	44.8564	298.084	236.933	74.0076	699.269	345.508	193.661	83.9853	179.694	825.898	83.9379	37.6229	34.5131
1552543_a_at	56.0397	166.659	666.552	2.55487	552.147	24.4638	62.4446	99.1772	417.596	171.292	241.131	43.3664	45.9001	20.3972	29.4994	45.5908	35.4578	256.48
1552544_at	24.6098	3.44548	32.1455	55.6159	441.49	81.1954	172.664	7.52732	374.363	1155.79	31.0568	91.722	686.871	250.16	46.4566	98.596	331.86	146.802
1552546_a_at	80.0605	152.905	24.1853	274.24	100.508	75.4219	299.864	99.438	565.873	1597.64	405.33	172.891	371.795	360.403	509.218	286.062	270.819	253.38
1552548_at	27.1481	49.2101	910.419	46.9019	50.8978	162.502	179.859	77.0744	59.3403	552.501	225.053	89.6372	55.2858	286.402	332.885	117.716	86.8519	21.5576
1552549_a_at	15.4604	3.92168	164.873	68.4479	154.934	36.4664	34.3821	13.6429	78.325	127.741	22.4519	66.3058	781.316	56.3268	169.979	137.376	48.9356	19.9565
1552552_s_at	19.5666	20.3765	1522.96	3.17736	482.527	129.067	161.639	29.7049	409.679	195.387	5.44472	178.488	55.1478	33.1205	456.175	12.269	49.4954	123.103
1552553_a_at	58.1916	182.128	171.442	82.5899	752.783	576.888	463.792	92.8318	314.476	210.399	489.146	507.645	508.442	35.7324	671.424	588.725	376.075	1000.74
1552554_a_at	40.4295	9.1927	500.737	50.3833	462.11	25.9869	28.6211	26.9617	644.811	74.7739	15.8422	172.355	1234.46	32.211	32.5248	16.0127	248.751	150.895
1552555_at	10.7128	5.71122	44.5444	33.7826	59.6899	15.2771	16.0076	4.28066	31.2234	743.664	31.7979	22.3175	70.4798	338.849	60.9597	32.2569	224.697	25.1596
1552557_a_at	181.085	135.122	490.993	263.845	717.285	936.394	1552.82	574.333	96.7049	886.258	575.814	88.3037	458.49	223.933	89.744	272.625	563.349	606.703
1552558_a_at	15.4285	78.3855	67.0124	134.959	742.502	57.011	282.609	171.65	1134.28	1182.17	473.784	141.563	55.7062	724.395	296.013	29.7932	98.1796	306.197
1552559_a_at	6.46934	3.33165	205.888	6.92168	52.3187	61.9192	306.88	9.86988	81.2707	94.9408	80.0178	177.57	544	387.514	223.782	12.9535	24.8357	26.7918
1552562_at	1604.12	731.66	139.438	601.408	379.253	253.222	528.574	137.449	757.037	81.107	82.687	1041.45	31.2205	832.887	554.509	3625.78	220.384	261.086
1552563_a_at	12.6376	18.5117	72.1168	11.8545	212.107	13.0674	18.7773	8.41589	442.208	75.4088	206.374	103.927	227.004	38.6929	98.1603	123.793	36.4486	40.6535
1552564_at	5.58954	26.9406	63.3696	101.345	287.356	363.06	342.266	105.602	245.954	1250.11	73.881	35.5117	857.937	602.843	220.508	5.09454	52.511	34.6512
1552566_at	4.63488	7.53085	1208.24	9.60224	449.702	169.146	16.0055	323.984	208.822	82.0123	180.097	31.8976	18.4623	67.3456	13.8688	7.79939	85.0281	85.8161
1552568_at	8.31373	52.7955	482.697	12.4315	71.0274	82.9741	27.9144	10.4166	39.3826	143.829	25.7712	89.5829	497.91	58.1399	33.2675	21.5558	9.00145	7.79597
1552569_a_at	7.65683	3.12122	61.932	45.176	35.989	161.931	213.708	7.33558	66.278	178.554	69.3935	203.324	30.2561	31.0462	363.587	126.2	35.2106	150.881
1552570_at	54.598	63.4189	317.567	66.3995	218.015	289.499	348.726	13.9433	55.7484	369.444	42.1271	135.049	934.909	678.547	717.916	157.406	293.216	354.522
1552572_a_at	31.5366	422.052	90.031	53.8885	88.1663	16.0787	30.5831	93.3798	89.7056	66.4828	73.8411	202.822	18.6591	15.6074	293.545	192.591	14.4459	290.038
1552573_s_at	95.8986	132.939	1550.64	13.1315	662.968	361.423	240.182	113.45	135.81	714.547	8.01519	155.214	58.7114	118.797	315.626	110.56	210.729	59.8877
1552575_a_at	39.3307	2.56006	55.0787	460.122	1175.79	362.263	563.644	69.6688	603.091	111.562	71.3601	27.9395	1048.93	599.599	542.957	15.8135	486.864	117.194
1552576_at	49.3822	12.2951	256.915	156.041	71.2055	93.5295	150.704	4.91957	46.0632	1114.37	487.719	229.299	490.267	1102.73	270.793	263.294	392.787	357.752
1552578_a_at	33.747	8.27836	60.7605	5.40502	172.857	431.469	41.7222	199.188	515.259	105.555	46.5912	53.6097	33.4495	277.829	121.089	106.373	11.2215	60.3347
1552579_a_at	236.321	248.879	216.646	142.219	153.991	329.084	104.589	255.095	42.0894	613.58	72.8521	800.594	336.427	1596.84	659.129	401.502	489.741	468.526
1552580_at	65.4414	12.1714	98.1012	70.5089	548.664	37.9302	103.287	38.9752	38.9357	37.6233	184.639	10.7726	608.909	440.704	196.551	28.7145	30.8859	9.65717
1552582_at	18.8004	3.57948	2318	105.371	3141.36	5462.95	12093.9	713.697	1511.83	29.2417	4810.8	523.19	1356.94	2207.12	2237.78	657.991	4068.31	3324.12
1552583_s_at	25.3337	2.46086	1371.28	18.066	356.772	235.077	565.404	53.9574	1059.72	787.233	11.36	12.2013	194.357	67.9901	282.642	62.3443	299.998	183.515
1552584_at	5.4668	38.0032	1244.82	119.933	156.215	316.285	68.7498	78.9185	1237.48	252.123	54.9528	126.304	840.099	174.322	306.42	650.892	207.379	172.876
1552585_s_at	14.5396	9.00536	1026.97	41.1722	127.914	24.2546	138.284	87.2366	331.034	203.861	27.5008	24.8986	114.879	43.0823	91.0868	76.1683	506.89	6.42536
1552586_at	78.2545	168.44	635.461	106.696	605.182	26.9818	235.799	162.092	295.166	216.497	292.743	1210.57	365.305	206.385	212.686	390.885	200.51	124.969
1552587_at	0.858664	2.08388	384.198	2.72093	63.159	104.376	106.412	58.6969	39.1689	2815.94	238.347	103.344	219.412	35.7171	19.7694	48.6008	153.215	57.3184
1552588_a_at	3.04848	3.92255	1095.85	37.5836	51.1117	10.8439	13.9009	78.0879	336.757	50.6026	368.677	155.086	36.873	228.521	136.703	19.7205	36.2453	23.8408
1552590_a_at	40.187	1.67731	1481.33	20.754	391.187	36.1503	35.5161	113.501	307.273	1068.07	11.4594	3.62864	310.448	733.611	180.102	80.5689	228.351	94.9499
1552592_at	85.3879	20.048	61.8832	137.897	60.1482	251.109	12.5251	4.16696	552.218	91.3808	167.76	18.4377	85.0106	141.643	119.785	8.77575	93.8494	256.078
1552594_at	60.9502	25.9639	1222.04	21.7561	500.65	159.756	296.708	9.14014	700.911	289.716	54.2698	15.9191	27.1653	437.348	250.11	74.0215	142.687	107.542
1552596_at	18.308	11.0484	98.6811	14.4269	85.4237	21.7495	95.5628	26.8659	741.742	49.4257	24.5931	31.9014	46.2071	117.773	318.396	25.4449	27.8721	55.0129
1552598_at	24.3472	6.67432	61.136	63.9321	426.739	243.513	320.017	67.7699	196.947	364.584	13.0021	146.179	864.432	424.613	248.107	91.9573	191.783	110.849
1552599_at	4.74323	16.6749	1029.39	44.1773	54.9294	17.7729	180.902	201.302	75.9086	211.807	10.6156	21.1926	178.749	671.666	314.944	452.049	183.609	322.984
1552602_at	1.58077	61.7576	692.871	68.5607	224.549	288.32	12.1674	9.1803	89.8997	537.87	219.474	32.2754	57.6218	411.787	34.39	50.2891	15.5556	25.5381
1552604_at	9.13777	33.5678	538.32	14.008	409.525	453.589	380.35	214.888	93.5142	875.312	475.012	191.105	200.595	453.853	390.794	302.27	211.459	47.7931
1552605_s_at	3.58745	20.0991	460.28	97.7165	1150.59	274.887	295.915	108.535	560.183	51.7936	147.524	309.115	64.3614	67.3296	594.212	17.1201	168.642	277.62
1552607_at	17.9598	55.0028	74.1891	11.1414	959.07	270.245	59.7347	225.641	40.259	173.451	1032.26	221.058	632.769	356.811	262.542	6.03828	212.865	906.218
1552608_at	50.6993	4.6817	99.8218	26.9879	311.079	98.8607	176.847	90.9807	717.464	591.788	618.986	103.462	46.4005	67.4233	561.826	58.4206	99.5157	138.752
1552609_s_at	48.2359	41.1203	245.721	82.3258	1018.28	163.278	419.627	52.2368	36.0201	354.212	38.3074	214.3	32.3207	890.813	235.459	21.715	78.5617	95.5649
1552610_a_at	924.977	1657.31	164.437	1159.43	609.128	448.531	305.025	239.16	112.711	840.952	557.652	873.326	353.201	266.336	405.2	1872.69	382.76	472.837
1552611_a_at	641.528	1182.69	88.8986	757.414	409.352	39.2016	376.372	141.001	49.7778	476.476	18.5778	1399.89	350.44	16.0429	401.07	550.113	25.9056	242.365
1552612_at	4970.34	5872.83	444.965	5262.47	1361.6	2299.7	3384.55	1443.35	2184.06	69.3135	3056.93	1430.4	1024.53	1489.58	2117.23	1616.37	2965.67	1844.5
1552613_s_at	3284.35	4128.57	488.525	2416.28	1067.55	1490.93	1925.14	486.087	1748.26	1542.06	2831.17	417.717	1345.95	902.098	1071.9	2136.29	2545.17	1869.26
1552615_at	144.806	116.028	1235.6	258.544	912.296	504.985	55.6511	343.929	790.273	1748.25	313.986	613.374	1037.32	3172.56	556.961	333.666	237.625	210.485
1552616_a_at	41.5134	79.1845	105.285	46.9651	573.4	445.953	54.3268	16.847	43.6101	463.022	40.0518	90.9039	33.7104	625.315	251.815	97.6015	10.106	30.9622
1552617_a_at	1428.63	2045.3	1567.42	1030.42	715.62	437.575	628.615	256.075	32.4872	1005.38	357.732	1131.27	247.96	502.875	479.789	260.221	448.401	220.197
1552618_at	99.1618	261.875	107.299	20.2335	1076.58	168.292	19.4581	63.0954	760.282	282.416	79.7479	41.4857	29.2295	55.7118	532.034	30.8716	251.69	281.745
1552619_a_at	426.397	373.272	771.467	351.58	261.361	868.656	1653.06	1456.85	31.0477	772.677	239.651	362.469	137.505	62.576	391.625	409.788	616.574	1591.47
1552620_at	5.24065	3.29811	145.645	54.8644	60.7203	14.4618	372.65	25.8078	76.9601	55.3853	252.126	80.9944	155.549	227.686	789.357	79.099	149.15	215.186
1552621_at	81.3881	99.3752	136.209	184.917	84.1156	563.894	600.733	321.784	1803.58	187.208	317.233	271.664	930.295	671.878	702.25	226.262	706.811	560.87
1552622_s_at	49.0845	37.3551	934.327	70.4727	670.502	254.96	192.34	235.792	1321.68	149.98	950.856	253.07	1329.2	736.233	892.728	10.6586	252.251	525.503
1552623_at	26.3061	3.60859	474.233	46.5952	127.195	394.762	136.132	65.5682	688.511	63.6521	92.6759	37.6901	242.242	78.9791	124.545	111.661	212.149	34.4068
1552625_a_at	1059.42	1676.55	1131	1794.51	694.248	494.513	344.243	261.106	50.8899	559.793	272.94	812.586	375.782	781.144	519.132	665.704	211.282	220.074
1552626_a_at	201.337	366.762	760.06	486.669	719.135	636.387	338.898	314.359	941.931	39.6154	440.412	263.578	80.2428	36.322	232.888	121.216	83.7699	478.832
1552627_a_at	1603.09	1750.77	559.467	499.372	291.656	199.004	665.992	172.027	159.832	1853.2	454.54	506.938	336.024	331.248	465.919	685.508	482.354	356.075
1552628_a_at	390.983	366.324	777.735	585.571	1330.56	1144.5	2613.38	1793.64	2001.57	158.399	1120.07	292.062	2532.13	839.23	50.0083	290.987	1678.72	1979.21
1552629_a_at	7.09954	52.9466	68.2826	11.6419	197.75	76.9194	14.65	20.6933	49.6591	1210.35	60.0195	31.4254	80.0535	16.4618	18.3907	123.224	142.95	109.584
1552630_a_at	6.10998	60.6963	901.862	16.7942	178.642	14.1965	11.7097	8.65878	125.303	56.6995	31.759	28.9694	361.552	71.2839	243.07	115.08	36.969	22.8761
1552631_a_at	7.09293	6.36432	33.7153	82.9954	109.171	12.3401	277.405	17.6744	836.491	1069.14	126.096	260.296	156.625	419.306	441.172	53.6138	489.285	29.0477
1552632_a_at	30.1073	87.0177	150.218	125.145	374.046	281.919	39.0167	82.0761	456.042	34.3794	18.765	21.9991	182.952	357.101	37.0769	408.158	122.282	237.076
1552633_at	20.4449	94.0821	132.394	58.925	342.959	526.819	522.182	337.367	991.739	1317.92	990.18	494.801	232.481	759.263	61.566	27.9783	365.169	780.505
1552634_a_at	187.577	69.0908	46.7229	51.5358	680.88	207.912	389.861	662.133	19.7619	718.397	589.14	20.8247	21.2357	13.2526	51.3469	208.421	118.958	318.977
1552637_at	8.49838	30.8729	168.938	2.05569	440.325	56.0124	302.66	48.675	90.5016	168.2	12.4849	34.455	38.9817	310.25	194.582	127.633	244.706	114.257
1552639_at	1.90899	35.1696	227.264	8.23008	73.681	181.373	179.166	27.6338	81.3109	1111.87	300.661	33.0027	59.1016	125.444	171.21	81.1806	194.891	35.9206
1552641_s_at	56.5224	5.10752	32.8309	17.4942	42.9238	34.6347	17.2136	11.6016	40.7755	227.381	29.5831	22.3906	23.0894	56.39	109.947	140.484	12.0873	9.24943
1552643_at	595.583	686.988	1363.07	322.959	1396	2718.57	6891.47	1085.18	1335.61	63.6358	3630.16	1170.49	7051.93	2983.86	1917.63	1243.4	2052.76	1444.68
1552644_a_at	187.335	307.369	1983.65	123.716	545.784	14.3344	197.418	11.2008	377.76	1078.4	8.1752	160.412	640.936	304.917	188.09	218.076	8.44419	80.8329
1552646_at	4.49282	3.72225	166.432	70.3381	109.772	275.995	39.6938	22.4464	44.7975	79.7329	162.62	125.259	366.92	47.9641	118.245	72.2431	21.1927	12.8552
1552648_a_at	3.25204	13.0921	54.6966	20.6876	1036.11	210.464	17.1573	27.9842	120.962	828.632	400.87	363.05	685.73	89.9248	24.1	26.1056	21.2253	24.1339
1552649_a_at	38.9216	243.925	62.7841	19.9058	54.0197	14.8796	164.825	78.8511	396.946	55.3122	69.0532	187.44	24.2801	68.3586	200.701	37.4218	159.261	23.6456
1552651_a_at	338.554	321.152	52.0087	275.192	118.803	229.427	106.475	57.1968	77.432	68.1389	447.17	328.296	31.0626	1041.55	16.4465	605.201	215.758	150.812
1552652_at	92.4865	95.4328	153.806	160.601	82.1304	201.579	274.735	147.582	32.5209	818.968	463.227	313.805	52.7893	153.877	430.609	346.294	58.8979	29.6151
1552656_s_at	3280.34	5029.11	96.8747	2286.58	1010.48	211.711	587.78	170.034	363.546	94.6462	983.247	502.927	826.775	552.787	832.306	1669.74	306.961	394.208
1552657_a_at	9.25706	4.63948	65.923	7.04376	102.442	18.4016	42.8384	14.2046	690.228	238.27	29.1826	62.4674	29.2656	110.97	501.345	253.193	37.749	74.1257
1552658_a_at	1637.36	1066.67	200.114	1087.04	1978.85	1700.44	2855.98	1126.15	817.032	1396.02	1548.99	810.646	2300.88	341.946	672.778	1460.85	2020.86	1455.43
1552660_a_at	191.086	332.749	143.203	107.607	1230.4	48.2981	982.233	273.94	65.3511	249.922	1179.28	88.4185	395.573	160.858	222.114	98.6396	903.538	790.889
1552661_at	1.81245	0.351382	502.031	20.2475	46.1329	9.4789	7.74765	5.23776	97.1204	92.396	0.828394	89.5975	25.558	57.8369	1.53719	10.3231	4.05938	10.9655
1552662_a_at	95.6705	39.6244	65.9387	127.09	55.7548	160.015	22.091	111.657	40.6495	80.5109	17.6297	49.9914	61.2146	21.9462	22.3871	28.2066	28.8158	8.79885
1552663_a_at	54.3734	201.514	926.796	141.626	605.034	39.5345	23.7083	10.2852	1133.55	75.7771	78.307	576.122	494.646	347.727	522.18	177.874	305.624	280.876
1552664_at	3641.9	4443.52	2207.83	6767.41	3828.99	7912.17	4739.23	10354.2	3349.61	277.328	8172.92	4792.08	3092.56	1729.14	729.407	6799.92	10861.9	9051.15
1552665_at	50.4714	105.668	50.2447	76.6115	362.071	462.142	299.596	134.794	495.681	59.0959	863.057	227.771	300.627	620.449	735.872	165.663	342.282	451.699
1552666_a_at	244.659	706.667	509.208	115.384	253.837	323.035	430.45	62.3276	952.42	73.7036	124.13	1354.28	94.3404	562.913	114.152	364.633	247.042	195.89
1552667_a_at	6.18149	6.06935	106.019	13.0978	726.803	245.715	35.6071	31.2042	201.387	77.8022	80.6194	56.1532	53.3926	65.4222	18.4688	68.5272	16.3439	75.0254
1552669_at	34.0676	34.5748	1137.89	70.4021	153.713	293.266	42.6486	25.2057	35.7661	669.438	173.094	274.059	166.579	572.513	337.137	72.1562	246.219	138.402
1552670_a_at	13.6747	2.69806	929.935	11.3297	54.1684	344.791	76.0901	98.5564	1294.41	168.074	113.226	26.8167	33.3482	39.9948	259.598	21.1039	23.4162	34.0532
1552671_a_at	163.075	252.89	48.6817	224.655	558.952	227.411	154.622	44.588	824.053	35.1728	148.294	488.366	579.048	235.334	422.517	300.252	53.6874	102.587
1552672_a_at	42.429	77.1004	855.095	17.6189	119.511	78.0377	50.1338	29.8941	40.1738	376.574	53.4375	421.226	162.964	726.466	171.073	125.243	82.2525	17.4039
1552673_at	12.0634	28.1926	872.241	46.7869	294.237	218.617	57.3306	122.525	628.593	415.359	158.688	16.617	1850.4	134.767	74.0311	62.4221	14.0343	15.4888
1552674_at	19.1228	1.6956	158.611	149.99	1158.46	213.367	512.508	6.59346	1446.25	122.411	65.5655	197.332	62.7623	349.274	307.621	4.85302	307.401	403.208
1552675_at	45.5011	59.368	29.5548	6.71512	173.437	282.603	234.641	207.083	51.6173	85.1196	548.276	346.242	65.7267	482.602	698.728	13.1495	548.166	260.193
1552676_at	7.98644	8.29174	107.737	90.5103	334.184	34.0463	351.074	60.8841	71.2478	62.725	270.564	246.362	181.609	514.787	684.973	54.0258	7.3671	88.5219
1552677_a_at	159.051	182.324	438.579	831.243	96.0267	61.4824	38.7616	102.938	650.553	124.609	50.2468	420.587	123.349	60.5501	65.9619	628.1	111.776	117.481
1552678_a_at	37.3093	18.1242	48.6358	1.83136	65.0786	590.741	32.6375	106.85	26.6326	170.692	27.4296	99.1156	68.4961	40.4578	79.7489	5.03767	22.1493	146.794
1552680_a_at	25.6972	6.0766	44.4943	6.33305	731.15	329.229	512.804	47.3947	307.476	276.055	12.8935	12.2852	83.8186	138.195	416.075	54.3258	201.032	188.516
1552682_a_at	40.0417	76.5335	275.963	133.576	96.647	305.818	409.684	3.48894	93.9197	60.5837	32.7247	79.3536	681.903	330.004	384.84	77.2901	25.6436	203.741
1552684_a_at	69.6302	144.648	1003.32	88.3717	80.009	23.1189	184.08	21.5732	198.322	999.131	70.6785	138.356	235.535	743.896	109.399	174.556	19.2252	78.5771
1552685_a_at	58.4678	35.2102	841.56	52.7851	1071.29	532.605	20.6231	23.8339	211.367	1490.09	29.0641	13.1711	359.477	515.1	373.042	135.416	479.901	201.535
1552686_at	27.5806	3.75216	76.3921	10.7533	46.5347	243.696	218.255	10.4523	465.346	93.8083	183.592	32.6767	126.456	454.76	287.284	14.3632	59.9376	105.883
1552687_a_at	49.1066	51.9129	154.242	49.324	522.831	42.2815	133.316	57.17	85.7059	715.646	256.91	244.165	189.047	451.208	245.077	50.2794	300.438	169.494
1552689_at	3170.7	2285.44	646.677	2703.37	634.288	838.675	325.534	869.106	810.641	134.523	1059.04	3375.04	431.053	941.925	1834.98	2556.12	940.793	551.262
1552690_a_at	55.9056	2.04689	30.6506	34.7496	351.561	255.555	76.1208	207.954	1028.6	198.193	491.422	199.005	376.34	258.68	190.782	58.7158	132.859	274.466
1552691_at	22.4806	4.01753	45.3875	1.96571	280.037	299.514	48.3476	3.08656	432.916	252.917	150.791	49.1756	491.587	162.746	217.004	79.4693	59.1629	173.422
1552693_at	3.16482	28.0042	104.073	48.3621	57.9929	260.858	15.6685	16.9174	139.968	62.8787	8.93982	254.189	45.0377	29.5877	21.7376	90.852	81.3669	77.8158
1552694_at	29547.3	32059.8	632.861	7091.96	925.324	2101.9	3254.23	160.34	1640.03	899.86	1275.89	8651.52	3087.54	234.286	268.877	35927.7	980.788	1956.89
1552695_a_at	7208.68	8295.51	1229.6	318.13	726.961	987.246	2000.07	464.429	2350.23	271.423	935.649	1751.16	4750.88	197.59	249.438	3833.39	1163.46	1070.42
1552696_at	4755.72	5456.21	1071.51	3600.32	133.113	353.388	19.3063	22.766	439.753	557.834	350.588	3403.59	597.378	1887.03	1123.38	6541.11	385.171	289.103
1552698_at	22.4149	66.7097	104.412	5.3675	919.379	336.782	24.0621	79.3006	34.9707	119.568	262.935	288.204	56.692	570.117	64.9183	207.233	229.791	238.576
1552701_a_at	12.638	105.174	47.2002	59.9207	384.232	21.1723	107	89.4812	605.083	69.1218	7.7903	27.8044	314.88	226.427	82.7073	177.638	301.127	203.54
1552703_s_at	122.663	227.913	243.574	259.559	64.6621	29.9245	26.4331	9.97874	660.723	75.7374	83.7537	154.764	781.792	112.883	1063.93	1020.66	15.1173	211.355
1552705_at	8.20276	3.62687	2612.39	34.7521	439.483	148.766	36.2842	215.908	569.237	54.8521	127.505	4.92054	28.5489	35.5341	182.708	55.4473	269.119	247.36
1552708_a_at	85.0351	104.923	1480.18	54.1327	736.004	937.633	1877.9	532.062	52.2243	1256.82	785.493	308.035	554.944	578.471	1006.1	686.438	775.331	617.486
1552711_a_at	1112.52	253.239	182.757	480.741	45.108	288.055	218.501	311.08	1170.15	117.137	752.28	450.4	394.872	975.546	200.615	255.883	379.413	265.664
1552712_a_at	5271.46	9038.05	53.3254	3071.04	1840.03	2502.62	636.532	3697.69	1273.6	695.899	9092.87	2021.28	1313.56	1103.49	1128.79	4928.39	2036.27	3525.49
1552713_a_at	24.7205	7.64702	1591.47	64.5644	466.819	12.5102	342.023	131.733	166.542	65.2537	67.9498	8.40458	60.6168	699.993	307.59	118.347	42.5193	119.93
1552714_at	484.726	921.291	764.989	901.22	623.922	1295.25	1339.55	370.789	88.4517	452.626	1448.57	413.111	4541.59	757.185	776.503	326.906	752.884	1302.96
1552715_a_at	50.2219	35.0721	66.5595	5.60139	278.91	21.9015	337.767	62.4953	314.954	1490.63	269.975	50.8051	1080.8	22.9309	9.11232	133.317	226.346	331.384
1552716_at	254.476	390.524	1754.67	231.203	44.5939	365.446	299.439	46.4748	38.4319	1415.14	611.943	601.703	22.65	451.195	584.047	91.22	203.066	280.972
1552717_s_at	733.958	1727.7	47.3073	1263.59	122.169	373.679	705.972	290.318	513.737	1824.84	321.282	991.381	55.4691	700.497	445.449	703.22	549.046	119.22
1552718_at	44.3979	47.0002	166.576	7.64437	739.708	70.517	368.779	70.382	195.335	942.762	374.203	231.852	88.0887	70.6375	203.167	70.7136	40.1524	80.7419
1552719_at	80.7638	36.1381	828.616	161.817	109.655	109.131	1014.9	173.058	975.611	145.763	1903.72	306.661	544.231	967.326	794.719	261.292	1004.85	395.363
1552721_a_at	763.921	301.836	140.546	613.89	50.1953	734.642	46.5475	1096.65	36.5881	66.8566	57.0007	853.382	35.9092	514.885	425.107	726.096	507.726	464.735
1552722_at	46.0584	2.42139	53.815	1.25476	494.103	707.332	1960.81	172.7	285.378	761.838	397.842	8.21886	63.0167	23.095	329.374	79.9209	836.131	960.2
1552724_at	57.2662	11.5404	920.402	68.1134	403.103	265.849	453.939	71.1611	490.647	98.6296	219.989	361.154	56.8066	684.286	49.4706	170.545	201.927	33.167
1552725_s_at	43.0003	9.90512	65.5212	152.184	368.676	136.357	534.715	97.512	457.952	63.2509	420.842	255.037	780.365	470.953	627.313	277.077	266.952	172.991
1552726_at	51.6258	29.3646	58.232	4.74156	97.8927	106.462	17.1897	120.432	964.567	1047.94	31.7258	769.257	507.605	19.3994	7828.18	6.97293	149.939	223.443
1552727_s_at	12.2695	2.0075	465.404	26.743	140.393	233.8	212.267	27.6884	187.521	189.251	358.497	10.904	245.419	30.7258	18.9407	13.2163	25.3029	25.2826
1552729_at	34.9636	42.4886	99.0642	86.6217	109.571	134.913	244.766	87.4217	117.088	171.149	511.516	17.7818	728.758	205.627	193.958	284.272	331.541	347.557
1552730_at	4.15302	89.7446	1038.68	34.2147	490.563	144.307	263.961	53.0824	70.5128	47.3261	31.6777	216.039	177.758	232.946	251.674	31.0221	184.675	94.8099
1552731_at	4.1866	42.4647	939.241	105.81	43.9171	12.9796	13.0668	4.60211	90.8747	61.7098	17.5297	123.791	42.3086	37.9145	35.0351	9.05855	72.4525	151.236
1552732_at	16.2754	21.9511	1626.86	75.5517	419.011	99.79	19.4134	42.6571	715.744	143.394	148.954	78.6794	74.7002	10.2572	295.047	2.43921	108.506	86.3038
1552733_at	246.529	238.489	1099.62	418.887	70.3574	1467.77	389.999	1689.39	74.7889	1564.7	433.57	126.626	967.453	331.677	230.779	54.0103	285.46	439.175
1552734_at	106.721	39.7313	62.5642	110.1	928.025	195.484	648.91	317.889	57.9325	97.825	545.411	243.938	538.389	542.891	391.468	73.7781	631.289	429.197
1552735_at	5.90778	82.374	162.044	36.1517	52.305	16.7453	448.492	99.7298	693.859	892.886	132.624	599.568	100.578	443.764	532.831	238.693	111.871	264.867
1552736_a_at	61.6197	36.5198	993.166	456.635	673.501	393.551	1238.45	1313.49	305.325	60.7369	418.804	29.3793	370.878	41.9387	294.857	147.195	839.601	116.746
1552737_s_at	69.5147	268.675	658.447	389.913	63.9331	62.0312	136.084	22.8138	84.2431	67.8	17.5564	890.315	315.556	302.749	77.3829	430.673	41.0132	13.0114
1552738_a_at	89.1865	103.502	140.328	96.7142	97.1976	162.798	420.038	197.003	32.1282	124.628	534.35	139.247	66.1027	55.0536	124.463	89.0048	529.286	292.776
1552739_s_at	59.0647	129.985	79.6648	3.82774	516.029	33.0983	152.964	88.9065	780.233	1077.46	206.95	53.8742	409.887	17.9686	41.5576	7.97848	631.089	388.646
1552740_at	76.092	47.4254	68.3033	121.755	67.3313	313.539	362.7	186.526	328.132	243.556	360.354	282.706	713.744	141.553	487.381	79.3253	311.622	234.416
1552742_at	160.486	184.944	553.229	93.1319	420.579	3176.72	995.75	2394.13	63.5098	926.185	728.79	509.067	382.497	186.9	337.484	482.494	415.57	500.884
1552743_at	25.0004	10.5545	62.9243	8.11956	97.5921	323.968	11.1734	23.2865	509.637	53.2047	15.1004	8.30036	75.4963	353.371	67.1706	37.8533	26.6829	7.92814
1552745_at	47.1841	4.87401	1253.36	52.0747	582.018	346.982	651.189	358.966	527.713	823.511	397.09	35.409	732.604	281.807	507.826	99.5887	417.83	583.281
1552747_a_at	78.5452	69.7965	667.578	51.643	1159.41	913.428	1363.66	182.388	946.742	1022.54	340.17	199.221	1393.34	915.849	868.938	247.067	524.85	364.113
1552749_a_at	11.1241	25.9326	150.209	43.0595	655.129	286.084	34.2293	32.5995	304.755	702.003	402.385	158.855	303.896	150.723	625.623	172.387	216.835	9.78371
1552750_at	4.92976	14.6663	43.172	9.28704	137.203	17.6971	32.3938	103.413	49.581	80.2022	186.882	21.1366	91.937	15.7329	54.4837	35.388	108.928	7.32449
1552751_a_at	7.07885	8.4603	104.597	91.0537	460.179	447.073	230.393	14.7976	78.2781	68.2192	219.646	361.29	74.8294	707.514	66.7757	371.226	59.888	458.974
1552752_a_at	9585.58	6551.58	1675.96	4545.8	283.984	532.583	853.949	1028.9	669.916	844.398	338.674	2851.11	111.93	665.146	841.629	3330.81	1143.54	989.181
1552754_a_at	13940.6	11951.5	2274.26	8575.66	945.363	3288.75	915.514	4773.44	1107.78	268.758	3168.53	6528.62	961.158	732.043	1983.67	7422.56	1728.23	3132.12
1552755_at	102.144	43.7275	1389.92	92.6916	869.286	197.15	71.8784	5.22201	46.2043	198.66	639.86	279.559	405.343	285.713	560.228	26.7786	259.786	382.743
1552757_s_at	3.74661	2.6091	1130.01	4.05815	119.989	12.7901	37.1346	49.684	80.1627	761.526	11.8315	124.161	147.779	164.777	34.8611	6.71091	14.326	28.0073
1552758_at	39.4092	55.9961	1446.81	27.4036	78.2005	91.5001	349.004	93.1798	321.57	71.9016	31.2885	282.671	179.984	639.345	380.981	119.929	160.455	260.754
1552760_at	575.784	414.054	978.847	139.935	202.935	30.4768	246.276	150.874	498.432	1043.4	398.567	821.089	1529.52	171.181	234.953	251.563	208.511	91.1197
1552761_at	78.406	45.3489	134.437	135.652	447.335	404.38	463.985	46.9367	799.392	818.045	612.465	325.513	760.278	886.106	631.12	155.142	57.4683	219.336
1552763_at	19.0567	45.5589	1748.91	11.1999	386.251	9.54522	624.579	140.293	39.6541	236.881	1053.72	167.85	134.962	55.7122	66.4888	10.9211	587.453	240.328
1552765_x_at	47.6543	54.1788	1155.56	54.9207	489.974	309.852	518.375	185.459	553.586	107.902	736.91	138.179	957.057	479.148	280.87	121.338	573.476	379.943
1552766_at	528.023	476.291	549.906	46.1937	438.735	179.572	11.1318	119.463	112.44	777.702	309.523	95.7124	991.959	39.9576	211.71	8.55053	147.775	48.9378
1552767_a_at	2628.06	2126.74	74.371	2284	1508.79	1141.81	667.05	663.057	66.5023	83.7283	485.205	1456.08	798.93	144.023	356.469	1011.38	402.361	704.963
1552768_at	48.6643	65.5742	116.616	9.05773	827.378	481.234	464.151	5.33561	160.315	410.438	242.69	118.358	46.2531	497.061	77.9703	20.7001	156.068	123.472
1552769_at	107.897	145.569	1634.26	27.5109	1107.6	31.2042	340.191	19.7153	154.368	733.792	13.4542	47.3339	528.638	43.1524	199.147	5.72427	125.974	100.831
1552770_s_at	1.83764	32.122	146.949	122.364	791.304	561.652	46.5767	10.0159	773.588	976.628	323.467	292.661	1086.77	628.599	706.483	107.636	281.548	134.133
1552771_a_at	11.1333	26.4667	338.546	15.084	223.349	21.3116	20.2148	131.531	85.3941	129.122	63.3123	20.7931	129.097	265.425	298.69	10.8497	103.823	97.8877
1552772_at	34.7381	43.8356	1135.33	76.5812	178.876	232.233	49.4014	6.41018	47.8593	75.1311	333.794	16.8645	47.0095	261.897	346.082	14.5052	90.9894	13.4772
1552773_at	26.5903	113.323	612.976	40.0684	1277.66	494.7	704.155	113.252	31.2332	36.976	479.615	283.597	383.016	699.931	329.17	38.8689	360.194	239.928
1552774_a_at	1280.08	1951.13	66.8055	186.844	548.6	70.5165	37.5133	37.7631	60.4054	51.0564	406.885	201.81	105.851	958.967	296.992	488.119	50.2343	97.2997
1552775_at	54.6975	56.1054	1263.13	240.493	368.638	29.3731	124.145	123.69	47.7073	670.208	12.7089	93.7497	90.1291	224.897	32.7742	123.915	46.5288	145.628
1552777_a_at	21.8866	38.5842	1683.18	41.4216	602.814	324.2	14.9703	13.9123	1445.24	233.309	9.38727	163.13	269.404	540.538	527.854	112.195	238.399	150.082
1552779_a_at	114.235	122.982	1171.67	85.6804	126.387	392.995	65.5722	82.942	484.792	599.623	268.896	201.802	180.061	154.457	277.09	325.664	154.66	142.345
1552782_at	287.576	359.385	1202.62	488.261	785.023	383.425	442.468	215.106	559.883	1437.99	527.055	486.75	160.707	304.895	591.808	261.925	22.1068	507.944
1552783_at	121.625	33.4169	167.659	32.301	769.535	288.678	87.1095	10.6629	284.905	235.973	89.3203	33.9588	718.02	210.657	172.696	94.5527	283.764	196.282
1552785_at	232.093	287.892	54.4684	94.2394	39.7562	769.39	52.184	393.133	30.6288	86.5498	93.0113	359.513	16.3855	475.255	175.763	175.513	139.308	254.699
1552787_at	91.7865	40.5799	277.48	42.3245	91.3723	23.4522	37.7712	74.6097	331.643	951.09	823.35	216.239	57.9088	338.177	297.031	134.846	620.475	378.802
1552788_a_at	90.1848	92.5344	53.2465	82.0731	82.7639	14.7895	384.766	5.23916	73.1045	110.726	48.2325	223.881	159.39	44.7553	317.068	87.1047	115.02	171.667
1552789_at	3937.64	2133.02	608.499	2416.84	117.799	690.486	20.1241	701.746	104.971	709.21	390.409	781.353	436.747	211.813	156.958	613.131	288.524	597.729
1552790_a_at	1767.65	1859.52	404.095	1667.71	223.041	950.478	66.0637	722.355	81.3645	1083.49	596.415	223.172	385.972	27.4934	214.268	623.709	753.272	954.434
1552791_a_at	37.5746	5.28865	200.997	147.607	837.059	264.636	180.911	13.8056	421.958	1646.56	207.459	148.87	34.5618	584.742	527.411	90.7141	239.157	101.628
1552792_at	763.49	921.897	1604.59	259.653	598.115	393.171	493.54	8.32898	55.0598	91.8441	29.0311	405.01	84.9215	391.489	271.215	305.612	540.166	446.722
1552793_at	11.9677	52.8347	84.2259	1.93281	85.0628	157.778	35.4843	102.483	1158.65	60.1474	448.278	908.307	155.199	1447.92	77.3623	8.93216	256.011	288.151
1552794_a_at	31.75	86.2422	171.414	66.4019	316.549	386.588	93.4115	70.1957	63.2299	122.204	120.506	113.714	78.2344	12.0724	100.121	338.041	197.43	210.173
1552796_a_at	4.92071	12.4035	75.2512	7.43561	66.3654	95.3532	16.1383	9.5913	360.544	75.832	289.666	6.63893	36.4722	381.847	14.6397	30.4041	66.1592	11.0515
1552797_s_at	261.502	71.4266	1801.66	7.70031	2139.59	1022.17	1376.99	1580.93	3749.82	5090.67	2130.12	515.124	2183.22	259.722	517.211	931.759	2095.63	1774.68
1552798_a_at	212.934	40.3932	45.9331	7.42042	293.653	33.2067	187.318	125.982	372.866	54.0578	72.4228	47.5479	54.6867	69.4296	413.456	194.962	232.707	19.9648
1552799_at	45.6509	24.4434	262.883	49.4621	73.2992	42.0894	157.469	77.175	74.0528	58.0144	207.31	39.4538	597.422	491.938	87.5336	125.872	18.4114	18.9113
1552800_at	5.0611	20.2591	97.1033	34.137	127.824	25.5087	19.545	130.167	47.2156	182.377	58.8089	377.274	55.7838	63.1637	311.996	215.237	14.5891	13.1265
1552801_at	0.968027	7.59612	1494.33	4.46709	443.845	51.4821	28.592	142.297	84.5397	73.1422	11.6276	28.5295	34.4027	26.525	22.8575	124.21	28.5016	132.558
1552803_a_at	526.714	485.982	815.821	372.933	159.505	713.628	588.434	1248.98	32.263	1034.36	521.746	175.215	445.488	418.226	31.7483	191.871	65.376	129.883
1552804_a_at	196.856	30.1246	386.18	140.007	427.412	53.9336	421.403	197.406	279.678	573.937	347.458	335.947	451.208	393.812	14.8164	15.1319	217.521	188.317
1552806_a_at	9.03667	5.27646	712.927	224.868	1004.47	48.296	54.0362	185.729	490.909	1095.67	458.029	265.88	276.321	132.198	61.6702	8.86034	116.562	160.89
1552807_a_at	194.364	116.951	190.051	978.953	1560.68	2272.21	588.192	594.272	1114.45	2449.22	1304.97	312.049	1854.82	1231.96	1422.59	58.5882	1154.88	1197.68
1552808_at	22.931	41.8117	1031.29	21.4374	342.518	318.727	547.484	94.307	1047.28	582.228	242.177	5.67354	370.593	38.7061	45.3925	23.7349	211.459	69.688
1552809_at	26.455	4.24642	42.3735	119.08	675.337	394.046	437.219	137.393	838.876	655.746	667.732	317.873	167.442	927.201	173.231	13.9624	438.54	419.3
1552811_at	4.87247	102.31	41.2928	126.962	309.318	316.421	86.5358	170.82	43.1301	171.4	57.01	274.922	254.45	38.8137	83.6269	30.8269	47.428	45.261
1552812_a_at	93.3511	102.672	492.563	42.3455	83.3974	42.7373	298.129	130.828	43.6676	66.6007	313.186	345.777	64.7876	373.341	403.899	142.659	31.3763	183.42
1552813_at	5.49592	27.7235	160.962	32.1747	115.715	228.864	12.4275	97.9943	49.6808	54.7068	24.0276	4.98971	28.6298	375.874	59.5955	20.8872	10.3284	10.3557
1552814_a_at	31.5378	5.21529	69.6817	12.5103	443.364	104.533	21.7125	13.5519	47.9703	356.884	32.4566	208.201	247.75	40.8319	206.742	50.0131	176.592	199.297
1552816_at	11.0937	43.8575	1277.44	184.963	1083.66	775.38	982.947	249.956	297.969	928.945	429.518	176.695	742.38	315.517	149.546	59.1723	451.088	409.904
1552818_a_at	5.36886	15.9191	143.971	30.3244	770.074	243.523	39.8271	129.874	37.863	1312.91	358.686	206.162	386.121	10.0482	235.775	7.67923	181.611	176.588
1552819_at	5.10847	46.6679	215.33	67.7278	153.146	64.5411	38.4478	5.79464	367.029	41.6625	211.879	38.7203	75.2627	156.038	130.958	36.3778	65.7635	29.3415
1552822_at	73.184	35.9107	1196.11	96.8874	629.035	248.59	162.161	284.215	611.623	160.289	214.747	20.4821	67.8598	551.13	183.736	49.4575	267.59	237.07
1552825_at	35.5069	76.106	233.011	335.271	340.86	253.035	190.42	13.9405	30.6965	94.3261	78.4533	100.963	100.986	729.237	207.662	428.722	285.953	238.625
1552826_at	4.73496	19.6792	51.19	5.56399	138.743	59.2611	210.837	8.45252	538.584	1836.29	434.89	203.06	58.223	61.7631	953.395	10.5635	129.077	20.989
1552827_s_at	10.0564	1.40875	724.3	127.389	957.348	61.9377	344.609	18.4278	55.2104	1336.11	457.791	155.912	956.486	366.829	75.6125	113.137	205.966	217.107
1552828_at	46.3254	93.6894	154.195	8.692	64.5149	21.3625	230.334	4.5735	48.2864	312.452	17.1561	24.7568	242.622	52.2995	62.4181	7.52514	13.329	26.8335
1552829_at	1.88883	6.24394	623.788	52.0478	736.452	315	1050.97	375.028	855.579	237.213	600.053	112.6	251.854	397.054	214.977	78.2576	667.127	510.26
1552830_at	2.87372	2.0543	52.0829	143.451	108.622	16.1012	433.911	6.26415	90.667	370.295	12.1551	24.9938	351.873	23.4864	665.594	175.982	327.272	17.6234
1552833_at	9.0683	8.22674	404.016	11.6209	31.0096	358.791	37.7301	11.6719	90.6162	87.5441	146.485	182.318	34.8862	29.6309	120.043	39.6206	9.72087	183.451
1552834_at	122.527	99.9134	1163.76	381.327	150.983	379.886	151.7	100.466	567.073	224.861	166.114	495.271	344.477	1334.66	1244.65	370.485	292.275	354.819
1552835_at	326.489	77.0381	1480.68	139.932	902.349	21.9517	58.3468	32.1914	1050.34	241.224	212.748	71.4462	60.5477	224.622	32.4261	161.411	139.837	107.308
1552836_at	64.6991	53.2925	1467.35	3.37502	854.472	79.8804	17.4305	242.819	40.5814	214.926	22.9115	53.9103	126.942	48.3659	75.4868	24.5711	18.5623	36.385
1552837_at	20.8515	26.8805	970.17	71.8996	673.945	200.099	94.0329	253.3	356.377	211.821	107.123	147.43	23.0563	318.757	24.9215	100.568	304.613	11.4013
1552839_at	31.1795	35.6633	30.212	129.274	281.117	157.162	472.594	43.038	692.979	76.0854	55.4065	448.044	37.747	776.634	869.893	484.131	122.433	131.653
1552841_s_at	3.4998	30.2006	815.818	26.686	652.856	290.772	580.77	171.906	422.877	97.769	353.836	94.3387	715.767	61.6182	78.514	145.642	382.773	163.471
1552842_at	122.68	161.005	427.225	65.9637	86.3756	11.7578	43.375	165.327	282.717	51.5172	39.3682	270.109	61.3679	44.2741	602.049	199.108	115.577	90.764
1552843_at	2.56172	3.2816	45.7396	185.2	48.4696	46.4951	279.745	4.27285	49.3052	247.451	50.7202	19.1643	126.69	42.0408	62.4852	12.8748	10.7992	43.3571
1552845_at	6.20987	8.3358	151.849	12.3716	68.4337	24.125	29.0238	91.1954	128.391	56.8272	240.159	155.3	265.301	42.7445	28.7151	38.4026	15.1221	26.3392
1552846_s_at	95.1488	37.1715	266.631	76.9423	189.282	683.343	175.829	19.7354	99.9037	352.818	57.9862	327.608	276.649	504.371	243.03	10.6912	19.3224	132.575
1552848_a_at	197.479	309.977	89.6954	535.674	564.224	422.802	1048.31	120.688	679.661	281.886	516.371	497.145	595.732	955.808	1154.95	1009.98	705.806	437.169
1552849_at	36.38	32.6397	479.031	1.87126	646.284	301.799	345.596	121.099	998.891	976.953	136.69	8.92283	327.14	26.5578	125.375	6.98949	200.643	203.428
1552851_at	30.4873	26.4323	140.602	2.68507	63.247	157.266	335.752	82.7022	97.7089	1203.06	8.09422	7.55514	108.434	110.846	17.4025	71.1154	17.2032	9.75062
1552852_a_at	20.8359	1.55165	224.933	3.52697	54.0318	27.0729	341.576	39.1543	26.4394	520.101	30.9111	270.343	26.3126	27.3026	45.7261	48.4391	239.187	159.882
1552853_at	31.7488	40.9671	75.1172	7.28024	30.6046	12.1235	30.5927	4.20565	256.79	40.0634	17.8144	9.59637	374.865	206.604	120.601	7.65417	24.17	4.94652
1552854_a_at	25.2083	21.9659	449.155	56.5868	162.242	39.2592	14.4004	57.7416	35.5641	517.195	198.523	231.741	498.881	51.2066	174.541	127.347	24.9276	72.672
1552856_at	57.6044	15.2636	1256.96	9.80541	26.2139	37.211	25.9724	186.181	29.2738	719.187	43.8276	331.289	197.412	148.412	619.864	137.877	56.3443	8.55559
1552857_a_at	90.1004	19.5465	50.3033	6.21756	48.5683	124.114	30.2338	16.2452	20.8621	1127.33	509.163	142.178	1379.26	724.592	19.9372	118.438	79.1036	258.392
1552858_at	39.2387	20.3952	198.567	35.2671	578.011	17.1416	215.803	113.83	206.473	34.8099	88.8801	12.6207	110.324	24.0663	182.811	138.752	37.7278	193.398
1552860_at	43.8212	33.6672	1132.53	18.6722	71.6984	43.6281	131.953	4.57871	158.576	46.8708	388.37	335.204	139.905	266.223	646.185	17.1595	11.6331	34.9471
1552862_at	40.5923	41.072	69.0567	278.363	49.2226	162.947	315.405	127.715	115.823	447.111	196.293	343.404	205.706	1975.8	438.063	254.137	299.727	297.748
1552863_a_at	3.22042	2.91798	230.588	81.3755	256.417	297.502	468.988	96.0566	285.178	103.297	158.224	70.2827	545.686	55.0289	155.836	186.975	239.635	99.9151
1552865_a_at	20.2914	57.0867	164.443	134.634	108.528	14.293	54.9396	91.4104	345.906	80.3208	217.28	421.587	724.618	43.6843	25.3032	88.0272	70.1618	133.938
1552867_at	37.2861	32.8626	150.677	59.1274	890.841	89.0161	25.205	31.3585	43.0633	570.605	249.664	11.1556	20.7284	562.521	181.892	115.773	238.946	356.432
1552868_at	54.472	103.873	1171.93	29.4259	219.776	445.278	370.959	5.28681	63.5872	1188.36	355.219	257.516	22.9207	712.517	738.14	156.687	11.5167	30.143
1552870_s_at	17.5704	22.4886	546.73	26.8797	191.813	47.4438	260.333	105.969	412.094	734.563	262.738	80.2696	121.973	232.06	256.92	45.5365	209.528	135.737
1552872_at	46.5372	11.748	60.6085	140.824	70.843	217.832	88.156	5.82803	499.024	310.94	19.9745	475.199	144.517	494.4	504.373	10.4796	70.7072	18.5326
1552873_s_at	7.2172	5.24958	1881.54	3.07335	1354.37	30.5342	302.529	5.59085	43.8915	1585.77	284.379	69.9505	148.247	838.98	58.6388	9.50175	28.4664	39.9569
1552875_a_at	1.32103	1.40179	119.057	9.37205	107.463	153.374	227.732	3.748	699.837	89.24	445.55	265.132	35.8378	463.682	72.7488	8.86596	94.5101	233.832
1552876_at	53.4866	1.13263	1123.14	39.0143	865.762	304.188	51.9405	103.686	1312.08	754.584	419.26	111.862	44.7876	398.608	398.044	41.1742	201.1	92.6809
1552877_s_at	107.129	116.808	478.11	134.636	588.552	20.8031	841.38	183.102	264.556	322.192	138.184	103.293	515.766	615.319	74.187	193.867	411.725	174.482
1552878_at	30.976	12.6358	73.8496	49.9346	102.371	30.235	130.93	14.8294	397.346	1054.48	49.246	186.256	49.0284	124.888	240.549	11.3127	8.49415	4.69369
1552879_a_at	15.5776	19.7205	156.511	126.133	273.804	175.894	382.369	66.7481	297.276	1233.49	118.188	3.92592	79.8964	28.9993	336.687	3.0578	316.934	190.535
1552880_at	8.32351	33.6978	42.2799	66.7167	418.481	30.6606	246.179	74.206	40.5234	806.28	184.97	208.93	93.1488	49.4731	27.5282	17.8734	160.671	75.3196
1552882_a_at	112.617	76.2971	1098.03	212.059	853.89	247.938	134.266	49.7328	451.61	51.4657	668.518	648.101	291.168	657.167	767.483	150.941	23.1937	319.52
1552884_at	47.9752	55.7949	865.036	44.782	421.648	18.9056	48.7872	4.82422	531.846	95.1359	431.608	19.629	442.991	480.638	34.708	34.3117	118.899	30.2399
1552885_a_at	171.255	144.821	698.603	101.457	91.6464	91.5233	442.228	76.0038	719.63	204.086	106.066	516.934	695.897	912.42	753.033	193.863	261.578	184.021
1552887_at	45.782	28.6922	164.032	82.7277	1141.37	198.232	24.3171	151.3	55.6712	1051.72	150.718	191.236	60.8005	68.9081	443.587	178.673	336.287	114.888
1552889_a_at	11.112	19.559	1169.88	45.8572	855.707	355.917	379.576	124.603	161.001	1508.3	253.284	37.4371	1283.21	646.792	793.767	78.3298	356.064	290.211
1552890_a_at	52.2694	4.07801	37.3024	32.2425	872.056	33.3301	149.509	24.8474	1055.26	803.89	240.968	137.499	34.8764	124.42	526.042	16.7279	183.394	302.393
1552892_at	99.2303	65.3134	32.3748	17.8965	126.276	87.7388	252.266	79.4008	32.0346	114.878	465.441	263.239	142.018	82.2812	529.908	182.608	281.821	158.795
1552893_at	5.53939	12.2056	49.7071	14.2404	147.932	102.805	27.9177	139.75	230.337	85.6935	72.3713	31.6905	57.7318	51.4473	273.292	11.9355	36.9265	20.2653
1552895_a_at	194.763	114.766	895.797	151.573	1050.32	165.82	530.985	170.357	1417.36	822.391	383.749	250.928	569.994	1314.21	658.084	198.827	368.528	317.13
1552897_a_at	920.338	704.617	111.875	91.8907	71.5057	78.0283	230.674	5.81918	50.8809	168.328	20.2407	286.643	458.57	306.837	825.481	265.006	24.8268	99.3693
1552898_a_at	316.067	140.902	896.674	77.417	494.332	49.5066	17.1248	15.8288	50.5699	212.145	20.3934	19.6035	125.033	33.628	252.793	59.1653	38.9812	26.5914
1552899_at	19.2223	34.0727	42.3037	2.56901	504.07	243.492	214.068	98.9486	451.052	48.3979	78.7414	7.58186	21.536	136.555	14.9055	74.4145	128.5	53.263
1552900_a_at	1.2171	7.75823	57.2522	7.13374	610.756	625.898	869.584	138.044	72.2144	136.612	72.0265	41.3709	730.08	18.7209	35.328	9.96394	217.132	93.8529
1552902_a_at	271.95	302.837	1101.52	6.75617	585.441	181.009	540.615	51.3931	49.5338	232.588	420.523	14.8711	65.1417	43.4821	493.987	328.422	142.907	10.9912
1552903_at	2.00493	42.1299	1347.68	50.2632	148.959	231.912	367.802	10.1506	483.275	311.396	17.091	166.841	68.2352	290.251	180.615	159.478	100.544	52.148
1552904_at	37.5801	0.863172	1180.72	277.872	111.251	206.907	372.077	47.8583	448.758	526.596	265.714	93.977	77.3758	2.15411	254.828	93.2532	217.229	200.173
1552906_at	7.49569	20.5859	1677.95	76.9653	307.673	221.464	267.461	213.974	374.422	164.328	244.972	35.2234	357.563	14.6957	367.929	3.02848	262.488	16.1343
1552908_at	87.2835	10.8966	598.041	100.5	1511.82	185.17	2590.17	448.705	1059.67	57.9375	1985.08	91.1805	2697.27	435.27	1426.77	819.351	1984.45	934.023
1552910_at	72.8617	2.93953	44.6132	66.2835	226.286	47.7157	285.332	16.0239	1110.17	193.849	542.644	168.33	983.386	326.025	513.852	108.164	146.83	102.528
1552911_at	38.124	113.377	1110.02	69.2613	453.584	417.092	194.805	220.793	64.6212	514.381	66.2581	248.06	150.143	52.072	674.079	182.118	363.597	86.9616
1552912_a_at	13.4704	1.34499	189.303	8.5276	510.434	17.5034	10.7591	89.9806	120.045	76.5109	34.9777	17.9658	244.021	32.7968	98.8923	16.5472	294.581	148.657
1552913_at	27.8595	2.64628	567.872	3.7955	343.966	51.8783	445.989	9.8903	588.625	428.278	357.481	122.712	54.443	397.884	338.649	41.2929	256.705	77.2326
1552914_a_at	250.149	235.892	475.443	77.5583	78.5072	18.165	65.0166	12.6216	514.712	60.8231	175.223	70.8532	333.144	222.208	168.569	42.4427	18.8066	21.3556
1552915_at	8.43796	6.49464	464.693	65.4539	105.392	37.8559	55.8238	13.165	498.108	582.839	437.926	13.5336	309.412	11.2175	72.4476	287.075	214.15	91.8698
1552917_at	100.202	40.0464	41.9468	120.608	663.618	29.4181	369.632	9.02518	125.434	537.237	349.92	281.214	587.856	2714	446.558	152.403	8.95923	76.6224
1552919_at	80.3901	104.57	734.816	38.6654	68.5514	352.929	243.922	207.23	116.666	823.1	418.23	61.221	49.1957	1437.26	285.668	66.5125	511.894	276.224
1552921_a_at	103.747	434.028	676.126	238.703	112.023	13.5502	50.1377	211.222	28.7171	66.7568	199.585	490.91	487.795	434.984	145.43	25.1012	44.54	9.08185
1552922_at	110.12	66.9878	965.182	97.5632	189.974	689.804	922.898	22.844	33.929	1217.98	696.394	272.154	71.3798	516.665	52.2673	405.454	822.804	577.31
1552923_a_at	56.1288	114.543	1831.37	143.815	596.526	140.744	14.0764	70.7803	148.867	729.351	187.401	32.3021	683.673	548.383	438.353	208.021	197.625	208.422
1552924_a_at	43.7172	125.088	407.64	130.952	279.343	49.2756	18.9151	173.248	67.2931	303.425	79.1862	149.421	549.626	509.724	340.396	348.136	687.648	76.7582
1552925_at	590.694	519.9	532.598	174.999	1008.12	108.412	298.499	106.88	290.033	405.298	243.388	175.115	561.882	353.652	355.404	870.728	263.595	182.286
1552927_at	460.023	950.18	72.8502	503.334	126.15	83.6135	255.338	125.194	73.8688	385.067	47.0289	191.471	671.124	42.5297	347.625	525.183	240.687	18.9957
1552928_s_at	775.752	604.676	45.0899	151.359	129.409	105.397	12.7145	94.1297	606.813	134.997	23.451	329.23	427.837	488.044	31.4887	159.294	10.6983	10.7367
1552929_at	50.3364	4.80738	892.138	52.9633	648.632	9.62589	508.432	105.553	1106.61	687.087	756.965	24.8983	986.555	347.704	250.551	17.1797	271.42	144.11
1552930_at	222.434	545.609	101.228	159.323	62.5218	291.661	219.554	247.909	73.3289	59.4773	516.378	287.701	971.85	379.603	73.7574	287.273	278.969	85.3285
1552931_a_at	151.999	193.739	50.9563	340.446	113.606	78.7416	15.0748	239.576	367.733	68.3074	540.703	1125.32	831	1150.98	682.772	664.515	333.408	338.381
1552932_at	7.71816	12.1664	40.7543	25.3562	194.554	31.5063	254.334	4.80459	499.672	158.511	18.1366	166.47	30.0635	135.435	309.159	10.5816	82.2712	8.00257
1552933_at	8.98442	20.2359	945.636	69.1533	164.369	21.3081	582.057	96.3571	1034.28	1199.6	68.4623	188.841	300.448	263.95	351.52	177.801	181.027	349.214
1552935_at	3.78942	48.677	59.4876	172.039	67.6963	176.057	362.823	20.3159	974.514	213.775	270.743	170.43	759.912	46.4509	601.792	146.745	47.7352	180.713
1552937_s_at	111.903	87.7332	786.916	129.003	157.958	52.9892	18.6805	17.6675	767.625	624.325	24.2616	344.547	68.5732	493.099	143.885	117.153	43.717	24.4724
1552938_at	19.4804	17.0747	353.732	65.0648	168.953	16.8717	17.2952	10.0914	60.5597	846.24	61.9049	31.2733	603.519	386.868	34.9223	19.5921	84.8441	68.0761
1552939_at	2.4111	31.7476	480.761	81.1214	877.9	36.2198	235.085	110.305	35.9378	1399.19	442.137	189.241	25.3618	57.6841	22.6581	88.7215	357.789	355.731
1552940_at	40.1289	56.698	145.454	160.735	374.564	47.7963	389.318	5.60597	30.1286	1353.02	14.2062	1397.38	164.229	354.713	1289.44	57.5903	107.678	85.7162
1552942_at	64.6932	93.5223	619.459	59.7475	44.1059	177.179	44.8378	132.285	415.223	615.454	179.647	59.4703	679.167	367.142	487.852	358.126	170.235	214.342
1552943_at	73.2696	48.3167	1554.91	160.511	625.219	533.568	1298.81	77.0031	530.758	82.2281	14.3811	14.0941	436.541	12.0754	308.939	368.265	426.821	584.44
1552944_a_at	8.71554	4.65536	42.6347	15.2831	41.9455	38.7971	23.1638	32.7923	132.618	35.7717	31.7475	66.069	151.272	85.5491	88.667	13.9086	34.5688	28.3857
1552946_at	47.7837	15.2404	863.544	17.4725	1098.4	361.549	376.241	27.4171	2678.71	1788.8	531.463	409.993	2917.89	377.26	274.036	7.20828	453.533	724.755
1552947_x_at	5.34194	31.9227	866.656	110.362	168.106	129.187	702.889	176.137	1204.62	1687.65	407.763	462.94	2276.44	536.821	415.306	9.07755	386.05	385.779
1552948_at	100.733	57.0926	95.1745	34.4566	36.3865	37.2288	44.4891	20.3734	37.3014	1137.76	95.3638	99.6721	74.0204	752.842	190.625	115.873	30.9507	227.52
1552950_at	48.0569	7.50826	50.7554	53.5512	609.747	270.836	245.419	54.7399	77.9275	108.739	258.495	131.87	82.7551	26.2527	134.697	5.53531	119.459	39.4196
1552952_at	2.48535	21.8899	289.741	74.1818	545.771	283.35	153.544	97.3226	1602.95	505.545	305.387	6.13989	279.07	271.743	192.754	25.6316	278.01	179.006
1552953_a_at	25.7286	32.3036	61.5127	212.362	963.448	25.4802	50.9289	187.315	455.431	1199.85	337.466	44.5548	697.493	743.772	97.6847	100.253	310.539	267.383
1552954_at	44.4958	52.0318	975.162	191.005	199.937	199.85	188.567	8.26635	527.279	641.493	962.724	19.4888	264.541	685.216	133.111	107.299	280.917	207.448
1552955_at	1.42807	13.714	779.759	36.9962	235.007	17.6972	26.3676	73.6238	42.2654	123.522	237.856	17.1365	31.9939	77.9342	213.421	13.024	24.2577	65.0582
1552957_at	44.2892	20.2745	752.098	148.152	514.15	126.752	221.698	43.8902	79.4423	804.008	174.288	345.723	260.403	418.099	376.345	110.08	398.367	19.7692
1552960_at	31.5811	18.6238	784.917	10.7423	67.3503	38.8533	127.223	6.05106	296.269	174.442	78.8995	83.8401	106.009	43.0075	77.2697	84.0531	9.73086	55.199
1552961_at	45.8821	7.65907	136.007	84.5785	34.6573	358.786	230.992	10.6848	139.533	124.599	626.496	696.29	36.957	938.253	661.198	45.833	614.056	188.124
1552964_at	54.3107	6.27024	126.02	4.113	537.449	17.984	22.5786	11.8903	38.7993	61.6958	19.656	92.202	50.7685	38.5375	92.1638	4.81006	37.6292	29.4136
1552965_a_at	40.8139	10.0731	1468.52	36.7752	36.3607	12.0963	71.3204	56.7013	192.438	136.636	50.4255	50.5967	85.4678	603.092	238.171	137.323	24.0037	16.9231
1552967_at	69.276	5.83357	1098.21	239.041	641.589	250.989	125.366	47.6706	25.2731	48.8186	21.042	15.16	305.295	307.268	220.419	69.9299	195.291	4.4823
1552969_a_at	42.8754	103.761	585.021	1.78509	61.3097	20.8149	18.0219	61.1668	214.972	777.36	28.9813	210.337	512.653	197.915	256.577	15.5715	393.466	16.7265
1552970_s_at	63.4775	41.0053	44.007	10.0643	858.325	162.953	292.123	207.801	617.541	575.123	343.564	15.3969	1306.36	61.8791	117.781	102.878	295.293	28.3482
1552971_at	30.9108	35.2585	36.7561	57.5922	72.4112	23.5208	41.5636	127.357	183.427	59.1402	96.6201	36.1951	65.4838	83.3197	1550.46	13.8526	169.432	115.376
1552972_at	12.3617	0.691516	93.8341	7.83984	380.063	337.668	10.5504	5.63274	461.676	961.576	396.657	48.1636	49.259	222.16	68.6008	34.6652	273.473	79.7338
1552973_at	9.3219	6.32593	1171.91	27.6988	90.8611	53.477	274.622	9.14365	142.062	352.148	65.3521	45.9041	181.103	55.4387	166.601	230.179	54.1041	15.6379
1552974_at	12.5536	25.4479	725.583	75.3356	870.495	319.867	932.74	313.705	3854.95	1410.55	1042.88	119.565	4068.08	524.708	1005.44	389.347	938.501	858.622
1552975_x_at	24.4702	10.5101	805.039	106.013	1090.22	684.668	876.432	484.222	4124.07	837.968	738.728	375.927	4253.78	981.213	832.325	375.595	457.167	300.201
1552976_at	46.5584	36.2884	1014.44	110.807	445.341	11.448	256.289	122.685	641.408	68.894	133.721	35.5096	112.343	432.949	117.012	126.185	134.95	118.445
1552977_a_at	200.414	440.583	45.465	248.19	34.5884	359.765	118.529	146.912	348.181	176.397	22.7654	40.7574	911.027	668.479	912.176	237.011	248.032	212.322
1552978_a_at	992.686	942.555	106.565	905.993	1412.69	335.133	91.9659	237.57	475.474	416.933	160.794	281.523	573.498	9.15864	73.5361	397.618	277.916	149.629
1552979_at	92.7751	123.078	257.674	672.813	205.266	325.72	32.227	521.448	298.625	186.728	706.643	107.35	923.838	548.058	460.619	210.576	455.669	179.244
1552980_at	264.634	345.469	163.295	279.086	495.53	728.139	39.2019	1376.39	55.6405	81.7868	552.822	378.493	292.043	521.001	842.465	224.007	517.76	515.26
1552982_a_at	61.6528	35.7905	428.491	6.03769	78.2182	202.963	47.7474	21.9099	533.767	1386.37	27.9242	192.242	30.7088	133.933	92.0952	10.7408	296.373	95.8165
1552985_at	5.10391	48.9879	109.245	138.404	241.962	34.0035	515.949	111.444	58.8368	686.595	298.122	19.8504	600.342	65.6108	166.529	10.4301	361.299	171.739
1552986_at	8.8572	2.54046	104.6	8.70826	188.078	29.1001	480.641	35.8564	422.724	1254.25	681.728	52.1636	619.443	23.2693	38.2016	7.33762	224.272	70.1602
1552987_a_at	0.401956	1.43016	135.901	52.332	985.904	284.519	161.512	157.946	55.18	87.3847	67.2231	90.9619	156.86	127.598	80.7901	59.1065	80.2295	14.9506
1552988_at	36.1951	17.9085	1252.42	150.01	62.7157	5.74945	235.22	34.885	48.0785	583.221	252.511	150.858	44.8824	408.785	182.544	49.4501	15.4697	261.685
1552990_at	43.8792	39.0655	631.468	12.4521	107.843	308.218	18.4006	3.78458	134.717	44.1919	20.3687	51.385	125.724	25.9357	29.8674	32.0877	54.976	24.8784
1552991_at	3.02504	24.1281	627.604	9.14486	315.228	66.0433	38.776	25.8069	741.848	664.474	15.7724	285.814	312.045	307.185	28.6071	12.3294	401.281	44.4646
1552993_at	9.06222	9.50307	969.653	31.9518	257.866	10.6199	39.3151	119.538	26.7602	111.881	158.374	8.42662	26.1412	65.0264	13.3786	3.65674	200.391	185.2
1552995_at	98.3718	11.6019	91.475	5.33009	99.9873	181.783	277.563	94.1569	108.593	1169.6	412.848	324.532	69.7328	28.0039	23.1008	273.847	363.285	194.986
1552997_a_at	51.0168	3.2382	148.227	70.0154	294.181	423.544	187.664	97.9954	702.216	1493.9	269.74	50.5324	888.147	66.16	30.8915	99.1595	343.076	151.214
1552998_at	19.9657	1.42452	1421.87	126.884	172.285	21.8875	551.63	150.961	584.718	195.624	87.795	255.237	63.144	459.246	623.891	128.297	256.703	192.158
1552999_a_at	26.9692	6.76739	1583.21	55.2274	105.391	29.8397	278.434	8.14458	675.316	85.8822	9.38692	161.391	473.713	454.451	49.6325	136.149	32.4224	48.4983
1553002_at	168.652	108.192	115.043	288	1853.84	805.837	1138.08	501.676	1016.31	82.2208	3519.75	1204.75	2991.62	1523.88	1712.99	229.5	991.702	1033.12
1553003_at	32.6442	3.71264	167.683	112.158	544.207	26.3702	43.164	68.2191	259.968	437.293	304.686	279.967	104.311	202.538	420.83	114.728	98.5916	86.9455
1553004_at	8.0011	24.7706	440.027	5.19798	567.837	38.2049	69.8655	99.3617	119.91	646.98	209.275	12.4659	595.111	30.2734	171.681	5.23373	39.0486	101.299
1553006_at	12.5639	5.71328	81.2171	3.36134	72.58	15.6134	167.169	141.964	675.52	87.3467	232.637	30.7659	877.867	47.5991	23.2773	142.879	132.553	194.003
1553007_a_at	557.687	931.73	148.215	211.329	76.0728	408.016	13.7429	5.37494	46.2367	561.626	228.774	450.709	170.167	315.42	191.646	341.694	35.6202	41.6797
1553009_s_at	5.29018	4.5773	819.488	42.8559	33.2912	127.525	16.8713	5.98847	50.775	131.208	270.27	80.2518	31.1673	319.816	416.308	75.2134	18.1272	29.2264
1553011_at	37.8131	79.1632	70.9314	134.078	66.535	362.222	72.3627	6.52434	58.1831	70.1134	53.6005	228.27	98.9814	365.349	421.602	125.026	181.682	9.5606
1553013_at	445.976	529.661	52.1471	1818.53	483.82	258.37	612.464	156.517	62.7836	504.888	37.9306	259.194	606.86	90.0647	302.572	347.49	123.267	234.73
1553015_a_at	65.1536	65.3535	2038.67	119.704	394.985	337.046	20.3153	5.27702	50.8797	53.435	399.314	226.901	787.079	341.359	87.8953	326.956	294.149	10.2021
1553016_at	62.218	14.5607	661.284	2.63916	121.148	47.0339	35.0829	118.262	666.424	54.82	89.762	5.64343	138.278	30.1657	236.042	55.4715	102.234	21.3071
1553019_at	19.1267	5.73265	1037.57	51.2832	79.3382	25.2449	12.4536	6.36637	805.46	482.264	182.951	386.59	26.6125	327.33	60.2672	163.099	93.0603	22.4291
1553020_at	60.7153	62.4123	1790.5	135.325	907.6	494.528	306.349	89.4724	475.38	1964.19	1076.14	373.658	1278.71	382.75	1040.79	164.699	215.158	120.257
1553021_s_at	50.3417	6.73379	31.3775	16.9478	444.333	315.762	9.12354	12.4399	72.5192	1013.86	100.444	30.297	257.613	51.4756	390.762	142.333	17.4484	43.1176
1553022_at	0.763145	2.3241	82.0977	8.0899	84.2697	37.779	11.7684	9.78811	442.654	222.898	10.798	8.97628	565.469	136.578	12.6502	19.4791	25.2856	23.6239
1553023_a_at	66.1728	25.9608	1123.03	13.4648	504.733	233.913	284.797	173.928	211.394	630.97	260.823	153.708	624.305	340.793	335.889	164.188	409.932	90.1118
1553024_at	9.33727	14.2626	59.718	2.63917	1055.19	325.435	660.845	232.248	695.82	1787.31	328.241	4.67236	677.868	435.004	250.101	7.0671	689.077	424.361
1553025_at	12.2658	72.8318	1092.24	48.3494	269.74	614.989	531.38	150.007	693.129	91.711	358.341	247.359	461.451	446.779	325.743	200.639	281.947	312.75
1553027_a_at	49.448	97.5503	171.905	20.0849	1078.04	270.543	389.465	155.072	492.902	151.001	20.6876	122.331	127.758	81.6208	356.29	9.79326	21.2769	37.1731
1553028_at	57.3721	5.53518	56.7063	56.9533	40.9953	125.56	541.766	24.4629	494.754	386.68	16.9878	11.5057	458.726	470.315	30.9586	182.141	253.143	183.854
1553030_a_at	348.123	475.982	66.2441	375.096	730.075	332.665	387.22	291.269	170.482	1014.03	283.18	306.095	700.579	1393.1	652.165	627.221	381.888	229.511
1553031_at	19.1517	71.3455	438.217	10.0282	66.0245	40.6119	29.2202	82.8256	588.123	1047.36	26.2601	26.4296	166.631	70.4876	44.9927	7.72198	16.6469	32.8991
1553032_at	31.4411	4.76616	52.8995	5.96602	58.4754	8.60825	283.391	16.607	576.241	158.083	20.7246	29.5881	459.376	28.4834	13.5852	13.9432	72.4211	157.343
1553033_at	102.065	221.348	140.981	148.305	524.277	165.159	41.2356	32.4236	47.0248	58.2284	298.538	17.3387	619.862	221.275	173.798	22.4825	310.908	15.9114
1553034_at	373.372	1330.95	63.862	421.834	361.783	322.542	199.392	277.859	49.0981	347.32	584.191	1156.4	443.442	470.896	1737.35	613.871	713.029	146.791
1553036_at	34.8153	24.6888	56.0453	10.9454	1175.82	50.0325	359.114	15.85	675.252	576.801	287.515	57.2823	369.889	34.3214	136.457	110.232	8.12779	176.888
1553037_a_at	71.6817	34.877	1129.49	245.235	29.4282	350.23	275.185	121.423	33.9155	60.4663	42.9044	414.566	399.818	35.9601	199.148	150.339	258.915	208.352
1553039_a_at	3.31947	18.383	39.6726	5.54125	53.9253	19.3622	69.1155	11.5294	63.3245	64.5578	48.4969	36.7984	37.9152	55.8245	49.2698	19.9207	22.885	10.1681
1553041_at	69.086	97.4063	25.5311	171.56	146.837	396.537	195.734	128.26	148.642	85.3131	28.4593	1028.71	23.0814	3617.49	1879.34	88.431	302.2	55.1309
1553042_a_at	11.3769	11.5214	1389.28	60.1605	118.591	17.4091	34.0976	25.4784	606.875	557.805	15.7542	447.024	32.4827	335.302	555.492	23.1472	72.4429	22.6764
1553043_a_at	100.227	14.6792	62.7846	5.34474	80.7651	287.808	335.085	4.47641	923.578	93.9259	19.0349	350.421	65.9499	396.01	474.846	59.3108	34.8105	231.362
1553044_at	5.03002	17.9919	1881.14	15.2127	63.0101	236.469	19.2544	154.229	787.162	177.289	396.041	30.7092	68.1847	419.753	356.098	84.5793	168.369	158.28
1553045_at	106.568	7.62748	1381.77	4.3337	32.607	232.419	28.1288	5.6868	430.334	383.252	115.745	103.582	233.58	91.6739	324.685	188.575	13.0016	9.47925
1553046_s_at	22.4664	67.2615	125.346	7.10212	82.2384	260.12	387.684	92.7954	554.42	162.469	292.606	61.9096	37.5915	781.652	101.453	218.736	213.52	118.369
1553047_at	11.936	15.1452	1342.43	286.333	1337.01	450.999	513.917	169.957	1203.75	683.845	113.954	525.777	1726.91	1315.17	930.744	360.05	860.747	266.931
1553048_a_at	626.754	1417.84	2327.41	840.979	125.541	49.6545	335.547	15.1049	635.41	64.0729	537.899	639.168	327.91	465.886	540.103	175.672	278.637	246.429
1553051_s_at	50.0504	12.5383	45.7282	131.84	657.66	310.291	40.4138	8.07537	372.11	104.801	288.091	232.826	65.7243	350.125	702.079	63.3954	66.9701	158.257
1553052_at	7.32309	5.07846	46.8291	10.3234	695.825	310.833	45.2131	15.0924	265.943	144.245	88.5551	22.7422	82.4336	182.334	48.6423	102.457	238.215	127.551
1553053_at	16.9086	38.2166	1214.98	5.89448	493.313	50.8485	179.66	69.835	222.925	214.072	397.367	30.7762	39.0802	68.1294	382.612	15.1615	54.5803	98.0463
1553055_a_at	41.781	123.453	533.579	102.385	126.927	258.391	41.6503	157.37	97.7651	147.146	239.138	74.6682	40.0668	663.402	298.512	62.1088	35.5574	144.187
1553057_at	4.91004	6.36047	165.638	6.35572	308.297	137.623	94.4405	62.7937	1176.25	392.376	25.9627	14.1808	77.6637	28.7078	22.1594	130.438	107.621	13.9001
1553058_at	37.103	15.3739	1197.51	74.6029	61.2804	71.5326	263.447	19.682	592.519	140.804	17.7661	176.003	109.032	490.501	64.0938	86.2391	35.0023	22.9363
1553059_at	21.6835	20.9848	46.0334	66.6115	48.3686	37.5665	37.9614	13.0289	652.004	476.586	474.918	100.068	887.917	611.186	388.621	146.608	18.7197	110.382
1553060_at	5.06441	4.12605	1421.61	33.3692	838.657	201.853	143.183	193.834	112.112	171.361	151.073	25.2631	48.9052	374.463	220.273	102.95	226.696	415.701
1553061_at	6.22573	7.55131	106.643	51.3173	294.334	144.106	11.3095	75.3187	585.726	120.092	131.753	149.799	31.7271	845.493	302.498	86.8894	280.878	133.751
1553062_at	46.1707	4.32102	131.298	100.454	701.85	32.586	64.054	143.959	183.511	59.5671	90.153	62.1462	391.775	81.7269	469.066	11.8183	39.3948	407.062
1553063_at	95.9738	69.6578	539.673	259.93	679.446	166.532	168.045	12.7779	946.301	72.4264	240.049	366.029	23.8402	686.359	281.15	343.671	306.974	54.5088
1553064_at	12.0518	85.1975	78.9867	86.1983	233.545	70.3525	135.402	96.5366	144.636	142.635	648.77	63.3737	494.694	115.094	55.3834	204.992	440.314	33.4956
1553066_at	33.2364	15.0574	216.212	40.8025	234.345	23.9216	387.514	82.9675	886.473	1347.06	161.315	140.726	317.839	296.821	225.982	104.716	388.825	190.393
1553067_a_at	145.477	444.502	82.7655	131.007	722.362	184.86	561.442	205.173	667.967	63.572	337.507	198.108	1052.98	217.166	775.788	502.621	158.407	430.081
1553069_at	52.0198	6.81651	113.642	45.0383	194.628	234.638	56.8374	57.8673	54.2987	852.854	52.4594	268.789	25.9853	547.56	11.1229	117.019	228.625	9.68205
1553070_a_at	26.2955	2.75135	98.1037	33.419	73.1117	213.591	16.9436	4.73196	53.1883	57.0904	22.3072	330.193	24.8156	41.6664	395.256	6.57014	18.738	79.5368
1553071_a_at	2.19009	110.504	116.229	6.00978	39.5284	158.753	123.75	27.3641	88.9984	1236.69	42.787	151.408	32.5811	76.555	71.3599	103.36	9.94873	19.8489
1553072_at	25.4367	13.4669	53.6338	79.5137	145.531	41.3326	162.018	10.9792	667.432	65.9291	134.688	251.477	665.051	363.72	511.652	179.644	306.579	9.31488
1553074_at	19.4005	3.91742	698.449	9.26793	707.268	10.4777	24.1101	42.6011	231.945	130.694	89.6495	348.671	28.944	86.8075	327.85	10.4091	293.706	33.5667
1553075_a_at	2.55521	6.75844	378.337	14.6017	521.157	287.615	29.7625	3.10527	206.196	274.459	186.464	15.6259	588.75	160.185	166.167	14.3988	104.751	133.196
1553076_at	6.20569	6.67184	161.224	60.8149	139.205	32.1834	74.9996	23.7186	73.2156	97.3133	40.5788	51.4357	66.9742	418.812	452.563	90.1716	110.681	148.632
1553077_at	10.2126	82.1252	899.981	35.6959	269.724	40.1203	23.6183	6.33152	470.535	168.159	22.7712	15.4075	677.389	52.6191	27.7487	45.6554	141.1	17.9095
1553078_at	29.7131	11.5607	66.1858	92.6167	567.573	14.587	20.0809	92.1761	141.269	93.9965	28.5955	145.195	73.3201	72.4568	68.8799	102.174	152.448	142.95
1553079_at	47.8691	5.74378	659.298	12.9279	39.305	19.788	16.6598	139.692	744.085	246.34	143.641	232.713	75.9923	87.6705	150.589	65.4804	25.5284	22.8638
1553080_at	2.64675	31.2899	51.0806	3.11112	552.599	20.7752	331.955	6.56983	604.458	84.504	268.668	5.33376	36.9907	25.2436	39.9489	126.446	130.682	124.43
1553081_at	17.3404	53.9147	1052.27	62.926	315.816	107.04	30.0378	126.857	1434.81	251.586	210.316	425.077	1371.58	2313.87	584.235	305.353	403.546	264.491
1553082_at	11.7016	35.3965	86.7704	58.9482	59.7884	47.7273	86.2849	9.04591	32.0221	196.611	48.3555	35.3624	30.6756	34.0628	67.4072	52.0901	25.308	17.1534
1553083_at	13.1199	46.9261	52.641	9.8054	694.121	161.581	327.667	15.0052	703.971	90.7607	275.321	274.953	740.794	246.027	459.139	269.779	148.347	256.939
1553084_at	65.3362	27.9204	1116.98	49.8551	153.844	294.355	757.075	118.013	376.749	84.1877	463.709	177.353	30.865	364.339	298.73	8.92575	263.282	129.327
1553086_at	52.5311	4.1594	187.247	34.9478	159.694	29.5491	62.3666	11.2799	38.5206	391.791	204.939	135.363	38.4958	31.6453	156.407	202.935	267.191	31.1104
1553087_at	20.6228	3.1863	216.712	45.5322	538.371	346.058	20.7683	57.5177	111.583	115.826	80.6428	22.3711	538.169	440.39	369.226	11.9486	64.5022	58.7534
1553088_a_at	106.6	3.11651	52.6625	89.362	177.043	44.7892	123.518	5.71894	878.099	66.0977	41.3582	34.9844	1029.47	413.839	317.355	282.273	255.943	191.264
1553089_a_at	13.2989	37.4839	339.522	5.01465	71.1536	40.1863	10.3228	3.83386	577.383	618.728	17.295	272.737	30.3318	208.879	255.495	91.4979	29.805	9.34813
1553093_a_at	8.12076	70.5667	52.4479	9.84586	281.037	22.7866	443.183	37.7391	160.682	518.512	103.19	22.6002	25.1315	568.532	213.821	103.196	59.721	151.412
1553094_at	37.3471	19.4356	82.199	132.583	52.7737	97.8006	515.26	17.5833	987.77	129.694	536.35	352.915	62.3849	263.677	387.304	139.617	280.56	289.017
1553096_s_at	7.19996	110.789	287.105	57.4014	714.735	369.149	364.408	76.3523	705.981	116.451	251.3	379.025	471.547	96.2143	215.43	206.954	794.891	256.862
1553099_at	149.415	82.0411	58.8184	470.932	1213.39	327.103	1110.82	295.956	152.261	323.648	373.385	614.55	95.7778	350.678	458.695	201.992	400.25	184.202
1553101_a_at	245.783	418.776	113.074	306.764	70.4939	775.585	79.5734	291.55	160.251	1018.48	290.111	360.1	39.1944	662.632	93.7589	308.984	246.921	315.72
1553102_a_at	343.631	354.925	40.8702	672.451	196.484	56.5629	64.6323	182.474	119.087	624.826	172.436	79.5648	839.362	437.647	249.97	203.095	30.1056	8.42339
1553103_at	1391.23	1241.63	757.508	871.37	966.521	1037.7	767.416	681.102	858.069	2531.26	1014.41	1113.69	788.232	36.1998	358.3	574.002	2487.54	782.689
1553105_s_at	63.76	70.3225	76.3467	3.1513	65.8492	207.34	431.862	50.9703	814.853	406.581	116.56	37.6035	820.156	137.331	164.178	101.768	165.193	353.476
1553106_at	90.1073	100.003	755.21	109.065	508.302	116.409	564.4	176.335	339.036	823.03	6.44997	124.318	858.714	42.4567	280.673	7.3109	246.947	311.571
1553107_s_at	180.655	220.286	55.8938	661.4	254.746	266.011	238.295	56.1917	26.7719	61.1198	189.566	450.269	620.055	616.645	56.9011	277.581	374.706	16.8148
1553108_at	663.8	577.989	136.337	909.089	161.619	310.331	34.8168	108.458	253.08	1066.28	114.029	431.009	35.0244	411.28	703	691.946	329.784	34.4786
1553111_a_at	453.65	411.742	511.498	640.282	267.026	116.405	449.516	492.468	759.352	3158.35	386	15.15	682.026	18.7393	432.815	237.361	567.359	881.716
1553112_s_at	1040.87	650.379	119.922	747.828	52.2074	52.0782	38.3894	23.6126	508.365	49.3098	332.898	921.045	159.894	513.5	476.671	232.195	241.909	28.5298
1553113_s_at	604.85	995.739	738.52	139.292	1253.9	1012.13	1157.6	526.005	661.962	556.859	1690.59	285.016	1097.93	385.041	297.786	115.887	1893.23	1680.53
1553114_a_at	52.0506	35.2719	1180.66	3.57644	151.263	325.698	83.7836	7.37298	165.136	172.049	23.2477	28.2592	83.7147	303.092	414.23	30.1186	531.299	174.217
1553115_at	59.5708	60.7055	43.8701	160.681	188.152	21.3489	77.2963	35.3917	76.3885	70.7458	70.4921	875.486	733.657	139.089	130.566	342.383	128.185	385.681
1553117_a_at	8.1664	79.1708	35.8375	5.63467	744.285	47.5943	12.1023	32.5703	391.231	1043.38	198.479	22.4963	61.5158	76.2745	325.046	151.795	21.0516	73.0153
1553118_at	1052.66	1811.53	48.2782	436.877	830.823	460.911	727.313	407.644	1665.34	842.63	1441.96	813.943	90.6844	1029.52	3006.83	1729.54	458.327	636.292
1553120_at	1.47051	2.19862	131.691	4.5638	1019.34	33.033	422.49	155.362	1069.15	157.945	236.069	17.6153	321.585	340.923	659.843	6.59387	365.571	34.4539
1553122_s_at	235.159	480.003	868.835	138.881	576.708	117.967	17.1175	67.1782	118.728	64.8951	370.03	263.899	29.7632	173.134	406.668	621.429	27.0949	129.433
1553123_at	39.9713	10.3154	906.781	26.5055	510.112	203.18	176.708	90.4126	1227.48	344.241	204.587	317.301	27.1839	868.784	245.369	251.886	248.523	40.9331
1553125_x_at	6.2828	17.8942	44.014	24.482	30.3692	14.5024	130.249	4.28112	372.656	36.064	30.2762	98.2137	943.62	499.431	97.5154	341.307	89.7957	70.0114
1553126_a_at	133.253	26.9754	59.6798	135.108	99.0716	116.915	977.381	613.056	1067.45	176.979	1327.45	348.759	915.088	289.734	259.531	756.862	2211.49	2534.3
1553127_a_at	646.414	731.358	1288.47	1148.4	36.6921	52.6359	48.6418	152.302	877.808	292.524	171.108	1268.89	41.1976	772.624	1251.81	1223.81	42.1535	190.736
1553129_at	45.7596	36.5152	68.4533	104.628	951.174	450.438	788.829	197.858	19.3499	125.916	857.154	48.1559	47.9914	60.5343	152.121	8.91561	376.027	287.322
1553130_at	75.254	84.4645	441.126	15.2853	72.5994	90.7599	82.5157	27.386	33.4965	903.375	369.975	47.5109	702.779	557.42	648.727	379.515	296.215	44.3591
1553131_a_at	8.43462	8.06719	47.8662	11.5858	747.622	59.3942	89.5397	6.79076	39.85	122.577	45.6847	355.426	43.5429	86.7113	140.459	46.3688	22.8728	27.6151
1553132_a_at	10.1369	38.4799	74.7734	3.33107	55.7796	337.129	156.952	38.5351	744.846	548.124	33.3502	236.305	404.888	24.4108	277.863	75.4937	195.68	197.654
1553133_at	1226.51	762.989	416.812	824.785	407.971	452.999	150.712	250.491	315.787	294.458	121.093	315.066	84.9058	144.067	11.4252	74.8274	97.5067	158.227
1553134_s_at	278.151	260.027	510.148	141.177	137	252.69	334.785	66.708	605.003	607.714	194.699	177.332	209.224	26.4383	11.8299	240.399	259.404	50.9475
1553136_at	84.4403	40.4202	1102.14	9.42106	672.05	834.711	112.206	236.07	1356.13	469.124	750.14	61.2988	652.984	484.738	472.897	99.3373	505.754	415.473
1553137_s_at	70.3122	63.7067	1306.83	33.1419	793.599	143.688	197.937	124.572	754.747	135.994	669.086	156.407	443.111	308.072	274.734	19.5984	431.801	286.999
1553138_a_at	11.6397	7.7579	736.997	9.68241	94.4066	48.9411	504.63	65.6522	1080.95	547.247	154.32	1547.26	491.113	244.783	1205.53	332.459	336.251	253.481
1553139_s_at	3.79493	3.50899	1099.11	8.99223	228.776	23.6282	24.6838	12.8524	38.437	43.3926	35.1187	21.5991	34.0126	52.9159	90.5156	7.19415	45.0027	86.7744
1553140_at	298.446	518.973	96.207	148.264	472.035	274.25	380.307	122.985	22.6074	635.291	212.465	176.802	34.7871	793.991	580.143	246.739	162.897	359.437
1553141_at	165.73	125.664	79.0667	48.5528	548.995	424.137	150.499	359.003	937.964	95.6532	164.952	346.906	844.39	917.979	266.045	101.41	346.442	344.775
1553142_at	152.047	264.694	58.962	509.58	105.738	809.135	246.56	867.348	19.2516	1538.78	9.89929	718.296	20.8398	482.744	1428.95	123.404	260.766	281.105
1553145_at	32.4211	58.8182	146.269	57.6077	639.446	149.784	38.9455	115.284	763.341	1477.24	163.194	141.628	832.636	269.879	799.516	129.886	331.826	181.695
1553146_at	23.4537	3.94968	60.8781	6.27869	44.371	205.727	470.284	127.33	94.0574	141.726	200.64	21.7182	898.148	630.095	280.594	14.5556	394.909	114.473
1553147_at	75.4756	26.8584	169.895	77.8706	79.0935	274.966	20.3402	83.7611	1404.58	1065.23	399.146	244.504	1147.22	374.804	337.314	372.717	18.4905	359.933
1553148_a_at	71.8059	55.2614	647.22	129.876	845.183	581.026	277.975	366.985	807.896	122.733	352.941	220.379	857.675	340.182	209.125	148.402	531.099	473.02
1553150_at	398.282	261.109	932.654	99.3475	630.906	497.137	1187.6	81.6323	323.809	371.808	597.182	354.897	1144.38	780.089	14.2546	425.42	551.664	711.239
1553151_at	67.7647	12.4194	1086.83	90.6762	262.89	109.357	51.8851	12.0771	652.414	204.586	27.7119	31.3344	285.349	51.9965	37.9779	8.08062	13.7682	32.2592
1553153_at	27.0825	7.74441	724.353	78.1356	1370.94	480.16	1121.43	434.192	1872.78	339.968	2060.46	329.596	1335.85	274.201	422.015	98.6009	689.983	720.804
1553155_x_at	2.88389	23.7948	535.025	139.863	895.673	528.288	781.304	344.879	1289.87	99.5497	2155.31	168.521	591.794	483.485	581.689	89.9031	680.781	893.531
1553156_at	38.3807	22.4327	111.431	22.5057	124.457	25.4205	468.38	7.62161	66.3735	410.852	202.808	307.477	33.1759	44.1798	49.5801	27.5607	29.5644	16.5461
1553157_at	66.3189	9.2295	368.066	262.217	944.056	319.085	394.107	19.6848	584.173	975.03	143.532	84.2404	91.2285	153.984	216.891	1281.87	139.445	62.3103
1553158_at	262.672	193.801	52.7084	326.741	690.208	35.2158	203.6	54.503	1269.93	110.809	85.9259	14.8841	32.6383	115.409	55.2673	150.871	40.6506	113.81
1553159_at	23.6993	39.2496	1531.5	58.0115	93.4046	45.3897	427.823	192.12	46.1624	463.987	211.907	212.548	77.457	364.14	629.466	13.2962	316.309	233.049
1553162_x_at	398.023	146.746	424.567	1068.52	583.45	347.396	327.597	103.06	501.806	1088.12	563.904	1010.35	1011.36	1342.62	1151.87	231.377	684.101	365.918
1553163_at	11.0167	97.2964	70.8074	15.5823	859.869	9.48625	670.389	8.79401	131.545	1284.88	67.412	173.935	445.222	44.1423	755.938	56.2544	222.967	155.767
1553165_at	75.406	49.2329	82.1178	93.3995	76.0969	34.4697	14.0677	131.873	917.909	389.03	330.547	24.6588	1165.65	40.6398	172.579	213.804	132.247	5.12314
1553166_at	8.72032	37.3778	499.074	40.7957	739.447	17.9526	78.4191	15.4648	50.3522	99.8945	21.419	167.386	867.079	265.899	609.932	122.671	148.285	11.7494
1553167_a_at	111.732	110.838	55.1806	6.1364	53.5856	13.5479	399.486	169.555	574.1	63.4197	18.2953	4.58991	23.1229	325.278	108.116	22.3365	91.2593	8.3195
1553168_at	4.20494	105.864	420.983	109.125	68.0337	82.0198	101.343	92.9159	673.365	71.6097	456.885	158.497	60.894	388.13	556.13	46.9889	315.306	211.622
1553169_at	2.38387	14.957	83.3628	35.2413	51.1232	108.286	15.8033	5.32741	787.867	64.2782	55.4453	9.19794	50.4927	369.598	33.2626	24.801	10.9091	21.6133
1553171_x_at	1.92436	18.6008	1161.28	9.7671	172.591	116.35	15.4278	15.5733	38.3636	77.6244	19.3947	8.19882	17.3167	55.5584	71.2579	46.2504	13.1431	5.79981
1553172_at	232.627	76.008	175.283	138.003	695.845	512.864	280.32	91.6239	120.752	96.837	40.9029	552.34	566.777	32.7533	48.0462	231.108	394.352	337.892
1553174_at	30.6453	173.41	45.4431	140.506	42.345	335.825	81.9158	135.802	72.8885	34.7789	56.5446	208.367	90.1218	407.347	180.194	188.711	256.814	147.298
1553175_s_at	112.419	154.82	1573.5	272.124	721.233	405.111	1686.17	62.2476	684.487	1099.02	655.929	137.618	639.545	136.477	165.353	200.714	937.697	539.056
1553176_at	34.1308	3.92398	73.1997	61.7512	53.026	229.241	308.831	104.111	760.511	49.6252	120.951	133.282	33.5273	482.559	60.3416	92.9323	338.208	191.751
1553177_at	151.587	7.36237	224.284	81.7942	1064.49	62.8621	361.804	10.1533	395.718	1725.74	62.6261	140.273	157.045	537.386	261.656	30.7488	337.773	24.1622
1553178_a_at	4.90891	2.01196	703.475	32.1099	180.262	220.679	14.8864	74.2469	82.4732	901.722	185.867	172.055	249.658	549.691	63.1278	212.318	150.291	128.426
1553179_at	5.18758	50.1189	64.2584	32.2579	116.273	295.857	1044.64	384.956	358.985	88.8233	353.978	236.6	690.197	163.852	816.188	25.7947	154.506	658.638
1553180_at	76.4565	22.1309	255.041	39.3063	598.341	19.1156	168.231	3.8871	678.329	95.0977	41.6956	136.205	36.141	19.9892	214.999	47.3637	15.0709	24.1642
1553181_at	63.1992	4.63039	1238.99	3.24347	851.428	110.542	57.6372	61.4756	1032.58	138.029	23.0241	20.7685	585.637	46.1696	15.7135	20.9753	250.048	112.89
1553183_at	2.04205	4.15288	39.0434	2.30386	81.1614	16.083	12.344	156.308	601.318	103.579	16.0128	80.4627	202.829	26.5232	29.2922	5.10496	120.947	128.73
1553185_at	8569.59	2497.68	181642	12641	83656.6	39110.3	139442	22353.2	292480	77221.5	61615.3	48134.8	276002	93390.7	121715	25007.9	62269.9	43697.4
1553186_x_at	2749.54	1736.09	99812.3	6016.84	65593.1	41719.9	63678.8	15677.9	160631	66085.6	54715.7	17755.5	129538	47466.9	54520.2	14639.6	49919.9	37980.9
1553188_s_at	25.0712	2.86426	253.58	17.4399	327.736	29.5807	31.0841	9.05889	26.7081	45.2875	285.329	426.352	38.2014	1745.35	314.344	25.4775	132.507	208.475
1553190_s_at	59.9771	56.1341	39.5886	21.0669	298.923	22.1206	82.7907	15.3904	837.618	944.194	72.5269	308.48	633.468	726.71	915.262	188.186	97.6988	145.613
1553191_at	199.54	189.106	60.4078	163.846	140.521	31.0181	140.002	37.1854	487.151	2218.91	122.449	1517.01	100.164	831.319	422.288	562.12	223.056	14.4931
1553192_at	68.9557	114.7	133.642	97.1466	159.035	80.3577	27.7274	39.2534	374.09	55.3651	109.897	83.1035	338.251	181.339	194.743	2.66872	232.861	108.534
1553193_at	184.241	279.188	68.3012	280.441	202.898	449.625	280.762	73.7789	44.596	528.848	68.083	326.277	238.983	9.9589	6.52766	82.2138	264.892	191.968
1553194_at	1980.97	1202.41	64.7123	764.852	637.626	45.7611	796.535	244.092	390.297	330.593	57.2199	55.1576	31.2008	472.811	40.5416	649.878	415.746	303.612
1553196_a_at	9.11751	1.29976	132.463	15.4815	568.415	19.7128	144.82	5.23605	193.743	63.4475	19.0468	24.9383	66.8246	23.0656	559.439	5.83734	40.2777	25.4037
1553197_at	1.27741	45.207	1059.04	32.1484	108.38	188.071	211.228	26.4445	47.0956	452.381	11.3661	88.6582	533.268	141.76	34.8378	12.3907	96.7302	37.0632
1553199_at	26.044	43.9621	1105.13	77.3207	89.7573	212.062	46.2665	142.782	318.121	145.81	79.5266	433.917	281.106	1368.07	902.705	215.006	33.582	78.0574
1553202_at	241.482	9.52023	104.083	254.545	372.132	223.612	226.363	278.695	336.09	45.1521	202.356	190.049	249.345	602.927	420.43	1104.28	549.012	385.464
1553204_at	226.246	77.0943	189.604	268.472	422.273	172.638	12.5458	154.299	175.496	461.046	597.621	418.65	455.796	32.6659	82.6192	17.8333	60.3165	444.766
1553205_at	45.4874	81.963	1719.99	118.24	235.597	55.3596	55.3744	162.768	644.633	106.36	350.107	152.612	725.973	678.009	584.292	256.68	244.896	201.377
1553207_at	74.0596	32.1784	1238.3	36.0292	615.876	294.692	12.9973	59.3332	98.1421	252.403	101.215	38.7874	127.13	167.134	109.86	18.8273	265.356	170.664
1553208_s_at	0.470686	39.7083	362.842	4.41882	95.5806	299.061	633.621	22.2333	1043.03	139.71	21.7223	289.802	32.6978	410.196	233.717	152.436	357.354	338.613
1553209_at	299.38	220.519	999.879	102.347	87.4314	286.557	81.4569	27.4055	187.922	41.2376	27.8623	19.035	26.7753	429.111	32.1277	18.4114	11.6143	9.99256
1553211_at	4.6969	7.46414	1433.96	113.699	390.706	283.967	590.96	73.3835	986.079	936.897	356.385	610.574	1264.93	1820.84	1185.79	261.605	394.491	362.688
1553212_at	60.47	44.4214	1014.32	148.563	91.4585	266.16	690.046	17.2583	34.428	187.321	395.249	277.623	707.275	1148.21	87.2186	388.986	408.799	248.989
1553213_a_at	1.36569	2.09414	376.914	13.3001	65.8964	120.695	24.9139	47.2669	47.946	74.7094	94.1674	36.7157	129.352	98.879	435.998	34.8856	36.3506	11.7589
1553214_a_at	419.413	364.112	670.661	633.191	796.82	575.528	740.888	402.49	20.9969	72.2123	348.641	1348.52	170.91	497.002	874.381	1048.01	438.378	260.335
1553215_s_at	63.1115	220.709	263.671	191.169	105.713	49.2697	425.292	405.781	68.9872	50.1854	287.73	263.571	46.8518	436.935	395.387	978.477	48.2073	268.032
1553216_at	60.0694	17.0969	397.551	5.74502	341.144	28.5218	37.0694	8.99562	31.6124	1110.25	45.1779	76.6052	23.5516	33.689	12.9181	91.1716	12.2857	5.78496
1553217_s_at	68.0804	118.624	80.6695	25.7842	869.555	25.3053	265.952	75.3424	171.516	371.084	30.3695	6.10071	247.318	10.19	24.8077	8.98469	132.778	134.201
1553218_a_at	960.869	581.282	94.112	396.439	145.611	294.675	50.0745	372.139	43.822	69.1424	15.4214	287.487	37.1217	399.539	33.7676	756.705	33.9521	196.262
1553219_a_at	117.638	58.5027	225.688	186.121	375.03	236.349	498.479	49.4229	548.648	147.143	298.284	213.347	588.24	1675.2	507.247	55.9459	184.758	292.517
1553220_at	127.329	188.943	77.7017	367.9	373.311	28.628	261.385	8.63687	802.554	1382.55	223.449	181.16	522.791	645.947	614.239	117.408	240.271	183.913
1553221_at	616.308	204.623	785.036	322.578	559.653	183.523	22.6515	85.8079	884.839	1349.25	51.1294	211.75	843.983	401.203	466.238	375.031	210.938	228.461
1553222_at	106.653	12.3787	374.636	17.3508	308.97	237.6	261.003	19.0791	89.2191	783.109	84.4706	123.489	207.601	222.785	388.197	70.7069	47.5614	305.039
1553224_at	11.8852	0.837796	63.0317	36.7552	211.992	47.9689	319.191	9.81397	582.504	1285.12	18.6615	4.96254	75.9549	27.1328	18.684	45.4688	35.5149	7.70972
1553225_s_at	73.8178	97.9701	64.9889	204.267	50.3243	11.4528	163.536	80.7275	523.751	68.2642	316.395	530.819	555.049	206.466	262.539	92.3818	207.394	62.373
1553226_at	28.6066	46.357	47.589	20.385	151.262	33.0013	83.5288	159.945	505.495	66.4119	617.346	152.972	33.8145	56.2553	162.112	81.281	487.779	73.8413
1553227_s_at	244.994	332.796	777.066	240.336	308.415	436.524	339.266	190.823	625.962	1008.98	161.488	373.858	123.253	205.4	340.323	196.77	416.575	148.287
1553228_at	1.89957	29.4954	1284.22	42.5963	120.803	62.948	355.782	19.9173	501.434	500.448	208.692	4.546	1181.7	173.614	17.634	2.59289	469.572	187.422
1553229_at	65.206	40.4011	713.943	2.36329	201.69	127.971	64.7185	361.542	106.442	599.681	34.2887	16.7786	268.324	136.162	42.1181	107.965	43.6007	122.092
1553232_at	8.00707	7.99487	859.459	97.8323	459.69	257.232	490.416	55.3613	259.225	135.651	377.934	237.03	26.3798	35.6854	125.36	175.876	468.956	357.444
1553234_at	66.5541	23.7003	490.258	17.4832	1195.1	250.266	293.855	16.1397	953.249	768.04	248.646	82.0471	108.634	324.274	499.649	35.0211	374.134	212.15
1553235_at	523.044	382.021	90.9739	200.537	154	357.081	32.2862	22.3355	504.785	532.828	43.2788	369.406	103.549	859.908	487.336	246.617	306.357	213.488
1553237_x_at	594.864	505.423	471.188	82.6441	819.434	80.1614	296.844	77.4879	683.515	208.023	42.0729	328.082	1413.86	721.32	751.196	599.874	323.709	167.023
1553238_a_at	13.5846	21.7875	1695.16	108.767	228.084	408.631	408.187	159.883	891.009	532.216	219.316	546.287	51.659	558.622	171.215	39.4348	106.688	119.138
1553239_at	66.2073	98.6847	711.487	89.4572	600.737	540.571	177.256	201.981	54.5884	144.562	37.2356	403.838	727.036	485.156	650.978	318.081	21.3095	119.701
1553241_at	38.6258	88.6985	46.7123	103.917	893.764	274.731	535.656	66.6911	584.766	1209.91	299.421	367.547	422.473	436.24	537.311	213.451	338.661	187.387
1553243_at	92.0824	102.432	59.3834	169.964	150.279	151.877	546.67	196.831	344.953	417.307	63.7136	266.568	409.237	220.16	300.375	98.0215	37.1668	203.544
1553244_at	1.92832	1.23217	1529.48	41.9399	233.293	568.562	1245.02	6.14527	29.7261	385.594	289.372	31.4984	128.785	13.4768	180.09	59.6851	227.301	594.818
1553246_a_at	129.217	498.785	457.203	134.066	395.888	14.9276	412.27	76.1935	170.127	57.4391	38.0282	146.309	57.387	592.137	295.486	295.891	206.276	6.73357
1553247_a_at	166.956	76.0428	1210.5	160.394	175.962	353.832	37.4966	291.87	67.2325	104.662	490.545	86.1702	18.3542	263.019	129.041	61.285	335.5	161.699
1553248_at	9.58147	33.2644	1515.38	68.9969	96.2523	44.477	464.165	250.58	1140.01	116.658	380.681	729.957	51.7218	831.434	561.684	98.9767	79.5454	92.8796
1553249_at	10.557	29.7874	162.65	99.3783	163.776	196.657	302.828	162.868	178.639	98.1763	148.381	207.237	341.68	782.987	103.712	43.0403	447.004	240.117
1553252_a_at	53.9137	78.9379	255.589	136.705	965.134	661.12	1127.01	325.202	894.913	974.946	673.104	67.1573	824.419	289.295	128.819	277.706	382.346	319.737
1553253_at	83.7988	119.71	484.418	104.704	690.749	370.943	447.325	15.8513	1094.37	892.581	107.149	236.182	276.85	498.839	501.901	527.533	532.388	122.124
1553254_at	109.075	262.801	156.838	299.419	1203.37	24.4782	273.045	160.411	40.9644	1870.7	37.9715	163.924	41.1722	31.4673	116.198	49.4954	239.41	440.118
1553255_at	188.805	2.8861	533.289	104.769	910.695	89.4512	251.493	46.4271	705.95	164.824	189.25	41.3511	252.833	78.2118	13.9969	56.4125	25.6544	12.603
1553257_at	31.0148	34.5703	131.866	9.01505	70.7872	224.054	21.5339	64.5494	25.1357	222.842	36.0591	52.8747	119.979	14.5666	136.313	32.3625	223.784	31.5689
1553258_at	43.3564	27.203	49.1508	63.7996	812.464	43.26	25.6151	57.1051	82.2727	1341.02	357.098	412.383	392.927	677.322	231.87	46.2385	359.5	138.98
1553260_s_at	40.6167	64.2533	1164.09	88.2714	897.45	308.997	473.564	207.665	74.5357	62.9489	406.384	305.586	1401.12	481.907	29.1256	34.2111	234.597	377.754
1553261_x_at	28.5617	24.0641	471.409	67.7829	1531.71	524.419	304.502	126.949	1536.82	138.977	442.49	59.165	923.143	422.384	144.669	27.4211	442.174	283.502
1553262_a_at	36.6026	117.953	652.852	17.5515	306.899	44.9944	26.4703	10.7041	81.7088	289.642	44.1113	21.8521	1264.25	38.8713	108.421	186.219	27.2922	17.6309
1553263_at	89.532	3.7609	1220.58	13.3985	131.423	140.514	69.5431	17.0739	872.115	160.381	33.2189	16.2625	289.332	71.7326	23.519	36.2274	179.775	15.4564
1553264_a_at	341.57	297.585	1229.96	486.207	316.27	356.114	192.247	83.1472	1035.57	1158.33	562.108	751.988	546.402	57.678	863.826	797.9	340.256	16.8605
1553265_at	33.4219	18.2597	69.3113	138.216	116.288	310.896	259.853	77.8385	33.0956	60.5429	635.307	265.611	719.067	847.896	620.577	11.5153	131.712	350.401
1553266_at	34.509	93.8001	477.943	23.428	392.734	129.561	11.0451	148.191	436.96	851.126	24.7382	151.663	445.538	9.54224	5.95021	51.9953	109.569	3.09985
1553267_a_at	231.71	258.28	95.7823	121.589	75.1274	32.5004	192.282	79.3997	606.907	152.946	17.7678	256.447	66.7818	563.138	170.641	72.0497	266.277	156.142
1553268_at	49.8478	17.6307	108.127	95.7692	82.7851	27.1429	27.9749	109.324	258.341	550.663	107.452	29.9385	994	168.394	30.9506	11.6359	74.954	186.663
1553269_at	243.135	58.0755	623.239	109.967	824.599	19.6945	43.567	264.65	506.837	209.65	116.287	104.749	50.5803	19.1891	434.558	209.755	334.701	289.77
1553271_at	49.9499	40.022	747.154	36.7576	185.369	332.252	772.51	89.5142	46.4646	237.983	303.812	78.1835	439.983	313.894	60.207	23.662	224.552	167.4
1553272_at	98.3249	146.299	685.551	165.355	76.1126	23.8347	27.7749	65.7384	91.2254	62.4582	154.286	179.01	50.8456	47.9413	74.6243	219.615	18.2746	25.4374
1553274_a_at	1172.67	710.37	68.3423	1232.94	1144.54	942.182	1687.19	639.911	715.71	78.996	611.114	1312.49	43.5826	64.1021	940.358	4672.72	2837.18	1694.02
1553275_s_at	99.0811	1.18644	150.462	126.265	1346.09	219.239	760.613	229.561	576.473	2064.62	667.122	23.6346	769.352	707.223	664.294	359.628	1228.61	570.981
1553276_at	1.14367	3.02133	47.6643	2.68442	470.516	103.438	229.909	8.23296	579.656	68.6062	49.4725	6.99628	66.6514	24.5647	61.3631	2.8665	6.98618	12.0596
1553277_at	35.6082	19.0171	1110.6	46.5257	468.868	299.533	556.458	102.927	803.655	1859.82	220.865	109.846	528.228	142.656	173.532	5.39495	335.196	352.531
1553279_at	23.9262	43.4125	873.833	24.6405	173.731	242.784	376.526	300.622	113.474	139.657	31.0873	41.4423	1209.26	126.949	80.3191	111.404	289.859	60.8751
1553280_at	105.297	117.606	831.454	89.9893	280.026	249.614	33.4848	5.66331	379.423	178.756	352.202	12.922	102.423	757.274	248.693	98.5646	73.8046	84.7854
1553281_at	64.9113	8.66825	83.4957	16.2156	72.0762	223.965	239.039	59.3697	102.585	91.4718	76.6669	380.377	76.8597	866.293	70.8807	170.225	32.9612	15.729
1553282_at	10.6462	14.7355	71.2081	4.18495	67.9583	51.3637	24.8156	41.6003	101.932	301.091	191.239	48.8157	83.408	124.807	71.3728	5.46541	44.3379	83.177
1553284_s_at	213.51	422.133	49.7438	464.992	110.178	684.179	284.444	66.3717	34.5251	104.146	348.942	142.427	400.46	383.781	44.188	161.711	384.088	68.245
1553285_s_at	38.5544	10.7571	57.767	31.5124	136.106	226.979	10.0913	70.2053	113.96	221.566	127.735	163.986	483.05	186.145	102.894	176.908	157.081	265.32
1553286_at	115.19	144.46	826.117	72.2924	299.695	38.5369	16.8797	126.54	360.653	525.514	91.9209	93.006	54.7593	441.466	555.799	304.721	17.2752	167.987
1553288_a_at	3156.02	5265.69	51.6571	4168.68	699.667	660.748	18.1821	421.162	256.322	500.532	867.072	1690.07	347.842	550.591	1080.58	1394.67	528.462	804.957
1553292_s_at	350.856	78.8283	155.752	879.81	1399.73	421.376	945.256	932.896	74.4782	1097.25	466.1	684.707	639.196	212.153	106.23	332.522	1149.76	1379.26
1553293_at	45.8666	1.76495	805.155	5.54036	284.128	28.5366	161.388	4.46808	574.101	478.238	241.23	70.6346	400.033	48.4369	259.059	87.8485	60.1441	17.8667
1553295_at	3.78404	32.0381	186.724	31.3378	100.216	14.6617	39.0325	8.56273	88.3147	99.8574	31.1974	3.03135	48.2141	9.44354	64.873	42.7827	34.2112	11.5685
1553296_at	0.972743	4.14071	146.811	56.2047	1218.74	255.835	160.329	7.16741	228.749	452.579	89.2092	12.4442	31.9299	162.994	101.296	183.686	121.491	193.705
1553297_a_at	125.073	35.4093	885.284	99.9684	613.714	227.219	17.4561	184.578	799.84	552.362	65.5564	76.9234	41.0779	515.688	17.9437	128.757	138.815	225.479
1553298_at	57.0178	0.859612	36.311	49.6938	313.757	14.0677	859.876	228.557	33.554	67.6603	247.618	109.183	791.712	741.082	676.965	127.795	451.402	165.209
1553299_at	6.76559	19.5705	1266.67	7.27513	554.807	183.98	546.654	7.85348	112.266	1044.02	42.2951	59.6141	38.7952	700.486	358.689	53.4054	292.722	204.04
1553300_a_at	641.216	779.21	44.0094	200.993	741.457	470.306	1059.25	351.505	1873.91	586.294	406.29	205.093	1247.35	282.724	240.743	592.701	250.614	702.465
1553301_a_at	320.231	186.138	1074.2	237.743	723.409	90.7664	428.812	50.634	93.5915	51.8008	24.4183	19.0815	978.929	171.756	272.249	23.2413	19.9903	334.155
1553303_at	75.7241	127.448	1817.35	122.108	69.4085	333.955	561.167	62.917	43.5602	112.893	17.9295	291.827	385.546	522.344	171.539	267.338	32.7365	13.1874
1553304_at	334.364	511.022	34.6344	474.115	416.267	363.156	222.422	56.7696	304.818	873.089	13.1603	1080.83	399.308	947.314	294.84	669.035	20.7458	59.6356
1553306_at	94.2999	90.9016	319.85	96.7768	862.34	936.377	2239.01	119.139	2383.91	2505.24	2044.22	640.119	1193.86	2242.1	1012.91	581.679	1698.2	419.034
1553310_at	44.0401	66.378	449.728	112.968	114.64	173.936	280.116	109.657	817.031	433.113	156.894	178.281	332.148	437.948	341.71	268.465	239.53	11.5106
1553311_at	25.3254	34.24	107.227	31.8805	777.861	327.604	649.003	446.071	484.183	1886.78	433.924	80.227	499.371	277.496	323.904	88.2479	922.182	458.786
1553313_s_at	1365.39	1429.26	214.485	2237.1	1133.41	449.845	435.18	154.559	215.087	185.059	459.74	199.034	334.93	1318.59	1351.5	6946.61	1122.81	301.089
1553314_a_at	36.2223	19.6449	637.622	81.9948	206.533	155.903	302.101	101.17	783.196	777.104	66.1266	739.667	45.6907	573.667	1619.39	123.768	75.0298	53.0925
1553315_at	88.6289	7.78897	1140.89	5.2583	996.916	60.6441	293.345	119.678	48.0728	1003.29	732.936	30.2605	771.812	128.407	185.481	32.6692	348.645	161.57
1553316_at	4.77548	29.5404	61.2764	27.883	510.583	134.396	17.33	6.51766	973.328	380.244	563.399	155.447	272.954	557.33	330.299	144.843	226.475	194.051
1553317_s_at	16.1822	0.701518	409.134	4.70075	67.5252	118.17	400.923	65.813	64.8097	497.344	232.483	224.141	30.0093	28.2528	319.983	9.71251	295.698	113.697
1553318_at	85.5187	29.8248	71.8427	96.8829	588.336	17.4832	23.0139	70.278	165.265	565.687	27.8607	196.513	41.2387	561.076	53.6143	204.002	263.009	83.5409
1553319_at	26.6179	63.5748	58.1748	122.299	94.5747	62.732	299.171	97.8128	174.74	95.8813	143.949	88.1801	353.646	420.944	104.901	150.745	162.866	46.956
1553320_s_at	51.5877	27.5118	53.0359	4.8199	174.082	174.445	7.66111	13.7022	530.102	77.0698	134.115	104.961	41.6772	66.668	145.517	27.7254	102.315	10.3369
1553321_a_at	32.6999	21.433	108.14	118.142	159.683	23.9853	28.9253	77.8982	695.042	77.8797	431.213	55.5703	684.077	730.548	83.1014	107.317	553.752	290.66
1553322_s_at	374.962	127.527	48.2148	191.84	97.1925	348.266	277.256	13.4704	161.319	38.4815	92.5244	121.78	27.6744	560.35	472.052	128.016	372.362	17.4369
1553323_a_at	20.4339	35.8798	670.585	60.334	70.6337	266.926	239.899	189.563	82.2978	647.821	92.2043	139.259	22.8307	37.3508	43.6383	55.1231	28.5316	179.95
1553325_at	3.79914	1.73289	696.76	4.3515	81.1423	11.6397	27.5685	15.9659	150.591	63.9874	34.8288	33.0902	440.925	21.2603	45.1694	7.09523	17.9665	28.7499
1553326_at	5.72824	7.36849	51.5015	5.93875	256.489	178.112	179.196	81.018	338.839	899.075	678.079	216.008	76.8621	48.7519	214.36	146.64	397.49	403.201
1553327_a_at	1.19598	46.8892	159.058	2.36053	526.71	14.3298	11.2649	8.69776	45.9233	244.554	13.2753	26.1834	48.9204	26.7173	25.0124	8.036	88.3726	27.7164
1553328_a_at	26701.2	25247.8	108.883	375.484	1000.19	324.618	519.508	39.1673	724.108	817.857	542.804	123.975	28.9475	384.625	988.905	18046.2	26.9313	317.948
1553329_at	2.99128	5.32047	490.156	5.94269	999.821	182.239	516.172	53.0576	974.891	92.0931	211.811	21.814	174.265	177.638	213.66	15.2151	376.665	53.7699
1553330_at	67.6429	5.49751	32.3698	83.7443	48.3054	28.9856	54.4733	5.16955	334.028	329.551	503.388	118.289	1490.69	832.341	311.712	162.3	14.047	15.1124
1553333_at	1.7893	67.0302	272.308	19.8767	62.4861	160.796	161.765	10.3139	482.843	167.316	436.072	35.0881	714.549	104.801	276.419	190.046	718.05	15.5325
1553335_x_at	93.4161	111.537	244.185	306.417	1687.29	34.6547	1012.91	164.547	811.164	618.392	772.614	285.147	1707.97	792.544	3154.32	330.718	1257.75	584.572
1553336_a_at	213.054	188.252	125.248	502.762	185.266	15.8216	116.074	24.5117	60.9418	67.868	32.8657	98.6443	132.66	573.11	362.166	287.087	230.826	12.9388
1553338_at	743.131	669.849	512.985	186.404	58.9924	142.349	40.4502	143.268	167.393	492.071	47.9559	180.842	453.224	821.071	269.486	366.966	33.079	287.53
1553340_s_at	17.4834	4.71006	63.1328	46.397	542.675	41.1527	297.821	214.711	690.503	715.554	516.118	283.84	246.799	57.8862	19.3506	148.888	355.738	45.0042
1553341_at	83.9521	22.6497	1567.41	136.532	29.2412	220.036	33.3979	3.83193	361.415	40.7962	46.4868	224.811	68.7564	508.972	607.07	29.4045	25.7625	174.595
1553344_at	148.568	180.519	86.753	108.841	111.538	272.839	667.213	214.551	18.7903	456.943	296.64	149.247	232.537	525.883	239.767	50.5374	376.052	139.955
1553346_a_at	166.655	652.098	77.9156	14.9735	495.531	10.5403	154.69	6.44661	38.4704	1456.18	279.326	308.842	222.231	75.9111	84.7329	1115.21	172.563	20.4989
1553347_s_at	351.562	693.43	391.273	7.15278	167.917	25.191	448.525	8.69111	690.734	507.533	37.3276	233.03	869.399	38.7906	173.94	304.233	236.599	124.353
1553348_a_at	243.858	207.187	448.486	294.157	585.673	647.024	339.683	198.374	125.049	111.211	493.232	264.224	1433.8	463.183	523.367	316.952	467.581	51.1305
1553349_at	95.352	122.137	434.179	176.81	1141.84	239.872	703.413	316.597	146.251	3380.68	633.036	330.735	1012.66	1333.35	1166.54	625.861	303.309	690.277
1553350_at	137.59	174.848	69.2946	282.384	199.352	34.9579	385.823	111.394	574.897	1708.2	299.312	880.011	501.708	262.56	791.706	219.767	435.923	231.422
1553351_at	146.171	68.1038	127.283	9.51972	1201.48	41.357	80.7071	11.6263	820.1	516.448	302.353	32.6886	494.425	75.2302	55.1711	88.4372	206.867	279.505
1553352_x_at	87.1569	59.6523	491.895	207.841	1109.63	679.151	732.871	292.108	2172.46	73.6552	1254.37	351.902	1435.63	1102.31	3142.31	247.976	862.219	865.304
1553354_a_at	849.08	630.35	915.479	883.976	1230.91	701.633	1428.13	730.792	1475.06	82.3976	916.752	1106.92	1283.88	676.093	1954.91	460.367	1450.86	1033.35
1553355_at	22.5293	27.709	466.771	4.68784	72.06	32.4853	11.4946	5.09812	37.228	731.138	32.4651	14.5615	353.201	418.746	169.181	19.2401	9.6986	42.72
1553356_at	2.13859	3.20213	478.442	15.2474	119.167	633.754	136.442	14.8932	577.622	1694.9	46.2386	6.31412	38.8732	29.8897	161.457	106.902	204.493	150.569
1553357_at	1046.56	1012.88	183.953	51.532	61.7611	265.535	526.832	120.205	644.851	1132.92	28.3688	16.2058	23.5836	180.523	41.5635	213.709	299.812	65.78
1553359_at	77.8966	68.7418	383.691	146.909	318.028	298.989	319.226	124.544	1000.57	1645.16	299.843	523.278	301.473	690.398	772.949	125.323	431.351	421.923
1553361_x_at	95.6925	62.9202	228.177	123.239	1055.1	89.9244	500.41	159.249	584.212	1283.18	428.636	34.1446	271.402	579.457	1211.18	209.43	424.73	62.5766
1553362_at	12.1118	2.35097	76.5121	105.286	103.174	151.459	527.541	4.36179	29.3997	549.591	24.8236	224.013	745.427	341.689	76.1228	129.774	150.516	13.2639
1553363_at	113.422	157.825	107.949	160.702	57.6534	19.7264	30.1978	150.738	1174.48	154.517	206.925	107.999	53.3432	85.7056	455.285	166.476	41.1742	56.4819
1553364_at	32.4833	2.45431	136.652	4.65191	61.5931	79.1609	319.034	32.621	49.41	911.837	288.018	169.208	19.9973	35.3364	79.3858	5.72824	154.004	15.3299
1553365_at	4.38486	5.4913	59.576	66.1302	1143.62	303.18	359.52	237.489	73.729	122.129	202.164	107.097	696.435	383.027	360.569	63.4783	480.418	116.114
1553366_s_at	10.5386	113.974	162.508	80.0359	364.575	17.0909	271.975	132.211	794.622	1519.95	72.3468	392.893	102.776	580.316	567.932	66.6979	145.388	80.4416
1553367_a_at	5.65923	34.2236	1031.53	81.4314	28.9618	433.479	118.925	16.5732	157.266	285.227	291.207	143.904	483.099	679.922	198.565	223.282	91.8724	27.3027
1553369_at	6.05487	44.3337	802.172	78.8495	679.561	16.8812	241.407	55.691	184.441	382.632	273.678	251.86	446.312	73.9372	18.8334	110.441	49.6826	27.4521
1553371_at	174.111	384.011	812.656	225.426	44.981	71.9931	297.375	185.036	35.1348	1241.81	114.258	44.2158	365.955	12.2255	100.642	80.2536	103.16	125.718
1553372_at	91.0947	32.673	159.75	127.217	951.337	662.195	241.481	177.987	2457.26	856.638	727.042	22.0691	2361.96	1429.04	1890.73	328.505	660.532	421.897
1553373_at	34.3226	57.455	340.11	12.2438	1544.32	713.308	1226.25	276.358	410.101	1292.83	797.777	122.976	1578.39	707.695	282.361	107.255	405.862	758.668
1553374_at	8.00381	38.2042	82.4258	75.161	857.7	217.994	177.477	129.699	342.331	56.084	29.2801	22.2837	305.59	22.4342	19.0114	10.2708	435.212	228.722
1553375_at	322.846	318.418	1673.2	5.9778	54.4167	349.378	319.998	10.8241	60.2258	224.009	209.375	50.0691	550.595	126.359	264.232	83.1547	111.036	107.143
1553376_a_at	36.1907	7.24104	1184.79	15.4238	49.5406	247.575	524.21	84.304	240.078	69.0778	253.388	219.893	608.004	302.502	236.156	115.866	908.543	329.435
1553378_a_at	0.802852	42.3848	1192.41	3.41471	270.415	14.1292	12.9067	5.63021	414.358	59.8793	101.106	31.105	559.933	20.3454	238.449	75.0039	125.421	22.6855
1553380_at	20.9508	2.72151	105.089	8.02561	483.473	88.0073	169.074	12.9716	500.565	649.371	146.131	6.80424	32.3526	34.7147	16.3895	4.98542	14.9082	16.8192
1553383_at	4.62591	33.2899	961.378	21.1904	185.693	9.28741	286.209	95.9941	66.1835	119.844	44.6688	31.3548	461.365	467.576	331.822	211.073	395.406	130.255
1553385_at	4.11318	44.8953	1249.04	13.8116	161.159	69.097	16.8399	33.5595	115.025	63.4865	58.5111	48.1908	45.0321	31.7134	47.0645	11.2143	28.7783	126.892
1553386_at	7.17888	59.4233	529.764	71.0862	102.032	116.54	47.834	9.9283	741.873	78.5642	526.865	155.718	1051.21	610.076	342.792	136.452	412.942	410.438
1553387_at	50.5114	22.426	428.242	7.1824	1394.82	672.162	900.96	550.192	1543.41	2022.95	877.174	236.134	1577.02	732.479	244.132	105.994	904.898	750.711
1553388_at	33.1747	1.82961	110.336	1.8272	560.367	30.3052	287.925	158.657	557.551	110.391	159.825	158.297	225.125	13.7214	382.726	165.628	85.2355	140.459
1553389_at	2.32979	39.2008	53.5019	35.1013	860.607	23.0971	405.005	146.671	1134.11	257.526	555.059	22.7608	33.6936	166.146	17.797	2.56626	394.586	406.002
1553390_at	3.17589	33.402	359.9	4.65438	1016.17	66.0046	480.482	123.796	145.838	539.027	400.541	52.0722	24.2556	93.8007	345.322	22.5235	196.353	31.8476
1553391_at	18.6612	51.4891	812.856	66.6782	255.405	335.87	722.977	151.507	34.2323	100.062	501.898	189.659	645.443	686.297	134.094	88.6495	511.409	167.983
1553392_at	16.0378	3.81234	777.583	33.0558	61.7401	288.191	246.414	156.908	1030.82	66.253	224.34	122.405	64.8708	571.318	391.789	134.145	178.658	143.336
1553394_a_at	3.6738	24.4144	34.0551	9.26668	995.505	43.011	167.635	93.7577	740.373	1347.03	508.932	317.539	92.7213	101.601	48.7069	8.91797	108.104	139.175
1553395_a_at	36.1456	44.3556	77.2018	78.0849	821.916	302.964	779.311	97.6041	457.282	357.1	290.826	98.2205	1473.34	142.512	238.987	56.2104	606.351	248.918
1553396_a_at	26.1404	8.04192	129.691	61.4461	283.695	44.4708	62.3628	12.2902	326.691	669.024	111.216	76.9966	745.314	153.235	97.7184	25.2787	168.327	48.9098
1553397_at	9.07109	61.9314	836.432	32.0098	708.722	103.87	477.21	112.761	932.048	65.6932	437.218	151.508	56.1834	344.532	233.02	195.34	293.29	20.7792
1553398_at	20.0957	49.9263	962.193	93.1015	420.854	549.795	326.514	152.095	96.6621	78.255	266.569	243.211	570.981	617.804	231.274	57.5314	392.54	367.066
1553399_a_at	300.733	322.161	501.532	532.183	653.993	509.759	388.002	172.563	650.348	105.955	827.424	574.005	1079.14	3228.26	2672.82	879.13	524.395	485.468
1553400_a_at	248.633	220.844	797.702	286.192	63.1937	156.614	221.064	101.141	628.842	934.34	260.016	326.765	140.07	298.371	1186.83	381.61	314.953	63.607
1553401_at	47.109	91.733	377.478	98.9373	167.597	476.456	22.653	12.2274	739.85	802.005	18.9827	20.9615	138.523	51.2409	410.284	179.124	446.989	158.309
1553402_a_at	36.4153	2.14601	49.3409	10.776	407.465	35.4604	19.8457	110.267	102.893	60.8485	48.7306	25.6766	50.0927	382.952	295.959	47.8668	11.5471	13.4868
1553403_at	37.8441	7.45597	124.025	24.3291	67.122	45.8264	13.4471	12.2113	1120.47	46.3613	8.31045	15.9397	868.174	98.3124	113.773	113.421	38.1484	80.9244
1553405_a_at	149.142	282.016	849.245	62.2698	103.599	483.433	18.5168	10.9873	1024.89	117.425	327.448	413.397	300.926	1191.09	533.093	170.59	195.27	170.702
1553407_at	29.4443	68.1666	1121.57	137.377	85.2766	269.294	415.166	127.039	677.838	37.4527	1173.27	353.733	2606.03	136.562	860.561	26.6874	749.122	279.227
1553409_at	3.88237	10.8487	468.077	55.0087	650.495	97.9094	273.805	109.042	108.258	120.984	37.2537	288.379	460.644	437.691	508.833	168.976	198.49	235.594
1553410_a_at	8.09109	2.68055	126.172	24.0674	653.585	51.8362	479.83	238.027	199.108	464.985	578.589	408.959	70.2723	659.268	128.085	214.73	311.23	321.701
1553411_s_at	45.6382	47.5797	894.876	50.5395	1372.07	897.783	1865.98	180.645	1287.32	331.606	405.916	784.584	1773.78	475.931	289.022	187.178	555.017	582.611
1553412_at	83.3644	57.3574	53.773	198.527	1390.01	20.5509	213.858	108.457	1654.07	91.5904	1204.3	2630.21	133.873	2628.42	2113.94	54.2331	391.853	293.545
1553413_at	14.5882	1.89121	673.382	3.60186	277.036	54.9422	30.167	5.77353	39.5245	124.771	11.5308	192.489	36.6668	43.3919	321.36	76.2249	14.4412	77.6193
1553415_at	48.1342	61.7467	720.449	38.457	522.424	26.3605	490.153	220.84	35.2567	188.525	324.648	60.6826	335.093	201.41	111.703	114.558	302.199	118.322
1553417_at	1.31458	1.63629	128.545	114.491	598.779	255.349	261.842	82.9361	756.88	1030.95	69.6119	8.95219	351.584	102.461	242.181	180.307	283.389	261.878
1553418_a_at	81.4801	209.392	749.035	144.345	381.483	443.924	480.667	24.036	30.879	71.4723	236.686	69.9852	32.206	72.7366	28.4069	139.577	68.4258	25.6275
1553420_at	27.2285	43.1235	714.043	43.7574	186.542	31.0609	12.5657	59.4594	34.3264	71.6224	10.076	13.3193	577.91	73.5698	65.5753	15.0439	33.692	164.451
1553422_s_at	828.011	267.931	63.4067	3050.72	909.074	256.297	448.517	305.15	382.723	295.621	741.95	4376.27	1491.59	70.6842	291.063	181.605	609.107	423.216
1553423_a_at	40.3143	36.0282	53.0433	1.578	36.8983	225.835	24.5167	111.143	425.685	56.8781	31.1547	174.992	310.012	385.603	110.068	110.878	24.4083	121.087
1553424_at	148.36	51.8058	580.628	3.87201	200.091	28.6979	46.2247	13.7347	40.4823	57.7419	233.761	176.523	25.1343	96.7346	23.471	114.525	17.3541	70.9954
1553425_at	2.01398	22.9443	86.5495	30.0969	888.885	233.943	833.951	169.423	50.701	928.334	325.445	242.034	1281.97	211.268	347.527	97.0733	228.746	83.8023
1553426_at	163.639	122.974	150.154	354.17	567.4	330.361	341.801	909.928	640.184	756.365	92.4568	826.399	108.131	969.06	1274.37	191.601	254.266	219.354
1553427_at	61.6314	94.1329	54.3619	20.5348	169.895	9.82681	202.964	11.6556	92.6157	70.0105	250.434	230.817	337.696	134.103	570.233	257.349	281.461	189.111
1553428_at	1.49568	9.30795	73.9813	1.9144	322.928	11.5771	470.358	17.8164	344.488	370.314	203.129	4.31195	36.8507	64.4697	152.561	4.15147	182.093	171.1
1553429_at	18.9835	18.3062	117.694	136.127	452.569	279.895	675.541	13.8574	975.818	1241.72	35.4717	499.385	793.706	957.869	526.923	187.571	459.447	285.294
1553430_a_at	2.20633	1.09785	594.732	23.6748	173.905	11.8525	15.2336	15.284	37.6255	263.771	9.58348	158.365	47.4211	11.3554	27.4548	33.6489	7.21615	10.3001
1553432_s_at	59.7495	47.5375	145.764	18.6282	513.725	22.8563	492.153	110.066	518.498	942.01	461.585	95.5816	385.422	233.819	201.871	113.75	339.769	123.429
1553433_at	35.5993	42.5904	1477.16	213.036	1129.81	715.143	2811.93	160.426	1662.6	345.131	363.781	466.093	589.731	409.776	644.903	495.486	899.936	721.088
1553434_at	1.63918	37.7114	937.997	1.56842	74.7414	138.643	331.189	107.428	454.593	82.7752	436.026	156.396	82.6519	25.5337	712.06	88.409	75.2111	25.7071
1553435_at	32.8948	41.9301	42.2416	63.1139	676.767	176.562	273.082	5.35688	762.473	800.293	305.801	90.2152	48.6237	548.488	103.906	20.3251	440.482	18.1498
1553436_at	18.2231	22.3175	144.741	10.4901	795.122	263.773	202.805	77.4481	398.063	1266.22	19.5144	172.028	502.865	14.9391	274.189	81.6596	35.1962	48.2553
1553437_at	43.7304	9.50744	593.088	56.1867	248.918	80.6923	294.191	19.6798	355.818	63.1626	92.8819	49.6315	100.514	70.1048	34.3852	17.5648	33.1749	24.5204
1553438_at	88.7542	6.45714	819.582	97.3131	153.716	137.844	67.6063	17.0874	334.226	181.445	47.9414	210.786	1010.91	452.208	1589.89	136.949	42.4555	167.631
1553439_at	43.2534	8.87932	99.4615	10.875	160.66	323.466	66.3388	271.179	1641.28	70.0804	50.0245	302.697	34.7767	25.121	79.9527	14.3971	287.783	464.747
1553440_at	32.987	62.2875	121.64	3.31684	880.177	63.9856	45.4498	165.731	401.408	174.664	115.104	30.1662	231.942	26.4533	177.681	123.075	252.595	332.672
1553441_at	0.748551	37.4899	53.6079	162.12	127.485	18.6334	221.63	471.769	39.0503	48.3917	14.3567	2.80526	113.176	46.5731	6.37477	49.3201	19.1252	5.68757
1553442_a_at	110.179	167.487	43.9489	939.189	114.004	64.0548	265.942	243.212	46.0736	76.9367	24.6961	241.718	104.956	404.389	46.5047	159.147	205.915	232.764
1553443_at	27.3506	1.87558	1257.19	43.5736	183.078	38.9455	330.568	25.1388	434.57	257.155	119.295	23.0575	102.21	17.315	51.173	30.861	197.355	109.012
1553444_a_at	7.1788	71.5616	60.3469	74.6253	39.4264	243.705	248.422	28.1139	526.985	150.557	92.509	286.714	111.475	385.106	732.156	104.748	196.175	65.0944
1553446_at	41.9465	4.94156	912.818	11.9919	888.319	13.7717	44.053	6.56206	394.452	441.683	246.974	12.884	761.206	32.3246	9.30249	301.536	168.99	315.739
1553447_at	34.9448	36.3989	179.5	140.341	564.279	435.441	522.071	269.321	1320.37	1397.55	948.679	60.9604	1149.61	381.559	572.651	14.1536	607.308	448.908
1553448_at	3.62346	19.1495	354.063	4.03944	571.775	12.9672	145.548	4.09903	390.441	633.985	126.299	15.6364	26.4529	43.0819	8.42087	36.352	449.13	196.074
1553449_at	60.4263	107.798	635.785	88.5722	40.9218	202.102	230.22	213.844	181.319	928.228	101.116	331.656	506.227	1342.46	432.238	294.088	79.0267	121.75
1553450_s_at	58.0906	9.6816	853.02	11.7303	145.59	27.9003	20.321	8.21882	89.9251	963.286	19.835	26.9814	689.371	71.0138	120.681	101.781	29.7617	36.4304
1553451_at	6.81452	4.33916	779.107	2.45416	53.4179	13.7223	256.21	56.2867	436.743	75.7734	188.714	7.59973	442.409	28.0455	64.79	31.999	30.1512	190.44
1553452_at	10.0865	21.9957	63.3967	20.4312	63.0654	168.052	98.5119	150.934	1340.3	45.0138	197.356	87.8958	576.043	27.4848	34.3554	76.6248	271.122	117.847
1553453_at	333.396	140.186	57.948	284.78	617.742	378.197	89.6209	236.045	43.8961	954.229	228.037	437.028	500.593	205.511	587.184	482.377	270.669	204.494
1553454_at	29.3559	10.2278	60.5041	85.9453	130.885	95.4689	236.599	15.1737	570.185	758.249	32.8407	388.33	60.848	22.5231	329.056	129.351	9.25249	102.212
1553456_at	31.233	49.7381	48.4767	16.4373	623.569	223.214	172.029	205.309	386.371	74.5388	30.572	187.775	68.3747	106.094	64.2294	7.14917	314.128	24.8894
1553457_at	50.4941	1.48636	111.816	28.7353	167.992	18.1425	105.365	101.951	98.087	206.614	44.5993	45.7512	24.4913	70.6483	238.011	29.8881	252.627	82.5063
1553458_at	26.1216	5.37859	401.949	5.62574	832.303	217.922	370.754	159.583	935.105	186.767	195.39	248.027	528.247	115.013	52.9864	137.638	538.453	348.79
1553459_at	71.5257	54.5597	665.625	61.137	1189.71	329.463	70.1341	10.9642	284.956	1438.79	699.692	68.8645	471.956	863.142	245.83	222.831	504.949	402.617
1553460_at	2.51565	112.4	1658.92	7.73306	100.57	31.3409	14.2861	125.308	74.7155	1127.01	284.346	328.499	146.03	337.354	222.717	92.6572	77.5186	136.913
1553461_at	25.3791	5.97587	494.223	49.0607	705.161	624.613	154.071	100.319	591.405	901.265	246.887	124.174	75.2361	109.535	392.537	76.4736	416.059	87.9765
1553462_at	3.16977	69.7563	262.904	175.331	164.878	321.568	29.1897	41.1537	488.557	117.379	29.7095	316.544	132.278	442.862	294.518	134.371	150.802	423.377
1553464_at	4.60684	10.7336	1203.75	121.39	55.5649	23.5416	44.3965	119.286	53.2161	105.823	96.2354	35.7244	134.649	405.459	398.195	16.0068	328.176	23.0372
1553465_a_at	65.4256	45.4549	83.9174	74.3542	96.7344	60.1601	383.196	211.858	513.181	172.637	54.4414	198.777	83.6295	249.427	228.503	93.9786	18.5499	171.216
1553466_at	81.4004	155.475	1548.22	73.112	1156.7	158.576	870.286	154.338	968.599	878.406	449.506	763.418	612.233	1773.38	2043.57	314.776	461.643	419.651
1553467_at	39.7726	20.0277	277.519	40.3462	1059.38	279.021	341.992	5.28068	182.063	262.818	25.9815	271.677	739.512	234.993	634.385	133.31	220.53	80.9109
1553468_at	20.7844	2.21215	246.627	7.98482	104.695	233.274	173.452	24.2468	469.599	68.5019	16.657	44.6558	385.18	287.612	143.204	48.7967	326.05	135.612
1553470_at	23.6991	35.2371	572.917	27.0813	279.399	78.0031	271.669	3.65061	35.2999	87.209	206.835	31.8224	666.59	100.679	40.295	7.12088	200.105	15.3339
1553471_at	42.8659	28.2641	807.352	104.068	725.427	764.483	982.337	352.579	1090.66	308.326	457.594	283.37	1704.31	274.981	1365.24	107.064	1040.2	940.699
1553472_at	172.87	68.1658	1604.27	327.494	478.757	1161.16	4076.74	160.189	3264.97	4871.17	679.136	280.702	3941.95	482.026	1152.09	196.632	1443.83	1404.45
1553474_at	27.083	5.74663	1769.3	38.8768	39.1186	204.167	78.0278	178.201	224.492	803.131	230.84	15.5002	35.761	364.691	214.36	71.4483	261.439	368.598
1553475_at	18.5076	7.10161	39.4353	15.1042	138.272	175.434	508.716	22.5487	70.507	552.976	179.337	62.9018	322.334	128.381	335.067	86.9174	267.582	32.2511
1553478_at	2.83546	13.4361	69.2362	1.74159	836.88	131.964	15.1524	170.237	856.974	85.3359	165.813	4.38498	448.734	13.0783	54.2787	15.0729	70.7915	6.32792
1553479_at	47.7019	15.6822	1317.24	94.9411	1602.43	80.9776	85.247	176.01	940.621	106.101	389.257	451.447	452.826	59.0614	219.482	200.546	126.603	163.016
1553482_at	1.86824	5.1621	258.949	11.9132	123.639	53.8116	89.5336	65.7866	253.781	210.804	27.5456	9.02575	39.689	20.0428	26.03	26.6595	33.9366	186.83
1553483_at	25.9449	9.1957	98.9433	189.723	44.9734	561.448	26.0376	26.0732	62.6967	124.43	61.4834	669.602	701.157	485.456	107.513	123.608	268.29	122.873
1553484_at	43.0501	49.3527	458.078	56.9459	885.568	83.3403	480.898	106.414	821.252	1572.89	579.602	270.109	356.85	498.866	510.556	4.93025	117.207	139.111
1553485_at	34.1666	2.84336	1190.17	53.0777	480.187	9.01278	224.768	10.9014	69.8756	96.8927	142.879	35.276	659.358	594.825	210.971	201.33	99.3496	68.0334
1553486_a_at	37.9918	20.9572	65.9829	126.571	655.932	143.175	308.211	49.7068	219.421	82.4783	237.314	89.5191	641.728	16.0123	336.103	163.086	277.099	254.92
1553488_at	11.7382	6.90267	1769.79	10.9328	483.412	12.7636	406.288	15.8216	64.2575	100.821	63.3536	32.0807	36.0696	403.635	505.734	15.5216	11.3154	11.2122
1553489_a_at	142.351	3.14779	792.525	16.0474	151.272	11.4308	18.3667	4.9395	67.5748	122.395	30.0639	18.1746	133.329	193.56	179.918	197.825	7.99018	27.0121
1553491_at	8.72973	21.3073	167.105	42.8043	68.751	37.3543	33.9349	62.0054	132.333	791.216	136.636	19.1382	604.083	164.847	274.678	28.1025	7.71125	5.09384
1553492_a_at	2.79226	49.9136	48.8075	3.5546	63.694	47.2935	21.366	128.569	48.2339	45.6355	29.7719	16.0077	409.901	111.589	48.7847	34.787	38.1085	79.3843
1553493_a_at	28.7722	5.49371	265.686	54.5912	96.5027	206.657	104.784	4.19614	228.579	68.7837	11.3971	199.665	244.028	195.979	286.369	77.2361	82.7082	9.93893
1553494_at	125.109	4.23216	1328.58	37.6898	290.386	182.385	185.065	151.878	868.853	285.256	217.183	85.6038	100.297	281.225	37.7127	221.766	19.9929	38.1253
1553497_at	2.00035	0.905443	770.034	13.9064	335.289	462.442	42.0173	74.6885	451.271	255.693	26.8452	29.3419	360.756	169.227	36.6135	15.3275	19.3361	10.6719
1553498_at	62.3049	69.4435	2200.09	150.486	1462	954.773	5303.98	737.226	2554.68	496.075	2766.56	368.628	2558.24	769.834	1056.44	259.914	2381.74	1634.09
1553499_s_at	3.65237	1.44243	759.979	8.07975	259.935	16.5864	92.7269	14.0536	1075.69	598.468	37.559	19.7279	248.584	18.5466	301.527	6.37955	140.691	92.2895
1553500_at	8.03767	28.6063	52.6947	65.9572	165.167	16.7459	393.864	205.075	382.34	149.712	26.957	41.5777	128.081	395.137	450.428	172.793	24.4226	175.832
1553502_a_at	185.473	374.248	120.144	115.137	76.1047	36.4684	24.0768	18.69	170.042	950.873	255.323	13.953	53.0898	409.926	26.184	161.022	16.178	49.0671
1553504_at	26.6604	4.81873	1027.56	34.9531	757.909	351.045	17.7266	105.636	455.974	66.8876	425.936	124.618	49.2862	520.329	272.922	126.485	39.7377	161.857
1553505_at	64.2535	62.4164	874.148	52.2513	148.732	17.0315	337.24	16.7929	1089.18	181.745	85.4581	42.3956	32.9038	268.121	83.8422	5.27642	307.339	368.346
1553506_at	37.5678	58.3379	120.259	82.6612	507.765	18.511	298.222	141.12	340.17	644.032	259.967	216.971	108.535	245.718	61.6636	29.5681	36.8693	126.225
1553507_a_at	6.08673	2.61336	170.738	5.86422	596.601	279.256	13.3274	4.65453	72.1429	1391.6	201.9	71.6041	504.459	22.4153	33.5032	15.1952	56.5516	30.5205
1553508_at	32.1819	28.4628	733.672	11.4627	61.0987	157.253	16.1289	80.7929	372.588	432.823	157.162	290.046	493.049	1892.96	269.861	282.308	362.914	196.619
1553510_s_at	522.281	299.951	1473.44	107.718	447.556	245.033	48.7266	284.598	50.2191	79.143	226.645	333.779	561.658	80.9512	111.906	148.131	308.222	10.3875
1553511_at	12.9218	14.2943	67.7243	7.0819	686.112	20.381	370.512	10.6578	1068.58	51.9847	98.5296	36.096	307.671	26.946	381.324	17.3648	15.4537	37.1795
1553512_at	6.24278	7.1611	1169.02	4.94031	152.025	182.427	32.1825	4.09482	393.467	62.4671	23.9208	233.053	713.518	154.526	425.31	18.3904	76.0555	58.3534
1553513_at	3.57901	38.1778	166.26	54.0492	1447.41	514.098	167.96	23.536	337.232	51.8161	510.674	173.969	65.9377	36.3403	402.051	157.976	342.535	472.032
1553514_a_at	6.01682	59.2832	167.793	73.7287	123.536	433.643	184.353	70.4901	84.1944	57.7122	67.6116	175.729	318.104	428.487	238.016	51.1883	31.8389	175.876
1553515_at	10.6469	89.7036	60.8619	47.4983	1050.37	246.695	288.116	182.356	29.5864	55.4877	19.7242	180.466	47.4927	415.918	775.018	83.8138	18.3451	105.525
1553517_at	5.96433	50.3052	168.018	6.88138	300.307	16.6029	27.695	3.02235	39.4701	153.007	22.7943	18.0305	261.878	67.5842	38.1397	7.83379	32.2349	14.3364
1553518_at	65.9956	52.2989	1154.72	55.9867	117.268	16.6572	605.398	122.231	75.0768	440.382	408.064	232.262	40.4764	318.782	184.763	34.1988	215.246	113.818
1553519_at	51.4604	3.65886	165.261	1.92707	490.869	14.9198	37.496	6.18407	666.345	657.203	37.1491	91.1629	35.4188	443.654	168.056	7.44439	269.908	211.195
1553521_at	28.6243	23.1973	433.932	94.602	253.891	24.7928	12.3809	64.2997	446.81	962.652	9.02058	6.05911	598.145	634.653	73.9277	10.6621	200.422	30.3969
1553523_at	23.6653	44.7742	116.061	158.221	887.717	49.6799	177.986	119.043	934.7	201.36	235.79	329.089	42.2076	760.403	276.424	175.714	334.158	510.609
1553524_at	1.3828	55.0808	923.475	43.722	948.333	615.503	1271.35	231.857	1257.94	441.9	868.454	153.337	1769.64	364.068	241.339	154.51	318.563	1234.01
1553525_at	5.99479	2.20893	64.4312	83.088	519.255	315.891	65.265	6.69549	39.9874	726.492	101.133	113.709	233.533	34.9574	143.287	11.9932	31.4435	54.8378
1553526_at	35.4014	30.9951	54.8867	161.423	179.214	31.2638	633.553	129.156	543.12	710.971	35.1777	207.432	661.738	1069.69	216.201	212.417	244.45	185.841
1553527_at	47.9085	11.8373	315.3	3.07987	295.029	216.353	293.11	8.1712	46.8833	965.99	71.4093	87.9177	747.81	363.508	388.504	88.1568	305.176	205.366
1553528_a_at	338.985	272.904	75.8797	461.278	502.759	501.609	697.315	461.233	205.024	371.735	1139.21	17.7538	48.1231	72.1955	272.861	206.978	358.791	502.046
1553529_at	70.3533	41.0421	1392.94	118.506	245.934	125.13	41.2135	10.3975	62.9061	669.66	47.7798	172.787	21.3087	56.3792	568.051	121.321	39.0171	41.3147
1553530_a_at	2096.65	2496.35	132.887	718.717	161.986	306.024	300.097	21.7153	514.588	96.8694	191.701	740.264	66.5005	1147.3	981.711	3006.22	120.714	39.9055
1553531_at	47.6222	105.269	89.1817	7.23682	129.862	7.95611	407.333	173.532	40.3848	137.435	102.327	22.0448	35.7864	350.838	53.1668	201.105	97.8629	12.8187
1553532_a_at	2.32975	42.9615	862.85	21.5405	40.7896	14.0237	249.375	9.39329	51.2641	916.714	31.8634	61.6215	773.392	126.338	280.195	244.672	45.8	102.295
1553533_at	23.2654	2.07157	134.472	58.6699	322.476	72.1695	262.884	77.1476	1129.3	137.375	270.52	15.1183	137.077	8.11851	254.232	212.002	206.498	130.284
1553534_at	13.0204	3.70569	148.425	4.83785	69.6246	43.1051	39.7792	119.824	81.1635	1003.94	24.045	4.95334	504.07	136.703	39.5493	47.9267	150.363	98.9225
1553535_a_at	17.0603	236.299	63.5271	102.027	50.4362	34.4288	178.353	7.29308	596.872	127.909	73.2026	346.632	38.1937	520.228	220.922	422.042	147.301	79.724
1553536_at	966.735	958.79	1445.02	1251.53	1139.51	288.986	696.654	289.3	39.8989	153.536	431.615	825.877	217.532	257.389	259.524	567.384	418.112	363.742
1553537_at	34.1921	28.3335	144.827	5.9749	47.7965	68.5328	38.0981	29.5106	37.5341	55.1951	12.7101	174.761	37.7458	215.457	357.832	157.631	156.54	96.4402
1553538_s_at	40866	39926	31492.3	55335.9	107514	70137.3	137204	38014	96268.3	22357.6	116244	150294	198565	270683	207858	111445	129810	84355
1553539_at	65.8107	9.11179	57.2396	16.1447	128.206	40.9026	38.1161	9.13086	707.681	42.8035	576.306	78.0108	171.952	115.739	92.971	35.5418	58.5311	15.2564
1553540_a_at	45.4819	6.33282	144.762	33.9434	88.3671	43.3198	80.9247	12.721	38.0895	114.364	53.623	394.026	114.033	663.93	452.436	20.848	420.034	29.897
1553541_at	4.37727	4.84708	41.6771	11.0319	209.798	19.798	360.898	74.7987	23.9606	789.852	342.018	28.3419	27.9901	154.583	239.179	150.687	13.547	5.19875
1553542_at	275.99	223.878	67.8663	271.817	488.676	259.592	202.256	337.969	249.521	616.158	144.179	256.597	35.0587	855.785	387.782	186.324	364.645	259.089
1553544_at	5.26615	2.49006	72.0471	11.0082	53.45	11.991	142.042	66.8682	159.565	216.003	36.707	143.969	24.9801	41.1254	67.2787	10.3254	28.302	13.7485
1553545_at	32.6849	34.7843	744.891	15.8922	106.597	142.092	33.4788	89.8485	500.275	90.7523	105.542	40.274	105.96	102.448	374.766	27.1901	22.6596	7.28017
1553546_at	83.2639	48.4129	99.5908	47.7866	63.1467	45.7992	41.71	75.7573	151.123	89.121	9.27084	567.987	24.555	32.5565	127.532	108.609	123.512	6.86742
1553547_at	73.4366	124.598	1281.03	3.3302	119.018	316.392	236.143	169.433	969.455	455.242	565.449	206.965	96.658	123.096	118.69	174.218	305.318	295.708
1553549_at	2.28453	9.77911	162.512	4.85702	666.402	150.62	13.6996	104.522	47.3185	1138.55	31.7416	49.4591	672.478	91.6313	69.626	117.023	121.686	153.699
1553550_at	5.96035	5.33341	70.6562	5.96992	653.787	16.6008	14.4195	99.2648	155.048	132.798	417.704	47.3567	70.7837	20.7013	166.65	54.9153	26.7605	75.354
1553551_s_at	19435.7	20201.8	149061	30998.6	108359	77238.8	149913	46295.6	225386	99710.8	133915	88095.4	172770	155798	154210	60554.2	117034	85574.8
1553552_at	50.4053	30.5843	70.9012	7.77801	911.912	25.9645	30.8125	89.3438	133.91	60.7937	24.1089	48.8882	345.474	306.104	178.25	137.993	56.3136	8.22644
1553553_at	19.312	20.039	76.4018	150.934	134.207	101.792	349.021	73.7223	313.757	779.667	116.704	153.51	184.382	131.847	454.985	69.9529	69.9998	100.016
1553555_at	9.70761	46.3399	51.8989	37.8272	603.867	12.8024	469.678	56.1474	626.28	804.718	321.192	39.6991	616.027	180.616	304.841	12.5948	40.5028	55.9328
1553556_at	3.35041	3.6704	1175.72	63.0198	207.462	338.575	25.9741	114.973	278.711	201.9	98.5947	57.2294	267.254	144.963	242.763	33.8956	109.637	121.937
1553558_at	11.8914	6.15364	522.157	154.926	65.7854	132.326	13.3502	14.4487	70.7231	501.142	14.8219	58.8176	230.622	55.8039	25.2218	58.3467	40.3121	43.2123
1553559_at	69.6056	63.9198	480.176	15.7837	128.616	477.83	230.272	54.6184	38.631	56.9099	35.2865	158.256	380.838	770.609	61.4055	196.363	231.713	21.4309
1553560_at	68.8339	44.0352	160.306	8.81501	62.0322	454.962	327.08	72.0832	56.9992	164.08	226.388	42.2348	685.764	28.403	77.8	573.971	162.818	248.147
1553561_at	71.4762	50.585	878.8	36.9512	1140.72	394.973	551.872	163.619	1462.09	90.3829	369.367	42.3864	324.846	340.624	189.365	26.355	415.528	455.234
1553562_at	108.365	64.8673	607.32	103.464	95.2904	479.737	429.852	153.203	411.237	71.4451	455.159	286.296	353.725	739.786	601.101	248.979	499.516	235.222
1553564_at	7.15167	120.227	880.854	53.2006	813.734	968.247	1163.47	125.307	507.622	99.1549	909.287	91.6767	1092.03	70.2902	413.76	4.31583	1294.41	855.613
1553565_s_at	5110.75	5040.75	670.58	1306.78	1378.71	29.7322	47.0854	117.699	153.211	338.435	527.991	2680.84	722.111	1014.21	1353.45	3300.98	165.722	234.286
1553566_at	79.224	123.507	428.002	30.1357	488.313	60.838	153.249	20.0718	251.604	104.66	81.6759	31.632	29.503	125.085	385.272	275.642	13.9676	24.7194
1553567_s_at	13134.3	12882	130740	20125.2	92083.3	55450.7	91109.8	33796.5	224956	123884	76198	58908	199356	90874	93749	40693.4	88542.3	58263.5
1553568_a_at	46.7151	3.03484	127.851	51.8841	55.2216	11.546	23.5636	148.179	83.4602	368.958	324.839	35.7883	223.756	11.281	31.6096	310.014	227.14	9.43608
1553569_at	45876.8	47373.5	70029.1	74297.2	131161	126312	182649	58070.3	223362	143718	214847	182336	316531	308841	287208	131257	164059	113965
1553570_x_at	51004.5	44019.5	76585.8	77367.1	140881	136475	189398	58957.1	246473	140695	235593	176674	314448	329664	268022	127704	168905	118298
1553572_a_at	141.215	102.549	62.9924	140.088	781.124	30.0704	19.5006	24.387	41.3142	43.4562	37.6428	130.994	96.4172	114.679	65.6537	100.858	147.429	7.12592
1553573_s_at	8.81079	3.568	424.764	19.4082	75.3317	21.0685	60.2981	3.49226	704.029	102.424	47.8985	20.1603	77.5788	22.5294	73.1428	27.2995	11.1528	8.1927
1553574_at	21.1711	29.6549	688.32	11.7412	805.849	164.641	161.009	148.393	86.1858	106.581	168.618	108.672	526.146	299.296	59.6407	4.11717	386.944	107.618
1553575_at	48477.1	43139.4	130203	74568	163998	140729	226219	62662	362069	185420	199456	183556	293597	327239	285963	129555	155604	116208
1553579_a_at	66.361	129.512	78.6645	128.164	1405.58	256.551	510.859	208.212	1211.77	2059.67	602.871	356.185	860.999	645.174	608.133	319.911	519.271	636.9
1553581_s_at	1662.27	2119.6	39.8675	2531.08	1284.05	3521.46	5541.92	3009.7	6985.78	2088.51	1990.99	4177.78	2886.14	2131.91	3446.46	2662.18	3181.4	2078.23
1553582_a_at	12.4096	51.0578	58.7868	38.1163	46.316	330.026	316.69	53.8621	742.495	383.838	338.681	147.71	479.294	1246.25	355.405	192.566	427.461	141.432
1553583_a_at	11.6118	11.1002	898.411	31.7585	27.986	74.5388	45.3997	91.6226	90.9372	35.0143	90.0023	844.593	161.431	1760.52	725.161	70.0154	44.7091	32.3256
1553584_at	3.78603	54.1522	1231.86	44.0096	166.523	45.665	60.4749	123.269	64.9411	50.3721	276.199	63.4065	831.197	484.531	48.5109	187.428	55.241	84.2299
1553585_a_at	131.338	71.5499	123.535	173.52	893.17	73.0191	13.5038	116.271	396.476	118.683	234.316	288.674	158.321	50.2898	178.255	28.4314	15.973	151.449
1553586_at	50.9631	70.9788	58.896	14.0365	59.721	102.751	23.8803	20.6049	970.792	87.8669	35.3055	43.5428	741.057	101.793	444.472	304.9	264.594	10.7129
1553587_a_at	404.868	596.08	645.21	507.326	127.824	134.804	492.604	245.077	32.3382	846.877	12.7952	237.022	425.12	645.57	964.187	209.617	271.555	274.784
1553588_at	27087.4	25442.8	69154.7	46764.3	102552	63406.7	135895	37500.1	134125	24525.7	102945	121743	81197.7	187653	181721	68733.1	88193.7	69928.6
1553589_a_at	83.4426	81.311	323.702	115.308	52.8382	83.7735	36.1668	4.87651	513.338	89.812	313.359	115.976	24.6941	762.22	533.11	238.047	23.3276	31.7403
1553590_at	286.403	276.196	74.9017	995.969	487.417	515.997	148.156	96.0691	33.7323	664.669	35.8074	1160.04	88.6855	3845.13	3363.79	1579.49	215.987	130.022
1553591_at	49.5807	18.0587	53.4037	8.99322	46.9091	19.6005	15.7325	65.4517	61.7059	92.3766	199.847	167.572	435.894	520.988	226.067	127.741	78.5735	128.458
1553592_x_at	2.09273	1.76854	509.666	17.9994	41.2918	15.0821	65.9143	107.376	29.4567	86.1446	64.3537	70.296	691.256	985.005	83.8246	19.1665	28.9394	6.81073
1553593_a_at	150.542	79.5306	300.939	77.3846	625.246	474.249	308.908	19.1488	943.83	362.513	253.547	205.893	359.606	598.586	449.325	187.409	94.1375	189.636
1553594_a_at	30.7934	76.9528	1491.17	83.876	839.497	545.87	271.773	136.64	58.2055	1094.11	352.858	511.377	42.0183	557.252	645.8	187.483	505.073	354.58
1553599_a_at	179.45	45.1878	605.801	166.138	258.317	872.288	365.121	515.596	619.766	760.26	798.97	389.931	712.994	493.506	415.319	154.152	970.174	992.796
1553600_at	30.1165	5.47372	301.883	53.1895	146.789	80.5302	238.22	11.5713	1013.27	465.175	86.0828	33.7528	71.5099	482.785	26.4784	29.0019	15.5442	194.143
1553601_a_at	295.703	324.782	500.74	185.464	365.611	548.478	30.0448	116.393	37.3675	81.3889	721.224	117.938	343.492	182.487	66.6599	29.701	468.123	373.019
1553602_at	1.45277	3.08241	37.974	1.2283	60.172	103.143	248.3	8.29367	138.982	926.739	338.175	123.905	531.424	10.9698	20.341	7.93442	144.121	79.6874
1553603_s_at	1704.11	760.74	146.432	647.163	1693.37	1349.29	2561.21	211.491	1450.49	1526.73	1536.66	578.33	896.556	310.859	314.942	832.302	1362.56	938.014
1553604_at	18.0841	18.8067	1512.96	44.7307	375.004	20.7825	236.716	19.4521	705.84	196.728	127.926	83.5695	361.149	12.3267	24.0307	19.9804	212.952	32.9866
1553605_a_at	1.54219	1.33204	203.641	6.50942	64.2657	26.2381	24.1398	4.18719	455.116	175.791	26.2906	3.49533	30.1391	9.53693	12.4126	34.6134	140.678	18.8058
1553607_at	10.3237	44.016	1395.99	45.9648	39.9585	134.631	924.503	136.602	782.235	977.875	408.346	111.923	625.058	178.004	120.462	4.29552	473.35	84.4866
1553608_a_at	59.2578	66.3782	1973.99	9.31133	143.216	148.98	280.044	87.0292	365.453	106.353	122.98	97.2684	1860.87	542.578	38.153	77.1718	214.263	286.329
1553611_s_at	63.4719	128.44	41.2007	349.037	80.0433	236.836	25.3849	30.9513	37.8353	579.994	330.795	40.7582	295.628	394.967	809.8	56.1167	68.3308	209.778
1553612_at	166.067	168.724	1445.95	153.177	273.672	36.2011	288.724	180.213	348.146	102.751	476.518	173.936	143.086	24.3501	304.804	93.9525	387.927	321.184
1553613_s_at	111.091	58.186	56.3903	158.769	309.62	354.565	492.553	139.964	1237.82	423.822	563.32	817.48	442.973	713.957	574.938	510.994	332.451	344.782
1553614_a_at	48.3486	26.365	774.815	171.802	745.363	253.518	765.628	234.26	1079.5	1061.24	503.256	378.174	314.943	2404.6	2050.43	431.687	544.406	570.847
1553618_at	79.8747	35.2352	2619.11	742.098	89.1717	887.611	1063.11	91.6861	1129.56	950.104	192.241	779.241	429.369	1883.77	2306.07	489.437	1284.21	622.29
1553619_a_at	6.40106	2.54253	644.835	85.4417	881.862	537.535	1233.93	282.879	763.424	77.2983	548.856	159.333	557.152	544.812	1322.28	156.947	900.339	387.458
1553620_at	4.811	4.32692	41.3864	29.4073	60.1878	52.5498	269.994	6.33746	56.5734	1009.4	22.5881	16.2272	22.1582	40.4702	23.9025	76.91	24.9726	11.8952
1553622_a_at	2.75092	42.0634	764.246	37.8529	61.5708	194.7	163.989	63.0391	538.632	890.126	463.32	14.1357	92.6279	226.22	5.51332	80.9023	25.454	13.6752
1553623_at	1.49798	17.9156	66.3702	34.1021	161.164	91.8119	16.2537	92.8017	26.8128	224.918	203.9	33.6693	73.3756	57.0357	14.9303	15.4827	10.194	217.474
1553625_at	11.15	0.737397	1180.24	11.0635	94.8117	23.5422	10.1535	94.9053	69.23	315.914	84.9057	8.51044	584.938	3.75533	11.637	2.85909	3.12313	3.434
1553626_a_at	24.5218	67.6511	523.643	107.2	50.5928	67.9358	510.026	18.308	917.524	702.321	10.0221	124.539	35.7639	221.391	363.604	66.8615	116.89	197.434
1553627_s_at	1.01576	33.4093	133.225	1.71588	44.4797	509.488	905.954	52.7137	84.0754	113.415	154.696	51.9934	641.775	132.985	22.2542	8.75354	399.732	244.88
1553629_a_at	5.50996	3.34658	91.603	37.3331	52.2916	16.6081	24.3652	11.2627	34.8826	61.9283	23.1587	65.9866	47.3899	231.597	112.068	22.2157	33.2721	22.148
1553630_at	140.781	85.7402	540.773	88.0752	555.854	24.9007	246.598	343.837	773.327	415.122	30.9167	15.4426	585.809	607.192	152.943	93.2285	294.281	200.8
1553633_s_at	132.666	44.942	131.82	804.495	918.573	2802.85	3334.6	606.224	2189.86	86.2054	1621.44	744.856	3624.71	1703.06	3264.76	10.0094	2864.65	1430.81
1553634_a_at	27.1174	40.1986	508.173	274.075	398.541	31.4465	162.916	110.239	141.489	431.988	277.583	253.349	701.216	528.442	176.337	213.837	50.8463	95.8778
1553635_s_at	126.643	166.42	1801.3	317.147	538.265	301.377	249.16	446.971	2280.53	57.3271	322.341	396.001	354.234	235.587	523.948	158.718	43.4173	419.595
1553636_at	4.56703	11.0948	55.9876	30.9653	84.5614	220.535	187.11	29.6216	65.8175	90.1465	42.9878	105.04	118.921	53.9882	33.4177	109.564	25.7378	11.3732
1553637_s_at	39.7164	21.7512	97.6661	67.209	692.479	152.208	66.8836	19.8564	39.001	223.769	282.984	46.8376	626.997	408.112	608.91	47.2881	35.3146	97.724
1553639_a_at	335.002	224.916	133.699	104.662	836.137	285.766	664.855	76.9204	852.244	642.954	527.342	153.837	1446.66	846.828	792.463	178.21	817.884	563.459
1553640_at	83.9505	133.189	653.915	666.15	989.278	473.318	595.272	131.111	1005.47	1255.45	606.383	419.065	934.452	1532.37	1741.19	688.886	346.845	467.611
1553641_a_at	26.2415	5.19516	793.027	91.6473	167.901	351.56	15.4816	104.142	140.256	1474.97	256.745	17.3004	197.094	85.9172	200.641	120.39	259.526	30.6522
1553642_at	66.6106	65.1413	46.1471	44.1923	107.138	56.8713	282.247	7.87703	120.694	610.394	319.434	325.881	66.473	977.179	520.837	41.9514	66.9906	43.9651
1553644_at	29.5364	65.4672	1541.13	30.038	29.1112	143.576	459.274	3.86863	156.211	92.7721	13.8801	97.989	39.5234	93.2562	7.21115	76.9007	27.2737	23.5713
1553645_at	54.6836	15.0142	61.2519	103.526	1222.59	395.6	873.477	146.856	425.938	67.5328	431.465	35.1996	177.875	44.3478	134.236	20.3696	683.262	502.676
1553646_at	97.7659	166.344	112.339	34.2165	294.75	384.1	10.2892	157.821	854.114	72.5159	75.5773	154.008	394.914	169.296	65.6552	13.4207	203.61	214.613
1553647_at	155.996	229.711	1499.66	105.039	717.952	372.323	354.011	194.789	353.889	93.232	322.26	415.2	675.176	571.028	213.8	1080.27	238.221	447.346
1553651_at	54.8533	57.0172	1446.88	102.904	46.9349	32.9946	219.016	96.6739	31.4357	1522.76	41.5456	85.0396	56.2259	511.147	240.672	42.8071	112.691	7.06612
1553652_a_at	86.9663	57.18	41.8992	81.5465	243.751	649.089	2397.1	135.733	1934.32	1745.98	384.477	206.362	642.421	439.769	95.1745	72.3275	1213.93	170.582
1553654_at	561.392	145.269	155.103	11.9488	591.427	15.7661	432.194	71.6658	48.3509	928.103	28.8147	12.8067	83.0956	34.3558	15.3835	46.6277	268.345	132.732
1553655_at	6.98267	11.1924	390.87	73.5468	612.593	1448.42	3209.95	1003.88	2680.53	101.256	3114.66	24.6899	292.625	470.78	545.352	278.394	902.072	1830.93
1553656_at	21.3566	84.2878	48.8803	37.1374	46.5469	27.1534	15.7993	8.34888	73.9574	275.719	147.047	19.9761	44.1514	55.8981	31.6343	107.314	53.372	22.665
1553657_at	10.4125	35.6007	168.942	2.63404	605.165	44.9865	230.505	74.5935	427.09	655.849	20.5803	44.1333	619.022	54.7604	53.1761	19.0632	458.094	19.259
1553658_at	41.1135	32.2365	66.9248	6.23338	36.1356	140.213	248.584	4.1825	793.415	91.1508	144.774	22.3664	402.952	44.7501	33.2124	117.774	348.774	136.476
1553660_at	88.024	95.8656	195.551	75.8327	51.8287	735.152	683.04	52.4846	527.186	547.961	302.901	458.259	31.6419	2663.96	659.84	43.6801	299.61	40.3627
1553661_a_at	19.3007	28.3069	173.051	26.4949	803.56	87.927	314.974	152.22	119.257	711.987	484.077	16.5824	243.659	364.069	127.045	4.3084	225.106	122.257
1553663_a_at	135.533	93.2887	111.268	96.6316	22.4661	403.013	317.697	90.809	44.1876	62.7692	690.347	49.1804	206.681	900.047	77.7466	396.814	39.4606	166.269
1553666_at	38.94	42.1471	87.1157	118.907	96.6829	277.093	219.22	10.9651	332.872	196.348	30.295	248.492	586.535	19.6778	248.864	12.3644	213.44	11.7526
1553668_at	85.0141	61.8515	1126.51	130.479	782.896	16.7174	201.062	72.2206	647.434	69.0336	148.304	423.122	26.8958	32.2782	339.744	189.827	383.006	33.3157
1553670_at	133.126	54.5453	58.4127	95.0978	758.437	73.0644	588.439	148.674	52.0887	1693.89	374.781	118.882	676.918	605.615	363.152	163.477	243.724	269.078
1553672_at	121.892	105.471	1165.45	120.588	694.466	332.604	66.9046	107.754	31.0436	1061.68	48.9644	178.123	101.017	744.607	3725.82	137.033	89.9227	281.807
1553673_at	75.4445	29.9426	1227.86	187.333	109.85	198.543	387.982	34.9458	128.095	61.7507	55.6386	36.9307	306.751	463.707	471.945	155.216	165.357	110.804
1553674_at	28.253	93.1369	772.43	129.874	224.508	818.181	1811.55	233.046	986.029	732.164	466.106	420.473	1186.06	805.18	1004.32	273.569	534.518	442.657
1553675_at	2.0624	2.01712	55.3393	7.38534	140.334	40.1914	86.6651	40.9677	713.812	663.011	151.207	5.23621	19.9881	15.7796	11.209	87.0726	26.3726	13.6098
1553677_a_at	1530.18	1290.97	1906.18	1448.69	1155.75	1188.52	815.546	390.782	1189.65	3326.71	538.287	571.719	872.092	892.049	621.444	1299.2	675.536	583.772
1553678_a_at	1004.41	1137.98	47.8744	579.576	81.0798	914.352	1477.76	344.442	489.49	1958.87	783.09	678.458	792.864	278.407	1494.04	1194.36	653.125	466.375
1553679_s_at	512.725	535.494	153.024	244.295	209.155	333.609	227.939	136.89	1026.23	1380.44	21.1552	301.094	32.2194	57.8941	231.082	41.301	289.91	40.581
1553681_a_at	38.6214	3.93536	112.467	187.569	466.576	49.6202	24.0487	114.315	527.198	1160.85	605.501	269.556	1045.25	247.252	92.7395	102.099	477.745	240.287
1553682_at	77.0781	154.609	1312.02	92.9283	471.033	449.878	401.068	129.2	228.211	201.336	205.497	208.52	77.9055	279.255	175.542	103.463	90.0721	110.98
1553683_s_at	260.982	359.647	776.795	483.829	59.9858	161.852	326.737	204.374	293.541	210.623	222.982	223.873	340.357	36.7143	13.363	17.1659	11.029	247.346
1553684_at	147.532	27.3562	1253.32	127.634	1077.25	30.0477	301.838	72.8325	502.416	776.106	313.631	113.141	15.3115	218.908	270.098	98.8669	313.98	170.046
1553685_s_at	145.895	135.949	46.8337	208.696	889.387	29.9043	199.835	98.3502	68.8399	90.98	32.6726	412.393	184.131	303.573	95.911	87.9344	151.154	226.872
1553686_at	231.444	379.659	1054.76	170.65	65.1813	358.176	467.226	87.1682	600.393	964.905	62.3818	484.107	1272.92	553.275	517.027	240.396	211.527	236.59
1553688_at	18.3774	10.4541	102.461	9.51726	672.767	355.462	90.9493	49.2625	246.426	315.466	60.7866	60.9399	63.5581	40.4272	468.94	170.933	227.801	393.064
1553689_s_at	540.773	849.503	1119.22	520.067	953.468	268.098	15.6639	1075.73	109.012	311.131	67.7971	400.708	709.787	73.8768	245.321	94.438	516.086	403.23
1553690_at	17.3616	120.088	1899.71	255.304	931.852	111.885	761.272	124.593	392.634	673.175	103.389	211.648	32.737	1886.13	1881.48	325.737	560.017	289.107
1553691_at	137.095	86.6714	672.33	95.0864	55.7545	183.017	205.269	52.5629	27.5732	173.481	74.437	228.33	32.2371	166.817	344.819	125.304	24.9779	24.0136
1553693_s_at	14.9271	28.4696	579.074	19.2095	1456.8	555.957	1544.91	233.026	798.001	1464.27	569.409	251.207	1655.38	376.859	402.886	325.782	1357.5	970.543
1553694_a_at	1178.21	1442.2	66.254	1257.36	150.007	98.5209	272.602	79.1847	126.572	326.069	467.124	2199.67	295.112	994.618	1789.03	4020.98	626.831	627.958
1553695_a_at	8.56626	9.10735	664.264	5.99638	185.393	27.5358	283.465	5.05765	86.0383	52.5653	273.371	50.7266	105.465	37.3422	33.142	14.4921	87.7747	28.7081
1553696_s_at	283.915	289.687	266.737	234.168	342.538	325.146	542.531	231.667	464.59	1291.7	414.649	87.5401	933.267	198.528	345.892	288.588	195.769	423.409
1553697_at	1416.02	519.437	536.26	526.302	775.38	329.718	369.381	454.138	30.9516	58.8778	318.44	3837.44	731.61	200.597	85.0405	1308.06	365.502	96.3292
1553698_a_at	210.963	194.9	81.2579	345.803	86.8833	29.3656	46.2345	216.511	50.1267	1108	7.77232	383.932	36.761	140.155	158.653	279.919	256.015	93.6646
1553701_a_at	132.728	67.6033	1193.16	174.291	69.4497	422.742	337.275	46.8047	531.452	837.714	307.693	306.601	530.996	270.911	345.898	25.5424	74.3579	73.9039
1553702_at	3.6431	327.817	53.5194	34.7578	826.924	337.321	158.702	35.4214	124.342	42.2372	331.033	305.497	957.864	481.236	314.956	624.319	245.324	123.945
1553703_at	326.144	690.697	759.29	457.57	466.641	671.887	831.754	126.038	1347.69	1271.74	787.794	779.757	918.875	373.772	805.35	481.421	1410.34	472.567
1553704_x_at	287.226	691.486	1329.98	483.557	337.787	401.234	611.696	432.932	821.047	352.809	847.953	554.641	1190.26	31.3034	1359.83	349.05	962.141	363.637
1553705_a_at	4.1126	16.7317	790.771	368.568	644.391	539.188	501.751	145.289	80.7867	914.812	441.284	478.07	616.145	599.419	448.361	176.972	439.058	464.413
1553706_at	30.7803	36.8694	2233.78	58.692	630.819	371.85	702.514	358.293	1192.16	140.116	741.906	366.422	1854.37	717.975	581.925	56.9109	944.081	363.599
1553708_at	1.64908	37.6085	184.229	35.9946	668.993	27.2998	305.525	153.616	653.549	350.638	343.455	191.662	137.949	296.345	328.783	4.69509	206.12	252.212
1553709_a_at	130.845	601.788	206.009	767.636	328.4	42.9863	263.907	526.846	739.31	963.825	879.38	382.122	821.501	649.789	733.006	675.658	671.56	167.485
1553710_at	157.316	80.6914	115.37	147.937	709.747	416.093	444.882	794.954	279.715	388.236	530.329	21.7693	1027.97	276.232	323.61	288.273	258.015	308.797
1553711_a_at	25.4349	86.989	1430.26	200.702	829.286	798.426	51.4755	993.677	453.763	771.246	356.988	555.019	675.139	324.529	814.222	233.869	496.645	268.773
1553713_a_at	100.708	109.457	117.113	298.381	168.425	14.3803	176.272	113.596	44.9478	419.292	31.5875	129.906	466.872	75.3608	287.917	31.4316	57.1113	24.9577
1553715_s_at	35.876	155.57	680.594	30.2259	67.1859	62.0285	15.8556	66.8622	393.473	175.916	41.0755	48.3318	1058.11	152.138	42.5836	632.166	91.654	213.708
1553717_at	779.545	1708.48	1157.26	915.553	361.061	377.02	824.72	242.278	1853.27	322.153	415.565	525.864	71.8366	1066.62	1181.72	1717.91	946.646	360.022
1553718_at	606.994	319.377	1114.45	658.935	1698.34	1440.41	2882.51	1238.38	1121.51	1297.71	2497.27	740.911	1325.34	635.402	361.815	504.398	1882.09	2232.36
1553719_s_at	459.094	239.958	603.088	655.399	1472.96	816.429	846.483	795.066	589	118.411	1956.27	202.343	752.647	321.817	520.938	299.572	1080.24	1528.67
1553720_a_at	1270.86	1384.33	1134.35	317.767	700.483	1787.03	973.174	1105.25	1305.43	41.364	1030.58	2248.86	821.315	838.442	286.793	2943.69	915.969	964.659
1553721_at	325.099	209.535	279.423	420.809	672.306	191.894	33.5929	30.1585	878.527	313.657	149.561	190.102	425.759	187.623	369.582	370.306	200.335	140.133
1553722_s_at	889.995	491.458	468.388	1016.77	102.434	31.3621	254.151	20.4875	151.591	638.243	40.8522	227.59	175.088	617.783	357.089	524.605	148.746	268.252
1553723_at	8.84884	3.82974	139.313	25.2384	96.3551	118.781	18.7	87.0894	49.9736	1019.62	23.0492	30.0298	26.218	35.2515	40.2489	20.7769	30.2427	28.8253
1553725_s_at	175.356	196.667	130.694	85.0122	857.002	821.909	3313	195.077	1464.87	122.989	424.761	489.486	126.379	72.1312	23.2142	266.686	1012.51	862.294
1553726_s_at	47.0334	131.031	860.631	100.229	181.286	8.26952	102.855	60.9956	36.0421	1223.98	385.808	228.636	119.937	249.199	36.4599	23.0172	22.1287	249.318
1553727_at	23.6505	10.6286	69.9574	13.7168	111.127	10.0879	15.4869	10.143	323.362	497.288	48.0808	222.599	60.2566	47.4355	27.7338	8.18373	46.554	17.7692
1553728_at	1.04161	2.04337	636.303	16.5292	517.849	26.7428	25.9663	7.83268	114.559	41.2486	34.5804	9.08761	99.5924	34.827	66.0278	20.3932	11.2122	221.23
1553729_s_at	5.97658	3.73934	492.542	34.8651	27.022	25.7747	13.0303	96.7488	572.977	521.079	63.0412	122.258	47.3867	367.805	46.926	37.4281	147.583	158.975
1553730_x_at	30.337	12.4483	1032.69	26.9477	119.553	58.2562	249.919	8.20653	33.8642	511.974	14.4185	13.0596	161.828	38.2394	138.791	18.1863	153.812	31.901
1553732_s_at	95.3526	88.4132	250.066	10.0212	470.993	289.032	40.9499	4.77587	361.047	212.012	54.2743	20.2705	73.8702	142.715	298.291	54.3791	19.3557	9.87188
1553734_at	31.3695	38.0514	555.616	31.9642	50.9597	219.604	306.325	10.7117	1362.4	151.932	336.565	202.859	28.476	11.951	273.154	10.1015	196.178	197.846
1553736_at	70.2671	76.8892	1060.99	60.8054	591.006	868.87	980.717	233.517	1247.38	256.479	791.339	17.7041	868.31	1140.64	563.821	373.898	451.92	244.25
1553739_at	17.8454	19.3251	1513.8	37.5045	211.175	10.4075	13.5038	61.1346	43.133	671.244	7.60493	13.4763	157.648	39.3237	127.102	9.84919	68.1435	15.0654
1553740_a_at	42.923	56.4732	73.6519	77.73	79.443	103.825	14.5317	13.7428	120.679	182.56	262.932	166.353	42.6696	665.941	192.498	152.761	398.806	161.405
1553741_at	1.30436	68.6885	1456.3	76.171	255.396	530.497	43.3289	124.238	79.5642	69.0474	272.415	342.926	107.907	74.6134	325.41	48.5239	131.39	128.65
1553743_at	149.367	193.572	1050	200.248	211.975	203.035	834.886	455.86	624.137	246.649	284.366	237.537	87.964	125.338	293.716	146.945	766.811	871.697
1553746_a_at	60.7444	63.3852	77.9928	22.121	429.418	9.19355	65.875	130.738	1131.09	1483.39	276.127	62.5337	47.9809	29.0684	251.565	50.5017	368.357	179.458
1553747_at	2.38269	35.2376	1297.28	16.69	82.7011	152.284	141.407	59.7233	925.502	1083.56	39.7443	142.448	503.899	298.453	183.616	3.73981	150.972	14.1987
1553749_at	1205.86	1456.08	881.162	916.476	917.088	152.456	142.238	800.221	809.728	84.2361	12.1916	518.321	863.86	839.244	740.596	1112.68	385.15	605.314
1553750_a_at	231.782	153.767	142.294	44.8439	1052.19	718.095	485.338	390.262	55.886	257.211	52.1338	27.4237	1006.8	209.269	465.414	42.0654	336.498	214.822
1553752_at	49.4733	74.3328	119.999	121.826	80.4515	335.122	505.036	129.052	70.9449	53.7149	38.7112	472.297	96.8445	1701.56	418.185	232.165	148.769	310.736
1553755_at	14.8532	64.9522	267.397	47.5322	233.535	72.5706	542.276	10.9135	1036.43	216.104	137.547	106.419	212.834	618.5	465.823	199.33	419.887	26.7806
1553756_at	10.6665	6.0802	123.27	23.8587	90.1296	37.0632	248.409	76.5646	474.65	1087.86	215.545	216.04	512.127	1381.22	385.824	45.0722	189.631	111.231
1553757_at	409.617	415.354	1166.2	115.928	301.853	152.336	383.703	118.681	722.907	604.121	178.799	570.744	25.4659	87.1813	427.15	404.885	129.515	107.956
1553759_at	53.0295	20.2421	925.814	29.0598	241.18	25.713	9.52145	17.994	57.0822	84.6434	92.5136	3.52996	319.682	547.069	239.447	55.7326	16.596	12.4741
1553761_at	2.20862	34.5052	430.322	46.0075	71.5021	13.9813	349.64	178.877	682.968	815.882	23.0898	27.0483	463.597	21.0227	20.6223	13.5376	422.018	47.8723
1553764_a_at	1.63813	36.8204	1121.91	33.6813	65.2231	27.8057	36.4527	114.02	47.2722	686.953	6.81836	59.1954	47.9238	62.9894	92.0861	6.97788	56.1207	20.2546
1553765_a_at	397.268	198.425	43.0179	392.976	135.432	831.038	589.595	1320.38	513.007	894.642	327.743	573.894	224.622	107.248	283.712	47.8431	294.683	479.741
1553768_a_at	297.52	114.693	381.637	132.974	1003.74	19.437	395.829	212.512	118.868	97.428	99.0498	28.6153	1209.15	455.341	38.7864	28.1928	64.1936	82.4502
1553769_at	6.89637	1.58078	128.493	38.3877	52.6028	33.9447	121.606	90.1043	569.675	704.404	300.337	72.9134	42.479	45.3852	17.526	89.2765	249.598	10.2662
1553770_a_at	82.2065	70.0196	58.1883	90.2696	294.425	63.3818	346.936	33.777	213.248	740.618	227.236	119.6	32.187	229.409	201.923	35.7029	223.753	35.9519
1553772_at	138.774	91.6596	476.546	63.9192	161.747	575.775	513.896	156.348	158.602	859.327	143.111	418.586	28.2225	596.336	249.241	80.6937	178.723	214.791
1553775_at	1.55839	40.366	41.6784	4.14106	75.6041	90.5325	16.9753	5.50393	417.164	74.2533	14.3286	52.1501	36.143	79.3515	158.254	132.204	59.0397	130.243
1553776_at	21.0182	22.1232	47.7475	57.3193	76.9594	348.274	759.831	27.3407	29.6362	124.907	191.232	116.562	1238.49	191.445	441.342	8.44835	297.935	245.757
1553778_at	5.22741	50.0172	44.3579	84.8986	778.677	16.6902	73.8521	147.295	31.5335	728.199	47.4245	9.84503	27.5583	107.598	281.285	28.0652	22.3468	88.2456
1553780_at	9.09396	19.4987	159.688	12.3163	479.021	37.0844	101.085	77.9084	568.978	183.488	63.9847	53.8128	61.1832	98.2834	88.1914	22.6515	323.454	55.8708
1553781_at	64.0643	11.4927	48.5959	44.0694	619.91	35.0235	704.707	31.3461	1407.69	63.1584	705.526	172.673	43.0372	239.208	353.295	106.399	225.258	482.984
1553785_at	149.634	402.009	63.8103	854.372	1240.07	11.9237	15.6097	197.542	868.709	64.9032	449.465	41.2574	446.803	266.437	362.607	26.9424	223.92	483.138
1553787_at	267.878	121.211	43.3484	79.4859	92.3308	332.284	10.7201	148.66	632.377	204.589	166.014	131.063	238.965	810.917	1128.79	172.224	182.669	346.655
1553789_a_at	51.2661	45.2243	62.3031	62.2232	185.92	48.3124	51.0837	11.5453	31.0933	546.613	48.182	231.678	23.1851	16.3817	12.4203	27.9165	167.66	25.4564
1553792_at	142.909	88.2747	1203.26	98.2528	687.665	339.297	112.8	117.887	636.852	103.375	41.3119	69.9082	18.7795	333.756	335.772	130.709	304.457	262.29
1553793_a_at	4580.25	5227.02	82.5794	3408.55	582.34	164.483	524.97	105.014	786.966	83.8258	215.999	1996.58	415.658	430.79	1324.28	3542.87	423.539	183.563
1553794_at	28.4173	16.2074	92.3738	42.4133	121.581	315.23	29.4358	179.39	85.0632	106.783	62.4027	34.7357	83.22	374.356	691.608	16.9237	259.205	215.133
1553796_at	2468.66	1233.54	277.294	2673.29	49.0855	487.474	386.179	1632.74	55.511	184.738	641.63	2292.12	44.7835	582.48	1166.4	1809.08	521.836	546.585
1553797_a_at	4063.46	2333.86	278.931	2449.4	935.495	2853.24	995.494	5716.73	497.564	829.903	607.689	1605.01	429.478	247.653	486.021	2408.66	1173.22	1857.88
1553798_a_at	93.703	130.094	1155.5	20.0033	915.422	521.598	88.9147	171.393	488.137	60.4751	166.108	76.3114	922.434	370.002	411.062	98.9961	480.909	263.207
1553799_at	7.38417	10.4054	348.637	89.728	48.8742	420.031	286.371	27.2052	1272.17	61.9752	646.424	56.4464	395.268	332.952	266.084	272.214	267.438	198.605
1553801_a_at	432.405	205.675	237.653	227.077	71.8565	103.76	389.173	212.028	38.2033	1099.89	234.868	192.977	81.874	127.127	8.70185	230.037	210.642	91.3281
1553802_a_at	4.24262	2.56865	51.4248	10.1978	56.7899	40.0931	15.1956	4.27985	36.2796	637.504	42.313	27.5992	81.7785	58.2291	47.9888	9.95224	21.3578	28.0016
1553803_at	42.6459	55.0155	94.7949	61.4289	202.482	422.663	492.919	134.471	818.748	84.1414	418.132	121.479	172.305	333.385	256.457	312.856	280.586	325.106
1553804_a_at	6.58307	18.9369	26.1384	136.75	365.901	528.142	291.908	68.9289	525.391	249.795	370.759	33.6222	87.8278	621.814	77.9032	101.695	248.596	206.871
1553805_at	143.146	62.6121	426.746	109.112	913.932	249.174	344.772	151.921	438.853	431.228	383.637	433.446	372.685	773.237	403.438	651.72	551.31	134.236
1553808_a_at	4.73324	12.4851	713.11	5.99836	663.544	100.733	129.591	9.36689	151.884	53.5837	11.1838	10.9191	255.817	29.5832	48.1615	135.21	228.289	11.7585
1553809_a_at	32.5125	4.68906	54.8183	33.6319	218.02	24.2553	259.791	105.593	541.46	732.528	50.9112	171.863	953.843	251.932	152.308	28.3453	345.743	141.937
1553810_a_at	23.828	43.2147	580.793	33.5406	687.278	417.831	606.901	242.316	1212.26	131.152	228.918	86.8626	57.4488	15.8592	139.564	8.8059	607.406	274.817
1553811_at	6.58815	4.65188	354.58	17.6076	1291.88	145.671	370.13	120.481	944.116	104.762	297.366	279.345	386.553	412.033	96.6954	257.926	342.959	250.387
1553812_at	26.119	115.378	65.4741	100.001	458.43	724.022	298.664	84.8618	341.164	2256.7	532.625	569.514	657.838	1417.29	429.224	479.677	242.512	199.622
1553813_s_at	5.2044	21.6537	51.7322	10.7886	38.0806	59.1381	17.1271	6.15481	33.6339	1162.11	126.907	9.38477	92.2446	28.6464	31.9514	20.4041	13.8025	187.542
1553815_a_at	103.009	48.4204	380.527	170.811	229.245	125.906	605.122	238.586	478.829	301.069	541.736	108.231	31.5961	320.675	484.973	26.7126	293.951	483.794
1553817_at	2.23871	2.82241	73.5192	8.46101	211.595	25.1929	347.614	94.3122	45.0639	1212.9	307.479	26.119	294.328	33.468	33.0897	9.04799	21.8071	90.4954
1553818_x_at	13.317	22.4374	103.384	135.974	72.6541	172.04	699.852	16.2575	39.6202	1159.81	10.3545	187.771	351.271	648.621	313.918	70.4406	148.123	10.0668
1553821_at	46.7869	28.4334	234.923	61.6702	803.082	25.0099	149.786	145.331	34.8641	137.391	101.146	11.3179	942.86	219.708	389.187	91.3002	61.5367	225.187
1553822_at	3.98685	95.7773	359.427	3.74323	187.43	37.052	94.5926	110.414	64.9582	1127.15	148.366	21.1086	44.8964	27.8433	561.746	58.2689	7.46378	29.6674
1553823_a_at	75.0391	84.2775	30.1481	75.3941	727.696	269.897	25.9907	179.926	140.832	1365.78	379.412	187.604	137.449	619.615	353.723	16.7572	207.232	126.534
1553826_a_at	5.00224	3.18586	419.666	11.3263	54.4282	60.2494	86.8283	6.46891	33.5432	127.232	469.744	453.595	45.2851	64.3256	88.1797	32.1725	52.1092	17.9598
1553828_at	83.2943	66.8407	274.83	27.2539	674.99	183.371	554.848	144.738	347.286	307.641	319.527	28.3178	90.0289	101.156	756.852	189.346	506.779	301.86
1553829_at	27.7199	18.18	775.909	13.794	350.032	56.2834	210.345	75.6779	79.1395	64.7093	302.518	121.417	28.0449	278.604	51.1361	2.25665	13.92	5.80091
1553830_s_at	6.49201	2.53552	86.6031	59.4105	40.8722	538.59	20.543	5.45424	32.1571	52.8006	36.1197	682.507	40.3305	481.47	101.286	153.467	18.8171	9.73215
1553831_at	47.5072	17.0202	227.402	4.60214	46.8528	97.4173	269.474	27.2642	901.83	396.306	50.1785	15.5227	27.4064	101.376	292.794	13.4825	217.79	137.141
1553832_at	4.30543	59.8961	109.521	36.432	165.383	266.294	313.993	120.497	116.011	82.0493	15.1616	141.164	46.563	245.761	147.133	113.751	233.476	100.665
1553834_at	18.1069	23.6708	1124.79	56.1476	133.879	52.7107	248.316	7.20002	1007.59	353.891	10.4874	43.564	126.195	314.681	118.381	14.7246	162.35	160.456
1553835_a_at	11.9084	18.9874	685.122	4.39703	749.752	159.405	235.031	7.01576	479.269	69.8755	22.4086	14.27	180.525	80.5042	78.737	12.6751	115.578	34.6872
1553837_at	64.5548	15.8887	123.211	347.456	244.119	49.4138	75.7791	25.4818	222.135	1165.01	568.886	262.152	35.4971	581.565	62.8699	376.8	32.3657	179.717
1553838_at	1.9446	1.45314	124.645	37.5757	49.4951	111.541	59.5525	6.57829	456.669	1237.85	27.5308	25.5576	43.4522	14.2843	9.96119	16.1701	12.3935	8.87116
1553839_at	17.7665	11.4215	528.764	8.60452	563.279	140.865	283.543	8.67412	112.472	627.762	462.739	156.535	1161.17	14.1654	35.321	7.36136	24.3125	201.725
1553840_a_at	3.60844	27.5884	1146.19	7.9089	759.385	344.43	628.177	132.731	442.139	552.286	738.268	158.897	385.423	82.3546	219.072	29.1973	124.908	319.989
1553842_at	10.3072	8.54995	36.9623	128.898	164.103	594.22	59.769	227.034	386.367	64.3206	368.735	524.841	407.102	315.213	200.858	122.855	338.741	176.721
1553843_at	89.6614	23.6165	985.832	100.326	73.5647	37.1229	1194.12	39.365	44.5327	706.991	172.646	638.094	394.055	1434.51	626.427	179.496	362.542	252.403
1553844_a_at	81.1873	117.936	41.1566	62.1615	138.656	21.5833	59.1405	16.022	45.9497	584.406	399.312	22.6123	533.888	529.664	18.355	221.659	429.397	37.5255
1553845_x_at	140.287	111.512	396.903	40.8089	700.897	160.867	392.701	347.983	599.17	666.604	560.613	557.503	583.104	1465.57	1134.16	91.5242	522.423	269.524
1553846_at	5.6997	19.8996	532.228	47.6293	169.024	16.7236	29.4653	4.56399	157.329	162.389	151.058	12.9949	36.4553	53.2647	24.455	115.558	13.1051	7.97642
1553847_a_at	44.3712	4.26326	48.3885	70.5082	697.301	167.806	254.749	121	443.981	42.3042	266.837	218.373	45.9378	355.957	216.329	16.5543	328.098	192.8
1553849_at	17.4136	7.80436	1018.96	111.291	499.627	291.433	686.947	143.691	634.9	154.777	266.264	305.244	711.091	502.538	562.457	130.623	317.289	127.954
1553850_at	3.0327	5.68109	140.217	3.69934	220.402	343.354	23.2589	7.46489	748.797	716.548	14.0382	154.101	47.2297	58.8993	17.4568	12.5148	154.848	16.6176
1553851_at	35.111	3.55849	113.855	121.681	72.4317	234.783	612.31	322.776	31.1555	1257.58	549.658	9.10115	28.425	57.3605	16.7914	125.191	36.434	205.142
1553852_at	67.6712	134.728	670.093	230.448	685.646	196.039	478.293	23.9345	104.825	92.8566	171.4	237.539	48.7988	60.8803	166.671	191.993	53.0384	37.5083
1553856_s_at	22.1203	19.2267	75.8681	59.315	1161.1	300.436	270.91	49.7538	138.813	133.36	196.257	120.97	216.362	511.136	444.899	39.24	303.298	229.174
1553857_at	274.314	174.119	49.4765	79.321	528.747	461.412	20.8411	43.1445	411.671	79.2227	70.1034	505.061	355.464	102.877	485.254	217.857	285.178	45.8049
1553858_at	215.499	192.753	790.726	508.77	124.892	500.54	425.499	546.768	34.6549	90.2083	682.728	713.832	695.641	1119.1	51.2074	433.228	207.853	601.643
1553859_at	42.8961	61.0404	1073.68	74.3758	114.043	32.5228	59.1654	94.5176	1158.48	250.233	629.601	191.017	799.19	598.771	633.422	35.0308	255.117	382.518
1553860_at	3.02325	54.4899	789.318	71.7889	179.014	8.96276	33.5402	14.8519	268.209	1132.71	30.7883	278.287	67.1382	139.443	112.327	25.6168	339.418	135.165
1553861_at	169.056	600.595	63.5603	142.704	57.8185	13.4008	143.123	138.82	38.9539	171.376	34.8693	545.781	34.3726	403.446	702.625	402.696	10.8217	9.19884
1553863_at	2.40969	2.64679	1288.19	2.24599	1194.36	145.539	93.9043	172.273	426.461	884.262	400.076	232.32	321.562	88.5776	330.844	125.956	351.542	221.203
1553864_at	17322.3	14776.1	294.541	3203.75	26.3545	17.7541	38.7549	205.486	210.871	939.693	64.3636	497.346	71.8275	2307.96	281.072	4480.81	89.5935	679.773
1553865_a_at	8245.91	7500.19	1356.37	1914.79	514.228	619.496	43.7393	523.95	1035.16	559.172	1415.03	892.264	575.497	268.749	418.673	2695.47	1522.59	1566.56
1553868_a_at	19.0271	34.3038	708.897	38.5396	226.475	185.78	342.801	33.0403	459.94	1175.06	178.817	62.3686	201.149	89.347	64.6547	72.4331	14.4991	8.68311
1553869_at	34.408	0.714356	769.727	1.94798	240.97	31.4548	212.969	4.51797	76.2888	101.109	282.827	190.23	59.1481	225.03	334.572	52.758	363.73	78.8603
1553871_at	2.52127	3.15981	68.9924	6.04679	308.158	36.5564	29.7877	5.68458	48.5613	702.766	33.6359	34.4682	745.562	25.1349	30.1404	36.2413	14.4938	173.351
1553872_at	104.014	119.513	48.6293	98.9699	108.725	34.0537	92.5288	164.796	60.8972	132.677	59.9251	86.1533	1289.24	500.69	962.89	252.172	119	160.764
1553873_at	928.708	1574.86	82.022	529.389	505.707	228.704	368.592	76.6751	989.412	1200	442.383	605.355	50.0732	726.314	1301.81	2117.11	263.052	367.425
1553874_a_at	13.1016	9.40435	71.1268	9.03132	27.1722	33.707	90.3946	34.8591	28.1316	76.4393	134.396	427.857	46.8002	350.412	50.569	41.8011	21.0185	40.7416
1553875_s_at	5.14298	18.84	525.132	57.8636	69.9154	25.0355	51.6973	12.3492	63.5914	346.301	67.8841	10.085	34.9756	67.5568	33.5735	12.1534	24.3252	16.1922
1553876_at	5.12482	71.5797	51.5625	20.0128	206.558	269.575	553.793	107.399	538.952	1178.9	314.604	189.681	413.859	2225.5	3375.09	166.38	286.662	350.267
1553878_at	74.7211	11.6282	103.622	109.461	667.298	194.677	407.34	41.5703	33.3513	1229.53	482.308	218.38	133.621	437.142	461.099	106.875	623.956	183.089
1553879_a_at	75.6615	5.28402	68.486	64.2816	456.286	36.8344	750.421	19.9732	619.35	1572.24	548.357	32.4039	94.7713	360.949	626.587	32.0042	665.738	135.814
1553880_at	38.8116	29.8911	42.7481	96.8264	102.119	35.9486	222.373	11.4981	444.9	1025.72	242.285	340.168	62.0403	458.021	435.843	58.9349	59.8988	83.6154
1553881_at	3.84973	22.4034	111.896	23.2892	702.365	118.528	231.09	46.6929	457.82	75.3179	316.739	29.2922	748.526	348.472	352.639	105.931	316.923	217.511
1553882_at	87.1798	55.8912	1240.39	50.3324	124.559	171.565	318.953	40.0647	1153.62	857.603	42.5253	148.709	1412.49	405.663	281.661	45.5973	211.992	61.8267
1553883_at	71.6176	13.034	735.708	12.8532	146.996	459.404	399.493	267.501	640.721	251.972	19.0296	13.0433	92.817	537.72	346.805	72.7645	203.752	155.558
1553885_x_at	30.2438	40.2989	212.681	10.4111	407.391	677.023	144.902	261.068	484.187	74.4182	166.723	9.75139	909.87	602.071	174.741	32.7331	391.497	292.591
1553886_at	0.970438	13.7735	59.4424	47.8402	1096.91	369.894	2802	181.67	931.627	70.9962	1039.43	169.892	1179.16	47.0678	385.973	6.94744	1004.87	725.554
1553887_at	2.2442	25.4965	482.602	61.3804	411.314	29.9248	148.897	11.9063	1107.73	60.7795	192.503	226.137	26.746	114.911	165.678	118.511	93.65	20.4141
1553888_at	84.6729	44.742	483.562	35.0432	1014.7	413.302	19.4614	11.4294	537.242	673.131	208.762	28.2668	885.396	277.989	270.721	172.141	272.109	167.529
1553889_at	40.793	6.99783	109.343	14.5203	1024.55	72.7616	30.7931	12.4792	468.113	139.759	51.6549	19.4285	176.628	28.4151	213.059	25.6996	69.2578	10.8347
1553890_s_at	34.1775	53.31	43.5144	42.3888	80.9036	355.594	186.186	118.252	153.25	572.542	556.041	119.416	690.947	447.489	378.527	256.732	24.1439	218.671
1553891_at	20.4099	15.1139	62.5321	136.393	500.495	18.9531	278.808	114.607	652.254	89.3833	36.2497	182.841	117.653	37.5668	16.3348	94.1745	90.1259	139.242
1553893_at	39.3048	5.08307	1662.32	18.2768	127.523	31.5168	23.9435	24.1937	442.849	68.8425	60.8697	271.384	629.138	49.3847	46.2213	26.0882	95.878	13.7845
1553894_at	1.29704	2.00291	523.958	40.4601	619.367	299.418	758.178	438.519	383.535	1358.84	40.6044	25.7303	87.8565	147.13	15.5348	158.449	377.343	248.932
1553895_at	8.75925	5.68422	97.6195	4.3256	89.6009	273.057	15.9528	92.9699	39.4135	122.755	83.6038	41.804	285.789	27.0099	15.601	14.234	196.169	9.62944
1553898_a_at	0.756162	43.1805	19.6787	56.4837	48.8473	15.0728	17.1588	90.7283	581.591	1198.27	16.2041	13.9505	756.598	377.338	235.387	66.8809	41.6423	5.40652
1553900_s_at	62.3824	137.76	720.396	34.9957	312.785	60.3368	83.0891	109.859	162.134	57.4199	114.94	91.0336	427.425	619.148	388.066	177.139	101.63	137.034
1553901_x_at	120.03	72.3468	1239.91	138.494	1671.94	869.856	1749.55	344.12	3097.49	1587.33	1088.9	539.059	1674.08	1126.02	942.932	303.351	1403.71	987.262
1553905_at	28.3131	58.2698	66.7566	3.58379	591.209	349.196	105.833	59.1587	533.43	1062.64	75.7886	113.649	703.242	205.278	168.737	44.6755	262.216	228.876
1553906_s_at	1228.83	227.634	64.0018	221.222	484.679	8947.8	1454.4	4094.61	1431.37	680.052	11497.7	557.886	5781.31	220.384	1538.9	2924.27	3494.24	5268.54
1553907_a_at	15.9667	18.8636	882.216	40.6802	592.753	133.313	583.094	177.877	119.909	72.5658	542.135	197.3	1518.53	458.508	130.296	48.4402	302.337	240.451
1553909_x_at	135.783	13.297	477.142	136.324	1452.08	440.849	1506.71	111.48	1540.99	732.275	1455.98	418.555	1131.08	922.126	1179.04	91.4313	484.298	319.031
1553910_at	43.3573	28.2317	44.092	80.8021	699.793	189.23	365.89	104.708	272.785	149.262	179.108	76.7566	215.501	512.461	489.157	230.314	108.687	142.314
1553911_at	4.54215	29.3404	118.451	59.6326	42.3494	41.9911	215.851	187.542	48.2018	57.2379	145.461	13.6778	238.179	81.9987	151.567	121.913	73.7905	31.5551
1553912_at	31.5873	2.3271	149.509	72.9557	601.557	18.0213	51.8573	153.913	61.0629	340.432	32.6804	101.413	51.5921	21.4521	249.975	14.5621	132.281	230.608
1553914_at	6.768	2.21376	149.455	14.2773	231.111	325.829	37.2276	127.13	111.858	219.236	28.3471	251.888	312.522	75.9156	59.2378	9.7699	17.0375	55.2797
1553915_at	29.793	6.29616	344.519	15.4825	138.658	330.354	859.41	207.889	1285.97	1076.22	750.085	6.03785	20.5562	5.42734	202.064	26.9402	698.004	699.209
1553917_at	225.062	180.315	927.819	185.31	112.222	395.061	241.559	139.737	941.156	832.718	20.0414	910.967	496.542	526.172	1388.43	1108.2	295.767	253.981
1553918_at	4.09681	2.786	44.2262	121.627	125.79	19.0859	340.903	10.1265	57.4567	72.413	14.8572	24.4356	654.36	386.68	532.409	36.4635	18.3019	86.1175
1553919_at	67.6578	55.3186	155.425	26.6344	649.342	69.5069	151.467	29.1348	472.412	1291.34	240.432	185.525	35.4034	500.148	633.871	140.306	348.05	13.8566
1553920_at	3.10425	1.57613	202.074	4.21862	499.851	337.482	950.477	33.1168	1026.19	373.221	500.753	8.23311	1052.16	12.9414	309.712	40.7945	444.532	220.69
1553923_at	27.8815	2.24297	1435.43	53.4952	457.022	324.773	113.304	16.4398	670.832	506.096	123.55	56.4376	206.144	52.6196	392.111	186.58	229.883	228.497
1553924_at	11.537	5.34827	97.5023	14.6655	691.333	16.1085	12.7139	17.8365	130.137	124.917	6.45046	143.744	41.8038	80.671	7.84332	6.06915	153.107	124.671
1553927_at	14.8404	9.0739	255.701	13.9303	84.8338	226.7	383.371	24.5185	829.247	37.9052	33.7377	37.6579	258.038	161.279	71.3364	29.0805	68.8148	55.062
1553928_at	78.5549	74.0986	50.8359	70.5413	551.928	376.494	592.632	242.737	338.589	56.9962	522.543	3.40341	576.39	10.8761	241.081	2.76578	569.786	385.149
1553929_at	4.21347	5.74927	45.9732	5.53778	370.657	14.7923	242.555	110.867	223.084	1205.74	318.844	21.3405	31.5572	372.23	41.9088	12.1884	165.786	11.5083
1553930_at	5.91941	1.64193	766.707	23.9894	667.081	146.065	82.5121	57.2945	181.573	221.443	20.0459	14.7921	23.3837	34.445	102.665	6.5088	24.9098	16.4821
1553931_at	96.3957	41.2037	691.208	72.9686	552.28	10.2556	1090.39	442.864	661.997	705.958	565.894	200.1	1328.6	249.591	458.434	213.206	696.628	421.684
1553934_at	3.80895	38.9726	217.773	16.9078	165.417	168.3	177.134	70.2763	174.842	82.6316	418.482	6.87645	86.9657	61.3934	36.062	5.2902	413.306	203.496
1553935_at	7.37113	24.4343	1153.68	33.3681	68.7565	467.241	325.822	6.50694	1243.38	471.039	228.127	23.1915	99.7071	361.548	339.828	25.5349	29.1125	148.037
1553936_a_at	4.70587	3.24261	109.708	6.87619	59.2225	517.755	266.877	79.6549	78.333	53.3416	516.665	64.4833	231.792	43.3908	136.682	127.034	367.11	337.285
1553938_a_at	44.9385	89.1518	800.328	119.658	589.575	534.661	177.084	31.709	793.616	45.9954	377.022	495.007	59.6752	1233.16	517.157	629.05	246.34	337.51
1553940_a_at	420.586	1190.2	1487.42	498.427	494.016	325.652	22.4133	11.8039	736.247	348.872	148.584	73.7215	236.541	207.292	298.068	101.621	57.8675	211.219
1553943_at	32.009	23.8429	71.2378	13.0639	180.375	80.9355	18.7781	11.4808	591.831	101.531	37.5347	38.3553	40.5437	114.602	40.5595	79.4421	47.69	18.5505
1553944_at	6.51642	1.65315	265.292	6.08422	446.178	467.379	272.375	190.906	39.7136	1660.23	18.7213	11.7636	31.0549	43.8699	16.7574	60.7122	72.0208	41.6637
1553945_at	54.5893	60.1365	55.5076	112.518	164.238	50.3874	325.779	87.3597	1205.45	199.809	60.5577	165.404	183.621	678.281	317.989	199.628	23.8108	213.323
1553946_at	26.8217	26.1588	584.927	10.4988	60.0642	38.1225	37.2873	20.3965	78.1349	167.878	236.846	100.381	41.1419	24.684	385.584	20.3277	174.431	6.48519
1553947_at	153.314	483.872	443.337	353.312	52.0969	137.579	26.367	87.4476	66.5201	441.277	112.255	1095.63	973.449	486.184	725.21	1020.14	19.0718	32.541
1553949_at	124.62	28.7379	1070.91	21.8869	178.532	159.217	27.8202	84.2221	1154.11	280.255	92.0104	268.143	57.317	578.28	235.956	88.0094	175.06	248.595
1553952_at	40.9572	7.93658	555.288	105.291	218.725	38.2182	326.128	5.96221	256.948	451.789	503.871	258.16	27.3604	277.25	612.298	35.8401	229.904	173.841
1553954_at	688.968	813.266	63.9828	234.788	119.374	380.425	563.235	612.024	65.224	109.427	243.133	57.4971	432.944	277.143	76.3868	364.553	783.144	286.748
1553955_at	1338.26	879.685	2156.26	370.572	731.301	1383.36	616.019	781.216	1313.67	351.913	671.062	406.077	470.106	79.2925	596.891	218.902	1206.84	1337.2
1553956_at	549.74	680.562	79.5372	758.123	1059.23	378.836	338.922	879.537	609.375	1050.83	557.377	260.296	325.656	80.9376	309.217	173.852	685.484	840.774
1553957_at	514.103	418.087	829.865	331.755	791.196	458.974	348.223	249.729	942.992	46.9089	271.209	1547.2	628.923	741.765	644.84	708.372	137.724	382.032
1553959_a_at	1582.19	174.912	1423.9	777.213	784.759	57.5543	16.8664	19.191	140.14	77.9876	20.5363	430.275	38.9603	357.576	43.3942	10.1742	238.186	189.367
1553960_at	136.6	191.916	130.934	463.944	108.704	229.933	160.509	187.454	26.7123	761.996	457.23	420.381	426.55	270.762	25.7458	210.074	308.671	496.944
1553961_s_at	268.236	344.632	1909.18	451.032	45.5886	623.074	311.335	393.538	125.544	213.618	860.69	416.604	40.7887	457.406	17.6257	405.662	596.968	429.392
1553962_s_at	101.397	126.907	88.2041	62.122	62.3751	298.685	18.1173	70.3585	142.418	72.0693	34.0786	60.806	106.406	860.968	71.885	78.4511	13.1576	9.55786
1553963_at	3.84617	7.12619	65.3844	4.00288	28.7718	95.9272	10.7136	2.87931	26.7631	59.5289	25.2995	4.97852	28.4281	7.49738	52.3514	12.2536	19.7383	35.3022
1553965_x_at	5.79861	6.52693	60.4037	4.23535	53.9415	32.5694	45.182	7.047	759.887	44.4544	11.6044	36.4946	576.592	80.0957	8.80317	18.2753	91.0959	6.86776
1553967_at	71.2158	37.0774	1826.49	46.2913	240.089	78.7437	266.799	15.3088	858.733	33.6116	248.147	337.703	344.149	880.497	741.25	294.979	153.651	202.586
1553968_a_at	27.9353	35.7388	114.469	114.638	97.7449	293.727	861.229	106.932	466.228	47.6441	349.668	282.428	598.494	44.8508	29.3382	11.9835	113.658	166.271
1553970_s_at	6.1288	3.9361	229.702	48.7753	123.11	34.1935	358.472	72.3106	29.2751	241.332	90.786	4.91799	110.769	30.4211	239.55	3.66783	184.988	86.6381
1553971_a_at	476.32	550.743	40.3576	503.982	707.848	548.197	419.567	1307.82	74.3493	2005.72	58.1279	538.143	48.9236	429.644	192.992	1970.32	569.166	344.373
1553972_a_at	99.4917	181.427	1113.58	611.029	974.663	751.312	389.63	511.261	918.657	263.674	1044.97	812.47	925.249	1080.6	1030.38	1248.61	1118.05	991.72
1553973_a_at	4.11714	8.21803	135.354	11.8548	454.084	314.897	51.5722	12.0617	51.8766	727.664	90.0138	444.091	49.7109	139.034	1183.01	42.0207	358.855	42.3155
1553974_at	2206.14	3374.55	450.426	2079.77	735.21	723.002	106.985	893.098	41.194	888.696	567.794	885.534	52.1579	1197.38	1071.93	804.631	289.724	610.262
1553976_a_at	1229.9	2072.89	986.78	1157.93	680.719	354.38	520.038	280.947	792.382	102.545	419.68	56.4418	515.709	457.991	91.623	618.683	201.392	134.794
1553977_a_at	3.46574	3.49268	115.425	92.7856	889.125	10.058	287.158	204.862	48.8329	71.3272	201.362	196.522	298.833	215.014	47.3618	182.938	124.142	188.74
1553978_at	167.341	278.524	65.7748	430.129	56.2044	259.302	209.511	971.598	749.66	89.5791	246.145	195.681	33.3599	49.2346	77.2177	387.302	54.1027	296.576
1553979_at	402.974	392.818	1153.21	719.963	567.629	675.445	804.984	1380.78	659.248	421.943	855.063	439.841	1095.73	642.651	499.421	395.448	647.905	725.358
1553982_a_at	7.32079	5.30938	1800.47	8.45341	492.079	16.8863	241.026	49.2172	70.1315	95.8168	48.2152	29.1393	30.0315	129.825	63.3523	6.5078	187.786	9.64729
1553983_at	96.1128	6.92619	77.7152	76.3682	115.722	33.855	216.321	244.182	941.708	722.376	559.633	538.112	650.244	446.73	407.071	237.467	395.235	192.586
1553984_s_at	94.833	211.136	809.16	211.943	65.116	578.805	45.6376	392.283	385.405	386.724	37.884	250.334	318.159	26.9834	38.772	378.837	92.6845	272.559
1553986_at	78.0898	103.065	1049.74	43.6609	62.1888	176.84	41.9517	18.6844	938.742	138.735	144.581	8.85896	357.967	340.61	23.7205	117.793	210.229	113.618
1553987_at	281.023	266.341	50.439	349.835	94.9733	554.252	488.5	407.309	94.0356	223.444	471.046	257.663	894.892	394.547	546.08	126.141	587.49	113.702
1553989_a_at	37.2489	2.49014	837.712	46.0867	523.818	202.196	293.429	223.524	425.418	584.491	168.936	25.5455	98.8176	438.345	642.275	115.33	275.88	244.495
1553990_at	73.7061	188.307	354.435	525.592	644.135	232.581	109.991	161.737	322.082	1287.31	138.213	489.733	56.4479	621.853	264.239	661.741	235.107	191.927
1553991_s_at	165.207	284.86	920.699	424.028	57.6104	845.101	246.128	564.143	921.038	803.413	1339.34	994.388	1516.13	385.106	774.022	221.438	826.66	572.516
1553992_s_at	409.43	564.918	919.367	508.582	105.246	1008.1	466.967	854.789	102.325	822.248	974.698	350.806	844.76	940.367	412.517	351.308	875.425	1338.9
1553993_s_at	1112.44	379.202	83.7065	581.013	478.027	333.161	414.749	448.963	182.557	88.1497	166.658	123.229	475.057	149.026	17.9766	160.043	326.497	102.71
1553994_at	189.66	109.546	170.146	100.411	103.916	10.015	39.6119	206.225	48.353	218.321	277.39	168.259	305.276	170.646	190.024	172.348	326.133	112.73
1553995_a_at	31.7733	200.104	418.013	162.715	84.9693	106.573	17.5326	16.4811	641.532	969.306	64.4761	36.3531	18.8763	442.327	91.5928	492.483	18.5462	190.258
1553997_a_at	470.874	486.863	121.647	628.37	837.982	52.5886	592.925	356.74	72.4786	619.957	65.0042	225.262	187.802	107.435	433.393	309.035	203.514	269.562
1553998_at	1194.68	691.185	1050.4	941.826	1006.32	370.872	537.275	434.29	32.6558	166.116	496.984	408.758	72.27	481.012	47.6155	940.524	238.889	397.559
1554001_at	6047.89	4898.16	523.018	3109.99	688.197	485.597	534.845	448.375	638.004	667.62	418.421	989.043	39.5876	909.147	1132.65	961.178	245.198	594.681
1554003_at	386.792	44.9356	766.729	160.195	809.221	42.9832	482.426	161.593	841.383	53.8641	365.593	13.0103	450.065	203.901	570.832	146.198	130.924	371.806
1554004_a_at	200.764	106.245	192.455	11.5514	129.596	20.7885	32.634	8.20532	993.107	247.771	165.639	14.4495	367.524	25.846	42.6796	138.563	30.571	166.562
1554006_a_at	79.4638	23.7044	131.388	73.4123	962.917	275.771	31.0445	92.2599	28.5743	80.1956	29.7353	14.9524	1180.66	278.648	60.4087	26.7049	31.8107	39.8347
1554007_at	9467.19	7520.15	2961.89	8145.44	1086.75	11337.6	2192.75	13313.3	1605.26	2135.07	3347.29	2593.41	114.336	562.309	552.044	5067.76	7436.61	12158.9
1554008_at	6.51134	3.76695	858.805	1.46304	72.8395	370.44	526.807	5.89658	94.8481	120.283	34.4243	221.224	200.974	987.162	166.225	6.09928	104.352	69.4796
1554010_at	145.733	73.9334	816.905	453.563	669.845	336.135	52.5103	214.648	44.3465	93.7667	502.424	36.2284	493.631	117.939	428.498	134.683	426.782	165.736
1554012_at	2417.39	3002.74	899.483	137.31	60.0846	141.568	22.2402	470.769	21.7552	360.555	450.003	72.131	852.158	27.2817	18.5403	341.253	512.26	830.29
1554014_at	56.9774	139.524	544.949	217.573	196.494	125.128	38.1844	494.461	108.403	304.266	38.6343	345.793	74.5661	171.444	320.633	277.097	372.136	104.661
1554015_a_at	494.957	1674.25	1267.71	1139.49	672.571	647.904	921.959	646.629	42.956	776.092	650.634	1118.96	1365.67	764.476	1903.04	2395.49	923.426	577.846
1554016_a_at	363.611	840.661	376.637	290.013	64.7565	386.212	424.675	363.707	714.787	404.166	276.994	229.022	27.4093	400.564	624.032	948.984	387.342	623.533
1554017_at	636.388	612.451	38.7533	585.372	557.139	27.1198	332.191	353.563	1278.64	67.568	52.3088	835.634	1440.87	121.917	1001.66	566.713	645.381	319.715
1554018_at	55.5968	96.7808	999.333	109.064	950.114	464.639	39.9862	17.6192	420.448	191.241	380.169	122.36	439.592	789.477	318.413	247.38	724.243	247.588
1554019_s_at	114.381	110.867	47.786	222.063	660.701	911.413	1355.51	808.867	792.176	74.5757	849.546	63.2662	70.5877	461.644	339.427	72.5038	315.343	477.732
1554020_at	150.775	163.514	167.246	72.1644	447.222	118.733	640.227	273.183	623.369	130.414	17.0707	19.3807	110.355	284.266	14.1663	180.991	59.5149	484.849
1554021_a_at	756.568	926.416	1287.22	1111.86	105.193	318.538	33.5425	118.079	59.7864	125.955	201.355	344.721	199.525	1265.96	1424.03	737.586	76.5636	162.676
1554022_at	6.05199	37.1244	1881.88	3.03923	105.237	23.6411	46.1101	113.606	461.327	56.6332	14.9014	11.931	21.747	25.1227	15.4003	3.91305	7.74719	36.3217
1554023_s_at	36.3275	49.5674	584.496	48.6713	262.276	287.631	388.385	107.98	585.626	193.136	31.9894	127.224	56.0406	600.699	495.684	32.6139	20.6622	9.69393
1554026_a_at	20.2637	1.87194	852.815	31.3664	65.9929	413.507	1348.79	207.208	1843.72	4693.84	1076.18	126.957	674.918	337.686	308.213	28.7294	711.825	830.763
1554027_a_at	226.034	107.992	118.351	99.5852	1132.2	404.167	501.042	224.46	55.8839	132.516	295.038	320.705	243.016	265.629	684.204	88.4071	533.563	554.282
1554029_a_at	458.077	738.564	49.1487	498.697	65.9445	455.455	440.284	104.406	674.767	95.0928	552.563	45.2129	71.6943	69.3882	12.719	141.052	27.7414	110.55
1554030_at	5.85122	35.0293	1554.43	5.11221	60.886	59.1083	37.9959	88.9803	114.835	50.9934	196.321	12.94	145.09	18.8271	167.094	19.7977	176.686	287.643
1554032_at	20.739	9.2182	1200.45	112.642	115.487	56.9935	73.491	13.1957	92.9725	839.1	369.255	9.42461	190.462	583.402	331.185	24.6375	45.7838	428.124
1554033_at	69.0094	28.3257	29.4443	120.145	60.2831	50.4473	21.2756	21.1024	34.3393	64.2899	61.3686	54.4544	204.378	48.7996	153.475	23.2384	10.4641	20.2858
1554034_a_at	26.062	33.0092	396.094	159.738	607.415	282.503	32.5318	77.7114	82.2475	766.321	301.292	395.211	516.564	91.7605	363.667	178.684	16.813	16.9881
1554036_at	63.0162	217.27	85.5262	26.4661	200.227	336.576	53.6764	13.1903	344.151	424.609	360.8	250.292	90.4367	201.89	527.405	17.6062	252.122	174.908
1554037_a_at	320.073	397.505	340.39	240.083	425.638	229.053	232.435	4.95537	430.689	480.021	172.171	309.323	330.186	561.293	229.069	223.884	151.707	49.9629
1554038_at	44.12	32.0456	463.797	34.0674	1193.76	335.072	725.864	126.523	186.043	584.039	569.947	471.268	829.16	751.494	53.5026	47.626	764.341	390.245
1554039_at	291.321	77.2256	490.47	75.3844	160.26	53.1729	525.615	178.291	2088.51	1243	238.624	744.715	754.576	1838.74	755.026	105.115	460.02	449.402
1554041_at	76.2597	4.9905	104.646	59.4489	38.9762	308.46	15.7449	9.48917	113.52	591.361	42.9066	342.48	649.557	552.52	442.317	18.8566	201.791	25.6733
1554042_s_at	3.86664	10.1193	119.463	19.5663	285.569	27.5571	22.8846	19.6725	231.665	1838.47	211.42	48.6513	92.2157	141.71	107.964	45.2787	117.863	140.96
1554043_a_at	225.248	168.581	267.45	139.09	72.8585	54.7624	328.144	14.501	36.2259	1192.94	303.76	314.492	221.458	411.414	340.223	141.977	377.166	121.495
1554044_a_at	7.04244	3.65782	228.202	12.939	38.6211	151.416	27.4005	162.567	365.466	150.466	313.679	42.0108	51.6777	437.277	426.467	16.4103	265.97	126.13
1554045_at	199.901	343.033	63.719	411.869	357.278	140.929	1359.75	223.588	1271.3	70.5155	1328.41	787.628	889.184	811.206	811.32	1373.27	732.737	425.184
1554047_at	88.6579	330.214	57.6128	128.045	74.1436	266.392	446.279	267.512	261.773	786.743	24.649	371.417	78.1549	266.665	191.631	97.0129	217.277	27.8828
1554049_s_at	131.223	179.072	783.609	80.3238	1064.43	15.61	105.791	59.3146	433.328	169.651	7.48347	7.95645	236.649	467.277	11.6594	103.458	117.268	60.7393
1554050_at	11.1563	6.09471	58.0919	99.1493	618.95	15.8305	278.971	86.4376	26.2939	84.3835	65.4274	455.154	54.5355	343.279	388.215	62.9001	21.9427	9.06193
1554052_at	345.614	116.691	538.458	53.6785	564.656	245.993	24.4627	18.4423	767.223	140.095	379.82	316.615	204.905	673.904	73.3107	165.426	392.302	247.742
1554053_at	79.3768	314.445	1646.96	134.259	619.318	181.533	13.1401	331.283	21.2976	367.255	107.658	157.211	393.151	313.451	522.8	30.3447	286.014	348.929
1554057_at	376.734	746.182	824.567	777.593	974.409	299.701	375.586	330.064	140.097	378.755	270.973	285.824	392.558	219.346	232.718	357.784	418.456	379.575
1554059_at	86.4305	1.35982	2159.56	4.69871	425.887	27.9652	71.8003	124.545	78.627	86.4924	29.2485	201.65	120.563	429.591	239.771	79.9971	278.081	108.703
1554060_s_at	3.7654	6.55549	336.825	3.49268	61.3652	37.7116	251.342	23.8499	101.914	72.4727	26.811	6.85449	80.3977	16.1352	59.2915	7.35357	77.9251	33.9349
1554062_at	6.07317	69.7236	132.487	2.30211	1137.55	68.6326	149.757	143.564	361.379	689.573	176.531	268.825	447.684	106.93	844.968	11.1514	67.8956	176.666
1554063_at	25.4516	30.7516	749.844	9.92427	96.8533	278.905	206.245	297.341	611.801	526.181	15.0325	33.167	331.201	344.829	46.5173	49.7607	44.5272	106.702
1554065_at	11.2991	4.13978	1411.83	93.1349	115.34	76.0176	348.657	9.52682	63.7499	107.484	62.729	30.3706	923.895	34.5335	211.732	36.6232	233.496	233.123
1554067_at	120.379	14.422	48.1064	108.66	574.81	536.923	451.765	715.129	344.737	1023.47	118.998	106.043	281.368	18.994	124.471	251.353	272.402	457.658
1554068_s_at	41.7995	25.2686	981.313	14.4541	142.799	19.3142	150.485	114.168	512.799	316.809	84.5464	143.072	38.3349	72.2625	288.755	149.485	68.7731	126.476
1554069_at	283.836	199.153	647.162	434.082	192.6	115.924	72.522	18.3463	579.083	1266.75	1046.02	114.912	466.869	614.145	391.645	262.177	243.814	55.013
1554071_at	18.4434	19.9802	287.175	2.03524	111.37	174.461	464.803	30.0876	68.8928	69.7623	171.43	74.4132	402.807	137.893	86.2141	9.80493	14.7421	109.499
1554072_s_at	21.76	31.779	170.377	36.6386	2047.04	55.4546	531.149	231.665	352.544	192.4	148.066	71.9868	625.07	11.8608	8.01332	16.8703	24.865	5.61484
1554074_s_at	35.5204	6.84309	154.848	82.8745	74.0351	25.9111	292.141	79.4427	1124.7	1684.99	241.646	91.0793	652.044	240.093	97.7922	159.585	236.081	87.8728
1554076_s_at	91.188	78.4533	41.3565	238.294	45.8521	365.381	183.275	246.163	26.3203	190.078	432.795	237.331	407.991	365.128	353.488	421.201	418.673	200.331
1554077_a_at	53.2657	109.545	519.838	149.092	49.1006	90.7692	55.8585	14.5854	44.4089	438.333	243.032	29.1859	50.412	49.0033	79.0823	150.563	44.7451	117.029
1554078_s_at	4433.94	3655.66	52.4559	2944.79	1198.62	3980.25	938.525	2850.36	1950.96	371.624	2283.27	1615.25	34.4279	422.229	793.231	6804.2	1801.45	2474.17
1554079_at	102.374	67.9227	1253.64	232.068	71.5021	279.767	71.5312	154.225	416.534	128.34	282.966	334.938	359.194	991.822	185.77	216.052	109.841	132.445
1554080_at	397.332	170.302	439.024	191.207	96.2416	339.45	347.403	88.9816	328.184	986.691	437.166	387.756	48.6248	32.574	150.321	119.927	321.538	316.204
1554082_a_at	220.891	276.449	866.241	11.5148	76.1463	60.1818	39.1487	168.767	61.2655	1688.65	359.391	764.469	867.426	253.778	40.1691	37.9496	187.925	34.4183
1554084_a_at	21.1274	71.1521	947.133	65.7873	630.886	59.0327	15.9997	290.272	102.345	207.741	74.6023	193.555	39.6128	70.6423	47.6917	38.8871	37.5937	101.228
1554085_at	195.086	132.416	44.7303	334.424	49.7474	339.517	14.4191	75.9042	652.296	566.546	337.191	208.521	315.166	94.9136	62.4012	8.93176	110.859	291.343
1554086_at	81.2717	158.849	102.413	91.9864	1518.11	9.92846	171.919	12.4603	1138.47	129.682	32.6917	155.329	258.99	1220.28	199.124	83.913	387.684	230.03
1554089_s_at	4517.85	5991.8	179.923	3227.34	494.648	2051.27	2767.73	5118.11	2589.79	848.674	2110.17	2874.42	2318.61	249.693	2475.69	3456.35	2488.57	1985.93
1554091_a_at	12.6437	117.288	354.904	165.508	630.286	284.145	76.8568	5.84673	179.199	634.871	58.4699	576.737	735.614	445.118	378.643	38.8075	350.562	11.3957
1554093_a_at	3223.52	1598.93	51.3809	872.673	67.3273	476.455	299.704	607.695	88.187	1771.58	463.258	1489.76	265.844	86.0754	260.712	312.076	400.11	449.034
1554094_at	66.2558	293.517	41.2689	105.889	112.119	221.945	82.2108	10.3201	34.5589	59.9945	227.64	35.4626	486.593	208.989	31.9938	64.5373	336.617	233.269
1554095_at	341.703	109.701	1075.32	152.166	883.369	14.88	953.068	219.69	297.397	101.001	252.475	215.255	323.93	189.242	257.439	116.849	335.174	311.39
1554096_a_at	164.117	328.034	930.154	257.241	865.41	206.133	619.254	200.866	310.668	96.3365	281.822	504.822	41.8647	206.525	740.759	580.831	495.25	61.2513
1554097_a_at	61.8031	2.50908	79.5075	66.4705	137.358	273.232	326.127	73.14	656.023	980.04	12.2109	171.121	341.6	244.353	417.713	19.0311	201.445	134.818
1554098_at	451.985	154.798	91.739	369.392	54.849	450.033	357.61	269.301	732.958	645.814	186.583	141.094	839.143	35.0697	135.486	162.537	496.461	197.151
1554099_a_at	188.961	150.536	1270.61	137.05	601.116	243.188	270.471	243.886	806.21	379.741	450.922	255.63	555.35	320.113	296.811	3.97564	452.171	475.683
1554101_a_at	96.6201	5.75072	275.59	107.127	36.6102	196.401	17.4595	295.993	645.665	64.3653	125.687	13.5609	65.0203	94.4291	136.385	209.083	21.9579	5.05284
1554102_a_at	217.733	201.705	1226.62	646.64	861.154	583.509	85.4262	162.833	809.444	172.236	86.6586	812.476	760.646	98.6147	144.779	490.427	376.976	228.617
1554103_at	90.8973	66.1604	602.685	113.288	61.9744	339.507	806.112	147.319	1128.33	266.708	307.821	60.3682	553.489	184.215	580.78	134.08	260.13	250.138
1554105_at	100.473	91.8046	64.7807	81.3815	154.66	25.0845	293.309	204.093	1297.63	1319.34	479.466	158.402	319.145	586.97	189.991	176.253	63.4131	182.683
1554106_at	233.97	801.037	184.321	159.971	395.567	595.054	886.03	237.453	355.543	1069.71	427.48	401.306	898.272	1574.78	467.517	2370.77	593.6	234.357
1554108_at	87.5068	26.3269	75.1769	383.837	467.117	383.215	450.099	263.742	722.778	1921.4	376.312	289.389	271.823	508.054	166.386	92.3743	440.895	758.462
1554110_at	88.6207	62.4695	945.219	93.1972	525.117	161.076	417.515	142.141	149.386	100.535	16.8855	571.565	630.728	787.997	233.659	38.6517	340.593	212.021
1554112_a_at	112.924	258.577	1691.6	192.788	185.024	16.0792	244.963	256.581	35.1329	185.454	41.1778	519.799	77.2011	36.7588	367.593	321.932	79.6655	381.429
1554113_a_at	1292.92	1705.93	49.4057	5083.82	656.05	581.875	938.53	83.7179	165.887	164.709	701.293	1065.55	1731.03	312.071	1334.29	161.282	607.728	527.517
1554114_s_at	123.061	211.675	61.261	67.5948	738.722	13.9229	549.026	155.717	494.03	167.46	502.618	207.163	91.2407	678.272	186.892	185.568	65.2486	190.41
1554115_at	42.4765	29.5088	46.2275	82.1278	740.636	32.2996	76.725	21.5836	695.117	479.536	352.017	149.963	643.286	274.248	183.481	171.718	323.342	105.799
1554116_s_at	47.6838	32.6627	93.1121	7.25662	675.309	320.859	1177.37	192.717	64.5104	178.332	527.782	176.446	2012.06	759.476	628.844	178.09	1325.53	463.81
1554117_at	78.5513	2.98852	220.967	11.5832	59.5627	31.6309	38.1416	29.7904	50.3407	195.261	29.802	60.7869	48.9159	61.7995	184.986	28.2795	38.5721	44.6532
1554119_at	80.3296	42.8531	451.214	102.047	574.482	160.024	292.293	71.5893	785.202	1196.23	128.713	387.951	436.488	708.398	483.543	293.633	149.262	237.308
1554121_at	51.052	4.35227	989.544	6.95662	186.15	117.288	54.5827	25.9893	69.232	72.5132	368.999	15.9024	46.2827	65.4818	266.215	542.412	43.2407	69.6316
1554122_a_at	286.526	441.796	147.982	759.007	148.815	24.5671	763.155	129.308	100.734	146.221	23.7414	280.326	367.693	53.2316	414.101	895.03	694.136	179.29
1554125_a_at	95.7738	0.97139	120.145	130.085	98.9013	11.0285	66.2205	102.956	309.894	172.96	14.7456	5.81832	23.9651	65.0961	551.098	25.2812	10.5415	174.965
1554126_at	167.574	105.24	499.727	353.386	156.328	17.4898	12.6323	14.5208	32.0216	220.061	337.177	396.504	34.8301	173.164	226.34	296.9	19.7341	174.693
1554127_s_at	370.873	95.2341	84.6096	19.2621	50.078	10.9406	391.638	12.3973	481.567	82.7413	580.531	78.0799	32.2976	14.1899	78.0283	60.664	15.164	199.044
1554128_at	191.362	204.816	596.73	197.437	1029.97	706.274	494.757	245.022	94.1128	541.215	732.307	866.028	819.452	1865.49	1387.82	461.625	577.028	571.921
1554129_a_at	40.0682	65.5173	183.414	28.7083	663.836	225.264	764.674	132.3	420.493	53.5037	361.617	371.073	1090.16	318.1	81.9075	25.9408	264.089	122.483
1554131_at	38.4454	14.0499	553.242	41.9896	84.5079	22.1355	185.392	8.58474	65.8362	961.486	59.9366	82.3788	109.38	42.6044	12.9531	1.53195	15.2191	17.0614
1554132_a_at	1727.88	2259.98	1819.27	2045.9	110.151	451.84	838.269	52.7776	512.354	128.798	154.606	1073.41	161.002	135.43	381.127	556.136	494.824	284.482
1554133_at	1424.02	1279.56	38.4791	433.182	55.4826	449.87	328.316	1703.67	68.0131	825.558	748.249	155.246	56.4626	494.14	221.66	774.625	384.535	457.581
1554140_at	30.3143	55.6858	1210.36	249.038	998.798	80.4619	436.191	93.1188	78.6791	123.024	284.717	186.133	854.094	1017.07	1454.47	22.558	410.044	524.343
1554141_s_at	82.657	52.7574	600.548	139.867	258.036	359.79	462.936	116.646	594.734	74.8903	172.916	42.6568	57.0109	357.869	213.819	9.23429	554.617	314.879
1554142_at	0.837065	4.93988	359.417	48.2282	125.493	117.123	58.2086	35.4976	20.9192	870.552	8.6654	2.07709	19.7898	8.92647	10.6676	87.7448	17.8018	117.074
1554143_a_at	92.7522	38.8987	998.286	157.219	604.459	128.869	595.468	225.167	960.891	646.285	131.055	147.385	831.956	193.917	153.511	54.0569	336.752	308.795
1554145_a_at	208.863	750.333	483.048	166.942	807.647	460.627	661.985	217.366	428.756	71.2636	306.023	150.36	22.7981	172.167	465.286	225.874	151.347	131.46
1554147_s_at	11.9853	55.9979	1185.39	4.98421	233.322	285.365	927.455	24.7148	73.8016	831.515	483.064	186.992	374.465	82.0812	845.913	217.45	259.152	385.06
1554148_a_at	750.134	292.884	1161.73	416.855	586.905	678.256	531.814	203.625	119.612	541.406	733.058	294.85	345.493	733.002	686.39	105.864	388.407	228.997
1554149_at	14305	8575.14	69.2358	12512.9	16071.8	105383	105799	75647.6	30621.5	1779.7	47699	20013.5	16781.7	3753.76	6461.94	9962.76	61637.5	77971
1554151_at	2.11641	4.14486	79.8094	12.1625	125.923	23.4984	82.2434	84.9091	479.028	590.55	48.0452	17.5287	191.643	207.853	183.064	11.5286	269.466	172.237
1554152_a_at	234.787	759.356	73.5178	114.786	809.247	34.312	220.271	48.1691	573.231	803.714	49.1879	902.252	762.537	17.9561	570.431	368.38	18.0313	143.614
1554153_a_at	118.568	109.335	407.505	25.4617	141.022	83.4376	341.7	214.252	824.979	44.7545	90.9843	612.105	322.065	67.73	75.81	25.257	191.962	170.003
1554154_at	127.073	89.088	62.341	133.782	77.7613	42.5764	552.769	71.5536	92.8869	157.276	44.9677	25.6624	900.68	130.126	216.9	135.128	208.538	186.943
1554155_at	50.8864	75.9375	60.6266	132.015	424.593	553.488	213.565	241.029	561.018	100.726	7.08225	229.848	25.5467	273.597	197.147	137.18	90.4931	66.2091
1554156_a_at	44.145	2.21342	175.958	32.2989	278.244	47.5872	323.896	40.9148	26.0483	90.832	214.7	11.3486	29.976	30.8066	21.1286	20.6326	14.8324	14.0223
1554157_a_at	25.7117	3.95958	1117.2	9.28745	751.445	121.31	269.662	140.505	54.1992	45.7982	24.0076	313.698	34.4964	96.3883	167.678	10.9835	164.783	15.7841
1554158_at	191.234	337.655	766.752	313.994	58.6874	254.729	17.4252	208.575	79.4328	427.396	11.642	197.236	42.2683	537.124	209.61	1188.61	31.0263	18.322
1554159_a_at	1257.64	1505.84	81.734	778.965	180.28	199.596	35.7171	187.705	63.4814	31.6355	26.6063	691.828	512.253	480.773	1846.75	1580.5	254.567	13.7147
1554160_a_at	109.249	72.7214	208.067	221.925	48.471	474.411	377.891	20.7059	140.159	77.7788	685.715	529.259	659.622	59.6755	1164.01	60.7468	173.527	67.4105
1554161_at	2244.81	3244.59	800.303	887.687	400.057	614.668	286.491	449.655	40.3349	727.358	112.646	724.585	217.446	344.697	202.551	839.468	493.032	408.276
1554163_at	9.19544	5.74789	80.3676	48.3648	42.6497	673.563	95.2983	110.676	84.0109	356.305	23.5177	24.5867	110.873	237.288	53.916	19.608	25.2541	189
1554165_at	91.7147	64.4964	46.7863	85.1621	632.077	216.506	228.745	4.04827	475.843	571.522	255.983	107.909	619.456	720.727	176.374	73.6323	43.8941	28.5571
1554167_a_at	1594.19	1868.96	1213.33	1423.1	714.646	602.378	187.974	428.485	198.627	120.528	102.65	1217.27	137.955	268.489	393.567	652.28	116.286	377.524
1554168_a_at	1011.53	674.507	584.131	769.404	503.354	1417.24	1066.63	2553.09	743.692	205.404	568.577	1060.88	1602.41	34.2003	139.53	1319.29	1036.19	1855.51
1554170_a_at	240.58	161.802	1224.95	181.439	41.8763	123.456	29.0653	161.816	173.663	672.633	77.0339	387.046	16.4292	159.704	1036.61	17.3548	29.3559	32.4858
1554171_at	2651	1129.21	2064.67	2537.45	236.115	480.381	350.245	505.371	864.394	130.985	780.995	3101.89	1277.83	67.3536	653.027	212.006	592.077	109.351
1554172_a_at	76.5344	96.9815	128.122	126.403	127.437	407.327	21.6542	99.8641	67.2579	462.572	433.536	112.048	34.5531	364.042	175.897	173.815	325.673	124.552
1554173_at	31.454	19.0912	41.0865	146.189	797.659	86.3579	17.0784	24.0248	629.39	1890.11	247.861	224.585	34.5835	543.727	509.048	226.2	288.081	150.002
1554175_at	11.2929	3.26702	50.2724	11.0587	446.303	437.339	301.357	14.8748	484.087	56.6954	26.4234	366.386	747.555	639.045	406.751	27.0638	74.2078	312.591
1554176_a_at	137.828	76.4268	308.909	168.79	1788.46	273.948	471.489	575.255	794.451	157.757	335.533	356.6	495.29	9.09329	289.361	239.362	829.797	614.938
1554177_a_at	351.441	412.059	85.767	298.557	53.7075	288.488	256.604	236.5	172.992	1456.45	543.361	310.495	492.86	234.446	179.128	164.801	349.659	132.262
1554178_a_at	3008.89	2402.75	2322.86	1929.92	146.862	623.113	2281.25	614.918	326.345	460.984	1031.7	1571.71	308.329	657.775	268.019	3223	1118.71	3675.13
1554179_s_at	41.6291	80.2485	697.075	104.142	288.615	702.661	261.283	99.2327	406.627	541.691	275.09	339.899	134.291	719.838	430.741	152.903	340.207	159.781
1554181_at	160.492	170.277	118.965	266.999	163.264	361.295	313.144	166.892	100.882	456.604	202.658	420.662	206.794	351.63	766.589	267.773	162.411	205.779
1554182_at	64.6406	10.0756	726.601	26.742	455.762	140.093	58.1755	145.037	737.44	81.5713	50.8967	274.239	802.699	72.9924	248.686	545.547	372.6	438.987
1554183_s_at	30.3394	12.7495	51.4937	38.0477	125.787	254.625	419.212	288.993	595.278	262.625	132.861	274.763	698.398	541.789	687.91	288.642	89.2542	217.958
1554185_at	47.2218	42.8794	1340.06	184.115	582.075	11.1877	246.668	5.17857	670.768	420.538	246.186	20.7857	673.483	398.557	43.3472	174.851	359.521	9.38614
1554187_at	60.5019	120.304	57.7412	59.4477	688.865	409.404	529.442	118.692	1039.77	992.751	15.1613	328.434	658.352	1018.27	663.826	207.868	297.279	175.231
1554188_at	45.9829	8.3941	146.039	58.1272	145.551	43.4374	320.984	127.179	514.299	609.208	207.855	55.31	325.064	255.268	244.442	191.733	13.8463	132.695
1554190_s_at	14.4194	21.2503	1818.43	12.3116	364.672	144.215	331.315	168.702	103.713	73.0415	384.264	127.932	769.524	112.363	90.0057	81.0607	307.658	2.74814
1554192_s_at	17.4131	27.2465	55.7449	6.46191	36.9179	34.5256	84.0446	150.488	345.147	415.011	63.2213	315.684	820.033	1316.15	86.9877	257.446	267.204	339.19
1554193_s_at	66.8964	391.803	235.373	59.2891	49.1395	245.708	561.189	227.096	49.7504	64.9226	118.454	226.182	364.719	33.033	1209.31	211.651	173.327	121.301
1554194_at	59.324	6.95398	157.609	3.88585	200.146	331.122	49.6578	117.91	70.6976	1276.47	15.6191	18.892	34.4812	41.3146	25.1635	17.4082	32.1133	40.351
1554195_a_at	23.6475	73.2601	394.312	338.31	65.0622	86.2431	747.831	29.2897	795.78	1238.43	102.429	737.232	203.56	557.567	816.887	303.395	48.6402	233.989
1554196_at	13.696	28.486	124.504	76.4642	297.658	70.4709	158.146	11.8402	62.1259	468.276	31.7337	30.6304	372.172	304.645	429.685	311.098	61.9043	158.474
1554198_at	31.2659	25.5245	426.382	26.226	694.299	250.22	452.781	149.068	420.315	148.877	231.964	621.248	108.217	402.737	313.05	101.714	385.137	136.778
1554199_at	45.2198	3.49731	330.824	6.84896	326.359	254.22	148.604	9.46116	291.251	252.438	14.1404	7.47045	295.935	7.12376	193.841	101.208	150.893	37.2807
1554201_at	5.01672	3.21125	179.221	10.2653	279.5	694.062	106.777	8.19775	248.516	335.165	74.1599	349.149	37.4033	419.178	73.3667	86.8272	338.834	25.6141
1554202_x_at	84.4045	7.15539	2404.93	108.413	1168.97	608.687	615.768	201.812	1219.56	109.703	287.112	767.781	363.969	337.392	346.112	147.95	339.413	339.588
1554203_at	83.9136	94.4391	566.398	158.466	290.829	262.302	36.6155	48.2792	32.4783	939.478	120.989	351.594	445.895	147.213	1138.35	1183.06	267.989	42.1925
1554205_s_at	249.265	595.725	69.5412	261.745	483.119	519.611	128.545	156.523	318.268	49.1605	171.354	576.719	616.735	491.636	894.182	1504.34	688.41	651.289
1554206_at	52.4317	137.252	54.0707	41.4149	101.267	263.826	740.553	10.4422	34.8197	47.61	50.0604	25.4752	50.0009	202.389	144.03	6.64578	111.466	273.234
1554208_at	7.59993	6.98459	111.752	7.13008	451.576	33.3431	38.4947	25.6462	861.211	515.115	120.702	19.0986	505.78	45.2925	13.2489	141.752	202.675	291.652
1554210_at	9.80108	10.2937	57.3904	102.122	148.555	79.2802	260.974	58.049	66.1496	88.1193	274.871	462.041	285.435	444.517	596.415	133.653	236.513	114.653
1554212_s_at	114.308	42.9247	344.567	250.984	167.903	85.0725	916.095	39.6889	42.3558	204.14	220.184	53.6357	108.465	567.765	632.245	593.825	451.408	31.3594
1554213_at	24.9827	40.4003	1678.79	47.9045	625.859	234.973	916.615	84.4126	88.2986	654.463	228.91	189.112	180.443	31.7108	274.638	133.9	373.387	400.806
1554214_at	67.7662	32.5299	479.274	74.9197	148.81	145.295	60.1724	27.4674	858.069	102.696	372.889	45.6706	30.1004	74.5927	66.6448	160.72	154.37	53.4614
1554216_at	135.874	73.2356	742.854	50.0602	673.22	78.0047	25.4077	6.94844	36.0777	450.451	21.49	83.4324	48.5628	9.24788	151.063	6.11138	240.695	12.8072
1554217_a_at	1713.14	1600.94	1872.31	604.405	790.619	253.559	704.444	89.6822	282.475	42.999	406.092	933.578	563.698	21.1563	3293.49	4604.94	312.188	98.9963
1554219_at	21.0346	19.6733	371.041	39.244	90.0504	123.614	376.061	12.8875	477.282	1382.58	319.94	128.406	401.119	536.793	107.589	175.019	216.605	160.196
1554220_a_at	13.2558	3.15682	1077.38	8.55186	1129.29	84.6625	208.431	72.2603	716.449	518.287	562.8	281.778	100.508	375.411	158.173	89.923	201.327	274.988
1554222_at	64.7166	54.8714	392.377	115.964	48.9328	432.175	66.2022	134.962	513.561	548.696	199.574	751.12	227.516	462.046	755.68	117.312	375.588	65.469
1554224_at	39.4021	18.1715	836.961	3.59873	75.0245	1396.8	1997.56	347.142	449.605	139.816	1484.31	142.161	865.733	29.9195	57.3064	4.11207	1390.43	906.632
1554225_a_at	72.8741	118.105	133.927	81.9297	794.487	810.236	3632.47	744.734	687.021	1789.56	1109.22	20.8236	1506.04	962.966	402.214	11.8141	724.054	737.054
1554228_a_at	88.8661	33.915	244.69	513.242	502.813	283.543	74.6214	63.5263	122.662	736.912	418.394	156.565	24.1078	583.792	83.5221	104.652	62.8904	67.1286
1554229_at	143.722	397.577	44.0368	102.333	261.27	119.679	513.605	67.1513	425.601	870.208	41.3384	392.574	86.9018	16.0949	416.145	341.5	501.193	56.0343
1554231_a_at	69.1076	103.053	195.675	54.0183	339.813	723.956	172.697	184.325	256.787	63.0626	452.439	221.225	311.414	339.748	86.4146	15.2319	405.451	226.082
1554232_a_at	4.00406	1.42105	76.1115	41.0266	51.294	121.392	13.2816	54.8636	23.4259	189.368	15.8922	158.287	139.377	176.448	171.358	80.0931	172.531	9.22432
1554233_at	33.2899	40.445	1394	4.93332	1411.46	319.141	256.437	252.648	590.921	1030.86	7.45528	65.7488	272.607	665.266	413.69	85.5945	255.377	69.3856
1554234_at	127.851	21.0389	172.443	159.334	34.7738	40.2964	489.732	251.697	336.249	63.691	397.465	135.854	296.258	316.84	569.574	356.582	374.698	203.9
1554235_at	13.721	22.7689	406.306	52.2219	404.064	23.5299	324.676	103.955	1125.37	62.9606	12.2554	258.114	19.8128	477.516	271.552	13.7134	316.61	122.009
1554237_at	79.6466	78.2369	92.8561	109.982	391.585	287.661	606.517	196.851	227.158	90.2994	360.193	1031.56	565.065	323.101	32.6488	17.6828	157.451	191.321
1554239_s_at	1250.14	2748.54	75.0411	2896.69	620.84	278.242	322.877	404.479	338.472	74.5079	540.065	432.992	1440.69	308.584	23.5403	1294.56	574.309	781.64
1554240_a_at	23.7229	42.6781	45.1652	87.2734	130.808	129.335	293.062	87.0132	116.665	236.362	380.47	235.682	565.805	266.964	47.1698	13.4586	136.982	53.2159
1554241_at	10685.1	11324.3	4975.39	10226.3	7806.92	14265.9	15537.5	4948.18	26549.2	5149.37	14664.1	8162.94	23562.2	5396.83	9748.4	9761.02	9398.78	9116.8
1554242_a_at	45.8836	81.0692	119.539	235.316	64.9131	13.039	321.986	12.9348	312.898	378.71	18.9859	20.6666	20.1163	51.1578	256.275	130.918	38.1281	85.6441
1554245_x_at	683.562	522.67	800.438	307.907	37.699	21.312	34.1379	40.0904	60.6434	200.977	43.1946	122.869	275.242	410.515	3717.21	2193.09	13.8514	92.3712
1554246_at	20.4406	3.93176	73.5144	33.24	55.5592	37.7	160.2	17.6243	91.2114	182.748	31.5389	136.018	37.4504	61.7908	202.347	24.0202	28.0627	118.305
1554248_at	242.901	35.0903	147.591	275.188	686.06	410.07	384.784	311.032	516.038	373.721	37.2249	88.2915	100.2	774.968	333.521	563.474	236.45	205.928
1554249_a_at	399.55	579.375	57.4632	524.473	578.611	28.9917	258.589	197.617	449.164	172.52	296.2	697.581	50.912	463.513	136.118	657.395	26.8523	137.375
1554250_s_at	137.375	55.7652	1193.95	78.7989	365.573	32.8392	682.811	227.493	2574.4	772.679	478.917	29.4138	1116.71	791.223	553.739	429.813	671.501	887.37
1554251_at	149.109	131.181	514.364	100.725	1607.63	1053.1	889.706	953.194	656.778	1133.84	609.31	255.403	863.014	522.164	351.51	132.318	829.748	750.149
1554252_a_at	29.7177	37.4491	127.845	116.888	1777.28	761.488	566.247	317.9	1195.48	82.9814	712.797	7.6173	1315.95	935.077	519.104	140.828	583.579	501.934
1554253_a_at	1.59082	68.9998	239.529	2.78651	981.482	350.79	426.014	147.821	1069.26	715.844	58.8644	19.1097	849.42	1263.17	616.938	200.603	515.286	527.824
1554256_a_at	876.931	1301.63	64.5426	1182.34	207.854	100.665	358.989	15.5125	650.691	1849.95	179.535	388.211	458.931	827.67	491.819	994.897	238.781	122.166
1554258_a_at	5.91863	23.3339	43.7618	53.0019	724.618	358.096	26.5161	10.8246	40.5165	769.358	308.011	149.586	54.1875	288.948	532.187	63.3992	243.788	39.9004
1554259_at	12.1643	114.402	203.612	24.794	75.7933	285.302	562.939	38.6036	1117.3	132.594	393.659	366.978	28.1553	256.724	1045.44	132.629	28.8687	266.593
1554260_a_at	951.582	1218.7	835.043	607.781	331.459	107.263	495.05	441.19	62.3086	172.888	563.561	857.836	916.027	437.547	685.813	571.886	451.364	406.728
1554261_at	20.5081	3.52422	139.245	18.062	951.783	37.5758	304.501	138.418	777.228	1326.25	578.734	38.383	65.4649	141.319	11.4431	234.532	350.635	34.6984
1554262_s_at	117.251	67.4788	114.388	99.254	101.612	154.507	120.176	3.58523	81.6018	585.649	228.384	11.369	52.8466	227.274	222.21	53.986	6.7269	25.8664
1554264_at	24.6394	6.32633	114.997	33.3674	151.165	112.8	319.635	8.91462	43.9134	387.1	163.395	120.054	66.1961	45.9706	31.4439	92.3401	26.2061	20.4503
1554266_at	65.7179	63.251	65.3278	102.035	370.296	622.025	270.745	8.85019	1782	485.246	702.786	456.577	828.304	62.9746	360.166	170.431	384.566	240.277
1554268_at	28.2914	60.5523	382.257	5.10252	414.457	178.773	47.0717	55.8835	175.967	150.495	26.7947	20.5841	39.497	31.6655	30.016	6.12746	144.353	8.64589
1554271_a_at	1.02654	58.9418	647.313	163.355	247.166	171.114	426.964	98.1438	1486.98	129.573	527.497	9.72761	354.72	173.777	404.29	37.774	358.26	227.273
1554272_at	19.0328	3.07584	62.6411	2.03619	157.531	11.2904	14.2177	101.146	50.8236	1344.6	6.44352	56.549	38.3821	257.274	27.6606	8.89182	13.941	122.954
1554273_a_at	37.2672	61.7696	118.315	113.367	98.2576	92.5212	23.929	17.2258	282.305	233.259	329.946	318.08	144.592	164.792	144.098	135.813	324.816	210.816
1554274_a_at	84.0841	45.6833	1221.82	127.638	300.379	26.8645	236.354	80.7308	166.033	198.101	390.434	75.7611	63.1988	447.618	392.963	510.674	20.0477	85.1704
1554276_at	2.08904	44.392	45.0886	17.6454	61.5302	82.989	21.8887	44.7145	410.613	774.994	40.4541	138.809	42.6051	293.96	13.0029	124.876	42.8837	13.8895
1554277_s_at	38.6338	180.469	59.612	139.394	66.4123	12.1835	377.293	4.35188	36.8471	110.469	9.82562	478.903	931.975	327.56	379.479	14.9992	373.621	223.585
1554279_a_at	51.2705	6.50061	288.782	98.6149	134.49	95.6325	35.8354	5.45796	94.6763	736.85	102.548	200.438	626.849	88.7437	355.762	5.23451	13.7935	84.0939
1554280_a_at	28.6762	45.7878	49.5338	65.6319	101.163	196.831	50.0626	11.7728	97.847	977.978	14.1009	39.2956	64.083	946.852	38.8148	26.4929	245.889	68.6155
1554281_at	51.534	116.9	47.3834	238.233	122.271	226.934	297.339	307.889	42.5188	450.291	56.4126	527.283	591.342	223.487	258.793	135.431	131.736	141.305
1554283_at	750.294	369.526	44.7144	159.972	1422.09	727.926	760.301	153.907	643.777	1505.68	2253.9	366.431	1762.52	578.376	180.983	109.753	849.176	830.127
1554285_at	70.1374	120.508	1701.35	29.5749	249.838	90.6075	105.402	236.861	923.63	63.695	198.18	121.357	1459.17	273.005	376.259	136.757	38.1819	306.598
1554286_at	3.07049	31.4108	460.745	7.15982	491.996	82.3739	194.611	61.4408	208.771	426.469	278.859	303.808	187.441	137.234	32.7992	17.7075	40.5631	133.709
1554287_at	243.444	293.181	1705.81	321.637	1090.22	884.655	1628.05	179.173	2343.32	828.714	2546.91	1238.41	1966.01	1826.88	2731.8	930.855	2955.05	958.892
1554288_at	35.1083	4.59405	926.515	3.27676	38.6829	123.898	63.8423	123.456	84.2348	350.351	109.883	65.1098	36.1329	29.0308	20.5125	14.9575	67.2847	73.0525
1554290_at	109.125	69.2276	910.427	325.886	722.37	416.616	631.001	385.064	986.993	1212.08	560.659	204.126	1183.63	894.611	498.789	214.086	674.373	220.116
1554291_at	11.7225	68.5926	39.5171	1.87957	43.1692	79.9903	149.099	9.94467	1265.84	214.919	20.1154	21.0796	1468.21	182.998	278.216	18.9943	549.799	64.0261
1554292_a_at	2006.73	4352.41	411.22	2975.75	870.213	128.05	403.573	78.3304	496.259	1051.03	87.9962	357.34	19.782	464.04	152.099	473.298	211.548	167.806
1554293_at	215.634	901.619	1476.63	444.17	35.413	422.021	599.606	241.791	786.141	509.62	398.583	621.045	1095.73	645.167	2241.35	1108.24	544.078	469.105
1554294_s_at	149.594	1048.82	684.951	144.788	52.6814	235.926	342.538	142.841	396.7	523.268	406.606	377.102	716.342	606.688	1073.79	1086.77	285.36	301.278
1554295_x_at	204.906	753.213	350.688	437.793	730.674	764.187	444.52	213.365	449.943	206.552	991.56	267.827	662.704	441.231	915.181	1160.13	331.67	364.472
1554296_at	2.25085	37.466	152.532	46.0751	589.103	107.939	262.506	184.375	34.9887	147.262	10.7569	47.2476	31.7499	336.755	747.692	310.133	332.818	114.285
1554298_a_at	27.2386	25.2647	1052.5	37.048	302.29	15.9733	289.178	30.1074	59.4631	1205.83	77.344	100.634	54.012	95.5101	17.8107	84.373	264.679	293.84
1554299_at	62.6477	3.61936	366.852	42.4893	1288.86	328.77	189.407	82.1919	41.3867	591.382	137.104	9.29835	436.716	443.874	53.9873	81.8074	31.5277	135.665
1554300_a_at	21.4547	2.87337	151.533	3.57054	500.257	37.192	58.3589	73.862	835.969	206.425	36.0564	105.42	100.121	19.1682	12.8514	143.936	25.0982	31.0829
1554301_at	9.90535	3.79438	1707.34	210.465	32.2051	36.705	31.7562	73.4992	122.521	1250.27	55.3403	57.7414	41.0829	276.739	286.043	45.5347	324.611	8.69839
1554302_s_at	3.84072	13.1486	1314.64	2.25737	64.7119	246.247	345.231	145.089	73.2342	123.533	30.1586	19.3137	41.2832	264.233	37.3467	15.2756	305.502	19.4154
1554303_at	88.9755	22.2699	88.656	2.64966	173.488	56.7631	406.713	175.34	309.974	557.714	153.074	36.9174	102.427	128.739	1710.09	125.34	88.3621	331.58
1554305_at	24.8992	14.5608	1160.25	60.1467	165.532	264.332	49.8219	27.9311	474.919	54.8864	282.141	38.0618	965.374	571.591	31.6197	140.049	375.688	25.339
1554306_at	117.442	2.60136	156.214	6.87459	77.3051	80.5557	14.4963	136.867	68.3381	76.5632	25.4199	58.3221	40.808	62.8172	21.276	107.482	41.6516	16.5324
1554307_at	45.7484	4.0238	63.902	114.781	408.875	17.4581	353.72	202.577	775.099	704.388	15.6075	188.116	71.4983	397.728	272.979	19.1537	37.6302	226.694
1554308_s_at	55.4328	79.4739	875.306	75.6234	99.5976	64.1609	141.041	166.527	714.732	904.531	525.184	161.749	43.4423	454.758	126.107	73.119	134.613	57.7163
1554309_at	91.8711	123.296	778.714	45.6878	104.877	146.81	534.337	167.224	56.8084	69.3727	22.0385	585.151	157.33	1025.2	369.406	265.066	396.045	29.6744
1554310_a_at	2124.23	1972.84	107.755	1850.25	792.673	321.698	30.843	136.399	129.876	121.532	23.2235	1929.68	31.9156	513.978	679.181	1237.89	323.236	185.712
1554311_a_at	442.916	475.899	239.631	146.796	185.53	131.691	79.9492	101.282	46.5713	155.158	185.062	503.173	202.542	354.857	356.817	1651.62	162.447	168.328
1554312_at	62.0896	44.786	82.6509	54.7027	137.059	81.9085	17.2855	150.141	160.187	1170.37	178.146	270.427	24.8212	615.717	372.032	162.64	23.6345	5.53413
1554314_at	28.0178	34.1412	681.466	50.769	820.39	58.6503	384.849	126.648	725.602	1310.74	182.301	112.897	288.149	123.832	195.154	61.2602	41.7964	161.43
1554316_at	16.5023	47.0336	235.033	2.33543	596.065	13.1914	242.367	150.691	1058.67	213.657	256.377	120.764	141.973	401.505	100.344	20.1021	27.2457	134.014
1554317_s_at	115.133	12.4716	1612.16	215.003	1127.88	26.1126	408.331	163.344	767.692	121.128	117.997	199.925	319.262	513.936	83.6875	71.6809	48.3071	51.3449
1554318_at	51.8709	29.9006	164.774	57.1952	270.937	118.778	19.4008	208.329	444.223	1149.41	596.174	178.74	1069.63	664.822	514.579	69.0493	559.168	163.554
1554319_at	9.81019	18.2951	567.663	37.676	167.722	1158.68	1985.45	804.971	552.9	141.49	461.473	93.5383	29.8733	385.031	12.4887	2.60572	859.778	381.638
1554321_a_at	135.551	254.704	566.832	14.9949	219.962	338.346	28.2584	5.38499	350.766	560.714	6.59576	9.73605	819.496	952.086	855.473	42.6068	35.6395	182.071
1554322_a_at	59.7589	7.12911	63.0825	119.469	144.688	16.0876	170.174	104.729	44.16	655.507	53.5821	70.7076	78.973	323.638	580.394	29.1535	40.6983	10.0227
1554324_s_at	75.0017	214.32	59.1951	179.219	98.3737	168.929	390.365	227.162	117.476	1189.49	136.558	190.799	1111.62	231.408	178.475	149.54	81.827	237.643
1554325_at	51.74	57.3618	371.644	39.2857	57.501	49.592	16.1764	8.88227	86.0949	45.9545	26.2462	19.1766	378.792	73.936	218.638	179.618	27.2624	22.808
1554327_a_at	32.3287	2.41351	116.285	47.991	189.053	182.794	33.0282	97.0123	718.36	460.767	94.5106	19.6742	36.5704	46.3383	11.9805	77.8408	39.0655	36.4218
1554328_at	35.8234	48.9534	58.6927	119.856	379.718	259.066	580.867	209.96	897.707	861.588	422.761	79.7976	716.613	7.23096	181.909	59.0021	433.33	341.034
1554329_x_at	33.0688	23.6762	1365.79	139.52	254.302	426.545	630.374	137.636	677.417	959.533	331.848	179.434	105.74	242.996	265.987	83.4599	509.49	627.167
1554331_a_at	6.33621	28.4958	369.182	40.4717	250.417	50.2226	396.363	270.21	679.252	602.066	442.819	396.152	84.0289	768.528	310.918	90.9861	341.188	214.513
1554332_a_at	8.21741	9.76102	154.875	68.7579	545.567	71.9016	97.3742	7.29733	55.7894	390.121	362.573	45.1982	623.139	64.5204	78.0214	16.1176	250.154	65.9531
1554333_at	1654.36	3266.71	327.582	925.741	363.044	260.418	38.1457	8.71167	76.7038	86.0561	40.5549	287.868	314.388	534.598	238.796	634.501	8.43687	62.8465
1554334_a_at	1826.37	2892.34	358.303	230.498	597.414	307.542	257.584	168.927	1027.19	108.59	509.855	301.8	93.1212	696.418	1211.02	2568.44	485.828	471.696
1554335_at	4.04542	1.20021	675.186	5.7764	279.961	8.62996	41.8977	3.37016	22.4017	100.882	66.9552	5.10217	822.931	12.3631	7.00559	3.09877	7.41759	15.053
1554337_at	27.8124	57.429	948.333	14.818	43.7475	227.199	97.8625	174.213	696.765	554.848	216.096	283.155	701.355	493.971	504.302	214.349	18.8173	7.29269
1554339_a_at	72.4369	208.977	564.976	31.1565	352.936	14.6131	342.509	173.918	109.232	344.2	205.191	208.838	1266.55	295.966	217.484	87.0591	17.7488	109.152
1554340_a_at	47.4327	2.04595	729.756	4.89611	356.666	134.594	213.529	258.824	169.939	245.289	415.773	112.815	27.4371	23.4509	337.643	11.9698	216.858	33.5693
1554341_a_at	101.995	83.979	249.817	230.913	208.484	42.3312	353.881	12.0225	393.255	148.709	36.2542	232.751	23.6435	120.551	54.9095	53.7792	12.9279	191.65
1554342_s_at	207.587	192.759	214.325	162.617	34.5656	332.953	98.3707	91.2396	649.58	1624.11	34.5272	281.396	420.155	103.814	9.16864	225.795	97.4533	12.0805
1554343_a_at	51.6334	24.1627	428.637	61.2422	838.619	372.594	66.4721	118.588	616.616	48.7665	323.943	179.719	67.7255	162.495	117.802	10.4273	226.759	110.305
1554344_s_at	64.8422	37.9831	68.242	145.7	691.677	194.439	230.04	107.964	1128.42	409.232	417.264	435.958	666.232	1024.75	412.521	156.32	195.265	315.512
1554345_a_at	464.093	245.365	508.879	174.597	104.121	355.44	310.2	337.117	657.951	78.6565	159.627	488.251	155.78	21.5132	4.60394	163.058	48.0329	14.9511
1554346_at	52.7871	44.5494	612.916	66.3544	832.169	429.322	82.5686	7.0997	52.6576	65.2232	28.4631	105.418	548.136	114.026	33.4095	19.6971	25.8787	61.3209
1554348_s_at	61.285	61.5508	605.859	50.2906	144.311	11.6524	427.361	97.2312	52.3102	232.338	30.7866	373.504	34.5013	74.8952	417.057	33.5687	44.0284	31.8711
1554349_at	7.66832	6.10259	76.6182	35.0007	123.958	192.825	239.981	15.169	189.232	86.6871	246.681	9.157	97.745	45.0273	41.5679	28.7882	213.868	13.4645
1554351_a_at	1483.47	2601.81	38.9965	1974.1	119.612	284.248	195.042	187.756	461.873	167.205	195.95	489.909	62.1159	93.6189	585.835	778.356	198.861	349.546
1554352_s_at	551.934	1032.88	112.496	200.86	893.123	829.08	584.856	406.496	632.863	275.815	231.373	437.704	387.06	565.077	299.704	293.383	520.337	488.032
1554354_at	176.928	80.5095	144.938	41.9828	490.791	165.71	661.304	365.587	1138.49	1003.37	560.242	62.5664	311.33	302.786	489.4	128.133	774.724	617.954
1554355_a_at	324.91	122.183	58.4724	105.091	211.89	586.239	758.16	680.818	686.976	907.732	787.031	350.441	99.2616	617.016	329.809	113.549	707.563	512.105
1554356_at	64.0387	1.09085	565.735	63.6017	257.262	85.1664	77.9939	108.794	369.602	64.7901	297.84	65.9292	79.4948	447.696	201.907	96.0533	28.9338	25.8762
1554360_at	376.445	487.033	933.499	433.501	126.259	235.533	195.44	147.902	336.819	84.1933	359.886	72.7687	27.4301	46.4207	706.17	263.348	428.232	384.38
1554362_at	41.3639	1.29089	52.1408	15.2329	1087.86	421.116	640.842	59.106	741.237	52.6574	200.442	70.8118	330.399	25.0933	15.1097	13.0713	264.522	296.506
1554364_at	3.47257	34.0515	53.6075	40.8999	66.8331	20.7861	11.1375	99.9764	45.8201	718.021	9.83229	20.7135	30.9596	41.726	18.7716	124.474	32.6617	28.5182
1554365_a_at	1491.48	2343.89	109.638	1129.61	877.363	346.1	33.2596	755.781	64.1818	68.0943	593.87	1662.92	279.664	418.007	76.2861	1828.59	155.424	275.635
1554367_at	24.0597	230.613	90.255	428.129	582.798	272.931	542.205	168.805	652.61	1024.56	331.639	94.3069	44.9245	149.077	326.602	77.9333	126.8	228.417
1554368_at	10.1785	11.8033	784.779	1.04859	102.125	10.8017	343.557	97.7662	236.927	789.729	11.7754	4.20607	30.4658	21.439	131.746	3.77752	54.788	9.30044
1554371_at	5.96432	38.101	271.359	73.2176	324.148	343.984	363.773	91.9331	586.836	78.562	421.261	269.333	97.4616	422.086	351.583	408.57	336.466	128.455
1554372_at	20.5633	45.1056	160.889	2.27904	39.2093	242.986	336.963	110.612	56.5915	59.4674	249.293	144.805	182.473	620.968	305.142	96.5034	84.3128	100.713
1554374_at	11.3167	8.49108	906.996	17.9215	632.28	271.956	71.8794	8.42842	186.653	143.568	31.3463	8.65335	42.9177	274.682	95.8343	213.115	102.874	96.3611
1554375_a_at	10.0896	4.95034	145.401	35.3367	219.994	29.26	48.3553	133.28	139.622	97.5878	336.689	21.3088	82.9664	217.913	241.272	8.08548	275.124	151.958
1554376_s_at	106.804	109.163	450.618	177.741	134.088	216.482	643.385	187.643	145.259	483.578	519.482	506.578	877.065	899.765	934.712	485.369	317.845	249.854
1554377_a_at	110.648	179.978	103.548	634.134	56.0403	164.804	357.027	1044.5	161.492	61.5127	335.418	360.857	42.8302	396.216	404.764	150.337	75.2783	117.567
1554378_a_at	76.7876	188.991	52.7329	587.408	217.973	11.8489	212.697	183.814	50.1507	473.464	226.718	163.956	56.6337	1393.03	627.526	806.834	14.1033	177.949
1554379_a_at	4.87306	91.2982	41.6186	130.085	35.2591	225.515	193.514	17.7907	81.4966	91.8942	70.5461	74.0186	60.1506	591.485	37.3601	121.57	25.1665	178.35
1554380_at	38.65	61.0792	96.1418	87.9541	1157.23	259.908	618.926	176.76	334.539	1206.7	252.727	540.628	901.011	650.313	831.999	56.0543	509.959	302.897
1554382_at	8.18723	42.9917	154.465	6.93413	56.4695	38.9905	29.1928	4.64105	139.487	75.4954	34.9679	123.247	379.4	110.864	66.809	369.265	202.784	203.982
1554383_a_at	13.6038	136.822	1173.09	104.573	39.8025	15.9313	301.144	7.4579	271.907	469.29	27.0272	139.783	534.463	277.234	710.223	208.531	403.134	229.171
1554384_at	201.664	68.4645	793.693	95.9452	136.573	141.577	95.9656	369.262	811.934	1025.81	137.399	85.5655	58.0772	600.887	67.3017	44.0028	194.601	98.7655
1554385_a_at	73.6942	95.4407	851.332	87.1663	83.6339	42.1266	31.7052	74.2934	1178.57	113.75	310.453	255.323	352.904	50.0643	17.6361	91.7619	13.0366	8.18263
1554386_at	62.0662	67.6024	56.1098	67.2646	92.8926	141.356	20.9673	16.0456	33.4487	640.08	21.1228	42.9369	24.486	645.094	624.519	61.2023	18.6872	215.675
1554388_at	37.0449	38.2519	567.644	17.232	122.326	33.9086	68.7355	6.7009	80.6724	67.4069	521.528	292.886	57.4594	450.359	119.285	307.625	156.597	166.329
1554390_s_at	7617.46	11658	51.8132	6376	151.333	447.877	653.913	288.377	103.935	399.838	344.227	2592.67	65.6433	1392.1	896.61	4508.04	37.6592	300.087
1554391_at	17.3086	38.3842	39.9345	17.4987	733.58	474.248	28.5881	12.8849	103.234	194.606	53.7528	17.7807	46.1065	78.1988	324.771	31.565	104.004	14.9325
1554393_a_at	283.944	463.035	379.229	307.188	705.922	19.8359	335.715	134.141	774.75	64.9472	62.1858	33.7791	44.9064	129.24	47.5752	229.48	38.7157	30.0585
1554394_at	17.0703	10.6542	913.827	32.8339	624.153	53.8572	57.1545	51.7027	38.0225	1472.04	476.772	43.4178	719.722	206.667	26.6687	43.3121	65.986	94.4149
1554396_at	24.1377	49.3206	189.774	227.311	452.923	7.51208	201.633	48.6907	129.085	620.484	778.912	375.739	128.702	130.307	667.055	7.9073	496.574	115.967
1554397_s_at	188.791	108.959	185.517	167.81	115.607	170.629	353.008	1.86176	73.8038	144.836	821.327	312.289	313.475	980.372	239.968	73.7649	190.46	205.61
1554398_at	132.616	59.6201	90.3424	33.3016	56.4799	439.663	562.93	314.924	709.076	65.1804	1014.48	396.591	751.813	454.091	5147.19	24.5931	339.484	383.152
1554400_at	1.09801	19.1075	24.2146	78.4232	526.696	199.548	238.632	64.8419	38.7314	952.194	102.639	22.083	548.462	440.843	278.383	153.086	288.28	159.076
1554401_a_at	6.25899	2.77866	58.0585	105.985	116.04	34.4195	195.339	56.2453	29.7924	75.2658	27.4938	25.6345	41.4441	69.5295	126.443	9.34866	219.708	35.9139
1554403_a_at	15.3901	20.4883	41.244	1.84128	669.787	7.97022	251.035	102.036	141.964	206.971	335.004	65.0361	111.625	8.36534	109.619	52.8197	73.4126	271.536
1554404_a_at	3.84368	17.6721	1417.02	4.61898	59.9552	24.8969	390.753	9.08814	199.35	925.246	41.7917	15.065	20.5738	50.7777	24.8618	29.2903	67.7803	24.6251
1554405_a_at	3.85582	13.6038	741.275	9.45562	622.08	29.9944	173.454	21.7423	465.371	966.152	92.2832	33.4366	25.9493	34.9215	30.4582	13.4609	275.988	185.597
1554406_a_at	24.2478	9.42505	641.246	196.377	304.633	324.053	579.394	267.291	814.673	86.9272	587.06	98.6648	300.638	534.655	47.7989	77.1429	748.906	390.685
1554408_a_at	34.2707	142.038	21.5005	52.6056	219.374	197.471	28.8023	213.028	58.0897	85.3772	456.132	69.7774	92.3385	576.862	564.344	252.528	370.011	294.912
1554409_at	43.6178	11.1489	100.403	17.1774	52.9106	19.2393	60.923	107.985	784.774	73.805	124.509	214.64	790.983	74.5067	32.6937	104.241	286.398	148.628
1554410_a_at	138.24	97.1167	123.138	89.0871	56.2991	41.7281	178.902	97.1906	668.188	55.7814	448.359	178.724	959.588	805.982	539.509	210.034	408.03	174.197
1554411_at	1570.74	3339.66	804.417	1779.83	175.167	44.7582	81.1345	53.4424	640.484	76.8248	278.7	2380.69	1003.58	1457.85	1619.47	2333.61	316.333	247.089
1554413_s_at	59.3271	66.6112	32.0011	17.4104	44.1746	386.185	515.229	72.1194	287.734	58.8106	381.254	320.746	293.242	48.2365	247.976	272.754	476.502	141.225
1554414_a_at	267.323	296.479	478.552	206.381	212.695	326.876	263.487	41.945	153.373	1193.23	175.107	317.719	119.433	449.754	446.632	177.406	20.5808	15.4361
1554415_at	277.253	243.108	818.918	88.4898	996.801	594.29	1118.02	501.64	1100.28	69.1152	1014.04	602.093	1531.7	1231.88	1119.08	167.707	1388.98	886.7
1554417_s_at	31.3866	100.405	448.714	103.064	633.986	322.641	517.32	174.489	181.692	76.5919	36.1385	144.682	350.813	326.702	46.8116	142.646	195.878	31.4733
1554418_s_at	270.417	77.0917	1557.48	233.802	875.488	830.045	726.145	801.108	196.203	963.058	864.084	186.366	340.069	208.665	86.8544	44.0225	366.578	724.781
1554419_x_at	33.7445	54.7145	475.437	47.5776	1723.79	143.897	159.861	268.573	1450.12	820.091	357.258	182.233	417.545	106.923	300.617	175.777	644.411	190.021
1554420_at	4.64398	46.5083	50.8285	85.7026	340.426	210.975	42.6068	10.4519	67.9598	135.642	181.773	68.6583	66.4081	564.573	566.921	132.404	96.7755	28.6648
1554423_a_at	1510.37	1625.98	310.516	1584.82	298.75	2900.5	1558.26	3786.41	1428.22	529.647	1554.55	970.626	36.7853	732.761	794.679	2619.69	945.257	1107.3
1554424_at	209.209	386.196	44.3429	127.039	578.904	178.235	183.915	7.02446	38.6747	31.2858	95.4884	800.589	276.751	411.289	539.328	1037.24	161.25	100.781
1554428_s_at	13.1153	21.7347	175.152	109.023	78.8878	35.957	46.6407	204.833	83.3791	640.366	302.555	332.443	53.219	462.193	323.859	111.305	73.3353	150.43
1554429_a_at	90.3775	169.239	1523.24	153.407	499.615	338.596	485.455	183.479	783.814	847.772	504.58	322.612	458.346	531.899	1333.87	289.218	263.117	162.93
1554430_at	175.897	186.348	34.6723	111.693	102.466	374.562	399.677	52.4506	40.5594	511.877	27.9142	182.851	75.738	703.27	32.8684	189.906	206.299	152.193
1554432_x_at	168.338	340.474	107.077	210.24	57.9762	233.905	542.758	173.65	70.6682	123.967	25.0853	199.064	758.867	77.2362	155.068	269.198	191.64	123.314
1554433_a_at	429.24	307.995	510.336	117.122	519.69	203.85	128.145	221.71	794.383	161.689	466.763	459.906	29.584	370.102	235.571	115.018	377.368	58.6365
1554436_a_at	7.46543	12.405	125.294	35.2733	88.6548	23.0412	115.591	130.955	134.85	608.771	424.277	19.1985	637.185	110.904	189.706	158.312	7.79161	183.429
1554438_at	9.50651	14.5604	43.1383	307.083	196.687	13.2374	323.496	16.6116	1176.89	74.2505	362.566	18.2675	571.639	424.775	249.316	120.408	132.03	31.9405
1554440_at	2.32129	38.9174	342.698	58.9959	507.912	335.681	45.1529	88.3437	173.385	241.342	34.7503	23.5476	27.9748	186.482	120.532	51.2813	149.629	10.5396
1554441_a_at	336.769	404.195	1347.36	141.915	321.84	224.697	347.878	138.389	259.638	75.4941	147.844	534.275	1079.15	430.614	143.221	488.373	33.0774	376.637
1554442_at	57.5544	186.114	90.1055	309.111	365.599	230.284	16.5756	191.54	901.432	522.328	759.483	1296.91	48.6566	382.764	526.405	714.88	379.757	371.54
1554443_s_at	63.5705	38.0534	1029.31	174.672	896.582	348.174	178.188	336.08	157.096	300.087	508.575	1093.16	652.68	24.6002	39.5588	393.438	320.393	272.365
1554444_s_at	380.701	165.568	50.3068	211.737	585.408	536.303	273.666	33.3498	165.171	1230.41	168.303	1187.29	912.44	493.795	876.374	439.245	20.4824	235.859
1554445_at	296.693	358.562	347.446	16.0472	152.455	66.963	190.475	32.9615	41.7605	67.2218	99.2883	509.09	867.079	1030.37	459.188	287.283	305.549	230.008
1554447_at	136.093	206.754	2018.71	280.224	908.867	743.127	210.059	114.228	143.509	114.967	369.525	698.61	406.223	71.9854	695.644	262.654	536.799	248.379
1554448_at	45.3171	87.7154	1516.81	130.379	1571.75	379.532	346.814	260.212	69.0838	1051.31	287.471	154.68	368.049	185.999	636.117	231.386	430.492	389.885
1554449_at	13.6523	17.2169	69.3919	55.1439	244.501	33.3477	80.1166	153.382	43.4822	84.1175	12.0686	131.596	57.8143	307.149	63.1768	174.972	140.606	81.5022
1554450_s_at	78.1513	122.182	826.557	104.045	624.378	33.5948	598.618	215.678	417.645	283.309	812.78	98.6492	704.821	293.993	157.285	215.39	497.661	156.88
1554451_s_at	396.613	792.142	75.651	198.649	399.526	92.8355	182.684	54.8949	103.756	157.162	60.4189	259.316	356.93	65.736	744.266	305.476	221.159	11.961
1554452_a_at	30.3044	4.48877	759.025	89.0441	38.0525	42.3194	31.7316	123.636	323.124	278.442	365.902	22.5336	421.002	38.374	5.09287	5.02915	28.6464	268.814
1554453_at	52.6991	28.4121	69.3985	60.4843	47.658	187.786	704.732	222.605	676.129	199.84	264.589	13.3336	44.7552	613.772	499.017	194.492	418.085	452.999
1554455_at	86.7815	26.3437	69.5951	42.9659	100.517	240.242	21.3322	23.1804	36.253	1256.81	11.5704	15.8994	248.843	181.443	5.7604	110.921	41.2283	20.3313
1554456_a_at	64.6067	79.6274	146.514	62.4138	170.64	130.79	166.712	129.859	80.3231	906.074	311.796	171.178	65.1506	193.122	10.5853	96.6584	134.129	109.272
1554459_s_at	1.4185	10.713	327.771	42.4436	158.992	101.434	315.948	154.853	809.715	52.4074	9.03781	9.22013	346.92	324.89	39.3186	4.91951	5.11573	222.762
1554460_at	65.1725	49.9581	1915.97	95.3154	446.838	414.233	288.805	113.446	882.889	94.328	275.486	399.321	563.084	411.692	612.139	104.121	293.816	366.574
1554462_a_at	6014.63	2272.44	990.934	2479.67	868.531	348.735	1076.61	712.309	693.7	1886.14	527.851	866.743	321.107	165.611	259.046	5421.86	508.213	970.282
1554464_a_at	21.405	63.8715	1166.05	204.693	157.287	17.0069	12.5544	7.83262	30.4215	479.96	73.6714	15.1777	231.759	30.1221	15.7274	83.2002	312.15	101.476
1554465_s_at	440.09	592.126	126.659	604.974	83.7225	325.081	74.5846	274.694	40.3045	43.8349	311.147	768.328	84.0335	481.263	521.966	58.1803	290.216	229.081
1554466_a_at	7.03633	13.8347	33.5472	8.06408	320.824	21.3597	118.038	5.22625	27.1579	36.8818	16.7664	275.734	220.68	30.6193	21.6258	18.2528	14.8864	12.1371
1554468_s_at	76.5514	34.8099	63.4962	34.722	106.426	50.86	24.6483	160.196	36.329	100.731	367.774	15.3639	61.7613	111.251	75.8692	80.1944	33.7442	272.151
1554469_at	159.248	61.5111	663.117	123.84	100.772	19.7726	131.56	55.8742	1169.04	68.0013	20.0699	224.895	656.376	120.309	305.248	141.146	212.269	5.63133
1554470_s_at	721.004	852.945	445.7	193.025	570.728	387.389	304.931	231.499	201.579	68.8751	351.663	412.341	393.88	143.689	853.226	377.66	326.385	442.008
1554471_a_at	1041.13	686.415	644.507	792.66	1496.97	2182.39	4774.03	1617.82	2172.44	975.079	984.758	249.083	934.266	242.64	208.952	204.426	1227.17	1301.79
1554472_a_at	286.476	49.6079	56.4624	46.8465	667.309	15.1386	379.123	151.662	463.668	97.3413	217.78	17.046	95.6021	57.3392	37.2658	334.095	8.50567	199.14
1554473_at	63.8394	92.9656	758.52	106.886	884.543	1661.67	2943.44	172.462	966.029	46.2224	1500.5	754.84	1185.19	883.669	816.836	865.94	890.848	1306.69
1554474_a_at	34.0728	3.27013	1282.39	67.3945	456.901	324.383	240.768	204.829	348.627	482.969	441.899	189.544	283.451	399.667	1666.8	126.817	234.3	262.185
1554475_a_at	16.4681	7.14671	789.642	17.7079	61.5525	36.0691	282.883	16.6024	57.2015	91.8571	262.633	17.9538	351.132	829.926	787.844	32.2756	85.7382	266.241
1554476_x_at	328.731	309.356	2314.49	364.2	2450.78	789.607	3397.86	521.016	1609.52	2437.32	1494.7	822.392	2981.92	3078.39	1528.13	1719.35	1731.78	1981.37
1554478_a_at	30.3338	186.805	772.809	167.637	1341.69	53.7835	364.442	164.174	400.549	919.709	916.912	155.607	406.533	514.705	192.66	74.556	218.348	221.646
1554479_a_at	188.249	186.168	89.5898	40.954	711.474	2531.87	4506.62	3084.91	784.366	261.616	1573.77	392.314	1009.33	190.816	211.924	389.798	3601.16	4595.52
1554480_a_at	6163.46	5759.73	1519.53	5015.2	78.8731	883.499	696.671	748.292	49.7186	727.277	812.562	6271.76	284.024	3159.14	3058.94	3395.63	847.688	517.536
1554481_a_at	298.107	541.194	266.513	503.793	41.0163	17.9536	13.8213	106.545	66.12	50.414	21.7159	24.687	37.8335	31.6019	447.882	171.148	55.1522	244.794
1554482_a_at	587.02	654.286	682.252	539.538	313.406	417.737	693.91	903.807	290.037	51.9806	430.545	542.814	484.514	366.134	1180.87	426.405	60.1495	279.324
1554483_at	3.62944	11.349	479.719	17.3671	68.8323	19.1666	180.506	3.77527	158.195	374.439	242.447	43.9893	41.426	143.539	680.767	135.968	28.9148	40.9953
1554485_s_at	54.3362	36.3696	335.51	1.63832	114.053	37.9263	144.918	122.027	519.467	162.273	33.3786	118.183	144.627	57.7143	40.0808	5.36379	109.304	55.7506
1554486_a_at	138.276	127.547	1170.22	146.605	118.5	38.159	662.805	144.733	84.2883	246.581	164.175	171.222	577.715	9.58891	53.2907	17.0598	252.34	98.8103
1554487_a_at	2.68104	46.8874	94.3421	11.1998	55.8301	460.708	453.897	103.033	568.71	53.8374	494.55	14.6103	257.055	271.734	274.646	89.0343	168.486	83.2943
1554488_at	204.948	131.144	59.4473	98.8667	833.15	148.593	398.685	122.52	395.012	688.061	178.824	365.541	50.994	765.025	112.494	503.449	567.866	420.884
1554489_a_at	1309.67	2122.93	168.472	1207.23	297.687	272.53	329.209	114.059	702.522	554.122	413.575	655.831	1108.88	160.519	374.539	1145.48	355.883	698.37
1554491_a_at	2.37986	41.6618	911.585	7.72144	838.756	51.9593	44.4303	8.898	170.742	537.207	182.624	31.8338	719.063	44.48	39.5019	22.6531	13.3092	12.2737
1554492_at	2.90181	20.0292	1198.84	8.39429	53.1947	60.5651	293.204	184.268	185.861	913.689	70.364	244.245	35.6896	8.98271	296.654	78.2993	167.48	119.678
1554493_s_at	89.199	225.43	328.349	134.58	359.438	229.866	1493.95	183.681	1351.71	1382.54	708.592	509.472	771.809	692.799	546.096	75.9009	642.9	497.929
1554494_at	445.871	198.569	808.883	55.0607	672.902	448.439	285.909	179.528	139.223	58.6576	105.495	151.487	26.9737	1798.53	130.125	297.006	166.619	172.574
1554495_s_at	71.5662	31.9316	737.203	2.74603	500.354	168.031	19.4248	112.848	1593.06	1197.7	168.22	61.144	394.273	452.893	28.9257	386.385	16.7498	14.1427
1554496_at	24.2153	50.8703	256.304	153.323	683.774	206.948	290.062	20.9881	884.653	1057.87	277.742	112.576	728.008	398.323	290.198	174.246	206.346	257.192
1554499_s_at	66.6269	53.1451	54.149	201.056	91.0577	26.7943	55.2845	16.4192	304.169	128.33	21.5825	31.4474	86.6232	344.028	231.118	23.216	269.253	87.1545
1554500_a_at	907.471	706.052	75.2197	83.8963	234.261	211.573	63.8012	143.843	61.1139	125.429	398.713	190.122	1285.1	529.353	420.671	800.464	377.011	254.172
1554501_at	31.6359	45.6659	43.9181	92.3482	599.113	355.756	265.971	359.246	777.659	88.4112	698.078	451.191	625.706	940.564	212.935	84.3509	701.633	112.517
1554503_a_at	75.6267	5.23618	144.543	90.2707	545.121	15.039	32.8056	3.81399	62.2067	131.539	52.8279	108.501	391.613	656.493	9.58554	190.431	212.003	260.176
1554504_at	69.9432	39.4844	59.2745	45.4922	106.314	304.036	9.93197	110.252	45.2192	1062.49	9.40999	103.344	517.056	19.0493	4.69793	97.9545	155.296	130.502
1554506_x_at	171.721	136.169	419.505	5.04076	635.593	363.405	311.359	57.1907	58.9812	371.652	232.205	248.891	109.91	31.1972	56.5188	218.98	69.1485	210.657
1554507_at	160.946	86.5421	82.0014	56.7729	265.569	456.127	941.376	199.609	120.981	418.373	221.548	88.177	78.6991	134.797	6.86849	88.0826	378.692	315.428
1554508_at	6.78161	42.1467	74.7906	4.22403	332.772	285.848	18.7231	17.1416	43.0494	81.3574	301.45	11.6524	40.0282	37.6637	67.7608	7.01656	246.609	105.694
1554509_a_at	939.394	1552.29	1361.71	881.139	368.922	24.1866	543.203	383.636	251.443	57.0922	28.3896	390.688	99.11	257.408	19.357	616.501	14.194	372.4
1554510_s_at	4909.91	6008.94	98.511	3287.73	75.013	535.23	628.725	724.729	761.054	1554.29	516.953	85.43	124.611	674.076	487.154	465.111	658.1	585.254
1554511_at	8.81383	2.25499	49.4008	9.51655	1370.13	32.3239	39.2629	9.41041	39.0634	186.129	78.3983	135.792	53.8534	134.152	269.963	95.495	11.8853	15.5534
1554512_a_at	200.512	159.563	109.061	32.0175	267.958	21.7887	459.71	140.851	536.263	788.353	132.957	412.136	230.48	683.548	365.205	227.399	351.418	24.6299
1554513_s_at	151.621	210.937	45.5758	285.598	913.862	377.62	307.295	169.799	1016.5	40.2269	333.666	157.961	266.775	31.0634	321.309	315.037	68.1646	148.326
1554514_at	50.8447	12.4732	829.125	13.8135	67.3566	246.495	46.0715	66.2029	37.7327	611.689	25.4776	43.5185	609.859	50.1797	31.1539	23.2678	228.678	38.7551
1554516_at	162.622	180.911	1635.37	435.506	1451.41	866.218	905.126	338.365	2188.95	1205.75	1490.45	681.495	1234.41	1812.46	1466.8	630.743	682.964	800.287
1554517_x_at	63.5303	159.371	1759.33	375.07	971.349	73.0543	650.735	363.03	2329.95	1748.47	1188.89	638.682	686.257	572.296	1390.69	339.607	404.269	482.483
1554518_at	199.303	112.55	70.4643	86.5481	143.635	782.143	366.533	208.812	1251.39	99.1412	677.22	391.001	328.229	291.228	293.193	157.892	714.97	549.232
1554519_at	1.92142	18.162	872.832	10.1154	227.868	412.113	139.235	63.3888	33.6735	59.721	10.2632	4.9256	530.59	35.4945	96.2166	18.947	23.6463	142.031
1554520_at	599.016	163.11	713.251	97.8643	378.567	1019.05	472.28	1828.19	3789.71	65.7836	1496.2	499.529	771.954	301.611	607.675	200.003	1017.59	1191.49
1554522_at	3.49005	44.6856	652.081	45.899	122.648	139.043	15.4845	9.16146	402.935	143.224	28.1972	94.0163	48.4285	18.4648	14.7748	6.74656	26.1154	111.538
1554523_a_at	1773.93	2060.86	860.484	1632.36	183.232	184.406	351.176	68.9352	49.6582	584.559	16.8557	2062.01	16.5973	72.7001	3317.31	1782.79	14.1693	23.0512
1554524_a_at	4247.02	2855.73	112.979	2599.31	564.056	593.912	2173.29	489.949	987.658	75.9176	1563.51	594.362	79.8761	580.316	327.874	1246.69	1693.2	1859.77
1554526_at	991.854	592.879	93.5762	866.273	682.31	495.421	500.384	176.101	70.275	864.355	329.075	266.109	19.569	188.963	135.746	258.411	377.311	322.453
1554528_at	57.9051	70.4372	953.99	155.447	568.195	449.073	945.519	98.2453	522.937	196.055	317.186	196.098	37.6964	30.4604	325.719	12.2871	399.637	648.217
1554530_at	71.5539	91.625	75.0174	126.126	557.983	105.489	20.3792	150.635	48.4648	725.433	148.685	99.916	329.764	361.487	252.921	13.3699	17.4386	64.9725
1554531_at	5.51897	5.87623	691.792	9.62422	151.087	487.219	516.917	74.207	641.874	153.703	45.7664	24.9366	98.5377	159.254	566.945	53.265	170.147	292.898
1554533_at	63.2858	35.4608	631.992	12.57	483.527	15.5919	19.4303	15.7536	87.3853	139.844	13.115	231.244	677.739	72.73	39.2031	24.6515	25.0067	231.986
1554534_at	37.6563	75.0144	428.441	40.6611	393.599	37.1392	713.337	7.80036	205.477	95.037	13.3262	10.0222	328.157	41.992	347.292	106.7	46.3881	17.4005
1554536_at	66.0724	112.237	128.684	149.414	318.186	404.877	242.533	110.593	63.1321	94.2248	74.1381	282.468	85.2166	357.601	44.5686	311.232	266.137	8.78891
1554537_at	334.048	253.804	432.232	107.21	484.061	417.468	540.081	319.135	195.71	98.4243	57.577	133.544	39.4128	48.8297	225.84	228.692	313.505	167.422
1554538_at	194.815	181.972	677.242	126.232	31.4212	238.319	225.893	226.464	35.7339	48.3577	411.254	489.314	338.363	990.7	42.7585	25.3265	129.729	122.377
1554539_a_at	103.988	116.079	82.1855	114.071	602.681	171.42	43.918	81.0966	547.826	52.5642	100.543	249.527	78.214	42.0193	696.486	30.8337	101.287	143.641
1554540_at	67.0492	8.73678	131.687	12.2943	351.517	221.838	552.053	64.9136	474.741	109.082	273.566	42.8303	55.5266	219.216	282.372	128.432	367.254	185.609
1554541_a_at	107.166	113.141	396.554	68.7149	662.014	80.2158	273.76	157.541	602.456	60.0059	358.973	1001.15	637.679	469.143	237.359	460.023	24.4781	17.3731
1554542_at	39.066	41.3522	1376.55	74.0734	31.071	20.6448	269.764	175.872	30.2747	60.8652	26.6467	95.1696	461.884	539.686	241.135	284.987	306.035	132.784
1554543_at	55.9825	20.5107	2255.1	64.0526	978.319	240.61	375.566	117.983	681.519	986.389	889.445	317.447	318.564	52.6126	362.094	56.697	492.88	246.891
1554544_a_at	278.001	457.776	65.782	192.696	48.1156	154.847	23.6066	617.922	29.521	131.463	63.1307	1212.64	421.971	626.207	571.095	738.526	352.343	13.1595
1554545_at	6.16427	11.2218	839.304	65.8826	404.507	69.3418	206.567	119.991	35.7961	1453.71	187.318	228.316	31.0856	601.012	294.778	6.7873	27.3004	259.919
1554547_at	5758.97	4359.39	216.315	3680.7	1153.6	5689.69	3741.72	11541.9	835.407	662.166	2271.83	3452.99	837.445	600.627	1119.02	6056.09	3544.46	4800.5
1554549_a_at	56.505	85.0173	97.1049	121.27	128.462	148.599	9.4873	348.068	34.3843	604.52	26.2285	169.383	56.4342	2.57357	14.6664	29.4847	8.47984	155.281
1554550_at	46.536	81.6515	137.701	30.3506	784.846	334.252	434.734	226.344	1297	484.855	517.066	37.1495	1011.49	376.278	407.436	266.72	313.216	298.119
1554553_s_at	4.6821	82.5045	915.76	67.6799	67.9246	475.007	154.661	227.711	768.342	567.539	41.0078	121.336	75.6956	300.353	109.665	210.206	136.893	56.9551
1554554_at	10.6483	22.6606	480.886	3.94269	621.352	24.1832	541.368	115.391	561.307	521.359	55.3914	271.031	63.8853	663.936	28.2665	17.4362	42.6927	158.384
1554555_a_at	1189.41	2183.41	93.2915	960.26	600.017	63.2044	45.9333	111.396	240.384	74.8824	556.826	2801.2	298.227	2497.86	1628.28	238.567	275.675	376.97
1554556_a_at	47.5312	110.721	1131.27	41.753	38.9706	27.5629	238.595	270.258	30.1016	71.7271	42.0558	159.154	842.326	17.0774	63.8613	522.668	241.895	221.86
1554557_at	139.316	226.89	114.346	165.106	1227.81	485.146	671.009	335.349	328.69	274.006	403.765	217.2	1422.67	903.885	805.489	349.215	401.314	648.291
1554558_at	101.115	84.9441	346.456	38.8568	612.753	318.1	367.805	110.443	30.2237	51.1347	405.708	34.2466	332.447	342.577	75.1393	15.3648	300.256	185.218
1554559_at	764.018	168.369	1047.14	291.865	791.977	436.276	508.084	1680.42	1152.13	127.198	285.673	459.63	700.333	659.25	412.425	134.645	327.009	499.154
1554560_at	86.448	12.1442	1682.83	26.9533	831.205	1427.98	3652.69	387.098	1983.58	2205.16	1473.88	25.9377	1953.61	919.663	1504.17	88.1752	1808.61	1237.94
1554564_a_at	59.34	14.2384	1973.67	107.605	564.387	551.325	217.958	13.7813	349.903	722.505	52.0716	776.941	430.079	424.889	123.913	328.118	270.182	114.999
1554565_x_at	105.352	9.99369	933.197	145.376	63.5489	43.054	18.5378	7.70616	59.3314	127.079	35.0062	434.908	409.06	1197.02	56.1111	397.789	186.692	17.0017
1554566_at	21.4706	61.4723	411.593	73.6949	96.0834	251.778	180.075	57.7205	137.002	74.254	174.182	48.7835	182.769	380.638	1068.55	123.398	245.585	187.823
1554568_at	32.3822	2.66613	48.5396	50.6856	115.674	28.609	8.41409	7.54659	42.4385	87.3269	124.55	15.9182	120.847	195.498	188.135	92.416	41.8883	62.5458
1554569_a_at	104.209	116.41	1134.75	129.808	551.66	168.948	56.4453	159.881	62.3054	124.159	337.827	621.662	580.514	32.3154	1212.81	27.8052	47.4079	186.618
1554571_at	1.1053	5.81683	100.407	5.10059	755.282	186.209	28.7595	18.0075	412.492	356.614	428.052	138.995	148.188	48.9328	285.026	5.375	368.867	208.078
1554572_a_at	168.817	111.587	437.939	304.268	313.064	90.7795	140.632	75.7748	560.577	671.195	11.8979	113.381	504.353	146.866	11.023	950.24	116.6	222.764
1554574_a_at	524.409	420.847	98.8106	116.164	374.452	302.555	272.228	125.196	583.997	926.568	28.8867	1075.74	155.747	440.592	538.881	691.895	200.275	228.226
1554575_a_at	588.466	601.919	1209.36	103.561	269.406	38.4381	400.363	99.7586	46.335	52.2636	348.468	261.724	274.558	39.5514	583.621	238.648	231.011	266.706
1554576_a_at	7.04157	30.2243	28.3844	51.2806	102.453	40.424	17.4541	6.82389	65.6261	344.845	420.642	139.679	81.7216	313.087	382.537	153.378	127.974	9.66261
1554577_a_at	1595.46	3533.19	1301.03	338.528	1080.6	572.624	616.071	396.197	1252.14	219.656	976.691	554.562	939.251	340.602	415.723	799.913	638.705	901.192
1554578_at	87.6883	57.5579	1035.34	47.1055	203.934	580.387	28.7899	79.3415	48.9129	1133.67	146.204	49.1851	318.004	280.532	193.178	119.207	250.271	367.63
1554579_a_at	26.5977	8.95425	78.0394	7.60563	267.595	312.246	17.1789	53.6181	126.776	628.274	205.658	181.078	59.6769	29.0558	72.3363	43.3452	246.054	182
1554580_a_at	59.9277	39.9194	536.836	5.88824	66.2869	16.8744	353.24	3.75454	69.7069	797.235	18.7882	21.338	50.059	141.135	31.247	188.538	430.512	26.8854
1554582_a_at	475.025	267.023	2371.38	506.091	2008.36	985.708	692.939	834.59	1094.18	208.55	1554.88	659.101	715.035	428.914	958.769	262.324	1083.52	1002.48
1554583_a_at	53.3411	23.6788	126.817	7.79262	574.207	16.0071	349.293	143.024	408.74	1655.83	172.149	72.1429	93.7946	41.0092	400.251	113.434	31.1363	178.513
1554584_at	5.23807	7.28647	55.2235	4.67575	564.455	221.611	191.33	6.95105	55.0456	72.5573	41.7138	231.402	38.8032	208.301	106.633	157.755	118.495	35.3105
1554586_a_at	204.73	119.665	581.938	165.159	480.807	180.12	13.98	158.346	717.209	51.8318	135.703	300.321	31.4927	89.7439	26.3228	255.061	96.2307	469.007
1554588_a_at	113.149	47.7984	157.893	186.559	86.7314	155.192	184.605	173.142	150.672	74.5993	16.9559	75.9804	83.7744	470.079	439.942	11.719	125.192	281.017
1554589_at	33.7335	137.201	666.42	126.576	105.29	82.0067	451.807	183.161	101.093	44.1974	765.122	103.588	847.179	648.09	770.322	290.362	354.098	347.14
1554591_at	21.8689	56.3582	49.9259	143.163	682.474	380.961	225.962	49.8381	643.92	193.009	233.325	11.6732	133.563	675.982	176.796	59.2434	218.213	122.667
1554592_a_at	138.71	267.137	871.589	370.578	384.364	21.2062	493.01	9.38943	83.4931	1362.52	303.3	34.6925	72.476	91.6244	61.1798	10.0111	34.3414	23.6967
1554593_s_at	118.925	1.48287	918.316	74.3339	594.111	152.858	42.4578	91.1241	482.125	168.218	246.024	20.6676	74.4166	437.77	215.386	25.3869	392.422	168.715
1554594_at	25.5297	5.60517	453.333	134.106	97.2815	89.6807	316.203	82.1509	536.943	502.425	185.036	93.7879	419.33	673.085	543.262	164.953	170.701	180.844
1554595_at	235.853	290.263	1212.12	140.169	945.726	18.4349	410.129	159.221	58.4914	1060.16	225.778	994.811	34.1892	1383.15	3267.89	724.896	384.681	142.379
1554597_at	263.589	972.257	217	188.664	242.31	1355.22	691.413	2043.95	1634.22	72.4775	2670.39	634.425	1300.12	1278.77	2436.26	2786.09	1330.19	1162.89
1554599_x_at	334.469	1005.82	1243.42	385.306	724.069	1622.19	827.005	2360.71	1150.35	79.6621	2948.88	745.852	1233.88	1028.83	1680.04	2510.76	1383.28	1283.94
1554600_s_at	80.9085	156.797	104.41	134.465	201.751	172.073	58.1767	177.237	39.3136	57.4266	358.548	290.459	56.6612	752.57	64.5535	282.502	112.533	94.0694
1554601_at	52.652	53.8492	193.317	20.6749	133.128	491.904	556.943	154.589	909.411	924.142	516.777	129.091	749.212	391.89	36.3416	20.6527	358.722	608.988
1554602_at	6.23501	48.9372	61.4367	50.8371	74.9574	165.154	78.0611	88.7038	384.098	376.52	400.335	289.581	35.5283	175.758	1096.61	195.755	234.347	294.174
1554604_at	4.76063	4.47192	68.0599	5.28111	60.8111	622.313	514.587	98.2548	905.204	51.8222	435.891	201.159	539.541	286.794	866.889	15.3462	137.27	21.9032
1554606_at	372.243	279.657	74.3531	223.273	37.7445	184.17	365.849	119.396	353.079	365.625	30.9055	215.362	27.5783	422.974	43.5493	590.833	308.588	10.468
1554607_at	1836.94	2859.86	60.4287	1793.01	104.358	94.4018	314.623	83.7202	478.032	57.5927	262.362	2740.65	27.7523	1142	725.674	1447.18	49.5633	76.8684
1554608_at	9.23491	35.3393	1207.92	537.449	1046.61	10.1455	201.902	175.014	1074.3	999.485	771.403	404.723	771.506	372.812	927.256	247.282	299.754	36.7037
1554609_at	772.671	849.098	1187.91	593.651	123.951	810.827	887.505	387.825	348.677	203.253	320.958	165.27	295.214	372.796	191.351	666.192	53.272	844.897
1554610_at	6.90528	65.9582	269.585	60.9321	131.126	293.579	145.014	9.76321	965.161	63.5487	245.678	239.441	122.233	399.619	225.212	23.771	73.4026	21.0023
1554612_at	64.2866	62.5967	527.023	34.9541	61.4395	28.5161	254.522	9.01147	27.1195	61.0103	19.9978	48.4635	64.5474	39.8025	14.4483	23.9765	8.01288	259.988
1554613_a_at	30.4704	143.244	339.407	75.0553	45.921	47.4013	20.2427	22.0741	496.1	552.725	142.843	150.938	357.566	100.257	78.1128	28.2038	21.8531	11.9786
1554614_a_at	875.085	566.993	651.862	48.7383	885.374	46.7544	309.361	69.6036	29.1278	513.446	169.368	340.075	43.1897	108.398	463.718	30.0603	347.225	170.297
1554615_at	51.6842	4.55699	141.368	2.3626	173.788	238.836	83.2623	5.36317	68.6774	414.859	43.6994	260.624	30.8503	95.2175	539.431	250.685	15.5399	21.9859
1554616_at	32.6911	42.6629	1275.32	307.615	602.504	63.103	238.769	45.6271	712.753	127.329	227.001	80.7236	452.583	243.942	209.381	114.389	143.294	29.8719
1554618_at	87.8043	26.2738	48.4602	71.5365	62.315	59.9215	161.716	94.0135	1030.07	264.639	564.065	257.389	31.1072	1171.81	999.379	277.695	262.965	217.579
1554619_at	172.962	210.804	46.228	120.517	351.774	10.4562	456.99	117.345	107.699	924.443	3.86023	153.979	464.095	171.377	112.16	39.0707	168.926	107.071
1554621_at	63.8316	72.8041	110.06	108.125	372.361	112.974	114.668	135.189	69.2492	90.9881	36.2761	707.486	37.7317	347.93	311.257	174.878	255.984	679.982
1554623_x_at	71.506	9.16563	727.222	22.209	70.6392	421.095	344.967	204.875	169.784	104.505	163.451	77.6801	550.484	9.23072	120.31	150.894	190.261	308.165
1554624_a_at	59.1823	93.1908	382.837	77.8799	1144.96	8.90955	592.471	15.4411	861.347	748.95	10.6502	526.22	907.235	330.703	1515.25	264.729	239.204	136.439
1554625_at	17.8925	22.0138	563.065	24.8337	106.962	400.028	639.954	124.22	331.206	272.617	25.089	110.353	624.255	812.299	234.424	286.642	29.2046	330.993
1554627_a_at	575.958	687.926	448.673	413.334	814.55	482.121	54.6023	379.819	328.909	70.2379	314.294	212.623	24.1453	4.84901	370.463	409.753	25.7892	101.572
1554628_at	405.704	148.299	816.688	191.813	333.415	140.721	79.7702	187.039	262.787	42.5386	53.7128	433.681	87.0643	25.2777	83.3882	389.735	21.8723	25.1742
1554629_at	57.4994	170.39	105.367	96.3884	67.9314	29.6052	158.7	108.06	76.2046	190.774	203.145	23.032	961.832	926.137	43.2586	106.901	406.628	325.472
1554631_at	99.4682	99.744	1858.61	272.999	1395.72	241.957	326.672	274.303	1446.37	2000.89	2136.77	395.334	1553.31	1045.31	664.892	965.85	722.892	279.209
1554633_a_at	2322.48	2275.73	1030.85	2592	362.049	312.754	1091.45	5.48595	1085.09	1475.94	243.316	792.412	555.289	177.055	292.833	537.875	299.567	503.753
1554634_at	21.5399	20.1471	46.0059	26.7584	56.6925	10.1777	261.114	6.69107	420.893	83.3751	296.023	140.608	38.0871	22.3688	23.0896	1.0441	59.04	151.567
1554635_a_at	9.56169	60.2566	35.2901	58.0318	81.9027	407.911	14.977	83.341	39.8391	35.6449	33.8005	21.959	758.105	48.1312	81.2852	12.1775	25.9143	35.1734
1554636_at	53.2503	45.9529	61.0497	93.4963	336.55	340.409	905.663	350.749	1403.4	77.3069	630.234	169.593	770.53	18.7771	16.2766	97.4205	718.655	651.611
1554637_a_at	179.024	102.812	361.988	37.3294	222.184	12.4111	258.428	124.412	38.2234	730.405	164.801	147.378	280.129	1033.99	53.9161	25.7597	240.689	191.272
1554638_at	8.85808	30.8568	717.634	112.186	76.7713	49.6421	489.219	226.74	1730.54	124.608	699.28	390.654	720.352	106.004	231.14	396.415	636.823	182.231
1554640_at	288.587	220.607	1383.08	143.991	740.243	549.207	575.811	513.398	1278.56	607.094	1131.84	134.68	95.7232	434.693	199.854	135.967	873.277	392.803
1554641_a_at	14.8825	3.90902	1299.46	62.4516	337.128	469.863	59.8371	14.764	54.4575	72.0698	201.829	46.7948	491.126	423.013	90.3938	52.5748	33.9278	152.711
1554642_at	21.6114	45.2711	788.257	53.8448	183.271	19.8978	277.186	120.902	1033.93	549.54	313.559	179.347	444.591	247.509	343.325	142.778	72.9683	12.8103
1554643_at	49.8609	54.7762	101.178	6.31592	60.2893	22.6806	185.233	19.3161	81.252	46.4687	22.6579	19.6243	89.3778	52.3481	169.979	109.012	9.41858	48.6627
1554646_at	46.4588	30.5792	76.3403	7.97901	265.366	102.544	14.6792	95.7285	513.49	922.674	246.541	154.677	520.357	952.307	74.5783	47.7413	205.609	278.098
1554648_a_at	4.77282	5.12663	423.911	68.3056	34.998	14.9096	563.816	69.0629	35.8521	350.743	11.6121	130.603	64.5096	71.4987	504.053	50.9568	9.99851	307.802
1554649_at	12.829	1.11334	1534.83	30.5201	64.4539	12.5867	291.513	79.942	544.199	1357.85	79.3441	234.168	710.165	173.086	220.768	14.89	234.194	82.5257
1554650_a_at	32.5347	55.4178	66.808	107.992	49.8298	106.492	244.282	60.1364	325.78	119.362	353.86	278.467	23.2428	270.078	684.869	129.922	18.3719	13.0806
1554652_s_at	54.5163	9.68782	1568.44	15.7324	90.7049	208.901	354.033	34.3524	36.7306	1291.48	31.893	25.1231	48.8645	88.1546	18.3745	14.2376	18.1188	183.096
1554655_a_at	124.662	44.893	238.981	515.838	209.128	52.2236	23.8996	139.988	138.089	502.529	103.826	75.3202	257.875	185.541	151.78	336.854	26.1166	95.1498
1554657_a_at	68.4362	2.13594	1230.07	130.049	664.099	519.64	2993.09	264.597	193.48	60.7867	1284.31	194.112	1472.6	1067.32	1087.05	202.381	866.081	1410.44
1554659_at	64.4817	5.52465	688.838	70.3044	326.344	39.6071	203.38	12.7542	609.039	1099.46	182.301	329.311	55.1419	614.791	537.153	98.5015	278.311	295.506
1554660_a_at	3754.97	4053.92	92.6494	1775.52	72.839	499.076	44.6375	93.6947	100.946	45.4948	259.508	721.455	327.402	546.114	24.7099	1878.02	323.054	180.275
1554661_s_at	895.466	1854.5	655.238	949.618	546.61	350.373	164.811	77.7354	451.298	871.491	415.319	136.069	484.767	275.43	171.629	284.485	253.798	280.377
1554662_at	63.4492	32.7592	1267.32	43.4961	94.9404	29.5684	326.087	15.1609	274.26	198.458	322.062	98.3689	68.2772	108.029	236.951	54.478	341.143	9.43214
1554663_a_at	3.59738	32.928	139.163	2.12718	62.7507	173.005	232.956	14.5086	626.115	72.6298	37.3753	19.9673	36.5539	171.951	279.789	175.471	261.27	292.948
1554664_at	44.6766	9.28935	46.7687	94.1003	386.023	62.5419	28.6708	120.564	394.422	243.609	94.7908	65.7177	113.08	525.009	316.671	151.58	186.285	178.795
1554665_at	31.4193	73.5958	161.602	36.4709	670.058	781.52	635.278	416.68	1526.6	1413.95	404.212	452.05	826.75	521.665	420.622	320.25	865.752	440.131
1554666_at	13.6215	8.33312	780.857	112.155	465.424	377.945	132.905	5.94999	498.629	41.6092	16.2284	15.2854	60.9308	101.72	254.187	7.46439	163.427	12.5685
1554667_s_at	418.223	723.754	69.4613	191.284	446.615	524.644	240.116	585.351	34.8002	482.28	592.868	538.569	1541.86	306.179	970.371	447.94	387.747	422.282
1554668_a_at	8.73271	11.4241	365.156	13.4004	432.476	34.1839	15.7842	18.8188	468.506	547.346	115.246	42.5083	95.723	96.4602	93.4462	16.8311	17.0018	5.44096
1554670_at	6.30552	4.39332	102.302	13.7482	130.945	171.197	174.216	82.1093	659.436	2141.07	14.1445	82.2998	156.995	315.339	132.368	27.6741	73.4406	191.475
1554671_a_at	668.518	915.398	1873	934.448	186.428	434.039	75.3744	132.442	1166.11	287.835	584.8	2125.95	185.692	1871.54	1808.77	1838.53	570.793	879.441
1554672_at	4.01934	23.2596	86.7499	58.3271	88.1534	153.99	194.343	131.472	91.3478	75.1904	155.559	11.3004	104.75	9.28269	541.591	50.4868	136.514	284.414
1554675_a_at	54.8235	33.3955	534.863	14.9313	592.148	38.7073	69.4984	98.8902	60.5774	33.8197	33.6471	31.8777	20.4275	375.91	29.7019	39.0074	31.8731	16.8971
1554676_at	3.51542	25.5259	274.744	70.7018	117.185	363.863	751.289	233.386	1353.49	773.822	239.945	111.365	539.392	599.906	404.222	188.445	339.777	363.886
1554677_s_at	5.04407	268.038	662.656	25.4151	71.2017	25.2249	487.099	23.278	499.837	350.396	63.2449	232.546	146.091	293.721	312.726	167.28	44.0926	34.0286
1554678_s_at	5338.32	6279.96	44.381	3775.49	633.654	971.815	613.267	3354.97	456.043	399.65	436.266	4507.97	1848.3	2277.59	5559.14	4715.26	1494.62	1314.63
1554679_a_at	844.278	807.972	497.695	173.704	61.8691	294.85	505.378	6.5149	671.037	1013.95	153.262	162.851	282.491	231.819	495.527	490.755	71.7872	281.232
1554680_s_at	3.95275	34.2425	891.385	274.064	151.754	363.636	247.876	14.0331	756.165	597.619	80.3123	45.0964	96.3833	184.347	168.918	159.454	408.568	125.509
1554681_a_at	7.79668	6.99174	887.542	16.4498	282.151	43.3466	69.887	9.52752	1281.4	1225.92	329.218	83.0258	701.066	163.44	2532.2	138.146	189.13	239.98
1554683_a_at	4.38546	9.19856	221.646	82.0549	131.508	49.4797	16.0082	70.9238	39.4737	835.09	94.232	90.5868	42.2132	99.2904	53.8062	26.017	10.1887	22.2557
1554685_a_at	40.6318	44.2733	71.1544	57.5374	48.7913	44.2989	221.501	7.41195	576.925	79.4591	34.8154	282.366	58.3025	111.87	62.8287	19.7905	18.3393	54.8969
1554686_at	56.6364	47.8217	33.6252	38.1119	661.377	509.792	634.229	163.323	338.965	1027.7	392.87	221.108	293.911	865.934	419.75	485.201	1173.7	349.208
1554689_a_at	278.147	317.462	140.749	184.072	60.3458	183.889	480.751	163.346	215.38	55.2661	398.319	388.983	167.821	419.051	390.218	90.781	180.05	230.996
1554690_a_at	1075.34	1757.67	905.851	1042.78	62.8096	190.288	320.537	193.793	303.262	210.089	277.139	442.882	436.801	890.945	1081.7	1477.89	377.078	222.155
1554691_a_at	707.492	946.398	40.58	380.756	52.6239	206.451	42.5817	70.4758	409.656	1159.48	241.474	34.8572	23.1919	164.314	245.609	497.454	120.353	275.563
1554692_at	25.1122	14.6247	1337.99	52.6176	1070.67	147.806	257.253	177.822	288.908	61.0913	303.474	433.761	692.524	160.051	208.382	150.166	297.346	198.478
1554694_at	1.36569	8.09594	1681.69	39.2076	436.283	308.559	26.7542	103.376	993.772	855.511	38.3044	55.6196	319.628	245.157	40.4498	243.641	28.0828	24.4198
1554696_s_at	115.725	120.169	97.1406	139.767	72.2031	474.522	27.9553	303.516	24.6499	553.413	25.6316	11.5728	115.205	32.0683	566.046	12.7552	114.26	21.3401
1554697_at	2.71627	3.04897	1414.71	33.7418	137.111	71.0932	420.752	22.1539	151.258	66.7519	295.585	364.214	25.3184	663.742	172.752	10.2001	27.599	46.6778
1554699_at	70.5249	94.727	436.738	54.1146	70.0211	20.6268	226.692	113.457	171.078	112.66	103.319	71.0413	124.423	207.325	178.075	43.281	175.049	17.0521
1554700_at	34.8152	1.41846	879.451	27.0791	121.129	213.337	172.764	59.9907	245.393	90.3256	7.81861	88.4145	717.885	61.3549	70.9527	77.8841	167.774	132.64
1554701_a_at	36.3899	46.1931	132.624	156.927	564.107	35.0834	513.177	77.298	388.747	837.107	497.798	600.157	148.125	291.951	154.811	164.265	168.171	177.479
1554702_at	260.246	200.08	77.3548	109.834	189.433	22.8368	257.238	127.804	90.8289	587.122	396.114	170.312	815.312	92.6584	222.614	6.4847	201.071	120.15
1554703_at	52.147	20.6984	49.136	37.5316	259.768	74.1902	353.256	170.317	696.227	55.7563	498.152	423.23	796.7	880.837	842.415	298.518	340.714	204.662
1554704_at	190.417	3.93529	551.633	34.6696	1177.11	527.352	505.337	118.192	358.009	147.104	678.84	31.1516	888.082	196.302	250.556	93.8819	75.8212	57.153
1554705_at	44.7932	44.2595	61.2216	6.49432	105.293	195.01	51.461	70.4647	104.282	86.153	70.4688	352.715	58.4002	92.4777	763.272	10.8463	21.3221	19.9091
1554706_at	230.486	91.8977	547.09	180.412	411.497	302.555	25.4879	402.467	36.4539	908.501	20.7716	15.121	89.3095	279.678	175.215	425.421	128.659	284.328
1554707_at	17.3911	366.812	395.381	66.6587	349.528	888.131	370.102	82.1442	764.73	943.039	168.909	301.065	416.379	864.684	882.983	205.499	267.938	186.86
1554708_s_at	155.899	288.222	68.5242	190.856	462.661	333.759	329.557	215.563	63.2656	85.8654	479.094	168.984	525.572	543.459	239.213	1550.09	296.558	229.412
1554710_at	2.13913	72.0329	1143.66	146.085	459.88	235.44	201.477	240.469	693.372	1063.86	371.933	293.298	110.567	38.0652	733.913	41.2917	21.2359	220.127
1554711_at	10.2423	79.4563	42.054	79.5309	170.618	42.8957	68.5322	19.3699	341.67	641.606	210.804	328.625	701.045	319.882	600.201	193.058	220.384	37.7346
1554712_a_at	87.3431	43.8767	168.866	208.598	157.217	36.3389	662.134	24.3119	773.897	120.326	353.979	155.229	47.1219	508.846	980.299	135.911	405.042	226.107
1554714_at	3.68314	56.6695	918.918	64.5755	33.9196	108.724	26.0404	69.7245	41.3497	56.161	16.0131	168.007	47.5097	55.1392	143.904	214.242	149.99	6.95171
1554715_at	24.5159	41.5433	1888.57	0.663488	85.2721	32.4269	299.504	9.69988	135.557	827.591	165.441	90.2816	34.0181	261.28	435.403	126.443	10.1634	6.59774
1554716_s_at	35.5411	8.18145	91.2714	25.7198	76.2948	14.9341	485.371	5.20077	21.0322	400.51	148.712	35.5122	650.597	129.175	72.3737	88.157	157.203	251.828
1554717_a_at	3131.56	5457.04	303.969	2822.38	318.624	19.5235	203.799	170.188	158.249	252.712	152.948	3887.23	57.7911	300.158	1108.15	3039.65	34.2568	321.288
1554719_at	35.2894	235.989	579.883	53.8147	208.11	73.83	234.658	9.5988	104.53	613.118	29.36	119.021	666.073	91.0522	328.865	106.677	149.972	11.2037
1554721_a_at	433.924	712.763	1310.07	496.354	618.662	23.2213	100.765	169.657	184.749	377.574	163.177	235.77	469.904	377.384	506.113	383.838	343.575	68.8159
1554722_at	0.999582	2.88503	644.395	4.23666	717.514	83.502	383.805	30.9548	43.0821	144.434	266.313	16.2054	74.7284	215.782	218.316	117.661	201.648	113.903
1554723_x_at	77.8453	63.1177	1163.18	127.405	112.397	61.5142	214.326	116.029	977.705	1524.66	479.904	37.066	757.596	433.981	1011.04	106.134	21.3862	199.753
1554724_at	135.681	49.6534	1391.27	123.194	572.503	330.395	644.881	234.568	490.582	769.877	690.433	162.44	329.409	475.223	238.015	201.101	678.742	317.094
1554725_at	2.22182	28.0934	91.502	36.5903	660.699	18.7787	52.6923	93.1666	104.061	53.7938	89.5079	169.716	82.6474	30.5137	313.378	46.9561	64.5141	11.0053
1554726_at	308.856	760.455	54.9037	600.465	67.1977	16.1751	275.123	6.29765	45.2979	103.546	74.0055	748.609	52.0495	419.584	16.4066	217.636	163.625	120.052
1554728_at	74.5129	14.1237	469.263	4.21035	34.4817	39.315	218.149	5.2048	57.9664	639.529	50.5003	22.5411	435.569	639.796	43.3849	5.87946	11.0458	9.99849
1554730_at	42.8519	39.0308	73.0017	89.3324	178.18	392.154	491.629	168.26	45.6845	1141.67	525.011	74.5596	37.1233	525.473	568.857	236.395	570.1	496.544
1554732_at	33.231	14.4396	41.8325	35.3842	83.0266	39.3631	15.1417	11.3697	153.426	549.566	28.8696	85.6599	387.289	123.054	123.884	34.7511	12.3936	70.5976
1554733_at	11.9923	5.03237	42.31	41.8981	422.114	354.322	14.0316	187.647	106.384	169.07	32.2355	34.3066	98.0333	243.881	446.23	75.8518	13.3846	23.5583
1554735_a_at	7.11039	24.2252	85.3477	6.27243	47.8422	291.49	33.9529	6.00927	290.929	62.5889	50.0599	14.8351	568.273	127.179	34.943	98.0447	40.6166	9.62402
1554736_at	100.858	124.442	129.351	61.8883	414.189	28.4001	296.428	107.822	98.4724	72.2799	165.01	279.471	16.9511	1161.48	1022.7	125.482	154.267	148.812
1554737_at	30.0672	48.3331	68.2992	61.2647	636.373	18.8598	157.505	70.7128	390.414	732.056	191.521	25.5791	811.642	225.175	131.424	9.12004	22.9156	162.813
1554739_at	39.97	81.6108	1513.53	24.135	62.1533	564.675	279.892	151.611	447.808	121.704	223.716	72.196	15.7751	35.1137	8.6695	74.3634	218.763	252.052
1554740_a_at	525.651	627.21	161.445	201.614	1001.89	217.024	407.84	148.311	1003.25	806.386	563.023	75.6726	479.448	693.967	75.7945	181.802	547.151	266.912
1554741_s_at	1512.51	1062.1	168.114	492.194	725.068	1822.54	2973.21	818.561	412.357	2121.35	1258.12	653.333	403.615	1252.3	794.926	708.202	1611.94	1651.62
1554742_at	16.6236	1.78323	250.381	35.4174	45.5513	24.0914	46.3322	125.58	46.2319	383.865	171.03	18.8068	30.674	27.8501	13.7414	16.553	49.216	166.966
1554743_x_at	2.88095	3.08617	873.269	2.71883	61.1164	188.161	24.1681	11.0042	557.623	585.192	51.0077	24.9689	944.699	9.61462	126.174	93.0226	138.185	11.3918
1554744_at	11.9393	40.6471	51.0383	655.675	680.042	30.9722	393.869	5.32673	296.628	328.634	77.213	148.392	28.379	1144.29	701.759	51.2852	572.462	68.1178
1554745_at	57.4129	37.8007	33.5173	80.3344	648.028	9.61169	231.107	47.7786	23.9222	1115.11	363.845	39.7797	22.1685	277.977	73.2339	103.275	178.354	23.113
1554747_a_at	797.852	1162.88	56.5241	142.769	566.715	32.5072	278.094	36.3828	57.3173	1375.91	24.6947	1045.58	298.85	1107.59	935.614	1826.43	139.408	255.153
1554748_at	363.992	53.3935	59.6694	90.6894	42.9063	14.4958	282.125	163.19	382.592	445.021	28.4673	482.188	315.46	255.044	332.651	62.0064	72.5775	136.773
1554749_s_at	5.84686	5.15398	724.999	11.945	60.1612	28.1724	151.626	191.535	63.3947	202.626	165.786	107.381	163.18	75.9043	42.001	32.2907	285.112	178.778
1554751_at	120.582	23.2092	35.8593	1.40112	616.427	228.812	166.971	133.329	223.957	752.266	2.92888	82.5431	308.586	11.0214	8.84702	177.857	183.982	278.53
1554752_a_at	7.78483	21.0668	1600	9.71287	98.5439	143.785	74.9936	42.6142	649.651	138.535	336.14	22.3333	103.19	19.0177	31.9337	8.1378	69.083	27.6149
1554755_a_at	79.4749	52.5857	1175.77	182.258	559.827	41.5339	127.384	3.74541	1073.64	638.546	399.648	54.4109	1198.86	208.847	126.755	191.592	14.1542	178.588
1554757_a_at	235.572	447.913	59.161	515.308	806.442	163.047	167.017	37.6315	28.5896	1417.61	70.4172	938.71	1000.33	46.4703	500.142	413.887	286.277	90.0972
1554758_a_at	422.403	664.49	28.6542	195.587	29.9377	195.694	109.97	28.7767	578.271	32.1303	219.237	545.763	25.6586	451.788	75.0235	550.627	70.7969	34.1012
1554759_at	7.22714	2.46416	512.056	64.9968	822.64	14.1601	275.793	8.93492	1298.86	1091.04	210.695	9.64311	613.371	58.049	133.012	159.753	413.914	47.4952
1554761_a_at	15.9716	70.5258	454.326	195.391	654.456	21.8588	265.528	5.86986	782.529	400.087	20.4322	178.685	339.228	685.068	43.6275	49.9409	283.485	21.5474
1554762_a_at	22.2495	108.688	878.012	37.0043	459.565	22.6693	33.066	186.322	927.097	678.784	107.077	158.166	436.413	414.519	87.4549	48.3656	21.8129	167.413
1554763_at	65.8192	2.83505	29.7327	5.13739	385.022	154.682	52.6985	4.48885	91.6171	128.483	50.7541	16.5084	364.713	34.0028	45.2481	27.486	11.4296	6.16832
1554764_a_at	2.17017	14.2131	176.501	46.5747	724.364	340.164	159.526	10.3886	60.9385	78.7684	280.898	3.17321	457.861	378.429	47.7717	3.21138	7.04145	4.57643
1554765_a_at	9.16438	5.89094	41.2226	4.40282	61.8117	24.4974	102.024	51.5113	63.2662	581.803	10.8759	84.4555	153.638	44.8451	58.093	126.899	31.2152	58.7154
1554766_s_at	52.1171	23.115	136.598	146.922	45.2226	232.411	12.0461	6.03125	43.7114	68.9557	210.325	702.15	22.8457	548.198	683.66	261.599	194.015	35.2249
1554767_s_at	676.074	1746.1	442.478	1437.38	246.23	23.1872	298.15	6.9159	361.82	720.918	544.136	429.758	437.311	294.851	216.913	877.477	143.718	81.9176
1554768_a_at	95.7674	116.481	57.8025	63.6823	485.47	227.988	396.638	69.6957	365.02	690.429	439.3	53.1848	348.107	75.8633	13.1126	10.8126	189.382	250.75
1554769_at	77.3299	20.5866	396.462	176.491	931.831	585.213	1804.17	302.771	852.14	262.485	1449.09	296.41	1376.36	218.018	167.944	19.1736	623.528	434.996
1554770_x_at	28.5261	57.426	342.702	82.4608	183.273	387.381	1014.49	453.963	866.714	1378.64	861.355	425.813	1483.39	403.52	403.218	207.839	740.813	394.831
1554771_at	35.2587	6.66721	112.903	317.8	48.4805	23.5515	783.658	145.383	68.5881	103.58	945.605	490.454	33.0156	356.575	162.903	194.659	460.249	269.65
1554772_at	43.9586	59.4559	80.0598	41.9385	692.682	38.8873	406.712	128.959	36.5819	1084.26	149.306	356.273	50.0362	52.0597	649.502	33.8494	173.049	147.914
1554773_at	4.59961	3.9069	58.8996	9.21323	31.1343	18.597	30.4671	106.851	24.8288	50.1657	53.8104	40.3843	88.0076	50.9669	53.9121	30.0659	12.8759	23.3436
1554774_at	142.976	398.032	60.5425	102.179	165.59	354.938	173.924	89.2732	38.813	74.4316	271.446	66.895	20.7558	106.689	18.5823	248.548	22.2355	27.6241
1554776_at	3.54055	64.6207	177.928	4.53844	127.547	349.548	17.7814	11.8188	91.2971	61.5396	9.61768	9.58796	918.963	33.6706	470.125	16.3852	125.025	10.5247
1554777_at	22.3597	8.27276	1825.26	91.3057	919.421	325.626	476.989	192.437	1422.55	1045.83	290.379	173.283	51.4775	711.196	660.615	460.809	238.137	363.379
1554778_at	25.7954	5.28844	139.228	5.33352	67.159	7.30406	10.2312	47.7465	429.777	556.66	8.68435	111.377	299.431	20.804	233.509	7.18262	182.983	59.7554
1554779_s_at	26.2822	35.1328	88.7939	23.4684	434.387	178.437	146.397	18.5248	244.746	237.982	68.9136	44.8261	157.661	349.244	320.865	57.2418	228.399	18.3638
1554780_a_at	135.25	37.8588	51.1982	7.30166	655.32	374.103	25.1409	155.993	829.79	1539.91	131.342	258.337	168.156	202.695	234.299	52.0666	186.134	13.5504
1554781_at	39.1436	30.3625	761.332	108.129	163.741	370.075	190.378	284.614	399.316	74.7775	186.218	380.138	1029.22	413.601	216.728	85.7601	353.776	284.973
1554782_at	7.38945	17.9133	97.2808	6.24358	764.051	60.9274	69.4632	29.0688	304.356	137.054	227.397	17.3738	840.87	56.6271	125.806	11.9306	33.3883	25.2167
1554783_s_at	28.7598	9.82874	56.9008	50.8819	33.2514	35.9032	250.043	5.02142	647.183	36.7465	33.2373	77.1346	82.8498	306.044	32.0394	19.5446	57.1115	52.9301
1554784_at	1326.67	970.776	620.173	1010.99	1013.53	1815.03	929.817	2752.13	337.899	1556.68	3474.39	628.569	544.739	805.34	1180	1150.74	2008.32	3632.53
1554785_at	88.9212	33.8407	621.41	4.84115	110.128	130.652	91.767	64.2502	556.255	512.477	16.2243	5.83281	25.835	14.9404	7.25142	80.9451	332.015	161.439
1554786_at	10.3626	28.0798	957.031	36.1922	77.532	190.036	347.034	192.566	45.3982	1437.86	387.006	97.0173	657.331	403.59	245.708	132.778	863.372	419.989
1554787_at	3.72341	19.7616	121.428	84.904	167.837	13.0151	29.6495	78.0339	40.0288	78.014	13.6361	34.8126	62.7493	44.139	9.65628	18.0836	20.339	24.8738
1554789_a_at	875.077	725.083	325.955	1295.6	299.256	292.29	110.429	26.006	50.0101	179.508	528.151	800.441	416.054	513.552	1044.11	446.776	200.216	289.371
1554790_at	34.1475	1.80905	100.154	2.50243	96.4767	69.9595	15.1209	6.05415	449.492	1434.54	174.868	477.607	848.292	59.6533	371.764	89.9051	25.2439	109.576
1554791_a_at	326.358	212.846	1066.74	324.428	272.688	15.4216	734.697	197.808	552.126	1272.64	290.113	97.7288	281.658	31.3918	486.332	640.279	380.263	539.58
1554793_at	27.3496	31.6817	981.761	24.2516	604.108	145.897	208.051	79.7916	33.3326	836.392	8.37319	8.28798	24.342	195.493	12.989	71.9287	144.707	27.4075
1554794_a_at	545.984	589.748	567.295	72.9639	138.67	442.099	856.331	272.684	834.544	52.5582	414.101	571.944	1112.44	607.857	1150.49	216.775	436.76	355.097
1554795_a_at	16.5523	7.41744	896.742	12.6388	766.466	209.665	164.288	111.587	382.316	1329.71	91.7028	106.699	557.146	24.7913	12.716	12.1246	285.333	24.8431
1554796_at	6.15402	125.925	204.85	25.7463	633.358	302.635	14.4602	13.9703	614.253	59.9025	167.195	66.4534	40.9493	118.934	166.681	116.322	90.9777	229.637
1554797_at	148.757	173.85	623.766	46.192	643.007	443.4	271.349	130.587	627.395	1090.55	18.9184	82.4685	71.1842	174.658	451.435	156.271	523.242	292.479
1554798_at	87.8638	124.88	71.2358	232.526	97.9394	366.804	223.879	8.00848	342.667	565.891	92.805	169.505	29.3359	42.979	465.371	27.359	29.664	154.747
1554800_at	169.614	193.082	129.466	271.649	1013.17	208.608	746.832	352.562	1303.48	95.0394	391.201	155.891	1079.36	359.621	424.7	134.129	745.115	431.151
1554801_at	118.588	138.651	152.37	12.8214	142.849	321.139	407.71	24.6531	39.5184	629.756	14.5792	8.6602	68.0628	13.1996	113.74	3.6682	15.4374	11.1079
1554803_s_at	96.1648	116.031	827.201	308.034	423.776	324.169	667.396	78.7824	605.749	1927.75	861.556	150.666	659.59	574.181	170.617	197.357	404.294	416.059
1554804_a_at	15.986	38.9942	68.1201	37.4553	748.44	35.2469	67.0746	101.611	71.2447	1539.6	25.8864	43.4891	263.212	66.0492	412.363	9.89049	336.48	106.818
1554805_at	3.68455	22.5432	198.349	5.38227	605.649	678.698	253.222	5.45304	64.0775	1122.03	12.3836	27.8153	197.408	138.25	313.903	98.3159	313.404	79.8706
1554806_a_at	344.603	226.14	108.189	231.549	1927.5	403.434	1762.45	477.92	2120.03	3871.89	709.254	138.743	258.481	28.1374	431.389	149.969	638.164	628.606
1554807_a_at	1719.63	1839.85	73.3003	1653.68	765.452	49.5833	25.2546	120.373	60.9425	169.583	18.0429	885.675	55.4369	568.453	21.9323	1667.98	418.599	152.478
1554808_at	29.2158	5.28861	244.445	31.5414	503.923	12.8537	159.036	16.0027	35.7583	54.0412	24.8401	34.2415	53.6598	47.8755	115.334	21.779	38.5692	180.626
1554809_at	14.2508	25.8008	752.785	114.33	208.305	28.3748	170.713	9.72914	87.3857	70.5692	322.403	355.546	187.381	255.6	80.1888	15.6487	20.3529	106.043
1554810_at	38.1879	75.541	62.3832	81.3259	82.7965	168.63	346.005	142.031	31.546	50.458	1110.64	430.506	373.174	1415.48	409.037	450.433	250.217	49.3548
1554812_at	65.5424	100.473	693.852	45.7781	215.632	23.2692	749.452	269.354	87.2598	152.918	434.107	243.626	89.7957	61.9284	262.427	240.523	329.433	188.607
1554813_at	20.4459	16.7344	1323.3	18.017	441.7	15.9622	18.3641	80.1551	264.196	1006.1	13.1091	139.347	250.498	167.268	32.759	66.5325	160.302	185.492
1554814_at	5.81745	31.78	658.994	23.899	776.041	75.5026	60.5913	117.157	425.319	300.725	470.659	360.593	226.461	54.2961	91.4726	205.728	290.303	452.055
1554816_at	28.4453	2.48266	454.11	69.6981	1857.72	1187.97	2208.6	296.04	162.962	198.544	621.426	202.093	1239.84	990.809	408.426	194.819	1137.88	878.375
1554818_s_at	223.309	75.5913	140.509	121.483	24.2647	680.77	640.898	27.5277	1041.23	129.365	111.033	300.81	117.339	330.486	457.076	115.937	160.597	240.952
1554819_a_at	22.0989	10.8454	125.375	27.2329	1341.84	250.843	371.121	240.334	549.07	413.926	149.513	58.9258	85.9225	126.396	179.005	43.4794	27.2042	191.623
1554820_at	40.6614	4.7531	75.2062	71.7375	402.77	782.014	1072.58	89.6309	103.869	1180.43	844.608	163.184	358.211	576.028	694.676	156.734	393.669	414.337
1554821_a_at	21.8253	344.958	53.1069	1011.99	658.363	31.3673	18.5576	91.7466	183.841	237.596	21.7251	402.525	53.4986	234.42	252.263	186.275	25.9133	25.7978
1554822_at	184.398	123.551	163.397	129.209	105.012	901.812	641.904	543.982	659.449	173.565	566.426	675	206.387	102.267	27.8312	96.3459	197.781	484.719
1554824_at	121.547	149.841	146.522	293.041	578.972	308.781	10.3127	239.861	724.04	299.073	495.037	439.092	799.644	1969.38	1613.55	356.656	425.073	236.327
1554825_at	82.9481	127.117	94.5284	47.9095	718.18	316.251	662.853	456.297	808.812	55.2644	1235.93	312.918	156.288	647.516	908.206	402.682	904.143	863.527
1554826_at	110.126	23.6124	82.8702	130.109	812.958	172.533	24.888	18.2263	464.815	1269.8	526.263	72.0246	60.6213	269.806	784.606	31.8689	274.825	156.535
1554827_a_at	8.40404	85.1093	79.7046	14.2058	81.7324	17.0412	16.9623	82.0822	93.5764	153.433	29.0919	40.0821	132.966	114.669	39.2308	10.2375	83.9617	19.6444
1554828_at	8.6944	27.5344	1046.09	8.77994	77.3258	148.756	173.256	168.346	159.646	166.187	498.806	248.747	1711.57	534.523	42.4001	23.8179	322.214	274.95
1554830_a_at	64.8384	81.3659	76.2022	1145.52	55.6051	543.054	382.63	202.559	965.795	385.863	413.77	272.636	65.7198	528.385	542.482	314.431	276.523	260.823
1554831_x_at	52.5723	71.652	850.637	39.2831	734.6	612.551	476.424	112.665	87.2085	369.024	314.522	160.197	417.217	298.604	540.123	102.909	446.982	602.722
1554833_at	3.90898	0.769238	834.779	26.7418	121.902	93.9217	119.657	51.7904	45.5466	135.882	17.3874	7.35569	311.691	36.8674	12.1227	52.379	37.8176	99.9825
1554834_a_at	187.467	179.553	1467.71	141.613	360.908	181.992	238.204	24.7904	21.915	61.7949	12.062	205.388	318.378	90.0446	38.3378	148.763	18.4819	119.083
1554835_a_at	10.6651	90.9522	843.394	90.968	276.553	181.032	219.809	13.032	171.443	982.285	70.7641	41.563	48.4412	29.3251	34.4576	308.321	60.3056	20.2551
1554836_at	1.43303	1.20984	1949.44	9.37356	87.3239	22.5592	37.5434	77.0869	102.226	95.8742	62.7257	5.92691	63.5772	52.5711	18.1909	17.1032	28.0404	5.58838
1554837_a_at	3.30878	12.7756	123.271	17.9297	454.148	271.257	316.758	11.9362	976.426	1936.93	59.4537	439.187	900.624	371.179	813.727	12.4759	52.7215	30.8215
1554839_at	3.75925	24.7326	901.198	101.87	562.288	524.814	274.432	63.3	365.39	533.571	502.022	170.948	32.2785	31.5538	160.037	116.659	495.313	56.2982
1554840_at	47.2929	46.8014	49.8389	87.4875	136.698	210.243	309.926	262.443	1014.79	1165.45	182.032	228.587	524.439	848.647	379.64	117.408	374.883	652.821
1554841_at	64.5067	44.3087	1547.96	9.24206	1275.7	183.136	270.796	10.6475	497.305	73.2302	568.454	349.286	426.209	665.573	293.338	138.557	292.488	246.471
1554842_at	5.68909	71.8501	1267.92	5.6206	45.7666	183.171	356.06	4.68877	119.22	145.531	72.5097	207.798	24.2286	694.577	629.713	8.80348	175.389	8.31695
1554844_at	50.8255	26.5808	525.682	20.4931	224.358	16.8778	330.481	13.2509	58.3767	760.793	149.251	9.03648	325.27	26.8456	55.3677	12.9259	126.582	12.3818
1554846_at	34.7844	20.3832	168.073	25.3236	68.1139	251.872	798.728	146.332	1752.35	1033.1	30.266	46.8201	543.32	37.6936	26.6089	14.1443	320.338	176.541
1554847_at	42.5447	60.7032	105.44	87.6389	788.433	31.037	49.0382	42.0255	1051.29	685.348	46.6385	350.14	516.729	202.626	30.7229	34.4421	14.1801	167.298
1554849_at	67.8034	25.6158	54.2904	11.7178	54.1456	185.701	33.2419	59.4505	698.39	66.6556	211.719	79.1975	702.671	470.069	95.6672	9.4836	176.675	423.083
1554850_at	9.29844	11.1948	1133.6	291.668	54.2103	216.046	46.623	11.3675	35.3576	799.023	45.3112	41.7432	113.623	259.237	61.1594	329.249	265.84	48.7564
1554852_a_at	83.8733	185.319	2011.59	155.488	83.8216	343.637	478.317	5.98375	924.071	38.3944	359.195	310.509	409.192	92.7179	377.062	10.8431	49.534	235.2
1554853_at	69.4822	246.266	45.5806	75.5567	170.558	147.455	362.897	16.55	845.223	88.1694	392.257	386.697	658.973	429.175	400.407	193.536	439.543	350.694
1554855_at	1.65317	1.95653	513.056	22.1922	48.8298	10.8344	245.855	4.45938	348.133	1158.12	35.3625	9.83713	25.3234	8.68654	16.3394	5.16685	14.6178	22.2833
1554857_at	66.8034	1.46368	996.533	83.1738	379.652	663.672	214.946	76.3911	63.557	100.367	440.527	70.8142	43.6265	707.141	146.904	7.31682	277.615	41.8916
1554860_at	39.5542	56.3025	421.037	111.574	1022.12	58.1763	304.638	68.213	326.044	114.363	406.678	23.1736	726.02	571.503	101.913	112.775	481.07	521.885
1554862_at	30.4792	33.0594	2253.63	38.3149	89.9642	43.2715	202.62	71.1518	603.487	372.039	192.004	155.645	26.4095	239.462	168.937	5.22292	188.44	15.6336
1554863_s_at	802.159	1484	52.0958	1156.74	310.325	84.4361	196.591	143.492	531.021	309.531	177.746	566.881	1043.97	1278.1	861.551	268.103	213.642	248.419
1554864_a_at	146.167	106.285	105.724	128.251	576.543	17.8857	26.4022	208.832	404.461	54.2054	34.1993	850.739	919.321	739.384	643.1	892.143	66.7269	196.992
1554865_at	61.5677	39.4163	225.081	68.3506	84.2365	275.147	490.051	46.4391	25.5148	901.534	13.3778	200.364	995.777	42.1319	485.758	107.946	41.4648	63.8288
1554866_at	15.2894	1.28153	1284.38	54.9058	1685.48	494.968	1257.42	218.062	820.278	708.406	802.42	21.5278	908.389	576.118	479.911	98.2723	1148.16	545.678
1554867_a_at	215.786	264.243	66.382	68.6555	72.5732	126.499	39.3286	6.37954	676.908	213.065	269.551	148.357	35.2881	69.0257	458.982	169.667	45.8964	9.42992
1554868_s_at	9684.86	7631.4	486.723	7716.09	1913.45	3858.33	5641.7	3561.95	2359.92	1252.94	2282.2	2957.99	2133.78	1430.07	2315.16	5287.36	2180.93	3752.12
1554869_at	51.8074	6.89218	129.906	12.1273	430.832	392.224	498.483	20.2322	26.6961	1402.79	184.971	287.667	97.1294	610.098	603.658	91.7128	573.053	124.753
1554871_at	4.04117	1.17014	693.93	31.0826	62.8415	87.4856	30.8765	61.3311	50.6035	61.4716	151.506	96.7563	330.037	206.271	173.154	119.103	281.678	43.4991
1554872_a_at	667.773	692.675	325.235	735.278	265.852	387.474	427.883	36.3873	319.962	138.543	56.7378	521.237	728.333	260.803	545.049	516.151	38.1328	14.075
1554873_at	464.427	692.548	77.3689	468.653	52.8873	452.236	148.369	175.569	531.946	67.3235	49.0862	1273.7	403.71	860.307	657.884	802.266	172.296	242.327
1554874_at	47.7971	5.23469	125.613	38.0984	225.053	11.6802	477.253	38.4329	72.866	134.657	229.218	216.555	96.9075	263.849	5.70659	37.4659	89.3829	208.371
1554875_at	4.95462	11.8734	386.628	1.79302	308.379	226.368	69.8891	7.08857	272.194	73.6225	162.496	141.222	417.858	11.0656	102.014	255.203	73.6262	281.564
1554876_a_at	41.1912	21.6677	45.7364	45.3708	843.223	362.107	416.3	164.424	718.963	103.764	234.766	342.551	329.794	213.38	467.837	231.854	309.607	235.705
1554878_a_at	574.181	599.62	29.745	412.416	106.458	172.917	640.752	27.4916	32.834	801.773	24.7325	379.329	326.484	426.902	570.227	393.461	302.42	211.827
1554880_at	18.3992	3.14728	108.976	35.8104	65.6844	422.04	129.34	80.8679	27.9354	583.442	28.423	17.1429	348.815	753.422	25.0884	108.594	37.9868	11.445
1554882_at	124.829	107.515	61.7894	164.691	383.817	165.147	334.169	113.714	455.029	189.754	214.138	140.448	75.7203	92.2045	336.527	153.573	77.7549	155.762
1554883_a_at	68.8803	111.446	64.194	32.6068	292.003	80.5646	271.692	15.1556	59.1708	53.635	287.914	196.298	507.221	182.508	186.794	90.9131	92.5714	8.20615
1554884_at	6.82024	48.1059	901.236	51.3098	140.716	9.24378	64.0782	30.8144	116.885	586.616	151.874	6.11344	549.89	95.4305	96.0646	2.88447	17.5679	31.9193
1554885_a_at	26.6597	38.2065	65.4917	30.3188	170.828	31.5083	30.9048	91.8569	27.0784	176.696	629.759	137.502	214.491	225.501	16.1795	26.3182	211.752	292.719
1554886_a_at	13.5664	38.1331	140.798	29.5556	30.5623	11.6176	29.201	30.6747	54.5481	118.713	36.0263	312.838	27.8647	49.2581	169.948	225.479	27.8377	158.22
1554887_at	62.1511	38.4711	109.642	20.4364	518.633	326.842	399.755	160.858	621.039	95.8972	113.266	174.968	407.443	629.77	12.6975	9.18131	527.133	321.671
1554889_at	29.0062	37.6972	53.8363	35.7571	411.609	80.2741	8.54931	81.0184	50.2259	94.5024	155.068	8.55276	18.4332	11.1122	212.559	123.443	13.2501	67.2305
1554890_a_at	196.686	707.852	63.9182	218.511	842.881	892.596	598.555	419.991	731.244	222.714	571.226	910.532	481.542	1005.16	682.431	560.962	693.503	348.344
1554891_at	5.88044	4.56424	230.658	26.1822	1141.85	15.7167	92.2318	26.6626	288.802	466.602	267.857	89.7017	57.2881	290.477	221.439	8.42506	161.471	98.4525
1554892_a_at	2.91783	0.76596	224.443	60.3659	370.253	295.784	346.696	210.054	511.66	750.028	266.072	101.621	192.892	320.4	30.6397	185.946	308.173	235.43
1554894_a_at	9.24381	44.1694	424.026	28.7082	439.326	33.3762	476.851	167.103	306.614	942.366	212.199	616.345	497.752	105.65	361.84	79.3755	184.268	256.164
1554895_a_at	276.942	152.651	883.861	427.115	1055.05	37.5338	632.531	375.286	62.6323	1100.93	658.66	278.588	956.862	1148.28	992.564	387.996	64.1715	276.3
1554897_s_at	84.6893	111.202	1195.41	196.982	73.2789	82.5717	366.417	151.794	760.465	241.048	506.443	273.521	115.64	1476.47	899.6	529.745	43.9265	227.535
1554899_s_at	48.3139	54.1354	1620.04	11.1305	107.582	608.071	258.433	513.379	692.181	748.269	511.098	247.714	167.627	435.46	27.402	109.393	52.2664	627.9
1554901_at	17.2059	3.94031	49.4539	64.4659	470.036	67.742	363.04	4.90354	587.555	1079.9	7.44664	322.928	43.5442	737.375	322.746	10.0054	270.925	19.4764
1554903_at	21.115	151.661	189.873	3.07748	479.527	11.4127	22.4072	222.047	107.077	163.904	35.7907	16.9301	224.446	336.449	24.3535	15.2755	83.6853	128.523
1554905_x_at	19.9572	63.6542	718.36	71.2381	317.481	26.4258	36.6415	160.578	113.533	228.422	202.548	135.911	155.509	200.387	40.8798	22.0556	292.441	171.256
1554906_a_at	97.9432	184.839	248.816	697.725	62.3414	181.056	26.7362	5.95045	267.683	1045.09	246.115	165.9	15.7823	720.689	247.976	791.753	206.545	405.223
1554907_a_at	105.834	41.7532	58.0235	193.24	1157.21	183.692	517.33	160.563	94.9467	613.343	29.4995	433.136	3312.49	772.335	560.272	147.548	412.369	303.073
1554908_at	25.6626	8.58843	680.543	56.5716	242.144	256.418	257.225	46.4342	65.0085	315.139	143.509	103.047	1073.86	234.851	210.423	4.46876	9.54272	123.498
1554909_at	4.11617	1.21718	154.243	52.4654	230.89	147.958	369.969	167.104	47.262	82.4499	150.958	102.259	306.585	228.47	148.21	17.4613	360.573	255.52
1554910_at	23.2964	29.5264	59.4806	75.0321	116.377	53.8791	161.495	37.1069	27.4711	306.878	226.976	24.3196	1061.75	261.508	200.407	89.5842	167.716	314.021
1554911_at	29.1853	73.9395	808.904	82.9988	626.133	17.8461	55.3665	131.497	89.1179	173.265	55.5305	161.521	71.1367	76.6618	235.692	119.338	140.701	34.0589
1554912_at	7.65957	78.6234	192.371	101.281	66.5002	170.628	214.97	107.555	83.7446	877.35	26.8717	15.2449	210.343	30.8677	22.0405	20.5657	169.246	132.726
1554914_at	58.465	80.5007	738.865	75.4106	297.362	51.9358	17.2768	147.778	450.686	1334.03	39.2516	128.985	557.887	604.627	183.053	342.506	373.452	9.16202
1554915_a_at	1791.03	1144.01	38.428	1446.9	89.604	690.605	539.429	902.018	704.342	256.263	685.458	640.443	1082.73	623.652	283.705	778.164	407.105	721.189
1554916_a_at	1.6319	94.7725	775.422	71.5528	71.1856	462.948	39.8651	131.615	450.021	972.885	440.949	244.146	829.66	548.848	614.829	254.732	126.023	6.22543
1554918_a_at	22.8085	32.4527	151.684	8.001	98.7473	76.6357	43.4433	164.83	379.614	1067.3	217.338	79.0878	32.2972	235.816	6.78426	156.925	57.2625	177.723
1554919_s_at	55.7565	238.547	83.8313	230.742	1399.44	884.874	533.696	239.893	745.828	1133.49	485.483	456.03	45.7113	242.722	487.517	71.5543	856.092	755.742
1554920_at	14.9436	0.836793	695.428	4.2112	215.086	24.6842	375.694	11.2771	152.897	510.069	11.1133	8.16319	59.4579	59.1792	8.69851	2.35727	48.1385	5.53267
1554921_a_at	21.5403	0.422671	78.1283	9.10395	392.514	257.105	42.2429	3.83988	73.141	733.403	297.817	12.5119	340.978	252.968	184.501	7.96142	185.751	189.881
[truncated: 52,742 more rows]
