# Supplementary material for: Identification and validation of a novel Parkinson-Glioma feature gene signature in glioma and Parkinson’s disease
Source: Front Aging Neurosci. 2024 May 30;16:1352681. doi: 10.3389/fnagi.2024.1352681 (PMC11170708; doi:10.3389/fnagi.2024.1352681)
Supplement: Supplementary file 12 [file Table_10.XLSX]

## Sheet: GSE49036_series_matrix
!Series_title	Evidence for immune response, axonal dysfunction and reduced endocytosis preceding Lewy body pathology in the substantia nigra in Parkinson鈥檚 disease
!Series_geo_accession	GSE49036
!Series_status	Public on May 12 2015
!Series_submission_date	Jul 19 2013
!Series_last_update_date	Mar 25 2019
!Series_pubmed_id	26087293
!Series_summary	Subjects with incidental Lewy body disease (iLBD) may represent the premotor stage of Parkinson鈥檚 disease (PD). To identify molecular mechanisms underlying neuronal dysfunction and alpha--synuclein pathology in the premotor phase of PD, we investigated the transcriptome of post-mortem substantia nigra (SN) of iLBD, PD donors and age-matched controls with Braak alpha--synuclein stage ranging from …
!Series_overall_design	Control Braak 伪- synuclein Stage 0: 8 samples;伪 Braak 伪-synuclein stage 1-2: 5 samples; Braak 伪-synuclein 3-4 7 samples; Braak 伪-synuclein stages 5-6 :8 samples
!Series_type	Expression profiling by array
!Series_contributor	Anke,A,Dijkstra
!Series_contributor	Angela,I,Ingrassia
!Series_contributor	Rene,X,de Menezes
!Series_contributor	Ronald,E,van Kesteren
!Series_contributor	Annemieke,M,Rozemuller
!Series_contributor	Peter,,Heutink
!Series_contributor	Wilma,J,vandeBerg
!Series_sample_id	GSM1192691 GSM1192692 GSM1192693 GSM1192694 GSM1192695 GSM1192696 GSM1192697 GSM1192698 GSM1192699 GSM1192700 GSM1192701 GSM1192702 GSM1192703 GSM1192704 GSM1192705 GSM1192706 GSM1192707 GSM1192708 GSM1192709 GSM1192710 GSM1192711 GSM1192712 GSM1192713 GSM1192714 GSM1192715 GSM1192716 GSM1192717 GSM1192718
!Series_contact_name	Anke,Akke,Dijkstra
!Series_contact_department	Anatomy and neurosciences
!Series_contact_institute	Vu Medical center
!Series_contact_address	Van der Boechorststraat 7
!Series_contact_city	Amsterdam
!Series_contact_zip/postal_code	1081 BT
!Series_contact_country	Netherlands
!Series_supplementary_file	ftp://ftp.ncbi.nlm.nih.gov/geo/series/GSE49nnn/GSE49036/suppl/GSE49036_RAW.tar
!Series_platform_id	GPL570
!Series_platform_taxid	9606
!Series_sample_taxid	9606
!Series_relation	BioProject: https://www.ncbi.nlm.nih.gov/bioproject/PRJNA212736
!Sample_title	Control Braak 伪- synuclein Stage 0 C1SN	Control Braak 伪- synuclein Stage 0 C2SN	Control Braak 伪- synuclein Stage 0 C3SN	Control Braak 伪- synuclein Stage 0 C4SN	Control Braak 伪- synuclein Stage 0 C5SN	Control Braak 伪- synuclein Stage 0 C6SN	Control Braak 伪- synuclein Stage 0 C7SN	Control Braak 伪- synuclein Stage 0 C8SN	Braak 伪-synuclein stage 1-2 BR12_1SN	Braak 伪-synuclein stage 1-2 BR12_2SN	Braak 伪-synuclein stage 1-2 BR12_3SN	Braak 伪-synuclein stage 1-2 BR12_4SN	Braak 伪-synuclein stage 1-2 BR12_5SN	Braak 伪-synuclein 3-4 BR34_1SN	Braak 伪-synuclein 3-4 BR34_2SN	Braak 伪-synuclein 3-4 BR34_3SN	Braak 伪-synuclein 3-4 BR34_4SN	Braak 伪-synuclein 3-4 BR34_5SN	Braak 伪-synuclein 3-4 BR34_6SN	Braak 伪-synuclein 3-4 BR34_7SN	Braak 伪-synuclein stages 5-6 BR56_1SN	Braak 伪-synuclein stages 5-6 BR56_2SN	Braak 伪-synuclein stages 5-6 BR56_3SN	Braak 伪-synuclein stages 5-6 BR56_4SN	Braak 伪-synuclein stages 5-6 BR56_5SN	Braak 伪-synuclein stages 5-6 BR56_6SN	Braak 伪-synuclein stages 5-6 BR56_7SN	Braak 伪-synuclein stages 5-6 BR56_8SN
!Sample_geo_accession	GSM1192691	GSM1192692	GSM1192693	GSM1192694	GSM1192695	GSM1192696	GSM1192697	GSM1192698	GSM1192699	GSM1192700	GSM1192701	GSM1192702	GSM1192703	GSM1192704	GSM1192705	GSM1192706	GSM1192707	GSM1192708	GSM1192709	GSM1192710	GSM1192711	GSM1192712	GSM1192713	GSM1192714	GSM1192715	GSM1192716	GSM1192717	GSM1192718
!Sample_status	Public on May 12 2015	Public on May 12 2015	Public on May 12 2015	Public on May 12 2015	Public on May 12 2015	Public on May 12 2015	Public on May 12 2015	Public on May 12 2015	Public on May 12 2015	Public on May 12 2015	Public on May 12 2015	Public on May 12 2015	Public on May 12 2015	Public on May 12 2015	Public on May 12 2015	Public on May 12 2015	Public on May 12 2015	Public on May 12 2015	Public on May 12 2015	Public on May 12 2015	Public on May 12 2015	Public on May 12 2015	Public on May 12 2015	Public on May 12 2015	Public on May 12 2015	Public on May 12 2015	Public on May 12 2015	Public on May 12 2015
!Sample_submission_date	Jul 19 2013	Jul 19 2013	Jul 19 2013	Jul 19 2013	Jul 19 2013	Jul 19 2013	Jul 19 2013	Jul 19 2013	Jul 19 2013	Jul 19 2013	Jul 19 2013	Jul 19 2013	Jul 19 2013	Jul 19 2013	Jul 19 2013	Jul 19 2013	Jul 19 2013	Jul 19 2013	Jul 19 2013	Jul 19 2013	Jul 19 2013	Jul 19 2013	Jul 19 2013	Jul 19 2013	Jul 19 2013	Jul 19 2013	Jul 19 2013	Jul 19 2013
!Sample_last_update_date	May 12 2015	May 12 2015	May 12 2015	May 12 2015	May 12 2015	May 12 2015	May 12 2015	May 12 2015	May 12 2015	May 12 2015	May 12 2015	May 12 2015	May 12 2015	May 12 2015	May 12 2015	May 12 2015	May 12 2015	May 12 2015	May 12 2015	May 12 2015	May 12 2015	May 12 2015	May 12 2015	May 12 2015	May 12 2015	May 12 2015	May 12 2015	May 12 2015
!Sample_type	RNA	RNA	RNA	RNA	RNA	RNA	RNA	RNA	RNA	RNA	RNA	RNA	RNA	RNA	RNA	RNA	RNA	RNA	RNA	RNA	RNA	RNA	RNA	RNA	RNA	RNA	RNA	RNA
!Sample_channel_count	1	1	1	1	1	1	1	1	1	1	1	1	1	1	1	1	1	1	1	1	1	1	1	1	1	1	1	1
!Sample_source_name_ch1	Substantia nigra	Substantia nigra	Substantia nigra	Substantia nigra	Substantia nigra	Substantia nigra	Substantia nigra	Substantia nigra	Substantia nigra	Substantia nigra	Substantia nigra	Substantia nigra	Substantia nigra	Substantia nigra	Substantia nigra	Substantia nigra	Substantia nigra	Substantia nigra	Substantia nigra	Substantia nigra	Substantia nigra	Substantia nigra	Substantia nigra	Substantia nigra	Substantia nigra	Substantia nigra	Substantia nigra	Substantia nigra
!Sample_organism_ch1	Homo sapiens	Homo sapiens	Homo sapiens	Homo sapiens	Homo sapiens	Homo sapiens	Homo sapiens	Homo sapiens	Homo sapiens	Homo sapiens	Homo sapiens	Homo sapiens	Homo sapiens	Homo sapiens	Homo sapiens	Homo sapiens	Homo sapiens	Homo sapiens	Homo sapiens	Homo sapiens	Homo sapiens	Homo sapiens	Homo sapiens	Homo sapiens	Homo sapiens	Homo sapiens	Homo sapiens	Homo sapiens
!Sample_characteristics_ch1	braak stage: CTRL	braak stage: CTRL	braak stage: CTRL	braak stage: CTRL	braak stage: CTRL	braak stage: CTRL	braak stage: CTRL	braak stage: CTRL	braak stage: BR12	braak stage: BR12	braak stage: BR12	braak stage: BR12	braak stage: BR12	braak stage: BR34	braak stage: BR34	braak stage: BR34	braak stage: BR34	braak stage: BR34	braak stage: BR34	braak stage: BR34	braak stage: BR56	braak stage: BR56	braak stage: BR56	braak stage: BR56	braak stage: BR56	braak stage: BR56	braak stage: BR56	braak stage: BR56
!Sample_characteristics_ch1	rin: 74	rin: 60	rin: 81	rin: 65	rin: 81	rin: 65	rin: 70	rin: 72	rin: 58	rin: 72	rin: 51	rin: 66	rin: 71	rin: 65	rin: 75	rin: 63	rin: 77	rin: 63	rin: 75	rin: 62	rin: 78	rin: 78	rin: 69	rin: 72	rin: 72	rin: 69	rin: 78	rin: 81
!Sample_characteristics_ch1	tissue: substantia nigra	tissue: substantia nigra	tissue: substantia nigra	tissue: substantia nigra	tissue: substantia nigra	tissue: substantia nigra	tissue: substantia nigra	tissue: substantia nigra	tissue: substantia nigra	tissue: substantia nigra	tissue: substantia nigra	tissue: substantia nigra	tissue: substantia nigra	tissue: substantia nigra	tissue: substantia nigra	tissue: substantia nigra	tissue: substantia nigra	tissue: substantia nigra	tissue: substantia nigra	tissue: substantia nigra	tissue: substantia nigra	tissue: substantia nigra	tissue: substantia nigra	tissue: substantia nigra	tissue: substantia nigra	tissue: substantia nigra	tissue: substantia nigra	tissue: substantia nigra
!Sample_characteristics_ch1	disease state: control	disease state: control	disease state: control	disease state: control	disease state: control	disease state: control	disease state: control	disease state: control	disease state: incidental Lewy body disease	disease state: incidental Lewy body disease	disease state: incidental Lewy body disease	disease state: incidental Lewy body disease	disease state: incidental Lewy body disease	disease state: Parkinson's disease	disease state: Parkinson's disease	disease state: Parkinson's disease	disease state: Parkinson's disease	disease state: Parkinson's disease	disease state: Parkinson's disease	disease state: Parkinson's disease	disease state: Parkinson's disease	disease state: Parkinson's disease	disease state: Parkinson's disease	disease state: Parkinson's disease	disease state: Parkinson's disease	disease state: Parkinson's disease	disease state: Parkinson's disease	disease state: Parkinson's disease
!Sample_treatment_protocol_ch1	dissected based on surrounding structures	dissected based on surrounding structures	dissected based on surrounding structures	dissected based on surrounding structures	dissected based on surrounding structures	dissected based on surrounding structures	dissected based on surrounding structures	dissected based on surrounding structures	dissected based on surrounding structures	dissected based on surrounding structures	dissected based on surrounding structures	dissected based on surrounding structures	dissected based on surrounding structures	dissected based on surrounding structures	dissected based on surrounding structures	dissected based on surrounding structures	dissected based on surrounding structures	dissected based on surrounding structures	dissected based on surrounding structures	dissected based on surrounding structures	dissected based on surrounding structures	dissected based on surrounding structures	dissected based on surrounding structures	dissected based on surrounding structures	dissected based on surrounding structures	dissected based on surrounding structures	dissected based on surrounding structures	dissected based on surrounding structures
!Sample_molecule_ch1	total RNA	total RNA	total RNA	total RNA	total RNA	total RNA	total RNA	total RNA	total RNA	total RNA	total RNA	total RNA	total RNA	total RNA	total RNA	total RNA	total RNA	total RNA	total RNA	total RNA	total RNA	total RNA	total RNA	total RNA	total RNA	total RNA	total RNA	total RNA
!Sample_extract_protocol_ch1	Trizol extraction of total RNA was performed according to the manufacturer's instructions.	Trizol extraction of total RNA was performed according to the manufacturer's instructions.	Trizol extraction of total RNA was performed according to the manufacturer's instructions.	Trizol extraction of total RNA was performed according to the manufacturer's instructions.	Trizol extraction of total RNA was performed according to the manufacturer's instructions.	Trizol extraction of total RNA was performed according to the manufacturer's instructions.	Trizol extraction of total RNA was performed according to the manufacturer's instructions.	Trizol extraction of total RNA was performed according to the manufacturer's instructions.	Trizol extraction of total RNA was performed according to the manufacturer's instructions.	Trizol extraction of total RNA was performed according to the manufacturer's instructions.	Trizol extraction of total RNA was performed according to the manufacturer's instructions.	Trizol extraction of total RNA was performed according to the manufacturer's instructions.	Trizol extraction of total RNA was performed according to the manufacturer's instructions.	Trizol extraction of total RNA was performed according to the manufacturer's instructions.	Trizol extraction of total RNA was performed according to the manufacturer's instructions.	Trizol extraction of total RNA was performed according to the manufacturer's instructions.	Trizol extraction of total RNA was performed according to the manufacturer's instructions.	Trizol extraction of total RNA was performed according to the manufacturer's instructions.	Trizol extraction of total RNA was performed according to the manufacturer's instructions.	Trizol extraction of total RNA was performed according to the manufacturer's instructions.	Trizol extraction of total RNA was performed according to the manufacturer's instructions.	Trizol extraction of total RNA was performed according to the manufacturer's instructions.	Trizol extraction of total RNA was performed according to the manufacturer's instructions.	Trizol extraction of total RNA was performed according to the manufacturer's instructions.	Trizol extraction of total RNA was performed according to the manufacturer's instructions.	Trizol extraction of total RNA was performed according to the manufacturer's instructions.	Trizol extraction of total RNA was performed according to the manufacturer's instructions.	Trizol extraction of total RNA was performed according to the manufacturer's instructions.
!Sample_label_ch1	biotin	biotin	biotin	biotin	biotin	biotin	biotin	biotin	biotin	biotin	biotin	biotin	biotin	biotin	biotin	biotin	biotin	biotin	biotin	biotin	biotin	biotin	biotin	biotin	biotin	biotin	biotin	biotin
!Sample_label_protocol_ch1	One-Cycle cDNA synthesis kit and the GeneChip 庐 IVT labeling kit	One-Cycle cDNA synthesis kit and the GeneChip 庐 IVT labeling kit	One-Cycle cDNA synthesis kit and the GeneChip 庐 IVT labeling kit	One-Cycle cDNA synthesis kit and the GeneChip 庐 IVT labeling kit	One-Cycle cDNA synthesis kit and the GeneChip 庐 IVT labeling kit	One-Cycle cDNA synthesis kit and the GeneChip 庐 IVT labeling kit	One-Cycle cDNA synthesis kit and the GeneChip 庐 IVT labeling kit	One-Cycle cDNA synthesis kit and the GeneChip 庐 IVT labeling kit	One-Cycle cDNA synthesis kit and the GeneChip 庐 IVT labeling kit	One-Cycle cDNA synthesis kit and the GeneChip 庐 IVT labeling kit	One-Cycle cDNA synthesis kit and the GeneChip 庐 IVT labeling kit	One-Cycle cDNA synthesis kit and the GeneChip 庐 IVT labeling kit	One-Cycle cDNA synthesis kit and the GeneChip 庐 IVT labeling kit	One-Cycle cDNA synthesis kit and the GeneChip 庐 IVT labeling kit	One-Cycle cDNA synthesis kit and the GeneChip 庐 IVT labeling kit	One-Cycle cDNA synthesis kit and the GeneChip 庐 IVT labeling kit	One-Cycle cDNA synthesis kit and the GeneChip 庐 IVT labeling kit	One-Cycle cDNA synthesis kit and the GeneChip 庐 IVT labeling kit	One-Cycle cDNA synthesis kit and the GeneChip 庐 IVT labeling kit	One-Cycle cDNA synthesis kit and the GeneChip 庐 IVT labeling kit	One-Cycle cDNA synthesis kit and the GeneChip 庐 IVT labeling kit	One-Cycle cDNA synthesis kit and the GeneChip 庐 IVT labeling kit	One-Cycle cDNA synthesis kit and the GeneChip 庐 IVT labeling kit	One-Cycle cDNA synthesis kit and the GeneChip 庐 IVT labeling kit	One-Cycle cDNA synthesis kit and the GeneChip 庐 IVT labeling kit	One-Cycle cDNA synthesis kit and the GeneChip 庐 IVT labeling kit	One-Cycle cDNA synthesis kit and the GeneChip 庐 IVT labeling kit	One-Cycle cDNA synthesis kit and the GeneChip 庐 IVT labeling kit
!Sample_taxid_ch1	9606	9606	9606	9606	9606	9606	9606	9606	9606	9606	9606	9606	9606	9606	9606	9606	9606	9606	9606	9606	9606	9606	9606	9606	9606	9606	9606	9606
!Sample_hyb_protocol	Following fragmentation, 5 ug of cRNA were hybridized for 16 hr at 45C on GeneChip庐 Human Genome U 133 Plus 2.0. GeneChips were washed and stained in the Affymetrix Fluidics Station 400.	Following fragmentation, 5 ug of cRNA were hybridized for 16 hr at 45C on GeneChip庐 Human Genome U 133 Plus 2.0. GeneChips were washed and stained in the Affymetrix Fluidics Station 400.	Following fragmentation, 5 ug of cRNA were hybridized for 16 hr at 45C on GeneChip庐 Human Genome U 133 Plus 2.0. GeneChips were washed and stained in the Affymetrix Fluidics Station 400.	Following fragmentation, 5 ug of cRNA were hybridized for 16 hr at 45C on GeneChip庐 Human Genome U 133 Plus 2.0. GeneChips were washed and stained in the Affymetrix Fluidics Station 400.	Following fragmentation, 5 ug of cRNA were hybridized for 16 hr at 45C on GeneChip庐 Human Genome U 133 Plus 2.0. GeneChips were washed and stained in the Affymetrix Fluidics Station 400.	Following fragmentation, 5 ug of cRNA were hybridized for 16 hr at 45C on GeneChip庐 Human Genome U 133 Plus 2.0. GeneChips were washed and stained in the Affymetrix Fluidics Station 400.	Following fragmentation, 5 ug of cRNA were hybridized for 16 hr at 45C on GeneChip庐 Human Genome U 133 Plus 2.0. GeneChips were washed and stained in the Affymetrix Fluidics Station 400.	Following fragmentation, 5 ug of cRNA were hybridized for 16 hr at 45C on GeneChip庐 Human Genome U 133 Plus 2.0. GeneChips were washed and stained in the Affymetrix Fluidics Station 400.	Following fragmentation, 5 ug of cRNA were hybridized for 16 hr at 45C on GeneChip庐 Human Genome U 133 Plus 2.0. GeneChips were washed and stained in the Affymetrix Fluidics Station 400.	Following fragmentation, 5 ug of cRNA were hybridized for 16 hr at 45C on GeneChip庐 Human Genome U 133 Plus 2.0. GeneChips were washed and stained in the Affymetrix Fluidics Station 400.	Following fragmentation, 5 ug of cRNA were hybridized for 16 hr at 45C on GeneChip庐 Human Genome U 133 Plus 2.0. GeneChips were washed and stained in the Affymetrix Fluidics Station 400.	Following fragmentation, 5 ug of cRNA were hybridized for 16 hr at 45C on GeneChip庐 Human Genome U 133 Plus 2.0. GeneChips were washed and stained in the Affymetrix Fluidics Station 400.	Following fragmentation, 5 ug of cRNA were hybridized for 16 hr at 45C on GeneChip庐 Human Genome U 133 Plus 2.0. GeneChips were washed and stained in the Affymetrix Fluidics Station 400.	Following fragmentation, 5 ug of cRNA were hybridized for 16 hr at 45C on GeneChip庐 Human Genome U 133 Plus 2.0. GeneChips were washed and stained in the Affymetrix Fluidics Station 400.	Following fragmentation, 5 ug of cRNA were hybridized for 16 hr at 45C on GeneChip庐 Human Genome U 133 Plus 2.0. GeneChips were washed and stained in the Affymetrix Fluidics Station 400.	Following fragmentation, 5 ug of cRNA were hybridized for 16 hr at 45C on GeneChip庐 Human Genome U 133 Plus 2.0. GeneChips were washed and stained in the Affymetrix Fluidics Station 400.	Following fragmentation, 5 ug of cRNA were hybridized for 16 hr at 45C on GeneChip庐 Human Genome U 133 Plus 2.0. GeneChips were washed and stained in the Affymetrix Fluidics Station 400.	Following fragmentation, 5 ug of cRNA were hybridized for 16 hr at 45C on GeneChip庐 Human Genome U 133 Plus 2.0. GeneChips were washed and stained in the Affymetrix Fluidics Station 400.	Following fragmentation, 5 ug of cRNA were hybridized for 16 hr at 45C on GeneChip庐 Human Genome U 133 Plus 2.0. GeneChips were washed and stained in the Affymetrix Fluidics Station 400.	Following fragmentation, 5 ug of cRNA were hybridized for 16 hr at 45C on GeneChip庐 Human Genome U 133 Plus 2.0. GeneChips were washed and stained in the Affymetrix Fluidics Station 400.	Following fragmentation, 5 ug of cRNA were hybridized for 16 hr at 45C on GeneChip庐 Human Genome U 133 Plus 2.0. GeneChips were washed and stained in the Affymetrix Fluidics Station 400.	Following fragmentation, 5 ug of cRNA were hybridized for 16 hr at 45C on GeneChip庐 Human Genome U 133 Plus 2.0. GeneChips were washed and stained in the Affymetrix Fluidics Station 400.	Following fragmentation, 5 ug of cRNA were hybridized for 16 hr at 45C on GeneChip庐 Human Genome U 133 Plus 2.0. GeneChips were washed and stained in the Affymetrix Fluidics Station 400.	Following fragmentation, 5 ug of cRNA were hybridized for 16 hr at 45C on GeneChip庐 Human Genome U 133 Plus 2.0. GeneChips were washed and stained in the Affymetrix Fluidics Station 400.	Following fragmentation, 5 ug of cRNA were hybridized for 16 hr at 45C on GeneChip庐 Human Genome U 133 Plus 2.0. GeneChips were washed and stained in the Affymetrix Fluidics Station 400.	Following fragmentation, 5 ug of cRNA were hybridized for 16 hr at 45C on GeneChip庐 Human Genome U 133 Plus 2.0. GeneChips were washed and stained in the Affymetrix Fluidics Station 400.	Following fragmentation, 5 ug of cRNA were hybridized for 16 hr at 45C on GeneChip庐 Human Genome U 133 Plus 2.0. GeneChips were washed and stained in the Affymetrix Fluidics Station 400.	Following fragmentation, 5 ug of cRNA were hybridized for 16 hr at 45C on GeneChip庐 Human Genome U 133 Plus 2.0. GeneChips were washed and stained in the Affymetrix Fluidics Station 400.
!Sample_scan_protocol	GeneChips were scanned using the Affymetrix GeneChip庐 Scanner 3000	GeneChips were scanned using the Affymetrix GeneChip庐 Scanner 3000	GeneChips were scanned using the Affymetrix GeneChip庐 Scanner 3000	GeneChips were scanned using the Affymetrix GeneChip庐 Scanner 3000	GeneChips were scanned using the Affymetrix GeneChip庐 Scanner 3000	GeneChips were scanned using the Affymetrix GeneChip庐 Scanner 3000	GeneChips were scanned using the Affymetrix GeneChip庐 Scanner 3000	GeneChips were scanned using the Affymetrix GeneChip庐 Scanner 3000	GeneChips were scanned using the Affymetrix GeneChip庐 Scanner 3000	GeneChips were scanned using the Affymetrix GeneChip庐 Scanner 3000	GeneChips were scanned using the Affymetrix GeneChip庐 Scanner 3000	GeneChips were scanned using the Affymetrix GeneChip庐 Scanner 3000	GeneChips were scanned using the Affymetrix GeneChip庐 Scanner 3000	GeneChips were scanned using the Affymetrix GeneChip庐 Scanner 3000	GeneChips were scanned using the Affymetrix GeneChip庐 Scanner 3000	GeneChips were scanned using the Affymetrix GeneChip庐 Scanner 3000	GeneChips were scanned using the Affymetrix GeneChip庐 Scanner 3000	GeneChips were scanned using the Affymetrix GeneChip庐 Scanner 3000	GeneChips were scanned using the Affymetrix GeneChip庐 Scanner 3000	GeneChips were scanned using the Affymetrix GeneChip庐 Scanner 3000	GeneChips were scanned using the Affymetrix GeneChip庐 Scanner 3000	GeneChips were scanned using the Affymetrix GeneChip庐 Scanner 3000	GeneChips were scanned using the Affymetrix GeneChip庐 Scanner 3000	GeneChips were scanned using the Affymetrix GeneChip庐 Scanner 3000	GeneChips were scanned using the Affymetrix GeneChip庐 Scanner 3000	GeneChips were scanned using the Affymetrix GeneChip庐 Scanner 3000	GeneChips were scanned using the Affymetrix GeneChip庐 Scanner 3000	GeneChips were scanned using the Affymetrix GeneChip庐 Scanner 3000
!Sample_data_processing	The data were analyzed with Partek, using GC-RMA normalization.	The data were analyzed with Partek, using GC-RMA normalization.	The data were analyzed with Partek, using GC-RMA normalization.	The data were analyzed with Partek, using GC-RMA normalization.	The data were analyzed with Partek, using GC-RMA normalization.	The data were analyzed with Partek, using GC-RMA normalization.	The data were analyzed with Partek, using GC-RMA normalization.	The data were analyzed with Partek, using GC-RMA normalization.	The data were analyzed with Partek, using GC-RMA normalization.	The data were analyzed with Partek, using GC-RMA normalization.	The data were analyzed with Partek, using GC-RMA normalization.	The data were analyzed with Partek, using GC-RMA normalization.	The data were analyzed with Partek, using GC-RMA normalization.	The data were analyzed with Partek, using GC-RMA normalization.	The data were analyzed with Partek, using GC-RMA normalization.	The data were analyzed with Partek, using GC-RMA normalization.	The data were analyzed with Partek, using GC-RMA normalization.	The data were analyzed with Partek, using GC-RMA normalization.	The data were analyzed with Partek, using GC-RMA normalization.	The data were analyzed with Partek, using GC-RMA normalization.	The data were analyzed with Partek, using GC-RMA normalization.	The data were analyzed with Partek, using GC-RMA normalization.	The data were analyzed with Partek, using GC-RMA normalization.	The data were analyzed with Partek, using GC-RMA normalization.	The data were analyzed with Partek, using GC-RMA normalization.	The data were analyzed with Partek, using GC-RMA normalization.	The data were analyzed with Partek, using GC-RMA normalization.	The data were analyzed with Partek, using GC-RMA normalization.
!Sample_platform_id	GPL570	GPL570	GPL570	GPL570	GPL570	GPL570	GPL570	GPL570	GPL570	GPL570	GPL570	GPL570	GPL570	GPL570	GPL570	GPL570	GPL570	GPL570	GPL570	GPL570	GPL570	GPL570	GPL570	GPL570	GPL570	GPL570	GPL570	GPL570
!Sample_contact_name	Anke,Akke,Dijkstra	Anke,Akke,Dijkstra	Anke,Akke,Dijkstra	Anke,Akke,Dijkstra	Anke,Akke,Dijkstra	Anke,Akke,Dijkstra	Anke,Akke,Dijkstra	Anke,Akke,Dijkstra	Anke,Akke,Dijkstra	Anke,Akke,Dijkstra	Anke,Akke,Dijkstra	Anke,Akke,Dijkstra	Anke,Akke,Dijkstra	Anke,Akke,Dijkstra	Anke,Akke,Dijkstra	Anke,Akke,Dijkstra	Anke,Akke,Dijkstra	Anke,Akke,Dijkstra	Anke,Akke,Dijkstra	Anke,Akke,Dijkstra	Anke,Akke,Dijkstra	Anke,Akke,Dijkstra	Anke,Akke,Dijkstra	Anke,Akke,Dijkstra	Anke,Akke,Dijkstra	Anke,Akke,Dijkstra	Anke,Akke,Dijkstra	Anke,Akke,Dijkstra
!Sample_contact_department	Anatomy and neurosciences	Anatomy and neurosciences	Anatomy and neurosciences	Anatomy and neurosciences	Anatomy and neurosciences	Anatomy and neurosciences	Anatomy and neurosciences	Anatomy and neurosciences	Anatomy and neurosciences	Anatomy and neurosciences	Anatomy and neurosciences	Anatomy and neurosciences	Anatomy and neurosciences	Anatomy and neurosciences	Anatomy and neurosciences	Anatomy and neurosciences	Anatomy and neurosciences	Anatomy and neurosciences	Anatomy and neurosciences	Anatomy and neurosciences	Anatomy and neurosciences	Anatomy and neurosciences	Anatomy and neurosciences	Anatomy and neurosciences	Anatomy and neurosciences	Anatomy and neurosciences	Anatomy and neurosciences	Anatomy and neurosciences
!Sample_contact_institute	Vu Medical center	Vu Medical center	Vu Medical center	Vu Medical center	Vu Medical center	Vu Medical center	Vu Medical center	Vu Medical center	Vu Medical center	Vu Medical center	Vu Medical center	Vu Medical center	Vu Medical center	Vu Medical center	Vu Medical center	Vu Medical center	Vu Medical center	Vu Medical center	Vu Medical center	Vu Medical center	Vu Medical center	Vu Medical center	Vu Medical center	Vu Medical center	Vu Medical center	Vu Medical center	Vu Medical center	Vu Medical center
!Sample_contact_address	Van der Boechorststraat 7	Van der Boechorststraat 7	Van der Boechorststraat 7	Van der Boechorststraat 7	Van der Boechorststraat 7	Van der Boechorststraat 7	Van der Boechorststraat 7	Van der Boechorststraat 7	Van der Boechorststraat 7	Van der Boechorststraat 7	Van der Boechorststraat 7	Van der Boechorststraat 7	Van der Boechorststraat 7	Van der Boechorststraat 7	Van der Boechorststraat 7	Van der Boechorststraat 7	Van der Boechorststraat 7	Van der Boechorststraat 7	Van der Boechorststraat 7	Van der Boechorststraat 7	Van der Boechorststraat 7	Van der Boechorststraat 7	Van der Boechorststraat 7	Van der Boechorststraat 7	Van der Boechorststraat 7	Van der Boechorststraat 7	Van der Boechorststraat 7	Van der Boechorststraat 7
!Sample_contact_city	Amsterdam	Amsterdam	Amsterdam	Amsterdam	Amsterdam	Amsterdam	Amsterdam	Amsterdam	Amsterdam	Amsterdam	Amsterdam	Amsterdam	Amsterdam	Amsterdam	Amsterdam	Amsterdam	Amsterdam	Amsterdam	Amsterdam	Amsterdam	Amsterdam	Amsterdam	Amsterdam	Amsterdam	Amsterdam	Amsterdam	Amsterdam	Amsterdam
!Sample_contact_zip/postal_code	1081 BT	1081 BT	1081 BT	1081 BT	1081 BT	1081 BT	1081 BT	1081 BT	1081 BT	1081 BT	1081 BT	1081 BT	1081 BT	1081 BT	1081 BT	1081 BT	1081 BT	1081 BT	1081 BT	1081 BT	1081 BT	1081 BT	1081 BT	1081 BT	1081 BT	1081 BT	1081 BT	1081 BT
!Sample_contact_country	Netherlands	Netherlands	Netherlands	Netherlands	Netherlands	Netherlands	Netherlands	Netherlands	Netherlands	Netherlands	Netherlands	Netherlands	Netherlands	Netherlands	Netherlands	Netherlands	Netherlands	Netherlands	Netherlands	Netherlands	Netherlands	Netherlands	Netherlands	Netherlands	Netherlands	Netherlands	Netherlands	Netherlands
!Sample_supplementary_file	ftp://ftp.ncbi.nlm.nih.gov/geo/samples/GSM1192nnn/GSM1192691/suppl/GSM1192691_C1SN.CEL.gz	ftp://ftp.ncbi.nlm.nih.gov/geo/samples/GSM1192nnn/GSM1192692/suppl/GSM1192692_C2SN.CEL.gz	ftp://ftp.ncbi.nlm.nih.gov/geo/samples/GSM1192nnn/GSM1192693/suppl/GSM1192693_C3SN.CEL.gz	ftp://ftp.ncbi.nlm.nih.gov/geo/samples/GSM1192nnn/GSM1192694/suppl/GSM1192694_C4SN.CEL.gz	ftp://ftp.ncbi.nlm.nih.gov/geo/samples/GSM1192nnn/GSM1192695/suppl/GSM1192695_C5SN.CEL.gz	ftp://ftp.ncbi.nlm.nih.gov/geo/samples/GSM1192nnn/GSM1192696/suppl/GSM1192696_C6SN.CEL.gz	ftp://ftp.ncbi.nlm.nih.gov/geo/samples/GSM1192nnn/GSM1192697/suppl/GSM1192697_C7SN.CEL.gz	ftp://ftp.ncbi.nlm.nih.gov/geo/samples/GSM1192nnn/GSM1192698/suppl/GSM1192698_C8SN.CEL.gz	ftp://ftp.ncbi.nlm.nih.gov/geo/samples/GSM1192nnn/GSM1192699/suppl/GSM1192699_BR12_1SN.CEL.gz	ftp://ftp.ncbi.nlm.nih.gov/geo/samples/GSM1192nnn/GSM1192700/suppl/GSM1192700_BR12_2SN.CEL.gz	ftp://ftp.ncbi.nlm.nih.gov/geo/samples/GSM1192nnn/GSM1192701/suppl/GSM1192701_BR12_3SN.CEL.gz	ftp://ftp.ncbi.nlm.nih.gov/geo/samples/GSM1192nnn/GSM1192702/suppl/GSM1192702_BR12_4SN.CEL.gz	ftp://ftp.ncbi.nlm.nih.gov/geo/samples/GSM1192nnn/GSM1192703/suppl/GSM1192703_BR12_5SN.CEL.gz	ftp://ftp.ncbi.nlm.nih.gov/geo/samples/GSM1192nnn/GSM1192704/suppl/GSM1192704_BR34_1SN.CEL.gz	ftp://ftp.ncbi.nlm.nih.gov/geo/samples/GSM1192nnn/GSM1192705/suppl/GSM1192705_BR34_2SN.CEL.gz	ftp://ftp.ncbi.nlm.nih.gov/geo/samples/GSM1192nnn/GSM1192706/suppl/GSM1192706_BR34_3SN.CEL.gz	ftp://ftp.ncbi.nlm.nih.gov/geo/samples/GSM1192nnn/GSM1192707/suppl/GSM1192707_BR34_4SN.CEL.gz	ftp://ftp.ncbi.nlm.nih.gov/geo/samples/GSM1192nnn/GSM1192708/suppl/GSM1192708_BR34_5SN.CEL.gz	ftp://ftp.ncbi.nlm.nih.gov/geo/samples/GSM1192nnn/GSM1192709/suppl/GSM1192709_BR34_6SN.CEL.gz	ftp://ftp.ncbi.nlm.nih.gov/geo/samples/GSM1192nnn/GSM1192710/suppl/GSM1192710_BR34_7SN.CEL.gz	ftp://ftp.ncbi.nlm.nih.gov/geo/samples/GSM1192nnn/GSM1192711/suppl/GSM1192711_BR56_1SN.CEL.gz	ftp://ftp.ncbi.nlm.nih.gov/geo/samples/GSM1192nnn/GSM1192712/suppl/GSM1192712_BR56_2SN.CEL.gz	ftp://ftp.ncbi.nlm.nih.gov/geo/samples/GSM1192nnn/GSM1192713/suppl/GSM1192713_BR56_3SN.CEL.gz	ftp://ftp.ncbi.nlm.nih.gov/geo/samples/GSM1192nnn/GSM1192714/suppl/GSM1192714_BR56_4SN.CEL.gz	ftp://ftp.ncbi.nlm.nih.gov/geo/samples/GSM1192nnn/GSM1192715/suppl/GSM1192715_BR56_5SN.CEL.gz	ftp://ftp.ncbi.nlm.nih.gov/geo/samples/GSM1192nnn/GSM1192716/suppl/GSM1192716_BR56_6SN.CEL.gz	ftp://ftp.ncbi.nlm.nih.gov/geo/samples/GSM1192nnn/GSM1192717/suppl/GSM1192717_BR56_7SN.CEL.gz	ftp://ftp.ncbi.nlm.nih.gov/geo/samples/GSM1192nnn/GSM1192718/suppl/GSM1192718_BR56_8SN.CEL.gz
!Sample_data_row_count	54675	54675	54675	54675	54675	54675	54675	54675	54675	54675	54675	54675	54675	54675	54675	54675	54675	54675	54675	54675	54675	54675	54675	54675	54675	54675	54675	54675
!series_matrix_table_begin
ID_REF	GSM1192691	GSM1192692	GSM1192693	GSM1192694	GSM1192695	GSM1192696	GSM1192697	GSM1192698	GSM1192699	GSM1192700	GSM1192701	GSM1192702	GSM1192703	GSM1192704	GSM1192705	GSM1192706	GSM1192707	GSM1192708	GSM1192709	GSM1192710	GSM1192711	GSM1192712	GSM1192713	GSM1192714	GSM1192715	GSM1192716	GSM1192717	GSM1192718
1007_s_at	10.5641	11.1759	10.4751	10.9885	10.1362	10.6925	10.7687	10.5913	10.6017	10.8909	10.3027	11.0997	10.9939	10.6682	10.5186	11.0543	11.0476	10.6646	11.2693	11.3367	10.4703	11.0385	10.8683	10.8504	11.3177	11.3061	11.2618	11.0919
1053_at	6.60376	6.12394	6.77599	6.43294	6.87867	6.72411	5.94367	6.71874	6.69917	6.74931	6.54244	6.41735	6.5476	6.65382	6.67355	6.19447	7.29714	6.49318	7.01577	6.14844	6.08399	6.80048	6.36793	6.69163	6.64437	7.12105	6.37696	6.66079
117_at	5.68355	5.82604	5.92443	5.86894	5.68709	5.42095	5.75973	5.78576	5.42815	6.04784	5.93959	6.37934	6.37166	5.96719	5.37074	6.50933	5.9155	6.09762	6.15447	6.27145	6.60968	6.61148	6.75637	6.70739	6.22145	6.49343	6.41614	5.77554
121_at	7.91604	8.10854	7.86884	7.92703	8.02081	8.19745	7.94449	8.06342	8.03017	8.4695	8.02852	8.01955	8.18714	8.0363	7.41605	8.2263	7.93932	7.89816	8.10547	8.27144	7.97099	8.01412	7.93988	7.81538	8.21811	8.56309	8.03931	7.92212
1255_g_at	5.16548	4.53927	5.90801	4.67369	5.37847	5.30641	5.12836	5.16395	5.89694	5.06962	5.00407	4.08036	4.7909	4.76893	5.46409	4.52311	5.53591	5.00855	4.78081	4.61109	5.3875	4.59318	5.10468	4.58803	4.73304	4.80427	4.06538	4.54487
1294_at	6.85336	7.20813	6.41755	6.94416	6.73202	6.64875	6.80636	6.66608	6.2472	6.73965	6.77199	7.11968	6.97167	7.04419	7.17238	6.76271	6.63541	6.93717	7.49656	7.29259	6.33255	6.99688	6.74682	7.33284	7.1359	7.23378	6.52315	6.86098
1316_at	5.53094	5.75089	5.48822	5.86956	5.3767	5.59544	5.6097	5.59069	5.59587	5.70794	5.19532	5.86186	5.67125	5.58812	5.14971	5.81378	4.96553	5.60928	5.46729	6.46047	5.00803	5.49897	5.65798	5.03022	5.92957	5.34752	6.04539	5.74294
1320_at	4.72669	4.61105	4.4511	4.52485	4.90069	4.58202	4.93733	4.67133	4.7944	4.71486	4.75429	4.72765	4.45069	4.82518	4.60696	4.76575	4.50754	4.66999	4.65374	4.67943	5.0024	4.62414	4.83035	4.73499	4.73483	4.59527	4.55512	4.90529
1405_i_at	5.27655	4.85065	4.81965	4.80454	4.47104	4.81852	4.6147	4.76767	4.00997	4.62206	4.77766	4.70722	4.91459	6.15286	4.92542	5.06771	4.5078	4.58062	5.46125	5.82451	4.19165	4.27248	4.32121	4.07178	5.12328	5.82806	4.56923	4.16759
1431_at	5.00814	4.89116	4.97457	4.78318	5.26074	4.28604	4.02283	4.79968	4.76963	4.63744	4.92236	4.44464	4.89715	5.12082	4.70186	4.26509	5.07639	4.58708	4.67206	4.35526	4.32656	4.77027	4.29236	4.40857	4.28769	4.60483	4.45589	4.69284
1438_at	6.06495	5.26301	5.34157	5.74068	5.83782	5.87584	5.55181	5.41711	6.07211	6.10609	5.42338	5.83932	6.07005	5.90323	5.6211	5.95812	5.5691	5.59185	5.92695	5.62682	5.77699	5.71081	5.79698	5.86631	5.70345	5.65706	5.74381	5.46658
1487_at	7.60467	8.24956	8.07606	8.23929	7.83456	8.08495	7.72482	8.03677	7.42874	7.96006	7.87592	8.38309	8.18031	7.95709	7.93304	8.35171	8.17523	8.01933	8.10329	8.23564	8.19296	8.07289	7.86559	7.69018	8.07957	8.27828	8.12198	7.76378
1494_f_at	5.88167	6.23548	5.86761	6.07874	5.91031	6.12701	6.22597	5.96593	5.86799	6.24227	5.67854	6.00551	5.72826	6.17511	6.03016	6.40578	5.91881	5.85011	5.87508	6.19578	5.68932	5.43896	5.92399	5.7897	5.73849	5.76741	6.09545	5.67108
1552256_a_at	8.32737	7.67014	7.60719	8.03882	7.89584	7.99437	7.55742	7.67136	7.77519	7.49249	7.61671	8.45117	8.33179	8.09157	7.99572	8.73208	7.99145	8.19383	8.06943	8.79616	8.01198	8.09671	7.81658	8.05058	8.81799	7.92726	8.51875	7.4815
1552257_a_at	7.71121	7.73861	7.70305	7.91085	8.00703	7.87055	7.67026	7.69469	7.62402	7.5281	7.52143	7.93432	7.83538	8.02163	7.7525	7.67849	7.94813	7.81771	7.73271	7.48998	7.52903	7.62443	7.5716	7.17181	7.43564	7.55032	7.45794	7.18748
1552258_at	3.99118	4.13153	4.1617	4.16978	4.13315	4.15671	4.43591	4.4777	3.91782	4.49629	4.07401	4.23625	3.87749	4.37234	4.15871	4.38111	4.1617	3.9952	4.06845	4.17342	4.18448	4.01937	4.20291	4.24605	3.95684	4.31084	4.13663	4.38874
1552261_at	4.3178	4.61029	4.64368	4.739	4.42467	4.32116	4.37619	4.29829	4.71675	5.03167	4.34548	4.3511	4.05089	4.26129	4.20596	4.88943	4.51168	4.50648	4.48771	4.95319	4.90869	4.32116	4.50097	4.79584	4.55374	4.10422	4.23934	4.55218
1552263_at	3.97308	4.05616	4.33261	4.15468	4.13943	4.07466	3.75747	4.31026	4.22224	3.50688	4.10107	4.11553	4.57345	4.24856	4.45584	4.45731	4.14079	4.53532	4.77423	4.36949	4.8118	4.66469	4.00332	4.26005	4.48952	4.74102	4.76138	4.14489
1552264_a_at	7.04971	6.1394	6.18491	6.07296	6.85747	6.37688	6.12026	6.08246	7.81802	6.77512	6.20194	6.51118	6.72597	6.33279	5.84409	6.81406	6.43033	6.44481	6.46352	5.90103	6.11581	6.75225	6.0912	6.31807	6.44481	6.45537	6.74663	6.90202
1552266_at	4.32155	4.1298	4.0847	4.1298	4.23106	4.16941	4.17278	4.21112	3.9934	4.03672	4.24577	4.08346	3.99894	4.14938	4.21749	4.1298	3.96176	4.21749	4.07156	4.46963	4.26764	3.97411	4.08838	4.06019	4.10703	4.01446	4.1298	3.88209
1552269_at	3.54282	3.27676	3.74034	3.61349	3.90102	3.52848	3.76627	3.70144	3.41497	3.54282	3.71602	3.41684	3.46793	3.74088	3.69102	3.63066	3.68577	3.33732	3.39373	3.4745	3.42824	3.5724	3.3727	3.40243	3.6273	3.6287	3.3063	3.1998
1552271_at	6.11968	6.40794	6.08547	6.28865	6.29704	6.15074	6.21825	6.07252	5.94504	6.17787	5.77986	6.04321	6.04321	6.14163	6.07045	5.89777	6.0227	6.04321	5.85584	6.20205	6.27383	5.60185	5.5736	5.9684	6.25884	5.64445	5.61182	5.84074
1552272_a_at	6.02499	6.16852	5.98884	6.1649	5.99892	5.99036	6.10646	6.07283	5.86376	6.12157	5.87636	5.99507	5.95645	5.89185	5.97209	6.13991	6.32056	5.92049	5.76721	5.99892	5.97604	5.59218	5.99892	6.02069	6.17261	5.82016	6.0462	5.97813
1552274_at	8.24122	7.32545	6.60036	8.20778	7.5743	8.05765	7.1283	7.52251	8.85058	8.44812	6.93022	9.12998	8.66557	7.35946	8.48614	8.81957	7.47685	8.07831	7.53692	8.5642	6.73243	8.48851	7.89189	8.34647	7.84357	8.28765	9.19869	9.73311
1552275_s_at	8.96732	7.76524	7.96602	7.87936	7.94134	7.49241	7.04757	7.41068	9.23885	8.89766	7.81258	9.37257	8.85997	7.70343	8.0672	8.90587	8.19901	8.13942	8.26982	8.31709	8.14778	8.92658	8.41619	8.81945	8.5157	8.83987	9.51374	9.85885
1552276_a_at	5.8418	5.72275	5.49932	5.75406	5.65689	5.71795	6.05012	5.52089	5.61639	5.89021	5.79899	5.90021	5.77248	5.97209	5.52004	6.22004	5.5566	5.36484	5.31032	6.18599	5.72273	5.25981	5.49383	5.4931	5.68539	5.34002	5.92246	5.60521
1552277_a_at	8.40926	7.81039	8.41573	8.08982	8.88012	8.25367	7.78988	8.6205	7.95174	7.73302	8.58992	7.35712	8.09805	8.62641	8.23289	7.36772	8.5673	8.2753	7.75423	6.77998	7.88709	7.89044	7.88009	7.18395	7.57867	7.67506	7.22044	7.45742
1552278_a_at	6.01236	5.36835	5.50641	5.32096	5.69466	5.3481	5.26975	5.43323	5.33973	5.5002	5.03111	5.10301	5.34964	5.91249	5.78561	5.28751	5.53474	5.49507	5.30715	5.32233	5.44934	4.99757	5.43959	6.03483	5.7606	5.57723	5.02851	5.37647
1552279_a_at	6.80108	6.97277	6.85059	6.86555	6.86822	6.89315	7.12722	6.95184	6.93615	7.34338	6.77874	7.08517	7.05714	6.85476	6.61378	7.49189	6.94417	6.95421	7.0163	7.13102	7.11862	6.67397	6.79625	6.90376	7.10652	7.13661	7.28257	7.17528
1552280_at	3.50902	3.78739	3.1386	3.65277	3.42477	3.50902	3.25842	3.43632	3.37783	4.10335	3.44752	3.66503	3.44056	3.4948	3.50902	4.04482	3.23467	3.3952	3.63112	3.72239	3.86621	3.58734	3.28896	3.95405	4.23054	3.8855	3.18807	3.50362
1552281_at	6.73586	6.68825	6.7783	6.83412	6.85085	6.85345	7.07719	6.79984	6.50269	6.9719	6.69573	6.72123	6.65828	6.9664	6.79229	6.83426	6.57262	6.66897	6.74493	7.26351	6.97315	6.41801	6.74944	7.22644	6.822	6.37939	6.60622	6.7864
1552283_s_at	7.3612	7.62247	8.43098	8.40193	7.16387	7.58699	6.35782	7.7415	7.66271	8.19955	7.53518	8.22713	8.24587	7.46128	8.23255	7.79378	7.68696	7.38939	7.48578	7.94756	7.9229	8.43469	8.18379	7.15925	7.42005	7.90024	9.48114	7.86157
1552286_at	5.78699	6.02289	5.8036	6.24736	6.48281	5.84824	6.44195	6.27664	6.196	5.35673	6.51243	6.32963	6.21396	6.23985	6.76382	5.95621	6.06414	6.57563	6.84524	6.71378	6.69084	6.11771	6.58933	5.82446	6.5188	6.80563	6.52547	6.02245
1552287_s_at	6.72589	7.25657	7.39709	7.54251	6.10191	5.94407	6.74019	6.85322	6.85227	5.94508	7.69718	6.81979	7.02955	6.86146	7.14849	6.62449	7.16023	6.65899	6.82274	6.61659	6.66423	7.46291	6.53716	6.86146	6.49371	7.16728	7.14804	7.20916
1552288_at	3.9251	3.87836	3.92243	3.75613	4.09383	3.97891	3.75817	3.73489	3.89423	4.50616	3.39938	3.83524	3.94354	4.04854	3.69927	3.84306	3.58853	3.93391	3.67004	4.1101	4.32956	3.66113	3.77372	3.96496	3.91528	3.60289	3.92008	3.70656
1552289_a_at	3.90934	3.75763	3.92461	3.93127	4.11514	3.91807	4.20178	3.80302	3.81136	4.2533	4.01418	3.67634	3.9459	4.01805	3.53639	4.23017	3.68012	3.94215	3.93838	4.05913	4.65099	3.6648	3.89957	4.78587	4.13884	3.3465	4.21238	4.01083
1552291_at	6.83681	6.59735	6.91745	6.81942	6.91435	7.22753	6.98687	7.31055	7.38118	6.27349	7.19185	7.00156	7.03403	6.83424	7.28853	6.25388	7.29642	6.90901	7.21954	7.49048	7.2609	7.64754	7.18086	6.21394	7.2172	7.22806	7.47464	6.93448
1552293_at	5.69352	5.31324	5.8134	5.42887	5.7722	5.82272	5.3217	5.51984	5.98905	6.0066	5.67188	5.33754	5.63193	5.58992	5.09151	5.71557	5.59091	5.36355	5.38863	5.50174	4.90715	5.29082	5.39513	4.94988	5.5047	5.2093	5.32501	5.33595
1552295_a_at	6.77015	6.33426	6.50682	6.67557	6.52191	6.91829	6.4422	6.65924	6.69793	6.81145	6.53673	6.7435	6.75857	6.83786	6.60696	6.92856	6.96901	6.55817	6.71004	6.53333	6.63342	6.69511	6.59662	6.74702	6.69289	6.49211	6.29474	6.96587
1552296_at	5.16028	5.17799	5.63405	4.92526	5.22819	4.79742	4.74636	4.86639	4.98805	4.35401	5.39292	4.72476	4.6495	5.08652	4.62754	4.51734	5.50627	4.91999	4.70593	4.81008	4.54546	4.47364	4.80824	4.91815	4.80921	4.91622	4.78344	4.47502
1552299_at	5.98343	5.56728	5.87477	5.1532	6.12796	5.83461	4.84185	6.09305	6.39492	5.73909	5.83189	5.21805	5.52149	5.28056	5.90223	5.48315	6.08349	5.6245	5.77597	5.15141	5.71291	5.74205	5.71291	4.83894	5.58697	5.47938	5.34939	5.79915
1552301_a_at	7.25136	7.45833	7.52852	7.82532	6.53312	6.59929	6.29818	6.60199	7.09182	6.91079	7.1284	7.06455	7.11217	7.22821	7.05454	6.78559	7.1549	7.0713	6.75166	5.96124	6.39196	6.93625	6.5765	6.13692	6.4138	6.80533	6.29971	6.58878
1552302_at	4.42729	4.33213	4.797	5.41909	4.74125	4.39702	3.50392	4.68158	4.56676	4.23277	4.38412	4.78448	4.9014	4.62497	5.03734	4.82019	4.45173	5.15837	5.19141	6.14143	3.00385	5.17383	4.25336	4.61625	4.99248	5.79372	4.85771	4.22441
1552303_a_at	5.70572	5.53109	6.10947	6.35157	5.90378	5.6615	5.36793	5.86519	5.69445	6.11838	5.46752	6.17767	5.8323	5.99807	6.08253	6.34317	5.85466	5.94757	6.33272	6.26702	5.31719	6.28957	5.41125	5.92814	6.03099	6.59019	5.98482	5.6296
1552304_at	3.37645	2.93473	3.37645	3.05798	3.61603	3.43513	2.94584	3.54477	3.32469	3.47279	3.49758	3.29987	3.56486	3.15155	3.55393	3.51638	3.54574	3.33177	3.35088	3.2194	3.56386	2.94203	3.4302	3.38995	3.23835	3.70095	3.37645	3.22377
1552306_at	4.00098	3.61979	3.6427	3.33737	3.6726	3.66043	3.94329	3.64891	3.387	3.29196	3.77067	3.5599	3.02483	3.22153	4.22739	3.30774	3.33458	3.56789	3.3963	3.5599	3.5599	3.76142	3.04136	3.21271	3.66817	3.54136	3.3407	3.64474
1552307_a_at	4.948	5.04682	5.40118	5.05452	5.78409	5.28477	5.16436	5.28134	4.56328	4.66503	5.36653	4.94988	5.05651	5.56137	5.15228	5.04006	5.51447	5.27409	4.98536	5.27695	5.02168	5.01388	4.80824	4.4975	4.80491	5.13942	4.9325	4.80984
1552309_a_at	4.6982	5.82257	4.25298	4.98679	3.33529	4.57035	4.63465	4.45209	4.35876	5.01979	5.13318	4.77237	5.34888	4.66469	4.42174	4.84319	4.39194	4.46413	5.85493	5.58049	4.63802	5.27687	4.9018	3.74499	5.33754	5.5766	6.29987	5.05282
1552310_at	7.63934	7.39384	7.76204	7.66176	7.79729	7.49185	7.75586	7.725	7.96364	7.15849	8.1779	7.71746	7.4255	7.51127	8.02184	7.32321	7.99448	7.27499	7.88541	6.77432	7.15133	7.98866	7.76942	6.68932	7.71262	7.90612	7.34457	7.96333
1552311_a_at	7.34876	7.49159	7.37956	7.38761	7.14013	7.43106	7.65424	7.25843	7.41742	7.75144	7.22215	7.19239	7.26756	7.26318	7.44005	7.53162	7.07412	7.21754	7.22004	7.77291	7.22692	7.36364	7.37763	7.34905	7.36364	7.23227	7.37017	7.51341
1552312_a_at	4.27616	4.0473	4.09394	3.90372	4.78531	3.9182	4.03971	4.62914	5.21271	4.10139	4.27344	4.05817	4.55409	4.0165	4.59302	4.23776	4.41688	4.51393	4.28789	4.40684	4.88099	4.51487	4.34262	4.4661	4.54911	4.009	5.0772	4.35217
1552314_a_at	4.26054	4.41676	4.34816	4.27138	4.40226	4.34161	4.26171	4.2654	4.12667	4.33284	4.65515	4.31448	4.18229	4.12167	4.28011	4.25401	4.35875	4.37186	4.12477	4.1727	3.9802	4.00976	4.19378	4.25401	3.93158	4.25909	4.08649	4.16352
1552315_at	6.22205	6.21427	5.9903	6.26096	6.20199	6.36038	6.73265	5.66553	6.30231	6.52676	5.683	6.61537	6.49336	6.361	6.31373	6.49584	5.99023	6.45449	6.81164	6.96975	6.48973	6.36897	6.34011	6.83426	6.71404	6.61397	6.53888	6.15055
1552316_a_at	5.59897	6.28129	6.19608	6.40558	5.98542	6.06571	6.60757	6.25676	5.92383	5.40317	6.46181	6.66034	6.42882	6.52898	6.63038	6.064	5.97143	6.56135	7.02992	7.16068	6.65424	6.6184	6.36341	6.52733	6.94675	7.07286	7.02471	5.87162
1552318_at	5.98343	5.70358	5.57731	5.50349	5.88523	5.86137	5.88033	5.96121	5.80274	4.91276	5.70202	6.15952	5.83444	5.92451	6.19251	5.78847	5.87948	6.08506	6.71228	5.9157	5.35181	6.46835	5.83361	5.52348	6.01208	6.61143	5.82401	6.12348
1552319_a_at	4.1993	4.56524	4.29244	4.24888	4.34189	4.57713	4.73025	4.33609	4.41967	4.88172	4.14125	4.33849	4.2508	4.4225	4.13409	4.5883	4.23414	4.27168	4.18076	4.45013	4.32488	4.0889	4.26405	4.51337	4.44506	4.38964	4.34189	4.45173
1552320_a_at	2.8197	3.04537	2.74146	2.79782	2.90995	2.94035	3.07566	2.55383	2.68217	3.12542	2.61474	2.69606	2.80662	2.79254	2.54206	2.89047	2.74146	2.74146	2.72176	2.81953	2.43581	2.55791	2.8962	2.48495	2.60022	2.57408	2.62127	2.66699
1552321_a_at	3.39654	3.60624	3.71714	3.54894	3.47254	3.26255	3.59728	3.1484	3.39654	3.4633	3.38609	3.14022	3.25732	3.42185	3.75034	3.54445	3.21631	3.37325	3.17881	3.57336	3.44243	3.21553	3.17736	3.18359	3.61289	3.21509	3.50035	3.41907
1552322_at	2.84449	3.07417	2.96415	2.83931	2.87406	2.51561	2.86887	3.15572	2.69285	3.05596	3.03158	2.99438	2.69874	2.90868	2.82871	2.82788	2.99232	2.80511	2.73261	2.83318	2.60413	3.08667	2.59018	2.75008	2.68567	3.19482	2.9885	2.7392
1552323_s_at	5.02189	5.71354	5.41582	5.24857	5.17308	4.83575	5.18039	4.80447	5.37385	4.30709	5.5505	4.70729	4.82655	5.20868	5.36887	5.01467	5.20746	4.73985	4.90591	4.7299	4.32241	5.28867	4.76356	4.26046	4.88754	5.57061	5.11065	4.77109
1552325_at	2.72915	2.61726	2.74146	2.59393	2.57649	2.85921	2.78482	2.6797	2.591	2.64837	2.63358	2.7259	2.69895	2.8979	2.68258	2.38438	2.56038	2.6756	2.72762	2.68667	2.66232	2.67809	2.6797	2.68105	2.83721	2.93441	2.75262	2.72592
1552326_a_at	4.78595	5.74185	5.06437	5.15103	5.32699	5.56313	5.70466	5.61538	5.61281	5.16749	5.66475	5.4124	5.57648	5.50571	5.8903	5.99568	5.40447	6.1488	5.88608	6.61234	6.01449	6.09095	5.66475	5.19732	6.74271	6.34154	5.91326	5.26878
1552327_at	5.66665	6.00859	6.06758	5.92835	4.31125	4.88125	4.74367	4.99041	5.89952	5.39488	5.64533	5.28445	5.6962	5.55144	5.56849	4.59223	6.12422	5.02432	5.31263	4.11902	3.62801	5.98818	4.81779	4.0686	4.69289	5.28445	4.64405	5.5353
1552329_at	5.81065	6.88786	6.88203	6.64683	6.34173	6.15875	6.40666	6.9679	6.26412	6.51868	7.08274	6.52467	6.44347	6.12934	6.58477	5.51447	6.85236	6.36723	6.93506	5.71265	6.47272	7.06759	6.68754	5.67425	6.56596	7.09749	6.81275	6.67234
1552330_at	7.34253	7.25759	7.4152	7.31655	7.56649	7.33284	6.67735	7.17347	7.31823	6.55177	7.15062	7.52002	7.52866	7.28221	7.54698	7.27011	7.25977	7.53419	7.70165	7.19621	6.37874	7.59433	7.31655	6.84003	7.64677	7.38954	7.10859	6.56848
1552332_at	6.75817	6.7984	6.53173	6.93014	6.90624	6.87137	6.81517	6.75706	6.55686	7.25507	6.52801	6.92179	6.96932	6.88254	6.47571	6.94602	6.56687	6.40468	6.72426	6.93797	6.74618	6.70349	6.74013	6.5423	6.84002	6.48094	6.68225	6.67825
1552334_at	5.11825	5.44072	4.93777	4.92625	4.8404	4.52957	4.74142	5.05918	4.95297	4.66244	4.89317	5.04594	5.25689	4.76421	5.16188	5.43637	4.68538	4.67985	5.17266	4.72234	4.87305	5.62685	5.16638	5.02382	4.97238	5.24465	5.47593	5.17599
1552335_at	4.57976	5.00077	4.35048	4.50248	4.61709	4.54493	4.54998	4.37847	4.31574	4.75848	4.29812	4.58694	4.32034	4.4857	4.28596	4.73599	4.39353	4.37295	4.51874	4.63025	4.98217	4.39353	4.65337	5.87066	4.56194	4.47359	4.07666	4.56809
1552337_s_at	3.90658	4.47309	3.93256	4.26495	4.29795	3.80746	4.31225	4.02847	3.76704	4.17722	3.65552	4.0991	4.0321	4.27469	3.71195	4.07916	3.92141	3.7584	4.05679	4.18878	4.63802	3.81535	3.95294	4.1454	4.1798	3.73337	3.91706	4.02847
1552338_at	4.72423	4.74928	4.60592	4.77455	4.88919	5.05188	5.4057	4.6762	4.59395	5.49115	4.80628	4.82673	4.82506	4.88919	4.5971	5.14376	4.95872	4.96119	4.60402	5.09839	5.36945	4.27099	5.00593	5.173	4.95707	4.63749	4.71205	4.88919
1552340_at	5.14493	5.16053	5.09494	5.39675	5.101	4.97432	5.416	5.37003	5.00797	5.46869	5.17889	4.98028	4.9468	5.57471	5.15702	5.56579	5.37629	4.89231	4.96206	5.41615	5.36618	4.87587	5.09789	5.5845	5.36629	5.03169	5.28299	5.07547
1552343_s_at	5.46869	5.4942	5.34394	5.65691	5.20304	5.23926	4.97203	5.67283	5.43365	4.92944	5.56677	5.5858	5.61383	5.36871	6.38317	5.94936	5.52747	5.52098	5.59628	5.96642	5.64546	5.85542	5.45928	5.38497	5.57601	6.05788	6.1191	5.0671
1552344_s_at	6.08107	4.72912	5.20212	4.75656	6.04303	5.1807	4.22199	5.11523	7.05673	5.41438	5.24898	4.36848	5.26589	5.19124	5.1664	4.91912	5.91536	5.1338	5.23097	3.64134	5.09368	5.63224	5.34309	5.117	4.72392	4.90342	5.15596	5.70044
1552347_at	7.77779	8.18882	7.84472	8.30212	7.44336	7.50358	7.78218	8.04936	7.93487	7.27387	8.46636	8.36672	8.17119	7.71859	8.4733	8.14163	8.21346	8.02096	8.10331	8.64327	8.34707	8.45246	8.40784	7.78288	7.989	8.2439	8.65733	8.20255
1552348_at	5.42134	5.82604	5.21696	5.54123	5.59381	5.57874	5.68717	5.51957	5.47763	5.85584	5.33628	5.65655	5.55478	5.75593	4.9548	5.79017	5.35379	5.38815	5.41925	5.62843	5.02326	5.12515	5.25682	4.71474	5.19072	5.11554	5.45606	5.32499
1552349_a_at	4.06276	4.319	4.3747	4.60008	4.49235	4.6291	4.46106	4.59334	4.31707	5.0393	4.38796	4.68224	4.04212	4.61964	4.14525	4.64386	4.30821	4.44076	4.53393	4.45829	4.44076	3.91347	4.44076	4.51637	4.18742	4.39423	4.43665	4.55961
1552354_at	4.37672	4.54189	4.51703	4.60561	4.45137	4.64675	4.92246	4.21861	4.36967	4.78726	4.28154	4.42789	4.22782	4.41469	4.68859	4.77766	4.4022	4.43453	4.31716	4.90153	4.94988	4.19361	4.58966	5.26903	4.7263	4.34447	4.40382	4.56807
1552355_s_at	5.56554	5.82745	5.23035	5.48204	5.17435	5.18183	5.55536	5.63808	5.35561	5.77955	5.62529	5.48204	5.41528	5.54593	5.29758	5.65947	5.4366	5.26758	5.0894	5.64724	5.64416	5.14159	5.5736	5.24752	5.50331	5.23821	5.82301	5.25391
1552359_at	3.0822	3.37433	3.55789	3.41502	3.50123	3.39654	3.23779	3.55368	3.27242	3.4785	3.28915	3.30559	3.13567	3.33062	3.10591	3.60377	3.3288	3.21284	3.46262	3.12913	3.12826	3.00776	3.11966	3.06398	3.35922	4.03431	3.36136	3.32089
1552360_a_at	4.70961	5.04517	4.66171	4.78256	4.95862	4.72062	4.50745	4.88919	4.81969	4.5456	5.25127	4.8072	4.48165	4.87041	4.71537	4.82558	4.83425	4.42123	4.89893	4.34872	4.44578	4.63115	4.4508	4.20737	4.41462	5.03879	4.20131	4.74983
1552362_a_at	5.69352	6.12857	5.83649	6.42052	5.99567	4.97949	5.81309	6.34929	6.01446	5.59768	6.42116	6.21566	6.30156	5.99485	6.51595	6.14413	6.18615	6.07595	6.53598	6.4725	6.84979	6.56462	6.06848	5.91205	6.26991	6.12011	7.34553	5.94976
1552364_s_at	5.84082	5.46259	5.64858	5.39064	5.94841	5.36589	5.85277	5.74603	5.10764	5.61123	5.36266	5.32506	5.64017	5.55283	5.53612	5.20926	5.54623	5.50061	5.6977	5.10318	5.80164	5.55789	5.59734	5.45358	5.60588	5.20479	5.58766	5.57968
1552365_at	7.02657	6.88058	8.32452	7.15893	6.44845	5.87749	6.44683	7.95252	5.95716	7.51145	8.27245	6.99567	7.47909	6.89956	6.51809	7.1912	7.5036	8.07585	8.77775	6.68414	7.30684	8.36922	7.48302	9.42238	8.69554	8.84745	6.89652	7.64978
1552367_a_at	6.39426	5.0286	6.88979	5.21228	5.46324	5.23891	4.91999	6.34929	5.66025	7.43122	6.28383	6.31094	6.3097	5.63027	4.84121	6.16011	6.25525	7.13824	7.87612	5.50058	5.1715	7.87359	6.14787	8.64354	7.65784	7.51643	6.65491	7.3567
1552368_at	3.15007	3.02138	3.08034	3.25211	3.10748	3.03221	3.0916	3.23271	3.24444	2.94402	3.1533	3.40429	3.0916	3.22075	3.06985	3.52399	3.02585	3.05861	2.99424	3.18643	3.26775	3.01209	2.93818	3.11814	2.93978	2.9837	3.0916	3.03076
1552370_at	7.28226	5.98688	7.11513	5.84769	6.98513	6.53518	5.73484	7.212	7.13559	6.05767	6.61745	5.60239	6.90323	6.80889	6.7108	5.28058	6.75468	6.55976	6.47547	5.07892	5.66198	6.65926	6.55257	6.80414	6.13121	6.64755	5.10876	6.7534
1552372_at	2.43218	2.52148	2.51585	2.33936	2.37101	2.29587	2.48087	2.44999	2.42423	2.63236	2.42467	2.54358	2.55279	2.30111	2.573	2.29918	2.37007	2.36533	2.51228	2.41271	2.35354	2.43102	2.42131	2.41314	2.38782	2.37664	2.42131	2.29997
1552373_s_at	2.83099	2.91395	2.77958	2.8063	2.81379	2.99491	2.58445	2.95067	2.76105	2.83573	2.72684	2.70923	2.59902	2.5201	2.71825	2.56332	2.74773	2.50376	2.50548	2.61409	2.84641	2.78578	2.71537	3.05032	2.61305	2.4641	2.81755	2.75123
1552375_at	4.91989	5.15576	5.04266	4.70116	4.93683	4.92565	4.71443	4.71517	5.07969	4.63747	5.02815	5.26928	5.20479	5.03335	5.21605	5.5229	4.84311	5.07711	5.25461	5.21307	5.28306	4.79842	5.09789	4.3165	4.70803	4.95209	5.18279	4.64227
1552377_s_at	6.57764	6.85029	6.72192	6.56995	6.60056	6.56658	6.62302	6.59376	6.51092	6.84148	6.63295	6.6051	6.65	6.69303	6.11986	6.99235	6.47978	6.66422	6.53629	6.98429	6.27102	6.34066	6.41041	6.26206	6.86006	6.55074	6.5601	6.56256
1552378_s_at	4.35917	4.30665	4.77396	4.15551	3.65661	3.85364	4.15215	3.91334	4.18508	4.77469	4.14506	4.03752	3.74567	3.79404	3.9821	4.23406	4.17691	4.06101	4.03458	3.98121	4.23977	4.28262	4.34617	4.65352	4.27189	4.07493	3.92823	4.14521
1552379_at	2.4831	2.34249	2.45404	2.53696	2.50996	2.43913	2.55892	2.41709	2.45404	2.40334	2.55694	2.3662	2.45404	2.37711	2.49524	2.45404	2.37408	2.3864	2.44757	2.50996	2.6025	2.20718	2.64691	2.45689	2.55539	2.39795	2.58257	2.43451
1552381_at	5.4085	4.81722	5.88593	4.81157	6.0674	5.10047	4.79327	5.24367	5.78769	4.8921	4.83817	4.89855	5.05376	5.40706	5.17276	4.67636	5.02412	5.12585	4.60402	4.79169	4.8493	4.87663	5.03677	4.31441	4.46271	4.76965	4.07784	4.97675
1552383_at	6.76398	7.1563	7.16268	7.14076	6.97891	7.08441	6.96943	6.8487	6.62556	7.05982	6.88774	7.00732	6.889	6.95084	6.72151	7.07692	6.63342	6.99377	6.90526	7.43861	6.80568	6.71049	6.95084	6.43092	6.83952	6.78047	7.01755	7.04393
1552384_a_at	4.8175	4.93093	4.92796	4.79026	4.62848	4.55739	5.0022	4.71782	4.38006	5.07588	4.73337	5.06637	4.78176	4.76945	4.6918	4.8054	4.92371	4.79026	4.81914	5.26813	4.79918	4.79026	4.75586	5.20187	4.76048	4.75909	4.6544	4.6888
1552386_at	3.26494	3.11932	3.25762	3.27328	3.55127	3.38721	3.29907	3.15522	3.77609	3.29249	3.80842	3.65986	3.94349	3.41334	3.07326	3.38721	3.38561	3.53478	3.37641	3.38721	3.04062	4.75301	3.66885	3.29536	3.48514	3.95637	3.48777	3.18415
1552388_at	8.56505	8.75153	9.4636	8.74271	8.47081	8.78043	8.46279	8.45022	6.66997	7.93779	8.77582	6.64039	8.50096	9.32524	8.12499	7.68236	8.07463	8.30572	7.68626	5.94761	8.45104	7.69712	8.47363	8.01164	7.70113	6.71437	5.85068	7.57086
1552389_at	3.32577	3.09054	2.99314	3.11037	3.53504	3.17777	3.04882	3.12826	3.59751	2.97607	2.86347	2.99063	2.87789	3.2788	3.05762	3.01518	3.08131	3.11369	3.2053	2.95695	3.26152	3.13833	3.12826	3.27734	3.24805	2.96154	2.80825	3.02613
1552390_a_at	4.01429	3.51611	4.41085	3.63655	4.21633	4.18425	3.56052	3.99105	5.11534	3.6708	3.76274	3.96621	3.67936	3.86497	4.34873	3.53772	4.15814	3.77222	3.77817	3.22552	3.81132	3.82953	3.68081	3.81617	4.0522	3.83199	3.61873	3.60968
1552391_at	4.01564	4.39183	4.1199	4.41885	4.18274	4.39564	4.29558	4.00453	3.71899	4.1254	4.42721	3.94272	4.07175	3.94008	4.1254	3.98622	4.13017	3.96292	4.09288	4.56877	4.36863	3.84365	3.91888	4.36594	4.17731	3.9801	4.01919	4.08325
1552393_at	2.63974	2.73907	2.5367	2.67851	2.77535	2.6345	2.93818	2.77183	2.61599	3.02564	2.7471	2.61803	2.69346	2.59367	2.62171	2.59382	2.45907	2.6292	2.39799	2.86999	2.57132	2.70317	2.48409	2.64691	2.72388	2.42062	2.58701	2.43862
1552394_a_at	2.7493	2.7299	2.52159	2.71865	2.69554	2.83558	2.70816	2.8583	2.59508	2.75686	2.81715	2.70816	2.73738	2.74452	2.57681	2.77177	2.56813	2.82474	2.55496	2.76882	2.62723	2.52498	2.63747	2.75277	2.8292	2.85063	2.73854	2.59864
1552395_at	6.56876	6.56817	6.41792	6.33272	6.55649	6.57568	6.8686	6.16542	6.23869	6.89553	6.62188	6.91295	6.57413	6.77247	6.34111	6.98441	6.5268	6.42898	6.38205	6.68969	6.62133	6.13796	6.55789	6.50782	6.65157	6.43632	6.60511	6.55703
1552396_at	4.47493	4.2542	4.20212	4.15269	4.24866	4.27168	4.47014	4.44186	4.24556	4.2857	4.5569	4.18834	4.07769	4.31076	4.30579	4.39371	4.1736	4.27168	4.25356	4.73302	4.2129	3.93711	4.33228	4.27168	4.34798	4.01267	4.47653	4.2686
1552398_a_at	2.75628	3.28576	3.06062	3.09198	2.93853	2.68986	2.99088	3.19477	2.80131	3.05057	2.92944	2.86426	3.21342	3.45027	2.99461	2.99461	2.97241	2.99461	3.0872	3.44462	3.19241	2.97241	2.76368	2.95869	3.13276	3.19071	3.03102	2.78346
1552399_a_at	4.32814	3.54477	3.69338	3.88077	3.58835	3.8808	4.13265	3.94079	4.19428	4.21066	3.67792	3.73458	3.67601	3.61482	3.79836	3.95222	4.1272	3.84561	3.79836	3.45159	4.10382	4.03383	3.88446	4.51439	4.04881	3.88446	3.72509	4.4308
1552400_a_at	5.35997	5.60664	5.05685	5.43984	5.58325	4.97735	5.69655	5.30565	5.46116	4.94427	5.49854	5.04449	4.97194	5.32169	4.89713	5.37021	5.1807	4.92915	4.6965	5.19516	4.74967	5.05054	5.09495	4.71314	5.1492	4.71355	4.54449	5.11831
1552401_a_at	2.74156	2.94586	2.82776	2.94586	3.01974	2.74506	3.39986	2.91951	2.76589	2.94586	3.00556	3.34209	2.8856	2.75222	2.90843	3.02258	2.95246	3.00691	2.95199	2.97467	3.04628	2.82188	2.84724	3.09715	2.71774	2.89319	2.80811	2.79512
1552402_at	4.37092	4.38509	4.12819	4.25581	4.08193	4.0506	3.92488	4.27564	3.7003	3.98166	3.99413	3.53454	4.13313	3.92056	3.89589	4.04233	4.0711	4.16405	4.01693	4.31504	4.04699	3.77949	4.06014	4.51713	4.21064	3.98703	4.15197	3.86469
1552405_at	4.47711	4.53567	4.19935	4.11174	4.09197	4.36083	4.43162	4.16078	4.14027	4.3234	4.44894	4.1192	4.37095	4.24617	4.04692	4.38672	4.04817	4.44194	4.14798	4.75141	4.30689	3.7462	4.46107	4.22586	4.19961	3.91287	4.00611	4.26912
1552408_at	3.28059	3.46211	3.24582	3.2377	3.5916	3.18558	3.23976	3.16823	2.8828	3.58693	3.19386	3.01779	3.11512	3.28533	3.18558	3.29962	3.43084	2.99461	3.15741	3.22687	3.01467	3.00051	3.06574	3.13834	3.07677	3.30666	3.18558	3.06812
1552409_a_at	5.97886	6.069	6.08483	6.13268	6.23498	6.07198	5.86034	5.96337	5.76731	6.03925	5.98343	5.98271	5.928	6.1137	5.82152	6.02823	5.91119	6.06081	5.83421	6.33911	5.81828	5.87699	5.84345	5.83712	5.75347	5.712	6.06335	5.88285
1552410_at	4.32298	4.22517	4.36084	4.29458	4.59111	4.28382	4.36084	3.95923	4.14889	4.57889	4.53991	4.18607	4.47155	4.36094	4.31636	4.78257	4.36084	4.33271	4.32732	4.49561	4.42269	4.03589	4.36084	4.36896	4.43652	4.39078	4.27809	4.41148
1552411_at	5.8034	6.03513	5.95401	5.91912	6.5408	6.05426	5.65538	5.93969	6.21273	6.1898	6.29715	6.32039	6.03932	6.33098	5.88068	6.55419	6.13001	5.97734	6.33272	6.31594	5.40744	5.85498	5.54268	4.90425	5.878	5.86414	6.15228	5.99694
1552412_a_at	3.14131	3.00787	3.07296	3.10043	3.08576	3.11186	3.08891	3.06524	2.90361	3.29866	2.98525	2.96351	2.8153	3.39597	2.99667	3.16385	3.14155	3.04443	3.20442	3.02753	3.07383	2.9746	3.10336	3.15888	3.06524	3.26061	2.90466	2.88629
1552414_at	3.37074	3.28492	3.39494	3.44103	3.50701	3.48592	3.33325	3.45363	3.42759	3.38525	3.32648	3.34964	3.42135	3.39453	3.12643	3.84399	3.2981	3.37261	3.18634	3.80978	3.61201	3.40437	3.37074	3.08446	3.37074	3.38198	3.51126	3.10048
1552415_a_at	3.56358	3.5983	3.64472	3.63378	3.78034	3.79944	4.04005	3.68535	3.50684	3.43885	3.74151	3.67822	3.45328	3.87947	3.56523	3.45865	3.54988	3.54921	3.66152	3.54142	3.76844	3.49524	3.36763	4.4621	3.45322	3.48777	3.5983	3.47372
1552417_a_at	3.00202	3.25061	2.92298	3.1742	3.07061	2.94551	3.14266	2.95451	3.69148	3.20359	2.89758	3.30416	3.18886	3.09862	2.75767	3.46533	3.20451	3.2056	3.29085	3.2788	3.08991	3.81226	3.69805	3.2903	3.21272	3.63726	3.78302	3.58858
1552418_at	4.87485	5.30483	5.00963	5.19196	4.96592	5.1807	5.18276	4.68217	4.73676	5.33878	4.72654	5.06782	4.56951	4.55174	4.80033	4.95583	5.05891	5.14209	4.85869	5.21768	5.23712	4.59822	5.24622	6.24061	4.75241	4.70848	5.1591	5.05891
1552419_s_at	5.69682	6.01453	5.74891	5.77524	5.72547	5.99369	6.22977	5.53326	5.74891	6.11296	5.49647	5.94521	5.74891	5.71128	5.45801	6.17959	5.61024	5.73828	5.48071	5.94818	5.80126	5.53954	6.0166	5.44362	5.78168	5.55536	5.9283	5.49647
1552421_a_at	2.94705	2.83273	2.90579	2.9231	3.30436	2.98941	3.03609	2.77995	2.67979	2.76737	3.05177	3.2664	2.90194	2.89846	3.17777	2.95169	2.95169	2.91009	2.7485	3.28986	3.0829	2.8282	3.02733	3.13864	3.02417	3.0326	2.84556	3.08633
1552422_at	5.94182	6.32779	5.75434	5.82499	6.00558	6.53188	5.95412	6.14136	5.27743	5.83408	6.13991	5.69352	5.72753	5.86711	6.3648	6.22658	5.64588	6.08541	6.09951	6.54411	6.1849	5.91251	6.13991	4.74182	6.5672	6.06951	5.95412	5.62485
1552423_at	4.99485	5.27277	5.14128	4.96952	4.98578	5.14587	4.9082	4.66324	5.34176	5.62801	4.89373	5.18294	5.19946	5.1284	4.52015	5.84593	5.01923	4.95181	4.8574	5.36955	4.55109	4.80068	4.77655	4.33893	4.51874	4.59921	5.38223	4.91624
1552424_at	3.68533	4.04507	3.54381	3.63396	3.48044	4.03403	3.93322	3.62911	3.37769	4.1038	3.87282	3.82297	3.59111	3.88237	3.73243	3.63583	3.61557	3.70592	3.3573	3.91157	4.11526	3.70464	3.68023	4.32077	3.80001	3.18564	3.90605	3.89867
1552425_a_at	3.94011	4.59826	4.02721	4.07653	4.01582	4.09744	4.01754	3.69341	4.08881	4.44044	3.76948	4.08286	4.00023	4.08173	3.83839	4.24828	3.92547	4.16393	3.79618	4.04891	4.16141	3.78008	4.26765	4.23836	4.08173	3.9813	4.2653	4.2607
1552426_a_at	10.0285	9.84847	10.3511	9.93751	10.4592	9.72749	9.66559	10.3325	10.3518	9.49944	10.3798	9.8922	10.004	10.1875	10.5663	9.27944	10.2776	10.0727	9.93751	8.93357	9.9317	9.88205	9.97643	9.75486	9.40571	9.97813	9.07481	9.70685
1552427_at	3.92592	3.50448	4.02884	3.83796	3.99507	3.74746	3.78916	4.02929	4.09876	3.52771	4.06035	4.11146	3.83191	3.64134	4.57953	3.77918	4.11822	3.81477	4.19496	3.75787	3.98661	4.44451	4.06569	3.77068	3.85516	4.34646	3.67799	3.92409
1552430_at	5.63126	5.33467	5.7272	4.92596	5.27282	5.90849	4.3686	5.41878	6.63148	4.49176	5.45567	4.73705	4.77267	5.30435	4.99332	4.46522	5.06352	5.42606	5.192	4.28984	3.95911	5.27422	5.04464	4.73978	4.53922	4.46525	4.63545	5.85498
1552432_at	4.94593	5.1141	5.03845	5.00891	4.97929	4.83241	5.26474	4.90912	5.03282	5.23313	4.8683	5.20112	5.1097	5.1097	5.00577	5.15267	5.10727	5.04294	5.0156	5.37417	5.4113	4.78294	4.9921	5.1977	5.1776	5.12156	5.15654	5.39227
1552436_a_at	6.25536	6.71626	6.34343	6.63083	6.35234	6.56832	6.81548	6.48698	6.41085	6.45144	6.01685	6.67444	6.61837	5.95546	6.83994	6.93922	6.3098	6.56333	6.38369	6.81275	7.2727	6.70268	6.60216	7.14046	6.74556	6.56832	7.08178	6.97091
1552438_a_at	3.25013	3.45676	3.43361	3.31013	3.54605	3.31561	3.68522	3.4518	3.35665	3.4785	3.4878	3.48333	3.3735	3.82136	3.5683	3.62555	3.39654	3.20505	3.57518	3.78717	3.22353	3.42847	3.37743	2.598	3.05238	3.3032	3.31771	3.31767
1552439_s_at	7.11516	6.90883	7.61541	8.01357	7.15208	7.13497	8.21078	7.8177	7.29812	7.49163	8.04194	7.82278	7.64345	7.2743	7.82394	6.94509	8.0133	7.72522	7.78142	6.85405	8.47445	8.09924	7.8333	6.32046	7.33558	8.03642	8.42365	7.98054
1552440_at	3.89651	4.14629	4.21445	4.09677	3.8911	4.29974	4.57786	3.75552	3.98191	4.21972	4.23721	4.08717	3.92815	3.97504	3.96317	4.18667	4.0602	3.90009	3.99119	4.18691	4.0355	3.98041	4.02183	4.15104	4.02565	3.97951	4.17751	4.1099
1552445_a_at	3.52256	3.16572	3.25208	3.34837	3.89139	3.39418	3.30066	3.34837	3.30393	3.38509	3.33889	3.29246	3.29246	3.48598	3.22682	3.30774	3.14148	3.43651	3.58697	3.34837	3.24997	3.36958	3.34966	3.06021	3.28751	3.34837	3.44157	3.30774
1552448_a_at	4.82792	4.75005	4.25431	4.71157	4.9849	5.00309	5.42543	4.76169	5.00243	4.4349	5.04113	4.70287	5.01985	4.49029	4.95608	5.62124	4.34239	5.14956	5.88768	4.72378	5.74539	5.71733	5.10422	4.32371	5.22643	4.96545	5.12265	4.85392
1552449_a_at	3.35933	3.69031	3.25765	3.62096	3.69702	3.56273	3.7238	3.53096	2.99206	3.48358	3.55689	3.12882	3.55499	3.28514	3.42369	3.54477	3.16036	3.43012	3.39806	3.37404	3.67254	3.16172	3.46848	3.51554	3.56156	3.04691	3.32986	3.20696
1552450_a_at	5.30304	5.57032	5.64516	5.65746	5.81575	5.51004	5.77674	5.52002	5.47763	5.94753	5.72	5.62973	5.75828	5.5498	5.48741	6.13164	5.47981	5.55789	5.47301	5.75113	5.43461	5.48778	5.69574	5.48432	5.41831	5.34874	5.60541	5.68695
1552452_at	3.76994	3.89128	3.72334	4.13027	4.02316	3.90372	3.86953	4.18477	3.58501	4.02316	3.99336	3.93742	3.74844	3.91769	4.00824	4.11542	3.89128	3.89329	3.96773	4.2387	3.7657	3.70424	3.92802	3.75057	3.89356	3.90372	3.9798	3.72236
1552453_a_at	3.66737	3.81704	3.5846	3.86308	3.63065	3.73978	3.72173	3.6578	3.70433	3.55881	3.7893	3.72012	3.59299	4.0504	3.49002	3.68386	3.72012	3.82498	3.81757	3.91832	3.65778	3.8137	3.45246	3.72173	3.53293	3.89704	3.92185	3.59246
1552455_at	7.57454	7.30495	7.4528	7.88965	6.82077	6.85209	7.49096	7.27755	7.70212	7.69267	8.42794	8.22007	7.89881	7.12757	8.72643	8.17581	7.80049	7.35047	7.44389	7.90677	8.83251	8.13377	7.44596	8.09527	7.70222	7.5007	9.44618	7.86304
1552456_a_at	4.22984	4.96894	4.57957	4.27289	4.57386	4.65933	4.95834	4.03549	4.41793	4.4401	4.51921	4.32701	4.25064	4.72207	4.66397	4.5684	4.38089	4.79106	4.41023	5.10219	4.47155	4.4114	4.43927	5.04342	4.36669	4.25956	4.27698	4.47155
1552457_a_at	3.50551	3.46863	3.28256	3.22167	3.07665	3.30875	4.33515	3.12306	3.20659	3.18461	3.46233	3.32307	3.26301	3.41791	3.32411	3.56221	3.28256	3.33693	3.38968	3.45438	3.50227	3.24025	3.3227	3.46863	3.60439	3.46742	3.5238	3.35702
1552458_at	3.19376	3.23866	2.8173	3.07469	2.97505	3.04187	3.34841	2.80266	2.92524	3.61614	3.07042	3.42733	2.9686	3.20668	2.86605	3.36983	3.12043	2.89428	2.93533	3.48802	3.02417	2.77248	2.98187	3.05321	3.29201	3.12425	3.00489	2.77917
1552459_a_at	4.3418	4.61731	4.33129	4.42467	4.65784	4.39913	4.69886	4.4702	4.04806	4.58942	4.25411	4.21798	4.31275	4.13414	4.13626	4.5188	4.56676	4.13099	4.32527	4.44366	5.13223	4.35417	4.65142	4.66254	4.61283	4.38678	4.21355	4.55231
1552461_at	2.68404	2.84375	2.82137	2.77353	2.8893	2.74944	2.83647	2.86495	2.92943	2.87559	3.00323	2.73288	2.73332	3.1043	2.66047	2.77353	2.75258	2.61829	2.77465	2.72387	3.02551	2.79861	2.75247	2.99984	2.79861	2.86359	2.6237	2.6336
1552463_at	3.06725	3.2579	3.22258	2.84907	3.22489	2.97932	3.38295	3.18712	2.91942	3.22807	3.42339	3.05025	2.89599	3.04506	3.00161	3.15679	3.10048	2.98957	3.00801	3.5734	3.13936	2.95114	2.92334	3.27709	3.085	3.0687	3.08766	2.92141
1552466_x_at	2.70151	2.70151	2.89298	2.7411	2.66829	2.78095	2.64021	2.88886	2.63528	2.62723	2.7226	2.76978	2.7131	2.6794	2.5654	3.03654	2.63278	2.70151	2.79159	2.65202	2.69036	2.77241	2.62213	2.58172	2.76694	2.67363	2.92107	2.68254
1552467_at	6.44414	6.68583	6.50212	6.62652	6.44661	6.46915	6.7421	6.48406	6.52299	6.69419	6.36095	6.48607	6.43586	6.6158	6.47303	6.79809	6.40313	6.40604	6.31787	6.73056	6.4365	6.23853	6.31911	6.29255	6.46915	6.35062	6.46266	6.55891
1552468_a_at	4.18156	4.40854	4.27499	4.46371	4.60351	4.41108	5.08634	4.36579	4.27098	4.27623	4.58188	4.55939	4.377	4.76002	4.11503	4.98399	4.61293	4.27486	4.42835	4.70929	4.64249	4.21695	4.46788	4.65838	4.2638	4.36488	4.46997	4.46227
1552470_a_at	4.79283	3.87069	3.51217	4.01928	4.3871	4.12512	4.27238	3.78714	4.6777	4.43824	3.73829	4.2827	4.07834	4.60785	3.92228	4.6592	5.15096	3.96023	4.18846	3.91498	3.74011	4.63183	3.6009	4.44218	4.00331	4.30857	3.67788	4.24856
1552472_a_at	4.32658	4.45168	4.47273	4.31359	4.47273	4.48024	4.47273	4.65013	5.18854	4.24561	4.6409	4.756	4.40916	4.23779	4.40265	4.30275	4.31654	4.41468	4.6779	4.37726	4.32062	4.66968	4.30195	4.71952	4.33315	5.18543	4.2807	4.79119
1552473_at	7.79746	7.32197	7.30041	7.1303	7.67864	7.45116	7.44235	7.25678	7.0267	7.42746	7.25773	7.22324	7.24516	7.36213	7.20744	7.31953	7.18701	7.55353	7.01601	7.62991	6.91688	6.63465	7.17569	7.06758	7.17831	6.73063	7.02203	7.08256
1552474_a_at	8.69427	7.66949	7.90975	7.84299	8.18565	8.26319	8.04628	7.69801	7.86911	8.30999	7.43403	8.07922	8.12502	8.06648	7.79836	8.40672	8.18727	8.01229	8.03002	8.38978	7.76353	7.81961	7.76911	7.81842	8.45828	8.04359	7.96677	8.24943
1552476_s_at	6.55273	5.97597	5.7634	6.83715	6.42507	7.11131	6.41783	6.06384	6.58401	7.0482	5.73659	6.80106	6.99772	6.25633	6.02548	7.74589	6.51165	6.19849	7.1016	7.2286	6.12663	6.67688	6.44283	5.86916	6.80106	7.01161	7.0959	6.9383
1552477_a_at	3.39843	3.18498	3.19498	3.32544	3.31006	3.24808	3.40725	3.29079	3.37068	3.49664	3.46272	3.05809	3.16482	3.41175	3.25145	3.31557	3.47252	3.19742	3.16534	3.37277	3.65796	2.9239	3.26589	3.90395	3.38194	3.20439	3.44225	3.42716
1552478_a_at	2.95907	3.08748	2.90416	3.22738	2.88727	3.00988	3.12699	3.10027	3.02593	3.22243	3.01871	3.29048	2.95834	3.1018	2.7743	3.08819	2.92495	2.90973	2.91187	3.1213	3.12826	2.94109	3.23359	3.4115	3.02417	2.92732	2.87178	3.02119
1552480_s_at	2.58767	2.49672	2.53526	2.51673	2.46001	2.41641	2.57495	2.66704	2.43359	2.64928	2.65756	2.71957	2.45569	2.51268	2.36061	2.53836	2.54002	2.64734	2.77989	2.39056	2.52754	2.60688	2.41734	2.41318	2.37468	2.53557	2.77825	2.73175
1552481_s_at	4.09416	3.75374	3.88458	3.6982	4.02793	4.02847	4.38445	3.9078	4.46708	4.02211	3.92143	3.97591	3.94415	3.94456	3.43215	3.84122	3.97286	4.15867	3.72205	4.05154	4.06102	4.03816	3.68537	3.8209	4.19387	3.84069	4.38201	3.97143
1552482_at	4.32373	5.30003	4.95297	4.97857	4.67082	5.05238	4.46899	4.8533	4.33628	4.61225	5.00269	4.84713	4.89733	4.69038	5.22544	5.09438	4.38293	5.24796	4.96319	5.27694	4.34767	4.66174	4.4052	4.0811	4.38483	4.67305	4.48335	4.42618
1552484_at	6.29478	6.35356	5.96744	6.08377	6.14408	6.30377	6.33642	5.94049	6.0799	6.51988	6.04046	5.98642	6.13636	6.37706	5.84753	6.73296	6.25536	6.08236	6.13791	6.66204	5.99298	5.74756	6.13791	6.28729	5.79275	5.48242	6.38836	6.19098
1552485_at	5.80162	4.7969	5.62366	4.75839	6.08466	5.22005	4.77795	5.86884	6.32595	4.36656	5.53873	5.28445	5.6812	5.48315	5.33183	5.6581	5.79717	5.53708	5.47204	4.68557	5.18857	6.18722	5.41316	5.24087	4.95015	5.47051	5.77942	5.65984
1552486_s_at	5.39975	4.34771	5.15941	4.30685	5.2513	4.63797	4.42903	5.07677	5.78322	5.2129	4.81774	5.07473	4.9018	4.4628	4.66971	5.17031	5.11439	4.88919	5.3839	3.62901	4.56644	6.11747	5.19157	5.14707	4.98662	5.63292	5.21445	4.99149
1552487_a_at	2.86044	2.75382	2.86488	3.13531	2.82262	2.82087	2.98581	2.68138	2.70118	2.82087	2.76655	2.59032	2.5696	2.94073	2.85378	2.96446	2.66868	2.90209	2.72985	2.88271	2.70355	2.61956	3.00556	2.75517	2.90684	2.62395	2.85249	2.57623
1552489_s_at	2.53956	2.54927	2.91599	2.52042	2.81454	2.57449	2.81454	2.84441	2.62966	2.82087	2.88049	2.69072	2.75288	2.9589	2.81147	2.5789	2.88203	2.58389	2.73175	2.58017	2.81991	2.5054	2.80246	2.9833	2.65425	2.67566	2.56928	2.5789
1552490_at	3.95653	4.06499	4.08171	3.96779	4.25307	4.35023	3.94791	4.29491	4.30648	4.58569	4.53978	4.31458	4.08171	4.41674	4.61217	4.0549	3.78185	4.62087	4.29491	4.40508	3.87265	3.99927	4.08171	3.69179	3.82099	3.85723	3.82535	4.01096
1552491_at	5.3387	5.74643	5.48594	5.22266	5.44981	5.66475	5.54974	5.16131	4.97432	5.86993	5.48009	5.33595	5.29823	5.2376	5.08651	5.49654	5.1995	5.28839	5.16444	5.40786	5.34445	5.29037	5.33295	5.06858	5.30507	5.27937	5.37935	5.5032
1552493_s_at	5.06544	5.4434	5.12492	5.39592	5.25752	5.45187	5.6846	5.25309	4.83891	5.38468	5.03906	5.19803	5.02689	5.23457	5.1326	5.34662	4.90759	5.31623	5.20212	5.41503	5.4583	5.04258	5.26571	5.59331	5.1796	5.05353	5.31857	5.20284
1552494_at	4.31728	4.70646	4.60785	4.71733	4.75927	4.60785	4.86318	4.36307	4.49413	4.63011	4.36269	4.74794	4.18805	4.8559	4.40848	4.89689	4.34737	4.2131	4.56165	5.16105	4.76547	4.19286	4.47778	4.71697	4.60785	4.54487	4.69399	4.64522
1552496_a_at	7.06261	6.12584	6.08591	5.95344	7.02929	6.72144	5.6606	5.69448	6.58297	6.69141	5.62838	7.45262	6.95662	6.11999	5.97252	7.13467	6.6174	6.53771	7.33461	6.71786	6.57941	7.42074	6.72144	7.21109	7.58502	7.4555	7.76341	7.34966
1552497_a_at	5.18996	5.7598	4.96856	5.22659	5.47684	5.37076	4.98518	5.31659	5.21271	6.02456	5.21137	5.66023	5.13286	5.1807	5.2674	6.03089	5.00846	5.1807	5.07835	6.19567	4.72577	5.03341	4.96289	4.30595	5.0239	4.87065	5.79235	4.71376
1552498_at	5.49199	6.01335	5.41236	5.62961	5.26284	5.72192	5.73929	5.73121	5.29945	6.19759	5.47941	5.47554	5.37514	5.47422	5.21181	5.98877	5.52588	5.43023	5.48526	5.89546	5.37038	4.86445	5.42208	4.962	5.57655	5.12916	5.88085	5.25101
1552499_a_at	4.16727	4.22744	4.56381	4.37571	4.67614	4.2998	4.73433	4.29152	4.26412	4.67127	4.33562	4.46594	4.34203	4.62038	4.70015	4.31087	4.0129	4.61106	4.33353	4.37099	4.69222	4.11593	4.08689	4.57089	3.98392	4.18219	4.33562	4.36789
1552501_a_at	6.22928	6.30793	6.16291	6.15918	6.09486	6.05149	6.31334	6.0281	5.93213	6.56127	6.09486	6.22692	6.06757	6.1585	5.98495	6.32899	5.83283	5.94308	5.96787	6.73928	5.88989	5.86391	5.92139	5.75942	6.00342	6.04173	6.13946	6.26255
1552502_s_at	4.85636	4.35072	3.7203	4.41389	5.18319	4.65078	4.38346	4.51842	5.04718	4.74358	4.16991	5.74228	4.8391	3.94852	5.47098	4.38978	4.54358	4.72205	5.40189	4.63985	3.92971	5.75486	4.3189	5.34148	5.62872	5.74653	5.06182	6.28264
1552503_at	5.69352	5.58811	5.61612	5.62447	5.62279	5.63316	5.9713	5.62775	5.67339	5.60275	5.63552	5.54666	5.74108	5.81789	5.22749	5.87979	5.63573	5.51985	5.51464	5.76958	5.94148	5.35822	5.68149	5.94284	5.41602	5.62024	5.65127	5.68871
1552504_a_at	8.89911	8.25107	8.09511	8.26751	8.31254	8.59155	8.245	7.99357	7.88775	8.51824	7.69611	8.28701	8.08737	8.29363	8.08224	8.49337	8.09805	8.09132	7.76872	7.57869	7.86397	7.68777	7.93898	8.05764	8.10258	7.77835	7.75784	8.20076
1552506_at	5.75509	6.19335	5.40759	6.03118	5.80423	5.74095	6.0424	5.58082	5.52234	5.72667	5.15648	5.49988	6.21371	5.60873	5.81042	5.35276	5.41131	5.87897	5.97007	6.31787	5.57982	5.81863	5.76597	5.92494	6.1698	6.27031	5.90292	5.55111
1552507_at	4.25373	4.84289	4.79344	4.52981	4.46442	4.47655	4.70384	4.42687	4.28889	5.25379	4.18343	5.19423	4.66694	4.22423	3.3381	5.09631	3.93144	4.0593	4.42241	5.19035	4.49533	4.46431	4.34092	4.49929	4.74513	4.04218	5.33661	4.28756
1552508_at	4.64662	4.82628	5.18099	4.33671	4.5779	4.71684	4.75608	4.51434	4.57559	6.35378	4.78086	5.89836	6.01562	4.9365	4.313	5.52584	5.32743	4.95633	4.69668	4.52557	4.94988	5.15644	4.29087	4.78865	5.38542	4.94988	6.64924	4.42249
1552509_a_at	3.6696	3.89149	3.5727	4.03195	3.99353	4.15525	4.16066	4.02913	3.83304	4.3207	3.67823	3.6751	3.63233	4.21118	3.76633	3.87615	3.88977	3.73458	3.97158	4.17942	3.94736	3.80646	3.93236	3.84081	3.78185	3.87309	3.76906	3.72102
1552510_at	7.76436	8.10096	7.86784	7.88543	8.0827	8.00008	8.13916	7.76436	7.80986	8.1224	7.72265	8.04549	7.90459	8.11957	7.72217	8.39009	7.92484	7.88619	7.818	8.41917	7.95924	7.54115	7.83215	8.05907	7.94654	7.77751	7.99757	8.09634
1552511_a_at	2.56212	2.85731	2.46096	2.70731	2.97416	2.62962	2.97007	2.82699	2.65203	2.5795	2.63703	2.53997	2.84769	2.76262	2.718	2.66932	2.51487	2.81145	2.54235	2.74322	3.03877	2.86918	2.71098	2.68887	2.68887	2.53171	2.38594	2.68899
1552514_at	3.76779	4.64351	3.83392	4.03903	3.9888	4.20011	4.46453	3.92177	4.41885	3.72716	4.47818	3.79906	3.90792	4.44126	4.24619	4.76364	3.98797	4.17242	4.27559	3.76004	3.55094	4.13451	3.60496	4.13036	4.76379	4.75246	4.06671	4.78799
1552515_at	3.22381	3.36032	3.68206	3.27744	3.43595	3.3312	3.66164	3.37986	3.14757	3.72112	3.48153	3.56229	3.47808	3.59242	3.40854	3.47709	3.59095	3.19775	3.34412	3.6427	3.40096	3.03618	3.45509	3.69479	3.64134	3.52349	3.50754	3.32566
1552516_a_at	5.19027	4.51341	3.95338	4.53777	4.33736	5.11246	4.96497	3.90711	6.24146	5.18699	4.03077	5.69371	4.85793	4.4857	3.93705	5.95598	4.7922	4.36226	5.30822	4.60517	5.25194	5.37414	5.20724	5.23621	5.39222	5.07904	5.72635	5.86228
1552518_s_at	3.97572	4.08822	3.95848	3.81583	3.66105	3.84554	3.9568	3.96994	3.69474	4.18823	4.10537	3.85984	3.70337	3.86598	3.7746	3.65748	4.25881	3.5694	4.18286	3.47406	3.68721	4.13967	3.652	3.67005	3.90343	4.15781	3.652	3.84554
1552519_at	7.29555	7.74655	6.99591	7.3386	7.01185	7.54453	7.66311	7.34265	7.9166	7.02017	7.89319	7.8869	7.57369	7.31984	7.9958	7.09871	7.49382	7.36468	8.17755	7.75048	7.46378	8.46431	8.31856	7.39582	7.93318	8.17504	8.47784	7.83771
1552520_at	5.71588	5.37348	5.52565	5.31034	5.93969	5.66425	5.1652	5.26299	6.6342	5.56322	5.5583	5.82046	6.03489	5.77899	5.17969	5.70907	5.51262	5.53573	6.04503	5.67064	5.44649	5.92089	5.73923	5.23696	5.90235	5.86829	7.12862	5.22888
1552521_a_at	4.01441	3.6104	3.61616	3.2422	3.95457	4.11391	3.48148	3.72474	4.88217	3.14843	3.80096	4.33907	4.04813	3.55848	3.90348	3.6477	3.78185	4.40491	4.721	4.22975	3.84452	4.49112	4.40191	3.95457	4.52991	4.55045	5.43221	3.53172
1552522_at	2.44589	2.77592	2.64692	2.37178	2.41271	2.75295	2.50025	2.45116	2.63494	2.58435	2.65202	2.56068	2.4164	2.42067	2.55372	2.54664	2.2937	2.70247	2.37254	2.69721	2.59018	2.43889	2.53479	2.39204	2.69231	2.39617	2.61611	2.47824
1552523_a_at	4.47868	4.43159	4.55349	4.87873	4.80805	4.59511	4.74983	4.43971	4.58331	4.63696	4.76441	4.34833	4.16657	4.64267	4.30893	4.31084	4.45542	4.38068	4.43846	4.50742	4.66394	4.37841	4.64835	5.01415	4.24292	4.59354	4.51703	4.69014
1552524_at	6.00324	6.03642	5.63425	6.0368	5.98177	5.97456	5.9253	5.63808	6.46606	5.90461	5.7756	5.71716	5.73027	6.01362	5.70961	6.10015	5.74747	5.95167	5.70215	6.19374	5.99284	5.61692	5.97927	6.07664	5.92667	5.76949	5.95642	5.84654
1552526_at	4.56793	4.74171	4.33677	4.34189	4.4517	4.40466	4.40466	4.40466	4.089	4.2217	4.76326	4.58378	4.0761	4.45819	4.27517	4.73015	4.32939	4.21075	4.35876	4.84328	4.56371	4.35	4.31758	4.41362	4.04732	4.25151	4.7503	4.47817
1552528_at	6.21139	6.71665	6.27287	6.51171	6.16729	6.50006	6.90799	6.28724	6.1829	7.17491	5.93839	6.19968	6.51404	6.37042	5.73524	6.32948	6.17607	6.17972	6.3728	6.57776	6.321	6.20545	6.15603	6.18906	6.46676	6.32815	6.34426	6.43811
1552531_a_at	3.40152	3.47212	3.36821	3.45061	3.48595	3.56169	3.60396	3.15721	2.97831	3.40984	3.55551	3.43003	3.61849	3.7591	3.36755	3.66411	3.57937	3.59767	3.31923	4.08527	3.47212	3.30121	3.47212	3.74922	3.70493	3.47212	3.45204	3.40253
1552532_a_at	3.12502	3.11594	2.95611	3.09649	2.95648	3.12889	3.35126	2.93618	3.00143	2.9557	2.86347	2.81888	3.08758	2.68412	3.09535	2.81054	2.85473	2.89647	3.06476	3.11912	3.16253	2.88805	3.31559	3.51977	2.92422	2.86525	2.87652	2.99454
1552535_at	5.36923	5.60148	5.31382	5.47303	5.51124	5.30625	5.49354	5.26646	5.21074	5.89382	5.40333	5.40188	5.05743	5.61876	5.07407	5.58841	5.31897	5.31318	5.23753	5.81656	5.16572	5.20697	5.14425	5.204	5.10235	5.22437	5.38326	5.33595
1552536_at	5.1109	5.32581	5.12139	5.71733	4.93856	5.20602	5.11571	5.18755	5.1857	5.07634	5.11571	5.73985	5.36072	5.4304	5.36437	5.76973	4.7417	5.57601	5.14259	6.55561	4.87169	5.1852	4.91042	5.09319	5.10805	5.20602	6.00435	5.15421
1552538_a_at	6.01026	6.48417	5.89152	6.23655	6.50552	6.45903	6.63127	6.48417	6.07719	6.17259	5.93217	6.19723	6.27505	6.48417	6.66428	6.42254	6.20811	6.92862	7.35102	7.14577	6.51642	7.13353	6.5235	6.05489	6.97928	6.91381	6.54687	6.33884
1552540_s_at	5.71597	6.00269	5.9702	6.13328	6.06784	5.99051	6.17498	5.87206	5.61814	6.15535	5.77894	5.78981	5.85108	5.79213	6.33595	6.21916	5.81338	5.79487	5.85934	6.33974	6.08605	5.72161	6.20308	5.85839	6.21528	6.17472	6.31719	5.80369
1552541_at	6.56295	6.66389	6.43557	6.67537	6.81361	6.44195	6.92384	6.62555	6.66344	6.74366	6.52799	6.77961	6.72648	6.70642	6.30387	6.9427	6.66552	6.4881	6.57365	6.70337	6.67649	6.29881	6.65013	6.35941	6.43283	6.58903	6.65483	6.74949
1552542_s_at	3.98854	4.0429	3.91191	3.88125	4.14448	4.02561	4.20326	4.06193	4.40208	3.9481	4.11951	4.0429	4.0429	4.11414	4.07964	4.01469	4.0429	4.25397	4.02662	4.0429	4.19722	4.00001	3.81993	4.41803	3.8299	4.08766	3.89837	3.9959
1552543_a_at	4.66845	4.62103	4.21682	4.31305	4.37446	4.34486	4.95013	4.23977	4.47894	4.67313	4.35712	4.30556	4.29629	4.74175	4.06069	4.89768	4.37446	4.34304	4.17834	4.93986	4.32527	4.30125	4.3224	4.59209	4.24384	4.15889	4.05169	4.33162
1552544_at	3.80089	4.11393	3.73547	3.92215	3.98541	3.95294	4.0298	3.93768	4.02441	4.56301	4.1528	3.98393	3.8379	4.06339	3.93276	4.59269	3.90316	3.92336	3.77117	4.01426	3.95302	4.17153	3.8117	3.4785	4.00312	3.92653	4.20353	3.79265
1552546_a_at	4.1137	5.20528	4.31122	4.59514	4.49663	4.43544	4.13672	3.94397	4.24681	4.87631	4.38715	4.20387	4.32438	4.08784	3.60563	4.3701	4.09687	4.30768	4.08908	4.58498	3.72901	4.56217	4.31856	3.81971	4.57024	4.49663	4.24681	4.13814
1552548_at	3.67233	3.79207	3.8081	3.8545	3.86806	4.04206	4.20241	3.93889	3.9546	4.31836	3.77233	3.93514	3.64111	3.98653	3.69003	3.97594	3.6859	3.89329	3.74841	4.17465	3.47828	3.61745	3.39689	3.88691	3.91528	3.79323	4.46557	4.02847
1552549_a_at	5.94277	6.09751	5.95645	6.07508	6.02754	6.26912	6.12898	5.95645	5.60303	6.46928	5.83075	5.85027	5.86573	5.99825	5.60342	6.2756	5.77237	5.67262	5.88414	6.13442	6.48547	5.64562	5.99782	6.16121	5.92667	5.64837	6.04232	5.99146
1552552_s_at	3.29725	3.618	3.29604	3.4323	3.33361	3.33325	3.42262	3.1994	3.20792	3.58702	3.17223	3.27647	3.30138	3.31007	3.01364	3.57561	3.27357	3.33325	3.3153	3.57009	3.74282	3.20828	3.46261	3.33325	3.21673	3.05686	3.45667	3.25656
1552553_a_at	5.15097	4.72709	5.24709	5.31514	5.10389	4.4934	5.27526	6.47444	4.52391	4.93856	5.40778	5.0805	4.74963	5.41535	5.25768	4.9254	5.02108	5.5872	6.23535	5.4906	5.27336	5.29623	5.32192	6.69379	5.46779	5.38463	5.4695	4.89157
1552554_a_at	3.77002	3.96424	3.68368	3.73954	3.6111	3.71714	3.84643	3.61825	3.39514	3.9743	3.53681	3.72937	3.58233	3.80716	3.66787	3.78067	3.69341	3.58725	3.6448	3.67674	3.98009	3.30349	3.8389	4.67978	3.73984	3.71347	3.44279	3.81365
1552555_at	5.4191	5.34591	5.26757	5.44327	5.7015	5.34394	5.37987	5.65602	5.44327	5.63887	5.53454	5.25368	5.3689	5.52161	5.34171	5.66917	5.50475	5.37986	5.44327	5.77259	5.51151	4.91597	5.34084	5.70002	5.55266	5.24465	5.06318	5.28193
1552557_a_at	4.31728	4.13244	4.18038	4.04595	4.78011	4.09956	4.34809	4.36837	5.40648	4.02851	4.54341	3.71594	4.21054	4.52775	5.02232	4.03501	4.36952	4.37401	4.45548	3.49121	3.9641	4.32765	4.11925	4.11724	4.24291	4.62377	3.71919	4.02166
1552558_a_at	6.16225	6.37238	6.12638	6.43896	6.30895	6.37458	6.60877	6.22674	6.07934	6.567	6.14207	5.9474	6.25732	6.3003	6.29877	6.534	6.06943	6.28638	6.09665	6.59969	6.85984	6.07041	6.21595	7.02003	6.31358	6.009	6.28511	6.47255
1552559_a_at	4.21448	4.05465	4.20737	4.25421	4.31827	4.51616	4.4222	4.23227	4.2601	4.61774	4.34208	4.0842	4.18805	4.2168	4.16619	4.55896	4.03726	4.25633	3.92363	4.42448	4.53443	3.97275	4.32991	4.10989	4.38286	3.7754	4.14491	4.15957
1552562_at	5.19528	5.14052	5.53011	5.25492	4.81488	5.47312	5.28633	5.39943	5.29625	5.5059	5.33977	5.40414	5.02812	4.99089	5.42143	4.98121	5.18884	5.37046	5.14715	4.74946	5.24946	4.91188	5.14052	4.33139	5.15207	5.35211	5.3158	5.07048
1552563_a_at	4.63079	5.30003	4.78576	4.85313	4.39783	4.85839	4.3833	4.59949	5.10044	4.9584	4.71684	5.05811	4.55022	5.12519	4.71426	5.34701	4.46138	4.61098	4.57475	4.74702	4.33924	4.6801	4.50967	4.09212	4.57193	4.59164	4.61667	4.76093
1552564_at	4.29592	4.62914	4.1736	4.56164	4.42274	4.46723	4.54629	4.23727	4.28662	4.49178	4.4737	3.91737	4.26898	4.32632	4.43884	4.6567	4.62635	4.45168	4.3374	4.49471	4.3184	4.3164	4.14494	4.45182	4.37724	4.40027	4.61164	4.23757
1552566_at	4.02144	4.67006	3.69215	4.42444	4.26655	4.06011	4.32453	4.02764	4.04536	4.65656	4.44497	4.11329	3.87085	4.27017	4.5303	4.31676	4.3176	4.06583	4.23049	4.50808	4.09217	4.24039	3.75675	4.22521	4.66812	5.10226	4.12453	3.9284
1552568_at	4.51067	5.06937	4.45343	4.68628	4.78005	4.82658	4.66009	4.6799	4.61254	5.18268	4.81571	4.84809	4.72894	4.83739	4.4557	5.19699	4.66112	4.46918	4.69465	4.75058	4.58996	4.17562	4.49009	4.36919	4.51874	4.66112	4.66112	4.64034
1552569_a_at	4.32691	4.35245	4.3631	4.53173	4.75276	4.58015	4.93646	4.61917	4.47689	4.35782	4.51103	4.47689	4.5088	4.51793	4.38124	4.65411	4.35622	4.59543	4.29475	4.61008	4.49652	4.38296	4.40397	4.44087	4.04233	4.28538	4.50433	4.1986
1552570_at	3.32385	3.43058	3.58667	3.45064	3.31605	3.36637	3.77408	3.36617	3.43749	3.55617	3.38517	3.36971	3.36857	3.42986	3.20031	3.50219	3.27689	3.18746	3.17599	3.5133	3.26665	3.04754	3.06371	3.19273	3.21714	3.02238	3.23679	3.39437
1552572_a_at	2.80612	2.51295	2.77283	2.63522	2.57005	2.62936	2.54407	2.62936	2.72773	2.72297	2.74104	2.55408	2.55502	2.75226	2.34344	2.52987	2.66382	2.35861	2.80202	2.36742	2.52041	2.72023	2.73903	2.51472	2.51268	2.7128	2.80782	2.78114
1552573_s_at	3.69601	3.69135	3.93933	3.57536	3.45478	3.573	3.73287	3.57636	3.81531	3.73287	3.78977	3.48352	3.72753	3.65121	3.45115	3.93077	3.62442	3.68756	3.70304	3.69417	3.75072	3.6754	3.65758	3.594	3.75489	3.85072	3.89242	3.83816
1552575_a_at	4.25761	4.27454	4.20191	4.36592	4.30806	4.52194	4.32667	4.32259	5.97125	4.65329	4.39582	5.21692	4.21841	4.40339	4.00977	4.7432	3.89638	3.91256	4.3154	4.68499	4.20965	3.95659	4.24385	4.01677	4.22219	4.34148	4.51703	4.06161
1552576_at	4.62562	5.02004	4.64858	5.00439	4.66813	5.00598	5.28795	4.71173	4.97734	4.86076	4.58284	4.96965	4.85341	4.9411	4.8698	5.1946	4.55209	4.88925	4.6263	5.42353	4.86071	4.59204	4.92452	5.65948	5.1194	4.84512	4.88391	4.89607
1552578_a_at	3.04687	3.0448	3.17283	3.01297	2.82262	3.00008	3.11621	2.93383	3.20275	3.16382	2.95613	3.07094	2.95758	3.05845	2.6797	3.01126	2.76672	2.69642	3.04339	3.09444	3.17553	2.68105	2.82262	3.12735	3.17783	2.84417	3.04339	2.86968
1552579_a_at	4.13814	3.81684	4.09495	3.90773	4.93433	4.09877	3.81544	4.74807	4.70987	4.14308	4.09191	4.0435	4.60158	4.30386	4.47497	3.96615	4.19537	4.14308	3.8724	4.13053	4.66615	3.71701	4.24753	4.38683	3.91528	3.95035	3.70714	3.93428
1552580_at	4.32224	4.46638	4.15919	4.47378	4.32229	4.38173	4.97925	4.09906	4.1101	4.62759	4.13214	4.33754	4.3586	4.36602	4.06302	4.43425	4.35628	4.61783	4.25266	4.54759	4.51694	4.18144	4.18549	4.39905	4.43933	4.27199	4.11707	4.54549
1552582_at	3.17658	3.62255	3.27028	3.51122	3.23806	3.33529	3.67156	3.28874	3.35106	3.60357	3.35106	3.48408	3.13165	3.28753	3.48593	3.35106	3.31598	3.50461	3.36504	3.42001	3.27141	3.07935	3.48698	3.8888	3.9252	3.198	3.16326	3.1564
1552583_s_at	3.56047	3.62529	3.59846	3.63083	3.60477	3.45064	3.80049	3.57159	3.59846	3.93643	3.54616	4.03283	3.64974	4.03712	3.36562	3.65715	3.73311	3.71539	3.90736	3.64134	3.57014	3.43377	3.50723	3.39988	3.48714	3.42287	3.64298	3.25717
1552584_at	5.05264	4.84484	5.23076	5.62601	4.91147	5.16962	4.84671	5.04361	4.54838	4.71899	5.59404	5.33463	4.83574	4.91305	4.93056	4.55771	5.41669	5.10866	5.64558	5.41185	5.01991	5.11678	5.19562	5.91752	5.07238	5.4963	4.60785	5.38375
1552585_s_at	3.10293	3.36645	2.91043	2.77719	3.16048	3.04546	3.07381	2.83802	2.93218	3.04316	3.08046	2.9842	3.11058	2.99665	2.9809	3.40693	2.75334	3.02677	3.0025	3.19946	2.78607	2.82898	2.99814	2.81588	2.81236	3.11058	3.14728	2.9809
1552586_at	5.51665	5.41104	5.12178	5.22352	5.38708	5.69551	5.68026	5.239	5.35286	5.87297	5.63333	5.23801	5.27687	5.32152	5.20448	5.69841	5.23742	5.13462	5.13365	5.42966	5.88484	5.29211	5.41104	5.2984	5.73718	5.23742	5.48643	5.59532
1552587_at	3.28636	3.59318	3.61704	3.51279	3.39417	3.32038	3.72921	3.32546	3.24033	3.98573	3.4008	3.57012	3.38836	3.5768	3.50681	3.66676	3.3851	3.41497	3.31148	3.59373	3.09634	3.40086	3.32751	3.43813	3.50123	3.32037	3.50464	3.10048
1552588_a_at	2.69787	2.70891	2.83605	2.63566	2.85427	2.75291	2.67709	2.6756	2.67709	2.71513	2.94206	2.67709	2.67709	2.75749	2.67709	2.72992	2.56819	2.55493	2.41218	2.73788	2.68308	2.71698	2.56564	2.67028	2.70282	2.55062	2.60979	2.72327
1552590_a_at	2.92273	3.18865	3.10612	3.09189	3.18529	3.26463	3.46457	2.91549	3.03096	3.6823	3.16089	3.26463	3.33962	3.41751	3.23545	3.26633	3.12565	3.28277	3.21805	3.33249	2.82956	3.01117	3.06608	2.86625	2.90367	3.00117	3.26016	2.98776
1552592_at	3.17409	3.43637	3.22353	3.32289	3.2849	3.12981	3.78155	3.13714	3.21985	3.39801	3.33999	3.26296	3.38064	3.50827	3.2002	3.28535	3.15162	3.05165	3.29663	3.20172	3.11219	3.20828	3.11889	3.22262	3.36507	3.19605	3.51666	3.14365
1552594_at	6.05965	5.95528	5.87186	6.10496	6.08213	6.01362	6.55171	6.04328	5.69499	6.39606	5.83351	5.95006	5.72368	6.14495	5.95761	6.39482	5.83658	5.7064	5.80207	6.10167	6.51658	5.89091	6.09897	6.69245	6.05965	5.72072	5.99435	5.86689
1552596_at	6.76659	6.82089	6.58994	7.14582	6.71416	6.88251	6.90352	6.76659	6.63844	6.76659	6.6232	6.76659	6.75817	6.61593	6.55582	6.90816	6.62388	6.7281	6.76659	6.90881	6.9838	6.35765	6.80657	6.77441	6.58801	6.6065	6.7545	6.96851
1552598_at	4.26249	4.35594	4.71635	4.58452	4.65953	4.29823	4.64535	4.56953	4.45274	5.07634	4.66648	4.80283	4.75402	4.69769	4.42867	4.55038	4.35342	4.6503	4.39734	4.9138	4.7683	4.56429	4.23867	4.35342	4.47218	4.33684	4.49013	4.42531
1552599_at	3.40814	3.40222	3.44286	3.52731	3.90068	3.44203	3.45558	3.64872	3.40692	3.66403	3.55391	3.50123	3.50123	3.52626	3.16894	3.90082	3.75539	3.51354	3.66085	3.21306	3.25017	3.31591	3.51433	3.38911	3.56371	3.50123	3.37645	3.21786
1552602_at	4.9052	5.03256	5.00693	5.00055	5.05383	5.0933	5.37279	4.88721	4.91161	5.30766	4.9018	4.88169	4.9138	5.0009	4.73861	5.28354	4.78367	4.98275	4.81616	5.26313	5.0113	4.81949	5.10631	5.20733	5.01371	4.63217	5.31405	5.02923
1552604_at	5.10249	5.21041	5.46752	5.28495	5.12099	5.34087	5.54741	5.28277	5.12787	5.51773	5.11246	5.12473	5.25343	5.13475	5.05	5.21324	4.97484	5.0353	5.1443	5.64334	5.01713	4.86385	5.12099	4.83271	5.13475	4.92973	5.43961	4.72764
1552605_s_at	3.76685	3.99772	3.69574	3.69616	4.07017	3.86727	4.04278	3.88725	3.21457	3.87242	3.81683	3.72317	3.55962	3.90266	3.83389	3.62545	3.7512	3.68257	3.4206	3.72758	4.16133	3.51399	3.90771	3.69616	3.69888	3.49131	3.47115	3.90082
1552607_at	4.94927	5.32434	5.16661	5.23709	4.80194	4.84459	5.10344	5.02464	4.67436	4.72967	5.30223	4.99725	5.0681	5.32363	5.01691	5.1863	4.79029	4.8856	4.82328	5.14261	5.1923	4.74248	5.0694	5.42601	4.78869	5.16891	5.06457	4.83242
1552608_at	4.42564	3.98415	4.29635	4.27051	4.46848	4.29331	4.54629	4.45645	4.29635	4.28449	4.29635	4.34597	4.10976	4.39478	4.21221	4.49292	4.19437	4.2313	4.09182	4.40185	4.58729	4.24925	4.33376	4.85431	4.18309	4.39478	4.18463	4.19484
1552609_s_at	3.88584	3.96842	3.72763	3.8342	3.96833	3.89913	4.31633	3.83456	3.89036	4.10479	3.90147	3.9125	3.72019	3.80693	3.97582	4.20126	3.89574	3.95519	3.94227	4.31504	4.00897	3.83049	4.14142	3.91294	3.91528	3.7754	4.16155	3.95487
1552610_a_at	7.50403	6.08495	6.73989	5.74316	7.47201	6.92348	6.44195	6.56177	8.60935	7.72011	6.12434	7.15577	7.41961	6.74083	5.60858	7.17323	7.27584	6.84644	7.42759	5.44644	6.72225	8.18993	7.30118	7.60124	7.03236	7.29575	7.75364	7.97065
1552611_a_at	7.26356	6.87945	6.94769	6.77768	6.53662	6.93567	6.88255	6.80364	7.67389	6.74731	6.64431	7.43954	6.94541	6.97969	5.87964	6.97007	5.64944	6.97969	6.94409	7.46203	6.37019	7.34296	6.70988	7.19278	7.42904	6.95228	7.11217	7.3266
1552612_at	6.73484	5.58003	5.96993	5.56835	6.33997	5.90116	5.02553	5.93718	7.32301	7.31502	6.3848	6.09833	6.47323	5.91882	6.00279	6.75188	6.70655	6.16649	6.04698	5.81779	5.05807	6.01743	5.41896	5.2875	5.34198	5.70852	6.87244	7.20916
1552613_s_at	6.12462	4.60952	5.60872	5.0726	6.13588	5.24169	4.63436	5.56996	6.20618	6.13671	5.76746	5.56996	5.7654	5.45386	5.82688	5.42934	5.86932	5.53996	5.56996	4.24189	5.20355	5.42721	5.10818	5.63288	5.31713	5.42573	5.6697	6.34781
1552615_at	7.7516	7.73622	7.66289	7.88039	7.92278	7.90376	8.01779	7.77161	7.85201	8.306	7.60565	7.79451	7.79937	7.85063	7.50853	8.10256	7.69526	7.6473	7.57524	7.96198	8.23704	7.59231	7.83512	7.88319	7.85958	7.58032	7.87007	7.97473
1552616_a_at	5.08635	5.59486	5.40839	5.68002	5.38039	5.32061	6.10191	5.69448	5.34412	5.99888	5.10985	5.46812	5.71233	5.57324	5.56848	6.12976	5.55916	5.29663	5.43495	6.35125	6.15045	5.78529	5.52609	5.01056	5.86881	5.59486	5.76911	5.72708
1552617_a_at	7.17833	6.21333	7.04265	6.09408	7.48448	6.64911	6.1807	6.88404	7.4821	6.86851	6.87218	6.69139	6.93974	6.82344	6.91855	6.79999	7.41802	6.84794	7.32732	5.81393	6.36575	7.25947	6.69653	7.06244	6.96304	7.31306	6.57994	7.02814
1552618_at	7.41221	7.02118	7.3267	7.37817	7.65824	7.27152	7.43645	7.57303	7.71352	7.45323	7.50179	7.3267	7.31065	7.36521	7.66673	7.52496	7.43144	7.55277	7.39099	7.17232	7.43371	7.43645	7.27775	7.44527	7.50675	7.49058	7.43645	7.40937
1552619_a_at	9.32999	8.5569	8.61929	8.15727	8.83771	8.72375	8.84675	8.47844	10.0157	9.2556	8.92924	10.3128	9.75008	8.00027	9.15265	9.87873	9.35056	9.3639	10.2847	8.73831	9.53425	9.93212	9.74195	10.1897	9.82794	10.0891	10.8643	11.0339
1552620_at	7.15057	7.73081	7.16408	7.26662	7.42003	7.38105	7.43207	7.174	7.20351	7.73731	7.20633	7.4776	7.24378	7.51154	6.78008	7.81421	7.07588	6.96443	7.21298	7.59287	6.54444	6.72222	7.00205	5.94304	6.94902	6.88718	7.33974	7.01561
1552621_at	8.37745	8.20985	7.7345	8.71416	7.42329	7.65215	7.1616	7.88483	9.26343	8.47894	7.2774	8.69938	8.27609	7.79689	7.93965	8.95156	7.81948	7.8189	8.00494	8.33405	7.4772	9.37835	7.33477	8.36602	7.80985	8.07222	8.5115	8.86213
1552622_s_at	7.38119	7.14992	6.5298	7.71037	5.92421	6.45594	5.62843	6.5244	8.45195	7.74122	5.8379	7.98396	7.39423	6.56136	6.28473	7.95826	6.62339	6.62051	6.84639	7.09903	5.73508	8.42229	6.24465	6.87663	6.4218	6.99577	7.70542	7.89073
1552623_at	3.66924	4.07044	4.0044	4.24876	3.70499	3.87391	4.12175	3.86957	3.69474	3.94297	3.9696	3.87711	3.6788	3.97571	3.70566	4.25233	3.60871	3.7098	3.63595	4.14824	3.80282	3.71713	3.84302	3.50611	3.92587	3.64618	4.05717	3.84688
1552625_a_at	6.34579	5.34981	5.9599	5.54889	6.29844	5.55921	5.34555	5.82924	6.73787	5.84991	5.8301	5.85614	5.92927	5.84655	5.54987	5.9599	5.88083	6.04563	6.24481	5.45465	5.57021	6.44814	6.29963	6.41416	6.1965	6.47734	6.44576	6.6015
1552626_a_at	7.46995	7.08458	7.61577	7.10869	7.05819	6.47337	6.71573	7.21171	7.85533	7.11986	7.60932	7.88514	6.96362	7.1197	7.36513	6.37707	7.47723	6.94837	6.88106	6.11206	6.37025	6.8869	6.95721	7.37236	7.11791	7.35616	6.41996	6.8041
1552627_a_at	6.58401	5.14199	5.41932	4.98399	5.8954	6.70478	5.77482	5.51098	7.68959	6.67542	5.06427	6.23705	6.26695	5.16722	5.09572	6.76219	5.49895	5.74758	6.30348	4.91606	5.91627	7.23631	6.70455	5.74364	6.23125	6.24851	7.37009	7.60152
1552628_a_at	7.76872	7.71642	7.55176	7.87397	7.71704	8.03036	7.50973	7.76601	8.34718	7.35964	7.25124	8.52279	7.98616	7.74153	7.71514	8.2702	7.58736	8.17763	8.46803	8.34042	7.23607	8.63585	7.95914	8.20228	8.4579	8.6681	8.70737	8.57058
1552629_a_at	4.11758	4.25408	3.85238	3.84326	4.37122	3.96503	4.3107	4.14915	4.42148	4.64104	4.36958	4.00955	4.06594	4.14915	3.81722	4.46743	3.78025	4.16307	4.1485	4.01005	4.2881	4.041	4.21578	4.02814	4.18956	3.74847	4.67678	3.92307
1552630_a_at	5.97229	5.97665	5.52773	6.15961	5.83549	6.06505	6.23921	5.90875	5.58577	6.54338	5.49209	5.88153	5.95346	5.92716	5.54524	6.35403	6.15247	5.79758	6.02834	6.1302	5.93077	5.83417	5.79725	6.006	5.72713	5.80303	5.85262	6.0891
1552631_a_at	5.1424	5.41145	5.28937	5.68779	5.11533	5.36919	5.70852	5.34942	4.76009	4.73237	4.751	5.18525	5.24477	5.20868	5.15861	5.20795	5.10123	5.03655	5.26596	5.62815	5.66283	5.11847	5.23516	5.63372	5.15364	5.07499	5.24465	5.24465
1552632_a_at	4.78646	4.37778	4.99757	4.87109	4.95978	4.64372	4.27617	4.62466	5.19504	4.53692	4.50015	4.84884	4.61129	4.77055	5.05427	4.77946	4.90342	4.95171	4.68813	4.77556	4.48282	4.88529	4.77556	4.39151	5.17058	5.49467	4.93344	4.91101
1552633_at	4.90958	5.09434	5.13645	5.09818	5.15908	5.12187	5.08917	5.14767	4.90855	5.0098	5.23267	5.02893	4.89014	4.90156	4.95209	4.56289	4.79286	4.8679	4.68674	4.94758	4.57349	5.22333	4.45797	4.71655	4.71206	4.58309	4.73943	5.00234
1552634_a_at	4.73803	5.00591	4.97141	5.20003	5.15145	5.09444	5.05161	4.97744	4.66562	4.73598	5.14693	4.97089	4.89647	5.0565	4.56211	4.26722	4.69162	4.5097	4.73131	4.32592	4.39455	4.8284	4.77509	4.98743	4.61803	4.72117	4.4813	4.52676
1552637_at	3.27169	3.75138	3.35778	3.67972	3.53888	3.42607	3.83149	3.27801	3.34863	3.56082	3.64732	3.48366	3.42042	3.40848	3.14657	3.64064	3.26765	3.16564	3.48382	3.60544	3.36075	3.27225	3.36759	2.93986	3.14516	3.54955	3.71925	3.19751
1552639_at	5.31614	5.07221	5.08358	5.44423	5.25766	5.30669	5.7526	5.49853	4.98206	5.66927	5.31682	4.94095	5.25766	5.13652	4.95608	5.17838	5.41869	5.11455	4.97816	5.16538	5.53758	5.11532	5.42141	5.76144	5.19832	4.93642	5.0096	5.46879
1552641_s_at	6.2614	5.19676	5.13985	5.98409	5.76406	5.82807	6.25198	5.56868	5.8716	6.12874	5.0985	5.86425	5.97007	5.60877	5.57633	6.07702	5.78078	5.61644	5.59145	5.99103	7.04874	5.71983	6.26363	7.28564	6.13858	5.7813	5.76197	6.1907
1552643_at	5.51665	5.48596	5.77869	5.57949	5.8088	5.66476	5.28832	5.91847	6.12928	5.59406	5.79359	5.65695	5.6651	5.73532	5.91784	6.17949	6.08712	5.77691	5.84958	5.76507	5.31256	5.81598	5.82097	5.06911	5.83833	5.9766	5.62245	5.87921
1552644_a_at	3.72955	3.7341	3.6219	3.86653	3.64469	3.46713	3.33305	3.70227	3.70227	3.76192	3.961	3.5857	3.74983	3.56726	3.25396	3.69989	3.63318	3.55398	3.7121	3.66259	3.35625	4.12054	3.69443	3.65106	3.80719	3.79903	4.05289	4.30739
1552646_at	5.7336	5.98405	5.73111	6.02367	6.11901	5.80732	5.99282	5.61484	5.83444	6.3353	5.89474	5.96674	5.83444	5.92882	5.70988	6.42428	5.68291	5.8161	5.77158	6.28064	5.94429	5.82394	5.70527	5.66693	6.07252	5.64458	6.26734	5.96855
1552648_a_at	4.74026	5.13832	4.66895	4.85392	4.55172	4.6933	4.65552	4.71075	4.80122	5.23288	4.58953	4.87215	4.99323	4.47448	4.65012	5.0877	4.47325	5.01928	4.88985	5.58927	4.91384	5.05891	4.91196	5.36041	5.10669	4.78793	5.18186	5.02602
1552649_a_at	5.58133	4.7405	5.11401	5.19445	5.83174	5.32404	5.23083	5.49376	4.75753	5.67043	5.15589	5.30466	5.24596	5.18553	5.06662	5.35749	5.46434	5.43661	5.56732	4.94063	5.68405	4.99838	5.36569	6.04754	5.33042	5.23203	5.02426	5.46627
1552651_a_at	6.46074	5.96124	6.57201	6.54734	6.80476	6.14969	5.58945	6.42933	6.27388	6.29917	6.44259	6.39311	6.40548	6.44259	6.31031	6.96735	6.46042	6.56403	6.67764	6.7644	6.61463	6.06369	6.47505	6.30802	6.56219	6.5152	6.43779	6.55211
1552652_at	7.27751	7.43186	7.17761	7.10273	7.36651	7.12859	7.20916	7.16458	7.34773	7.26647	7.41933	6.9229	7.1001	7.306	7.13783	7.09598	7.01178	7.20916	7.20916	7.48552	7.3505	7.1493	7.39625	6.95465	7.20916	7.03365	7.07494	7.20916
1552656_s_at	5.65	4.63321	4.74999	4.82068	5.23782	5.03414	4.93277	4.63412	6.29329	5.6964	4.72559	5.08264	4.99077	5.19805	4.43713	5.39601	4.91774	4.79236	4.71422	4.75336	4.69381	4.82159	4.73391	5.05652	5.08505	4.56513	5.02426	5.51428
1552657_a_at	5.54076	5.43173	5.21602	5.09945	5.50266	5.2802	5.51006	5.20354	5.00661	5.95673	5.11246	5.50677	5.2913	5.20525	5.30022	5.89189	5.30026	5.4072	5.14792	5.82791	4.96852	5.0493	5.40106	4.55993	5.30507	4.85786	5.55906	5.3013
1552658_a_at	7.35471	6.0447	6.55899	6.06731	6.84554	6.71691	6.08918	6.5197	8.28896	6.65241	6.35874	6.96227	7.08274	6.67448	5.77409	6.34243	7.05918	6.77496	7.83313	5.24466	6.26509	7.81561	6.75495	7.22577	6.90727	7.50637	6.97322	7.43302
1552660_a_at	5.36713	4.16469	4.55457	4.14152	5.11332	4.44268	4.2041	4.61723	6.62631	5.27573	4.3723	4.25386	4.6496	4.48199	4.13053	4.89689	5.0779	4.26041	4.20302	3.78495	4.22992	5.17903	4.09543	4.25869	4.27025	3.95571	4.19445	5.50797
1552661_at	2.34125	2.51501	2.28812	2.56598	2.32315	2.19902	2.43243	2.35321	2.43854	2.4736	2.39958	2.36868	2.51412	2.47912	2.30317	2.33344	2.41766	2.32925	2.36643	2.45652	2.31762	2.38411	2.30167	2.38695	2.39803	2.28423	2.54292	2.33344
1552662_a_at	3.83678	4.13093	3.94968	4.34007	4.19427	4.13093	4.41297	4.11646	4.01771	4.61011	3.93154	3.90773	4.12574	4.42251	4.34681	4.51696	4.16139	3.86642	4.29905	4.30829	3.91842	3.89898	4.53728	3.73304	4.12992	3.77592	4.42038	4.48648
1552663_a_at	6.28835	6.09457	5.93969	6.26653	6.42311	6.27003	6.27891	6.13418	7.43265	7.2396	6.11278	6.39311	6.30156	6.52635	5.86547	6.98666	6.26653	6.12549	6.18732	6.26653	6.16646	6.18763	6.10103	5.80696	6.00534	6.02418	6.83619	6.82604
1552664_at	6.23573	7.03207	6.61419	6.28064	6.66691	6.17057	5.77056	6.41731	5.99891	6.28064	6.46757	6.61863	6.47647	6.58688	6.63809	6.44994	6.37717	6.48063	6.46352	6.32177	5.8809	5.94684	6.21123	5.27387	5.8393	6.25178	6.37377	5.64382
1552665_at	5.13584	5.14809	5.12967	5.37899	5.22064	5.41399	5.05425	5.44856	5.0147	5.14809	5.04364	5.25351	5.23465	5.15645	4.96766	5.19758	4.87642	5.04303	5.52639	5.44518	5.15607	5.02526	5.28439	4.89488	5.15542	5.07357	5.10263	4.83458
1552666_a_at	5.16986	4.219	4.91192	4.08542	4.38036	4.69398	3.61173	4.20681	5.13075	4.14954	4.08542	3.61409	4.38029	4.08784	4.00819	3.86141	3.81059	4.08542	3.66444	3.77326	3.50123	4.30549	3.95572	3.83026	4.08992	3.39709	3.538	4.75342
1552667_a_at	6.2328	6.21481	5.82706	6.15526	5.92421	6.27401	6.07453	5.79183	5.93777	6.2084	5.30969	6.06216	6.41822	6.01155	5.87361	6.51336	6.01998	5.84391	6.37372	6.23425	5.7451	6.48012	5.98781	6.17943	6.01208	6.11551	6.1257	6.08446
1552669_at	4.68012	4.76854	4.72662	4.44573	4.6376	4.55394	4.99889	4.65761	4.56628	5.12823	4.28305	4.57749	4.61565	4.83042	4.36871	4.68922	4.52871	4.24938	4.62779	4.88708	5.05452	4.36991	4.61565	4.60785	4.85436	4.33481	4.70274	4.65979
1552670_a_at	4.62617	4.55897	4.62556	4.64532	4.78896	4.70118	4.54363	4.73072	5.09286	5.13632	4.74892	4.88695	4.9915	4.50208	4.61843	5.42525	5.02857	4.84597	4.94517	5.05578	4.3699	5.23003	4.94703	4.61362	4.6387	4.7428	5.34094	4.89182
1552671_a_at	4.64149	4.39383	4.81684	4.50767	5.3104	4.75892	4.37774	5.03042	4.95169	4.47353	4.33632	4.30104	4.52412	4.55174	4.97649	4.46206	4.89443	4.54998	4.14603	4.28286	4.20949	4.16061	4.15426	4.49929	4.38773	4.21045	3.65513	4.22203
1552672_a_at	4.15279	4.22313	4.14817	4.20623	4.36817	4.48024	4.56253	4.08484	4.25823	5.0178	4.14626	4.50844	4.30325	4.30112	4.09288	4.56321	4.1815	4.20389	4.25215	4.57274	4.42777	3.85744	4.22498	4.57274	4.04396	4.11472	4.12179	4.29712
1552673_at	2.90953	3.13305	2.97169	2.92265	3.01634	3.20621	3.14561	3.00322	2.78275	3.23111	2.91544	3.03774	3.06153	2.98619	2.84016	3.07261	2.86613	3.01557	3.00365	2.92317	3.06791	2.93354	3.15867	3.79061	2.89583	3.32535	2.75262	3.00717
1552674_at	2.98934	2.60631	2.59878	2.68887	2.65144	2.9182	3.03659	2.499	2.80166	3.13926	2.53255	2.80572	2.67089	2.94409	2.68887	3.17437	2.62822	2.572	2.58877	2.6273	2.65373	2.50318	2.64691	2.69201	2.72956	2.68742	2.85418	2.59448
1552675_at	2.62008	2.45479	2.69541	2.62403	2.62008	2.45667	2.67165	2.78789	2.61394	2.9557	2.7219	2.69294	2.63581	2.62008	2.68578	2.48142	2.52209	2.43725	2.52103	2.73392	2.63581	2.45235	2.64708	2.72509	2.51268	2.67463	2.86178	2.62723
1552676_at	5.24857	5.25022	5.32336	5.24857	5.43297	5.32485	5.32128	5.28783	5.01779	5.36798	5.39583	5.21215	5.18615	5.51794	5.00704	5.64972	5.22408	5.1932	4.99163	5.65544	5.44961	5.15774	5.06923	5.11658	5.13852	4.85073	5.06882	5.29777
1552677_a_at	5.53034	5.23974	5.46854	5.16274	5.22988	5.38387	5.14898	4.88892	6.31824	5.92378	5.06239	5.80473	5.57777	5.20868	5.07954	5.99844	5.10866	5.19721	5.35969	5.30883	5.1104	5.75715	5.20064	4.78641	5.25228	5.15695	6.01698	5.90214
1552678_a_at	4.88919	4.44669	4.9562	4.97072	4.7545	4.79415	4.56799	4.71512	5.15321	5.25936	4.85174	4.97911	4.83808	4.94991	4.63038	5.35185	4.65065	4.78986	4.85174	4.88489	4.61154	5.13012	4.65236	4.35038	4.79645	4.8342	5.2821	4.86635
1552680_a_at	2.99766	3.05235	2.85921	2.91719	2.97496	3.03531	2.8989	3.16242	2.96449	3.07454	2.99016	2.90508	3.1424	3.06639	3.0047	3.30003	2.62932	3.03815	3.05137	3.28866	3.03531	2.99688	3.25181	2.74578	3.02653	2.86347	3.16404	2.94306
1552682_a_at	3.06108	3.75709	3.22147	3.62875	3.20145	3.40138	3.50171	3.31582	3.19764	3.90187	3.3863	3.64968	3.23502	3.44949	3.10482	3.34166	3.1717	3.18746	3.1644	3.6322	3.34416	3.34035	3.13808	2.9683	3.37645	3.34276	3.5397	3.29364
1552684_a_at	5.20479	4.2745	4.75271	4.1736	5.42754	4.76364	4.56278	4.74168	5.51991	4.9611	4.94966	4.74521	4.67018	4.74889	4.39957	4.66279	4.82262	4.66982	4.74407	4.13767	4.55464	5.32855	4.72508	4.84967	4.92211	4.7709	4.7033	4.98589
1552685_a_at	4.43806	4.15745	4.37313	4.19881	4.93876	4.62742	4.42995	4.40814	4.59704	4.21956	4.56861	4.41732	4.45295	4.71812	4.46564	4.45408	4.58684	4.23308	4.21816	4.4813	5.00008	4.37053	4.40067	5.37096	4.25529	4.39779	4.29961	4.46347
1552686_at	5.27157	5.3596	5.13208	5.13208	5.2118	5.39178	5.31631	5.11074	5.03244	5.66166	5.12889	5.31649	4.94494	5.32791	5.07465	5.6721	4.99016	4.97796	4.96402	5.26099	5.03502	4.78843	5.07864	5.23039	4.90887	5.11983	5.03244	4.88921
1552687_a_at	4.09288	4.05312	4.26717	4.26017	4.09288	4.07825	4.40296	3.97855	3.92657	4.30487	4.30601	3.93978	3.7285	4.31807	4.43082	4.29463	4.07009	3.77229	4.03476	4.35154	4.28822	3.89898	3.9833	4.42127	4.14672	3.99059	4.06348	4.12429
1552689_at	10.3107	9.95082	9.88016	10.1656	10.0305	10.4183	9.89085	10.0463	9.62758	9.2502	9.23495	9.92863	9.91932	10.2967	9.76452	9.28962	9.60923	9.97276	9.48706	9.33799	9.40464	9.39254	9.62532	9.57577	9.58004	9.05705	9.14487	9.13367
1552690_a_at	4.40853	4.62674	4.41317	4.63628	4.55348	4.5581	4.53028	4.9325	4.27371	4.95095	4.27434	4.4038	4.57858	4.56701	4.51926	4.53231	4.11448	4.56662	4.65315	4.4796	4.63423	4.6032	4.54118	5.00795	4.53694	4.66398	4.53231	4.81405
1552691_at	2.8532	2.43481	2.83987	2.78809	2.97107	2.71067	2.65467	3.27565	2.96388	3.07366	2.93169	3.19554	2.9842	2.9842	3.12315	2.9842	3.04881	3.78634	3.52651	3.1375	2.62015	3.697	2.69043	3.41922	3.07574	3.4031	2.78236	3.44445
1552693_at	2.83571	2.79317	2.86848	2.87341	2.9434	2.86935	3.46413	2.98779	2.69743	3.37778	3.04465	2.91425	2.79076	2.88801	2.99618	2.64842	2.84856	2.8006	2.88801	2.80842	2.82672	2.88631	3.0469	3.15699	3.11447	2.64775	3.12298	2.73175
1552694_at	6.24454	5.13915	5.38942	4.64516	5.74838	6.59466	3.7194	5.75383	5.07053	4.35879	4.76341	3.96195	5.0801	5.3131	4.68567	4.02847	4.64581	5.73679	3.63595	2.6292	3.3101	4.7195	4.86852	3.95847	3.13276	3.07583	2.48901	4.81842
1552695_a_at	8.19644	8.49521	7.90135	7.53382	8.0957	9.25476	7.23264	8.22008	7.23164	7.39808	7.70943	7.12975	7.76227	7.83434	7.28968	7.4854	6.98456	8.25135	6.50366	4.22327	5.93232	6.87272	7.97494	6.08205	6.28008	5.18314	4.04119	7.35472
1552696_at	5.61593	4.23278	4.75964	3.87487	5.67942	4.88307	4.32916	4.68813	5.20724	4.40702	5.04092	4.931	4.79702	4.84584	4.54996	4.10193	5.27114	4.72368	5.00358	3.95522	4.50647	4.70371	4.69972	5.20395	4.67645	5.14703	4.63693	5.35404
1552698_at	6.2444	6.73034	6.50682	6.1962	6.49363	6.16853	6.01563	6.09133	6.80757	6.46949	6.27319	6.37557	6.36863	6.15668	6.15281	6.62145	6.2444	6.33219	6.4769	6.33316	5.76047	6.12748	6.27306	5.36599	6.23918	6.12011	6.61412	6.00151
1552701_a_at	5.64647	6.10239	6.17366	5.9763	5.87457	5.08819	5.17803	5.84467	5.24192	6.02365	6.22159	5.87282	6.18597	6.00505	6.67145	5.42562	5.20613	6.07901	6.79047	6.56509	6.56375	6.16154	6.81026	6.96504	7.23713	7.18808	5.80561	4.85174
1552703_s_at	5.36798	5.02308	5.1313	4.96224	5.19388	4.3006	4.72609	5.57123	5.37038	6.06454	5.90093	5.96041	5.39833	5.18518	5.41837	4.78253	5.09871	5.5328	6.09673	4.74035	5.3191	6.34137	6.07632	6.5188	6.04128	6.5804	5.53748	4.89044
1552705_at	3.81059	3.65498	3.73844	3.81059	4.21318	3.76974	3.51164	4.04318	4.38327	3.65144	3.70665	4.01923	4.08501	3.7979	4.04484	3.606	3.62267	4.02285	4.10263	3.66703	3.61913	3.93106	3.99145	3.4371	3.69095	4.01109	3.95436	3.32661
1552708_a_at	2.7263	2.8461	2.79861	2.87655	2.88227	3.04065	3.0303	2.92265	3.07367	2.94067	3.032	2.89632	3.25946	2.88227	3.0441	2.61473	2.82206	3.10397	2.70577	2.74901	3.00102	2.74471	3.08036	3.1445	3.33195	2.74441	2.55891	2.81225
1552711_a_at	7.46174	7.84443	7.75013	7.77742	7.68891	7.71823	7.70834	7.80451	7.59241	7.70834	7.6283	7.65363	7.79527	7.89756	7.54702	7.81925	7.61381	7.71343	7.90721	7.8223	7.91581	7.66395	7.62486	7.04058	7.66753	7.72454	7.21201	7.60097
1552712_a_at	9.17699	8.64051	8.92936	8.32459	8.63742	9.08055	8.29591	8.8076	9.51516	8.53665	8.59888	7.87577	8.25195	9.05725	7.57615	7.63907	8.13282	8.44245	7.38237	5.98465	7.54246	8.07189	8.61992	7.09361	7.48233	6.69628	6.66866	8.21583
1552713_a_at	4.10521	4.20322	3.9358	4.08173	4.14636	4.11114	4.63776	4.12019	3.98128	4.36004	4.05107	4.06691	3.88887	4.14636	4.00384	4.47787	3.99515	4.16937	4.03085	4.57104	4.22387	4.14005	4.27977	4.37268	4.14636	4.12903	4.14226	4.23029
1552714_at	6.84267	4.98095	6.14413	5.81892	5.8673	6.25887	5.2422	6.17535	8.24629	5.72256	6.24519	6.57811	5.92324	5.74969	6.70607	5.07123	6.40589	6.13618	5.63914	4.58422	4.56128	6.52414	5.3247	6.77122	6.15418	5.79892	4.92467	6.81014
1552715_a_at	2.66821	3.20168	2.86584	2.72587	2.95477	2.76661	3.06766	2.92265	2.93943	3.38272	2.85178	2.59275	2.77524	3.02983	2.72174	3.07597	2.73887	2.98741	2.76956	3.10474	2.82672	2.80527	2.67538	2.73789	3.05592	2.71099	2.85178	2.76911
1552716_at	4.12692	3.8384	3.93993	3.7655	4.04967	3.94477	4.43855	4.03537	5.13208	4.36452	3.71694	3.46515	3.83834	3.92524	4.16569	3.95033	3.76332	3.79193	3.95728	3.2164	3.77052	4.34292	4.03981	4.03278	4.13306	3.79918	3.95033	4.08945
1552717_s_at	5.39334	4.4858	4.34816	4.44726	4.86195	4.79631	4.41998	4.48511	5.988	5.55144	4.69456	4.73826	5.00783	4.54963	4.51214	5.07399	4.68625	4.72273	4.75985	4.91292	4.10709	5.21545	4.45572	4.58521	4.68595	4.55975	4.94842	5.97213
1552718_at	4.0777	4.85071	3.95265	4.37559	4.65666	4.56904	4.53509	4.49387	4.24858	4.59631	4.35195	4.63504	4.44374	4.63748	4.0154	4.5587	4.39814	4.39626	4.36817	4.6496	4.14773	4.46194	3.9957	4.04476	4.31491	4.4049	4.42038	4.4468
1552719_at	6.39133	6.00473	5.7348	6.46788	5.29304	5.99685	5.93113	6.03112	5.97407	5.94425	6.02471	6.27255	6.59567	6.06314	6.51622	6.49623	6.07365	6.13044	5.91669	6.93995	6.23523	6.62835	6.25702	6.14132	6.07603	6.36005	7.16694	6.25616
1552721_a_at	8.88092	8.52526	7.99265	8.09836	8.59352	9.47745	8.89624	8.05351	9.94193	8.7722	7.88784	9.5	8.79005	7.98321	8.20205	9.50024	8.63814	8.76126	9.31232	8.72763	8.48235	9.98567	9.33692	8.96106	9.84391	9.72059	10.6277	10.2497
1552722_at	2.77465	2.60369	2.84006	2.69543	2.82262	2.73984	2.59604	2.64922	2.79091	3.14512	2.70219	2.73984	2.58711	2.60823	2.65183	2.90854	2.95931	2.53702	2.7238	2.5615	2.66792	2.51953	2.92848	2.69757	2.84501	2.73984	2.75262	3.16252
1552724_at	6.27904	6.42028	6.49308	6.54942	5.91712	6.42229	6.42586	5.73981	5.87434	6.71904	6.58427	6.2735	6.56942	6.69909	6.63595	6.45209	6.57726	6.39918	6.20594	6.51469	6.50391	6.26405	6.55912	6.36805	6.33361	6.18353	5.91834	6.42586
1552725_s_at	4.26787	3.85353	3.76643	4.05746	4.07253	4.12807	4.29307	4.29854	3.68799	3.96192	3.87316	3.89589	3.86523	3.88703	3.98402	3.84902	3.76429	3.79822	3.63789	4.37894	4.45221	3.89898	4.15381	4.42318	3.9872	4.06383	3.87833	4.30677
1552726_at	4.6092	4.76458	4.62287	4.42557	4.72676	4.62287	4.72012	4.42832	4.62287	4.48067	4.28867	4.40058	4.82004	4.77489	4.62043	4.65019	4.72028	4.62936	4.51843	4.43651	4.77627	4.55072	4.42634	4.75205	4.70156	4.54684	4.32963	4.69309
1552727_s_at	4.36584	4.60435	4.23791	4.76307	4.37447	4.44965	4.22729	4.37448	4.21007	3.86837	4.24532	3.79845	4.16201	4.20303	4.56244	4.02718	4.20303	4.06736	4.10562	4.07591	4.31096	4.57596	4.34366	3.65948	3.70591	4.18219	3.71181	3.85516
1552729_at	5.60924	6.342	6.33614	6.32842	6.16179	6.24776	6.41241	6.23948	5.93654	5.74293	5.97489	6.18079	6.28639	6.3535	6.18771	6.24967	6.18944	6.14202	6.16272	6.57361	6.09194	6.17402	6.14656	6.17254	6.1234	5.90696	6.56019	5.83721
1552730_at	4.49221	4.62072	4.43634	4.56482	4.44452	4.48024	4.74362	4.32958	4.29097	4.89482	4.42043	4.58254	4.33887	4.3408	4.21854	4.45457	4.30952	4.58568	4.25868	4.93046	4.73879	4.34954	4.16675	4.6734	4.4671	4.18402	4.33999	4.44494
1552731_at	3.47502	3.72037	3.60276	3.80867	3.35617	3.71961	3.8907	3.54969	3.48266	3.7129	3.46272	3.60276	3.5319	3.22977	3.49002	3.94783	3.40625	3.53787	3.56907	3.75906	3.95967	3.20867	3.36001	3.98286	3.38428	3.334	3.50572	3.65902
1552732_at	2.47874	2.50008	2.43451	2.62876	2.41271	2.44069	2.53479	2.62008	2.38445	2.62723	2.68477	2.20677	2.53479	2.70224	2.61062	2.39051	2.61723	2.62876	2.54757	2.54045	2.43114	2.53479	2.51358	2.567	2.57358	2.43167	2.79358	2.47295
1552733_at	7.95833	8.39174	8.11848	8.17729	7.83052	7.84596	8.13797	8.09912	8.37663	7.39128	8.64906	8.14754	7.94043	7.98032	8.7659	7.74979	8.64235	7.99301	8.26907	7.29627	7.8917	8.48395	8.24605	7.44685	7.75716	8.67068	8.16683	8.43579
1552734_at	3.99896	3.99019	4.03028	3.82005	3.99896	3.63992	4.2609	4.11754	4.29982	4.21662	3.7989	3.99896	3.77035	3.8987	4.25577	3.50112	4.1235	4.11544	3.9813	3.9117	3.96336	4.43172	4.04799	3.80427	3.93294	4.08024	3.99096	4.26754
1552735_at	6.25206	7.30964	7.38761	6.96822	6.22855	6.27641	6.74246	6.74595	7.02361	6.44383	7.1356	7.18982	7.20704	6.53891	6.94418	7.70526	6.56094	6.87911	6.80501	7.78072	6.80679	7.12913	7.33715	6.67003	6.9534	7.61937	8.27245	6.94797
1552736_a_at	4.27043	3.90372	4.00769	4.34995	3.87174	4.14002	4.10648	3.86727	6.61492	3.65336	4.51509	6.53871	4.26657	3.80737	5.08942	4.34949	3.94971	4.0631	4.08829	4.17863	4.19676	4.00001	4.19744	4.30047	4.05709	4.58417	4.92984	4.65721
1552737_s_at	5.19537	4.21664	4.32525	4.61211	4.68256	4.937	4.49951	3.94473	5.12999	5.02473	4.26513	5.18742	5.0093	4.61205	3.95933	4.83962	4.82783	4.61373	4.89015	4.22422	4.24352	4.92643	3.80842	4.24236	4.74929	4.85392	4.77555	4.99629
1552738_a_at	3.98028	4.03953	4.43554	4.1047	4.44668	4.00146	4.29639	4.45802	4.26767	4.00768	4.66227	3.86403	4.09244	4.32882	4.58774	4.17007	4.64626	4.21296	4.15796	3.8885	4.24036	4.58966	3.81735	3.75979	3.89681	4.06354	3.85348	3.96423
1552739_s_at	5.49505	5.67674	6.16193	5.93306	5.92704	5.72003	5.271	5.98578	5.91255	5.5285	5.95645	5.6862	5.63927	5.6202	5.55036	5.07734	6.27398	5.67101	5.84059	5.0862	5.13823	5.92549	5.15792	4.8346	5.53106	5.67031	5.66268	5.30515
1552740_at	3.06297	3.09293	3.09293	3.18498	3.49657	3.59237	3.13807	3.09293	3.19335	2.96103	2.7944	3.19415	3.05769	3.34356	3.51146	3.0082	3.15202	3.1419	3.04176	3.06118	2.88685	3.14349	3.27972	2.99218	3.01234	3.17282	3.11556	2.99109
1552742_at	7.14218	7.37353	7.37887	7.79946	6.45166	6.28872	6.63455	7.26521	6.44758	7.03086	8.34508	7.62859	7.13721	7.05101	8.16763	5.53357	7.94847	6.69279	6.95437	6.66313	6.13998	7.81436	6.92808	6.77806	6.27875	7.01479	5.97946	7.44498
1552743_at	3.88237	3.90636	3.81314	4.00079	4.05667	3.99405	4.07063	3.62833	3.8093	4.49715	3.6864	3.92904	3.78634	4.02475	3.61363	4.1628	3.71918	3.67556	3.81756	4.01426	3.50107	3.67546	3.83118	3.11143	3.75116	3.56562	3.92274	3.72797
1552745_at	3.14718	3.32752	2.99055	3.27328	3.2889	3.50945	3.69457	3.3379	3.08596	3.09305	3.18505	3.37014	3.11641	3.38216	3.18447	3.05367	3.1621	3.45036	3.06385	3.84884	3.87974	3.26907	3.08855	3.40464	2.98965	2.9972	2.78573	3.29398
1552747_a_at	2.76321	2.77271	2.85393	3.19465	2.7263	2.66756	2.92013	2.68076	2.53276	2.78489	2.53098	2.56446	2.81336	2.85539	2.58342	2.54123	2.70779	2.72647	2.73789	2.86434	2.6558	2.76247	2.59018	2.7098	2.66834	2.4915	2.81355	2.55078
1552749_a_at	7.5341	7.98011	7.67863	7.50011	7.53204	7.70029	8.11516	7.37863	7.47762	8.05458	7.53941	7.65101	7.56803	7.57518	7.32817	8.36131	7.18005	7.53707	7.3349	8.07684	7.38049	7.25775	7.62556	6.7872	7.67838	7.19846	7.7489	7.60097
1552750_at	3.40865	3.81883	3.73695	3.55648	3.66164	3.6741	3.73459	3.46619	3.45414	3.64555	3.75983	3.86035	3.60573	3.69494	3.37645	3.90082	3.78291	3.62539	3.53527	3.80961	4.0524	3.30493	3.94941	4.05163	3.84916	3.56858	3.59759	3.78634
1552751_a_at	5.94831	5.6731	5.57856	5.64426	5.76623	5.75113	5.96242	5.53396	5.47865	6.10281	5.67443	5.65984	5.71938	5.79206	5.52341	5.66989	5.38555	5.76026	5.63004	5.89376	5.95776	5.51342	5.76347	6.56272	5.8318	5.36081	5.76318	5.73128
1552752_a_at	7.1098	5.92896	6.72278	6.10731	7.41772	6.6968	6.75957	6.7025	7.38398	6.74013	6.68321	6.82738	6.77618	6.56523	6.58539	6.80422	7.13075	6.80725	6.85869	5.41096	6.65973	7.51344	7.28276	6.79433	6.91399	7.17547	6.9986	7.66555
1552754_a_at	9.45696	8.97115	9.4301	9.3713	9.89095	9.40445	9.51959	9.67152	9.18738	8.83266	9.7467	9.232	9.13355	9.5231	9.69469	9.11431	9.52855	9.59697	9.3835	9.0028	9.88352	9.70608	9.86992	9.67857	9.68906	9.77121	9.23841	9.69694
1552755_at	4.04619	3.89937	3.97919	3.88836	4.25881	3.63032	4.63426	4.2495	3.80211	4.40703	4.17496	3.83663	3.98006	4.43931	4.01757	4.05009	3.97059	3.86307	4.20303	4.04025	4.45519	3.8766	4.22177	4.61247	4.06117	3.91509	3.76859	4.05605
1552757_s_at	3.73477	3.96183	3.50945	3.53418	3.82699	3.84839	3.73028	3.71849	3.51849	4.15799	3.87267	3.93618	3.78212	3.90379	3.63806	4.05694	3.44252	3.87561	3.77306	3.81302	3.80282	3.55032	3.7203	3.71045	3.72229	3.50789	3.39748	3.6112
1552758_at	4.06299	3.80651	3.69975	3.85662	4.30556	3.81494	4.05487	3.77804	3.62237	4.12062	3.82653	3.30324	3.74014	4.03458	3.59522	3.74795	3.72211	3.56998	3.50546	3.78977	3.65016	3.58292	3.65535	3.8144	3.60909	3.72963	3.80207	4.01354
1552760_at	4.29058	3.54691	3.51521	3.27328	3.9955	3.58153	3.60586	3.36754	4.77177	4.28658	3.66946	3.49213	3.24435	3.40616	3.45034	3.31405	3.6925	3.61716	3.55455	3.29157	3.71658	4.27749	3.4672	3.90476	3.26515	3.37398	3.82176	3.96045
1552761_at	6.89689	7.08754	6.92138	6.89556	6.9326	7.03081	7.05918	6.5339	6.29329	7.00413	6.7758	6.76942	6.66836	6.83512	6.63595	6.71998	6.93996	6.79133	6.68522	7.2931	6.83512	6.72365	6.55905	6.54491	6.89492	6.6834	6.75922	6.85543
1552763_at	2.88595	3.04694	3.10946	2.86727	2.90447	2.85921	2.97049	2.81339	2.83282	2.66849	3.11053	2.76526	2.86984	3.05983	2.85701	2.85921	3.10095	2.68837	2.83976	2.86088	2.82672	2.52753	2.70633	2.81413	2.80837	2.92773	3.05028	2.77394
1552765_x_at	2.85715	3.02402	2.74146	3.0169	2.93754	2.95843	3.06362	2.94506	2.85707	2.80008	2.8515	2.9842	2.82932	3.15411	3.02552	2.8446	2.75679	2.64106	3.04103	2.89255	2.93306	2.91417	3.15254	2.90945	2.8208	3.30273	3.06074	2.99232
1552766_at	5.70143	3.57651	3.59348	3.23541	4.49943	3.42502	3.45344	3.55228	6.47551	3.686	3.40608	3.32107	3.85832	3.72175	3.39386	3.35478	4.44028	3.54115	3.8175	3.43994	3.65021	4.51489	3.46788	3.93134	3.5645	3.84565	3.3937	4.04988
1552767_a_at	9.30796	8.37484	9.27694	8.49858	9.51497	8.92337	8.87479	9.56823	9.80647	7.34616	9.28524	8.33015	8.79274	9.3165	9.52174	7.16781	9.13923	8.94603	8.43742	6.74951	8.91556	8.78396	8.97946	7.89215	8.51136	8.55863	6.75135	8.00045
1552768_at	6.17355	6.74215	6.38118	6.46173	6.25351	6.44047	6.94982	6.22928	6.25383	6.63683	6.34232	6.48747	6.4826	6.41757	6.00322	6.56765	6.39633	6.39633	5.99103	6.61884	6.4451	6.08479	6.34033	6.32036	6.24678	6.05634	6.74663	6.55839
1552769_at	3.85205	4.34546	4.04462	4.06086	4.03339	3.99714	4.71214	3.9867	3.85507	4.07304	4.37307	4.00535	3.79705	3.7479	3.95995	4.35193	3.67975	3.95995	3.94963	4.28429	3.91568	3.85524	4.05091	3.54599	3.82097	3.85422	3.81586	3.79705
1552770_s_at	5.65594	6.15771	6.01811	6.02477	5.5645	5.48315	5.76809	5.55638	5.77902	5.65396	6.03576	5.84707	5.84474	6.04708	5.83539	5.98308	5.72857	5.77362	5.58267	6.31064	6.01879	5.6193	5.95941	5.23911	5.37509	5.7123	6.4537	5.53233
1552771_a_at	3.17777	3.20427	2.94159	3.09446	2.90054	3.13219	4.68305	3.31723	2.99139	2.98465	3.28945	3.17777	3.13657	2.95868	3.17777	2.98454	3.17777	2.84613	3.24067	3.55141	3.95182	3.4104	3.56462	4.04563	3.57395	2.85655	2.90634	3.27967
1552772_at	3.58956	3.67552	3.86174	3.72561	3.74454	3.76939	4.26664	3.98627	3.68402	3.69759	4.05708	3.5857	3.34984	3.86497	3.50308	3.90866	3.70047	3.6535	3.82983	4.29445	3.69081	3.51459	3.80842	3.78782	3.72561	3.56465	3.89195	3.57401
1552773_at	3.91816	4.03489	4.1736	3.80127	4.19225	3.89818	4.12776	4.03183	3.89818	4.24636	3.64134	3.85261	3.89818	3.98325	3.7344	4.26714	3.76138	3.81381	4.0132	3.94512	3.89818	3.65326	3.74002	3.72665	3.84479	3.7908	4.06683	3.84748
1552774_a_at	6.42604	5.16579	6.00648	4.72227	6.76733	4.95014	4.69415	5.59537	6.12928	5.10611	5.84312	5.12104	5.68353	6.02832	5.87121	5.16346	6.40468	5.94856	5.01445	4.53746	5.11658	6.08736	5.28383	6.14502	4.78623	5.43686	5.47038	5.9949
1552775_at	5.39155	5.23698	4.92883	5.42376	5.20323	5.14043	5.40734	5.48103	4.99625	5.46185	4.94386	5.32271	5.2913	5.48675	5.04562	5.64051	4.89693	4.99453	5.08286	5.81542	5.13283	4.85016	5.064	5.15027	5.19513	4.9987	5.46185	4.9149
1552777_a_at	3.94614	4.15467	3.51093	3.99061	3.76933	3.90949	4.00613	3.75749	3.70223	4.15495	3.78318	3.81059	3.6029	3.99342	3.51798	3.95028	3.67023	3.88236	3.71235	3.74636	4.27754	3.30959	3.87748	4.00329	3.91656	3.84426	4.05298	3.92926
1552779_a_at	3.52643	3.50522	3.58229	3.47811	3.5027	3.49847	3.55849	3.26153	3.69983	3.64201	3.57096	3.52282	3.41917	3.65112	3.4605	3.28393	3.49449	3.57029	3.27587	3.31099	3.35486	3.45905	3.34019	3.35832	3.25492	3.31118	3.29322	3.64352
1552782_at	5.73207	5.53821	5.5047	5.13665	4.84624	5.54047	5.10533	5.72512	5.02043	4.42134	6.04958	5.28821	5.06125	5.2927	5.03111	4.56327	5.49203	5.24333	4.59641	4.29994	4.28279	4.9741	5.04492	4.72061	4.62478	3.98737	4.16352	4.71848
1552783_at	2.30305	2.40972	2.49039	2.57198	2.29737	2.46709	2.73676	2.58123	2.45404	2.53479	2.53897	2.76135	2.53479	2.52272	2.68887	2.54598	2.43963	2.43931	2.37499	2.65334	2.43091	2.52497	2.56584	2.50628	2.53479	2.53479	2.83975	2.78114
1552785_at	4.56339	4.44788	4.4491	4.56108	4.34501	4.49652	4.45329	4.43769	4.77942	4.60384	4.23222	4.47689	4.55493	4.7357	4.49839	5.05051	4.4953	4.45281	4.47689	4.46743	4.08332	4.26885	4.32706	3.83987	4.63688	4.56673	4.60229	4.49623
1552787_at	4.699	3.74265	4.26631	3.44889	3.83158	4.00281	3.59235	3.92851	4.13069	4.70459	3.28736	4.1327	3.56084	3.53728	3.25422	4.40035	3.74581	3.59218	3.80842	4.7499	3.53952	4.04646	3.23732	4.02161	3.07291	3.76667	3.63337	3.20828
1552788_a_at	5.20479	4.7644	4.80756	4.79026	4.53426	4.81931	4.78917	4.69358	4.92174	6.01019	4.72789	5.23326	4.88521	4.83958	4.73593	5.17663	4.53532	4.67845	4.77616	5.04409	4.38923	4.5997	4.59658	4.95385	4.74727	4.80824	4.77671	4.36321
1552789_at	8.12882	6.52174	7.88309	7.04957	7.60378	7.42771	7.05721	7.66804	7.28513	6.62872	8.07712	6.74512	7.37153	7.63203	7.45108	5.57809	7.75883	7.47127	7.50643	5.36038	7.38914	7.76413	7.57155	7.13599	7.0458	7.3711	6.78442	7.42379
1552790_a_at	9.81636	9.73991	10.0058	9.68052	9.62193	10.0343	9.84224	10.0584	9.22444	9.33142	10.2421	9.23983	9.62193	10.064	9.66906	8.49604	9.792	9.6337	9.62622	8.03526	9.84671	9.51012	10.1287	9.53614	9.24409	9.19248	8.96579	9.17854
1552791_a_at	2.88667	2.91395	2.92394	2.87916	2.88297	2.90002	2.72116	2.82819	2.69743	2.97154	2.51246	2.65056	2.90474	2.98263	2.93837	3.24724	2.90924	2.53895	2.83192	2.71777	2.85931	3.19815	3.21888	2.84256	2.93307	2.86485	2.85217	2.8753
1552792_at	3.068	3.13638	3.18472	3.03192	3.20284	3.23482	3.0303	3.25567	3.97373	3.4658	3.13177	3.01903	3.19875	3.13638	2.71061	3.31772	3.15004	3.14755	3.13098	3.13638	2.94477	3.47733	3.02763	3.09932	3.02144	3.06191	3.37645	3.04094
1552793_at	4.60731	5.01566	5.03294	5.12852	5.07423	4.85475	5.10319	5.09307	4.99144	5.00776	4.76787	4.81516	4.83576	5.33133	5.23656	5.52834	5.40876	4.89029	4.87136	5.17145	4.72456	4.66469	4.97208	4.66112	5.0638	5.27153	4.88245	4.99308
1552794_a_at	3.64836	4.09699	4.35018	4.01981	4.19937	3.87346	4.23844	4.06335	4.23791	3.66403	4.28625	3.81157	4.10883	4.30092	4.37601	3.77395	3.9436	4.17229	4.21274	3.73185	4.05302	4.02622	4.12331	3.48973	4.00245	4.02921	4.17472	3.65226
1552796_a_at	3.44343	3.39654	3.57465	3.94704	3.74745	3.47893	3.71988	3.57465	3.39101	3.74964	3.50104	3.62869	3.34782	3.60731	3.4545	3.54268	3.57656	3.75476	3.57465	3.55606	3.60276	3.22787	3.60276	4.00389	3.43469	3.5897	3.45232	3.59741
1552797_s_at	4.60419	5.35491	5.04683	5.15845	4.5024	4.61355	4.49068	4.7212	4.46128	4.74788	5.22663	4.82144	5.17342	4.72207	5.76954	4.85392	4.63755	4.64865	4.77267	5.17832	4.99417	5.05195	4.87815	4.5773	4.72169	5.08358	5.02488	4.43992
1552798_a_at	5.69352	5.14508	5.45374	5.22887	5.92421	5.84807	6.67615	5.77219	6.57799	5.98386	5.20061	5.83372	6.06686	5.78833	5.76778	5.92421	5.35958	5.82409	6.18609	5.73423	6.03507	6.67938	6.01249	6.37654	6.32648	6.04431	5.81204	6.73121
1552799_at	4.77569	4.3867	4.18458	4.40867	4.55335	4.55994	4.87168	4.58774	3.96615	4.75044	4.51509	4.58332	4.50541	4.68358	4.7103	4.44268	4.45789	4.33727	4.32713	4.75661	4.5771	4.03082	4.44268	4.5488	4.36882	4.36341	4.23977	4.43305
1552800_at	6.55551	6.6233	6.50112	6.49308	6.83022	6.6897	6.81397	6.62087	6.92968	6.32699	6.58539	6.63806	6.58153	6.73639	6.34844	6.96229	6.43964	6.6694	6.49894	7.05984	6.43752	6.34889	6.71389	6.43379	6.58248	6.54176	6.42057	6.87388
1552801_at	4.14964	4.1584	3.96729	4.06433	4.08023	4.02495	4.03827	4.13631	4.13745	4.06034	4.22494	3.96401	3.8849	3.87923	4.13333	4.17211	4.02954	4.07997	4.08332	4.31365	4.319	4.08139	4.08784	3.85386	4.06167	3.78062	4.24615	4.01019
1552803_a_at	5.63386	5.65198	6.38552	6.41149	6.07578	5.7107	5.39733	6.60357	5.27666	4.8054	6.66018	5.74006	4.77377	6.3203	5.57052	4.60666	5.87338	5.32268	5.19701	4.66569	4.53711	4.91485	5.26786	4.74139	4.715	5.79102	4.4278	5.15618
1552804_a_at	6.28383	5.87444	6.27041	5.76342	6.6494	5.96555	5.88622	6.20451	5.96555	6.35059	5.67539	5.67563	6.09082	6.32313	5.893	5.92751	6.45825	5.89649	5.61844	5.59287	6.08675	5.47909	5.96555	6.39638	5.71863	5.60131	5.69583	5.93401
1552806_a_at	4.53593	4.5915	5.08358	5.58826	4.3251	4.44449	5.10611	4.78505	4.43383	5.99777	4.42707	5.39123	4.31473	4.49624	4.4557	5.32125	5.13749	4.75096	5.02864	5.01466	4.79584	5.04262	4.76048	5.35497	4.84191	5.19141	4.79608	5.33643
1552807_a_at	7.26618	8.32178	8.94139	9.66382	7.14452	7.12188	8.29641	8.92854	7.27982	8.93712	9.34879	8.53176	6.84575	7.28156	7.56954	7.5927	8.55062	8.3863	8.74429	7.92823	7.83974	8.49701	7.56364	8.41467	7.85353	8.37469	7.83324	7.67839
1552808_at	2.91599	2.9842	3.11352	2.68162	2.88469	2.77918	2.92841	2.84257	2.83164	3.14811	3.01889	3.05544	2.91599	3.06389	2.73175	2.87728	2.83821	2.81893	2.9935	2.77432	3.07851	2.87858	2.78746	3.355	2.75334	2.88047	2.94309	3.12204
1552809_at	3.40674	3.43022	3.60328	4.03771	3.51681	3.64713	3.33325	3.72042	3.77772	3.85671	3.54458	3.70432	3.7756	3.40012	3.57756	3.82668	3.7264	3.68885	3.49155	4.03296	3.35455	4.19473	3.74985	3.65948	3.70432	3.80355	4.11672	3.78515
1552811_at	6.32615	6.40192	6.3942	6.3341	6.34378	6.36918	6.40697	6.01667	6.26958	6.74013	6.06108	6.51945	6.30156	6.18718	5.95717	6.72046	6.2176	6.35321	6.07287	6.89347	6.42259	5.87272	6.28032	6.51959	6.38718	6.08847	6.22853	6.48549
1552812_a_at	4.31728	4.1772	4.20452	4.1736	4.1573	4.27496	5.24331	4.26971	4.54678	5.0296	4.28958	4.06763	4.29741	4.00088	4.1047	4.51376	3.82732	4.33515	3.9813	4.53802	4.68862	4.29447	4.33515	4.55372	4.4334	4.33515	4.39777	4.50499
1552813_at	5.55577	5.8616	5.64616	5.63439	5.80082	5.84204	6.1902	5.55461	5.63701	5.91116	5.55577	5.48809	5.55577	5.58197	5.35429	5.71703	5.20479	5.37135	5.30297	5.97298	5.33553	4.96564	5.61537	5.12566	5.68478	5.19069	5.5256	5.42308
1552814_a_at	4.51631	4.37459	4.51615	4.38782	4.53879	4.33383	4.55928	4.47894	4.12428	4.37614	4.44208	4.338	4.37804	4.37792	4.18961	4.67451	4.33233	4.28177	4.20901	4.53987	4.41386	4.2069	4.36364	4.37614	4.0304	4.30132	4.4423	4.18875
1552816_at	3.12999	3.69031	3.47701	3.45064	3.35642	3.80292	3.33325	3.58861	3.29131	3.2717	3.65783	3.48423	3.6028	3.6464	3.53639	3.49002	3.6449	3.49002	4.03149	3.46821	3.4189	3.24471	3.37922	3.54649	3.3733	4.26629	3.65906	3.54298
1552818_a_at	3.19376	2.96233	2.96702	2.97314	3.2288	3.06825	3.23813	2.92265	3.03078	3.19533	3.25785	2.98292	2.99171	2.92085	2.76539	3.07066	2.98456	2.89038	2.91902	3.42377	3.01598	2.60232	2.9985	2.83208	2.66628	2.69	2.9685	2.90187
1552819_at	4.28934	4.81323	4.60739	4.58436	4.77616	4.4955	4.73985	4.42973	4.7744	5.06247	4.71996	4.67486	4.72575	4.83446	4.37089	4.58966	4.20056	4.52871	3.96417	4.97553	4.82791	4.24973	4.49298	4.79605	4.51679	4.19144	4.81294	4.46956
1552822_at	2.94574	2.94037	3.43992	3.09446	3.1936	3.34916	2.81966	3.55474	3.02435	3.09703	3.55551	3.14038	3.4188	3.1936	3.37675	2.87067	3.27	3.1936	3.1936	2.88004	3.52589	3.07321	3.2369	2.985	2.90292	3.41275	3.01963	3.16789
1552825_at	3.11747	3.07159	3.23679	3.15799	3.28555	3.01164	3.7396	3.28274	3.78798	2.97829	3.11373	3.04322	3.44727	3.08596	3.53969	3.24494	3.09225	3.14956	3.37437	3.29187	3.40653	3.42818	3.18107	3.35486	3.60598	3.76381	3.21083	3.2055
1552826_at	2.59898	2.56045	2.46108	2.58699	2.5905	2.39009	2.69563	2.58817	2.59451	2.62723	2.64909	2.31139	2.41873	2.69752	2.4029	2.66124	2.56045	2.41698	2.35004	2.68541	2.74593	2.7166	2.59608	2.58817	2.46315	2.50796	2.58855	2.50333
1552827_s_at	3.57876	3.59368	3.4959	3.51821	3.69701	3.43123	3.77752	3.53758	3.48816	3.67783	3.76587	3.17547	3.2826	3.55778	3.4637	3.76079	3.51709	3.42402	3.56095	4.09413	3.6406	3.09818	3.6243	3.29297	3.69251	3.51036	3.72267	3.32144
1552828_at	4.20916	3.87099	4.05868	4.2868	4.16772	3.97924	4.31062	4.13756	4.07063	4.61149	4.31961	3.97141	4.18713	4.4959	3.88611	4.50183	4.28289	4.01908	4.13037	4.33032	4.70015	4.15356	4.0202	5.01532	4.1736	4.19024	4.42183	4.31973
1552829_at	5.18227	5.14651	5.25847	5.53161	5.00958	5.81492	5.38133	5.36183	5.33343	5.97164	5.06195	5.31973	5.31066	5.07061	5.22066	5.89295	4.5767	5.30745	4.88064	6.18333	5.21075	5.87203	4.6655	5.33343	5.10978	5.00958	5.82648	5.57636
1552830_at	3.41884	3.69031	3.48416	3.48416	3.58967	3.42046	3.60953	3.4889	3.32994	3.71832	3.31289	3.50123	3.48416	3.40106	3.42778	3.77184	3.32831	3.69031	3.39807	3.39964	3.60015	3.23552	3.57004	3.53905	3.48416	3.48416	3.41992	3.39214
1552833_at	5.20951	4.83113	4.82526	4.91368	5.19566	4.98655	5.56673	4.75414	4.59691	4.9008	4.92629	4.66469	4.46181	4.86096	4.79079	4.96325	4.80364	5.03037	4.6591	4.43569	6.30061	4.50297	5.04303	6.89009	5.32269	4.67921	4.91368	5.46753
1552834_at	5.39083	5.83911	5.40519	5.72761	5.59314	5.7174	5.62843	5.76031	5.56454	5.93898	5.47006	5.56953	5.43746	5.48929	5.61371	5.60823	5.42425	5.37629	5.43393	6.04672	5.55532	5.26828	5.46757	5.55532	5.558	5.34954	5.68775	5.43776
1552835_at	4.69442	4.59548	5.14458	4.65783	5.44273	4.89792	4.5877	5.20349	4.50037	4.2332	4.89145	4.55313	4.75018	5.11186	4.88452	4.56678	5.08844	4.67923	4.48531	3.88234	4.5877	4.61589	4.61573	4.0208	4.58122	4.91345	3.97692	4.21689
1552836_at	5.3136	5.37844	5.21756	5.49654	5.51467	5.50486	5.26777	5.39875	5.33307	5.56418	5.72662	5.57205	5.36473	5.58843	5.37844	5.65133	5.48454	5.34902	5.44327	5.14481	5.08481	5.4572	5.08023	5.27878	5.15969	5.47064	4.92692	5.37325
1552837_at	2.37059	2.28498	2.377	2.52899	2.33205	2.45492	2.18034	2.44939	2.34849	2.37388	2.53162	2.29928	2.4614	2.58335	2.377	2.29977	2.35088	2.31509	2.40867	2.51731	2.27312	2.2938	2.33466	2.53479	2.377	2.49262	2.39889	2.37125
1552839_at	3.25981	3.58808	3.09764	3.25961	3.44701	3.32861	3.34187	3.24446	3.2928	3.77944	3.53582	3.40586	3.45119	3.62322	3.06725	4.1878	3.31086	3.30349	3.30349	3.80662	3.22442	3.20165	3.02164	2.84173	3.14289	3.1493	3.50954	3.04203
1552841_s_at	3.06099	3.11813	2.91159	3.45064	3.52724	3.00988	3.1254	3.30032	3.06925	3.51822	3.01502	3.30918	3.47695	3.43855	2.92195	3.86957	3.1123	3.09114	3.15055	3.20833	3.05703	2.86827	3.18307	2.66247	3.09306	3.25956	3.21602	2.96871
1552842_at	4.74271	4.72705	4.62091	4.58287	4.57246	4.8054	4.79509	4.59696	4.58482	5.13443	4.04561	4.48922	4.63579	4.51367	4.24629	4.46688	4.32553	4.72065	4.58482	4.56877	4.69026	4.28514	4.34617	4.76178	4.24194	4.44002	4.59908	4.86007
1552843_at	3.92592	4.018	3.85396	4.20313	3.76081	3.69245	4.59164	3.72549	3.96615	3.84837	4.1199	3.6542	4.21147	3.7359	4.25998	3.7842	3.81059	3.96826	4.07423	4.58739	4.49065	3.90402	4.23784	4.13009	4.36359	3.9813	4.79844	3.57872
1552845_at	5.62443	5.94753	5.73582	5.85764	5.69444	5.73257	6.00012	5.68904	5.63567	6.00242	5.65144	5.87922	6.27268	5.76864	5.96732	6.58867	5.78645	5.92491	5.8643	6.80364	6.20174	5.72365	6.01362	6.34617	5.81333	5.50496	7.0914	5.54588
1552846_s_at	5.60492	6.26081	5.70215	5.97407	5.91536	5.89138	6.06472	5.91536	5.7812	6.39606	5.96624	6.04865	5.90407	5.99911	5.81779	5.95251	5.72667	5.91705	5.93848	6.15087	5.91536	5.84248	5.8992	6.66374	6.23597	5.68021	5.85056	5.8363
1552848_a_at	8.05409	9.08173	8.70517	8.51277	7.98247	8.22016	8.81013	8.63013	8.76817	8.76189	8.58922	9.05828	8.6761	8.43048	7.35622	8.62874	8.45616	8.18755	8.86874	8.6639	8.84306	9.03673	8.85731	8.03261	8.92656	8.89657	8.73063	8.21077
1552849_at	2.83877	2.70293	2.50428	2.78794	2.7263	2.64955	2.63193	2.85921	2.82434	2.72403	2.57057	2.69914	2.46846	2.86982	2.80113	2.62701	2.87078	2.79925	3.07721	2.76338	2.57426	3.12324	2.66903	2.66283	2.80113	2.56767	2.63374	2.54177
1552851_at	2.6167	2.8264	2.68835	2.79444	3.02908	2.91702	3.07143	2.78511	2.9541	3.23099	2.87306	2.69223	2.93945	3.01733	2.82472	2.9535	2.87306	2.81464	2.65544	2.91768	3.17777	2.75066	2.86804	2.68315	2.80375	2.87904	3.19141	2.87904
1552852_a_at	3.16759	3.4532	3.15252	3.15768	3.11393	3.22039	3.50517	3.43897	3.12651	3.59382	3.32032	3.16132	3.26923	3.29136	3.22039	3.54405	3.21519	3.09221	3.11222	3.36654	3.20209	3.1072	3.15578	2.90773	2.9904	3.20439	3.26067	3.06901
1552853_at	3.92592	4.29824	3.81864	3.76853	3.92592	3.89193	4.22199	3.67927	3.7685	4.15767	3.85419	3.68752	3.69631	4.11292	3.87291	4.29329	3.69631	3.82219	3.7613	4.20547	4.22724	3.92592	4.08208	4.1927	4.33926	3.60486	4.21888	3.78488
1552854_a_at	4.26124	4.30582	4.08831	4.23485	4.40739	4.28943	4.34484	4.47811	4.39347	4.39639	3.96731	4.22059	4.53532	4.13361	4.09445	4.67897	4.23927	4.23818	4.16683	4.085	4.41885	3.84004	4.26832	4.63798	4.60908	4.19792	4.31916	4.25043
1552856_at	3.75034	3.73458	3.7229	3.93766	3.56593	3.73458	4.16466	3.41066	3.57702	3.82935	3.67774	3.658	3.45931	3.82631	3.70055	4.20689	3.85012	3.59564	3.65444	3.82699	3.88818	3.68488	3.95262	3.4961	3.73458	3.44436	3.56207	3.67487
1552857_a_at	4.04848	4.83279	4.30696	4.58676	4.08778	4.4786	4.70685	4.47077	4.11638	4.40564	4.33997	3.94226	4.36682	4.31476	4.33451	4.37461	4.24189	4.4138	4.0135	4.75572	4.421	3.98223	4.25156	4.28885	4.31699	4.30696	3.99878	4.30696
1552858_at	2.41128	2.60141	2.40525	2.41565	2.4303	2.50932	2.44033	2.41461	2.22567	2.39577	2.46849	2.41461	2.41461	2.33039	2.37134	2.20866	2.37904	2.27458	2.33118	2.62125	2.45054	2.363	2.41624	2.42553	2.4462	2.5398	2.45472	2.22384
1552860_at	3.41073	3.69694	3.48603	3.71212	3.40124	3.84306	4.03441	3.82372	3.7639	3.87515	3.59819	3.61937	3.61629	3.40072	3.67587	3.73538	3.52514	3.85152	3.42177	3.79511	3.9847	3.29389	3.5975	3.82566	3.6499	3.24435	3.53891	3.73822
1552862_at	5.22653	6.27743	5.52125	5.71902	5.31692	5.05339	5.70597	5.69898	5.24536	5.44574	5.09681	5.60246	5.67133	5.87021	5.50906	5.40801	5.38463	5.19501	5.76482	5.33107	4.93402	5.25399	4.93462	5.1366	5.02748	5.45295	5.4159	4.91112
1552863_a_at	7.03649	7.21922	6.99303	7.12672	7.04736	7.22328	7.20355	6.72319	7.19727	7.66188	6.94768	7.10569	7.09437	7.19895	6.30693	7.70929	6.98631	6.94058	6.83253	7.46433	6.57116	6.68779	6.83066	5.55196	6.62035	6.61693	7.27032	6.9957
1552865_a_at	5.56175	5.74334	5.34857	5.57198	5.65689	5.49223	5.59439	5.68806	5.52081	5.80204	5.70089	5.76866	5.52151	5.58604	5.56279	6.19535	5.22471	5.6329	5.59462	5.96063	5.55975	5.43665	5.56965	5.33353	5.2213	5.36357	5.82139	5.73588
1552867_at	5.86488	5.8504	6.00822	6.08628	4.96862	5.88984	5.18747	6.15247	6.22241	5.63706	5.64067	6.06422	6.10953	5.75139	6.64393	6.21936	6.47978	5.8431	5.65702	5.9855	5.45625	6.2633	5.779	5.61928	5.76568	6.30056	6.52273	6.29263
1552868_at	5.65872	5.98315	5.73454	6.16399	6.06531	6.00618	6.446	6.04093	5.75086	6.24434	5.75221	6.14549	5.63808	6.15234	5.7611	6.34253	5.91419	5.98315	5.81839	6.14624	6.20122	5.68937	5.91916	5.9321	5.79131	5.889	6.08702	5.95111
1552870_s_at	2.52049	2.94512	2.4542	2.73148	2.67421	2.59018	2.92999	2.5089	2.53656	2.6589	2.87727	2.52987	2.51584	2.49955	2.5354	2.51001	2.46352	2.51005	2.59018	2.70507	2.59018	2.34593	2.59018	2.77794	2.6899	2.49957	2.5626	2.62265
1552872_at	5.94925	5.98714	5.78138	6.14004	5.98591	6.14149	6.18593	5.77328	5.68018	6.46964	5.49875	6.04362	6.25876	6.13249	5.76397	6.31224	5.72625	5.59095	5.84917	6.11126	6.31287	5.61604	6.0355	6.33576	6.2005	5.67837	5.98185	6.38726
1552873_s_at	6.17022	6.18601	6.14543	6.20788	6.35547	6.2364	6.57133	6.15651	6.06076	6.18016	6.06076	6.25666	6.31773	6.31544	5.87867	6.58539	6.19124	6.25666	6.20733	6.26798	6.62214	6.04808	6.40137	6.70702	6.30676	6.14132	6.19983	6.51858
1552875_a_at	2.81725	3.09344	2.78955	2.79646	2.86742	3.09233	3.06072	2.7944	2.51986	3.40266	3.04231	2.85674	2.74074	3.00238	2.52148	2.89551	2.81322	2.67793	2.7683	3.06377	3.30198	2.69656	2.88085	3.50034	2.9723	3.07141	2.62483	2.9686
1552876_at	3.09014	3.36822	3.22232	3.26551	3.27141	3.15494	3.58198	3.19236	3.31774	3.37858	3.59127	3.1624	3.20701	3.56726	3.2522	3.33853	3.09706	3.24602	3.29669	3.21425	3.27302	3.27141	3.24482	3.49979	3.85124	3.09996	3.17838	3.22232
1552877_s_at	5.56313	5.52682	5.55045	5.5472	5.80899	5.77768	5.71841	5.64885	5.4408	5.24192	5.57714	5.67803	5.28112	5.55366	5.51743	5.61999	5.47717	5.56149	5.44327	5.8429	5.88808	5.38018	5.85045	6.1977	5.53174	5.54232	5.73673	5.61999
1552878_at	2.9691	2.63741	2.63741	2.62403	2.78742	2.6645	2.57284	2.64778	2.81478	2.74627	2.86347	2.36594	2.48735	2.63189	2.53584	2.98005	2.96642	2.58607	2.64758	2.74727	2.83085	2.6627	2.88002	2.72702	2.8076	2.72243	2.42954	2.58943
1552879_a_at	4.24748	4.24582	4.51264	4.08103	4.25324	4.06732	4.44268	4.15909	4.13721	4.10401	4.21251	3.87711	4.19901	4.20823	4.12588	4.29692	4.36438	3.88692	3.86155	4.25294	4.041	4.09917	4.11334	4.20004	4.03945	4.10521	4.19476	4.06155
1552880_at	3.63921	3.7522	3.36068	3.19644	3.56946	3.64259	3.91746	3.653	3.79733	3.52558	3.31546	3.46892	3.57962	3.96323	3.69283	3.606	3.59273	3.59967	3.31817	3.61946	3.41041	3.67226	3.71242	3.56946	3.36842	3.51828	3.52019	3.36952
1552882_a_at	4.53125	4.52289	4.30228	4.8819	4.56905	4.83157	4.94545	4.40079	4.18365	4.63957	4.54883	4.53021	4.50898	4.77616	4.4557	4.38426	4.4249	4.49089	3.93606	4.91332	4.74909	4.13607	4.65057	5.76507	4.6872	4.46128	4.49078	4.52289
1552884_at	4.92376	5.15729	4.77177	4.8343	4.86019	4.90202	5.14475	4.67036	4.86498	5.11019	4.8822	4.57013	4.71709	4.67212	4.38265	5.02287	4.82562	4.6862	4.79726	5.44114	4.61631	4.67362	5.15524	4.9003	4.8781	4.36958	4.84198	4.80216
1552885_a_at	6.57464	6.66597	6.55874	6.47233	6.50563	6.60071	6.90844	6.53327	6.52327	6.79615	6.52799	6.52416	6.65919	6.60071	6.40904	6.78018	6.47981	6.62972	6.60071	7.01991	6.84772	6.32311	6.70718	6.39329	6.65593	6.30241	6.7859	6.67368
1552887_at	5.42108	6.25356	5.68768	5.97806	5.64465	5.65494	5.68158	5.34448	5.58656	5.96229	5.62395	5.76746	5.71555	5.5969	5.41486	5.8815	5.30101	5.48271	5.54263	6.12681	5.30277	5.22361	5.40144	5.14215	5.56208	5.12388	5.7715	5.53346
1552889_a_at	8.53645	8.95981	8.59845	8.73979	8.50931	8.92436	9.02875	8.36403	8.33483	9.32555	8.41452	8.67237	8.51786	8.66867	8.30993	9.22443	8.49015	8.46802	8.30409	9.16414	8.37968	8.05945	8.52844	7.76112	8.56712	8.28199	8.77458	8.52138
1552890_a_at	4.57341	4.44659	4.4063	4.55143	3.88715	4.33119	4.93937	4.08231	4.10328	4.57453	4.17395	4.34397	4.39509	4.53527	4.13053	4.34397	4.45133	4.05858	4.35677	4.6119	5.5555	3.9985	4.52813	6.20176	4.6562	4.21754	4.33953	4.57267
1552892_at	6.05597	6.35887	6.07452	6.39794	6.52446	6.12272	6.35925	6.20473	5.7682	6.3913	5.569	6.23711	6.36891	6.44884	5.9682	6.58867	6.04103	6.06555	6.12332	6.37373	5.87293	5.8371	6.18245	6.24224	5.91971	6.11248	6.21381	6.10067
1552893_at	6.83248	6.40957	6.09787	6.65192	6.26374	6.70659	6.56995	6.36436	6.54713	6.85372	6.09855	6.35106	6.60564	6.52915	6.27229	7.18682	6.2959	6.3269	6.37733	6.57903	6.25731	6.36223	6.12098	6.48758	6.36212	6.20822	6.42045	6.70237
1552895_a_at	5.8848	4.49972	5.61209	4.67339	5.70812	5.82092	5.18521	5.57124	4.4536	4.06704	5.62988	4.15894	4.9018	5.73056	4.9141	4.27468	5.32349	5.50346	4.66638	4.48504	4.43353	4.36551	4.17779	4.0186	4.09555	4.19503	3.98841	4.54051
1552897_a_at	6.61461	5.46455	7.1635	5.41424	6.59389	6.07094	5.48297	6.57805	6.68064	4.86836	6.40546	4.35245	5.41569	6.53081	6.03165	4.52047	6.37141	5.72906	4.98677	4.31783	5.8679	4.66918	6.07378	4.66105	4.51908	4.34263	3.89837	4.78445
1552898_a_at	3.61411	3.78605	3.55316	3.25697	3.4437	3.44533	3.55094	3.62746	3.57296	3.74561	3.62503	3.49566	3.52274	3.52561	3.57222	3.606	3.31912	3.50997	3.38342	3.72918	3.80512	3.29829	3.64459	4.27886	3.55094	3.38348	3.37645	3.56056
1552899_at	3.25145	3.80615	3.274	3.5051	3.07899	3.28829	3.56287	3.27245	3.21481	3.69491	3.30283	3.17312	3.22729	3.54257	2.90773	3.66186	3.22235	3.28552	3.34293	4.17296	3.31695	3.22105	3.16181	3.28214	3.24502	3.18195	3.37645	2.96404
1552900_a_at	2.92124	3.06544	2.91956	2.86698	2.92123	3.13249	3.04103	2.92265	2.96071	3.07586	2.87048	3.09043	2.9305	3.18456	2.76829	2.94163	2.91599	2.72442	2.84437	3.18032	2.795	2.7861	2.91102	2.68706	2.98143	2.73395	2.96975	2.93818
1552902_a_at	4.87619	4.75472	4.79484	4.84454	4.71708	4.55581	5.10718	4.81433	4.95342	5.15148	4.68338	4.68032	4.62423	4.97757	4.34669	5.15909	4.76921	4.52826	4.45888	5.03751	4.83987	4.62624	4.65459	4.69543	4.65268	4.42467	4.8115	4.92993
1552903_at	4.60371	4.3867	4.30979	4.11916	4.86207	4.55477	4.46683	4.58774	4.38751	5.00442	4.57393	4.39543	4.23181	4.54409	4.30647	4.59362	4.3627	4.4953	4.20079	4.50962	4.48557	4.30972	4.43742	4.11308	4.45867	4.24425	4.2867	4.31076
1552904_at	2.18719	2.60089	2.38242	2.4161	2.2561	2.43596	2.41997	2.44798	3.27741	2.73277	2.40154	3.20283	2.30869	2.34507	2.56094	2.40949	2.36147	2.27406	2.25156	2.4452	2.32329	2.29623	2.28908	2.35052	2.53167	2.43925	2.51666	2.38828
1552906_at	2.71395	2.7506	2.57733	2.32017	2.40359	2.68648	2.76247	2.43925	2.29451	2.83741	2.4538	2.60843	2.63602	2.58855	2.59367	2.57601	2.56176	2.53868	2.54462	2.8475	2.5916	2.74485	2.45103	2.69443	2.62011	2.42964	2.62593	2.45482
1552908_at	2.99207	3.04131	2.53261	2.61562	2.68578	2.6566	2.95104	2.78923	2.47513	2.80575	2.89039	2.82198	2.63748	2.8158	2.76831	2.8158	2.70848	2.73905	2.59059	3.17631	3.28453	2.60423	3.01119	3.52339	2.79861	2.66846	2.75262	2.83598
1552910_at	4.02818	4.12563	4.52058	4.12476	4.31848	4.5832	3.93619	4.14086	4.33842	4.1368	4.37756	4.31066	4.25725	4.11447	4.2875	5.33026	3.86898	4.0817	4.20602	4.76921	4.23745	4.35228	4.06332	4.40822	3.97418	4.72944	4.52733	4.34224
1552911_at	4.22423	4.44632	4.08784	4.34516	4.12864	4.52687	4.50847	4.04761	4.19935	4.88548	4.55366	4.51086	4.12773	4.28958	3.76128	4.69574	4.30696	4.31286	3.96107	4.52306	4.35877	4.37943	4.28783	4.76547	4.30696	4.14093	4.28114	4.34516
1552912_a_at	2.73745	2.78217	2.77397	2.8524	3.07073	2.95093	3.01423	2.53848	2.91896	2.9557	2.79322	2.83623	2.82474	2.93228	3.06962	2.95194	2.91395	2.75349	2.66863	3.10649	2.93461	2.91395	2.9173	2.95194	3.02417	2.95108	2.69308	3.03352
1552913_at	2.42525	2.77138	2.79861	2.48409	2.61488	2.61591	2.47164	2.49535	2.55401	2.4745	2.57938	2.43275	2.5112	2.35503	2.42825	2.50513	2.51913	2.57473	2.51576	2.56711	2.7501	2.47763	2.37189	2.77344	2.71701	2.4662	2.57425	2.50879
1552914_a_at	4.71305	4.45544	4.59665	4.75407	4.86895	4.66112	5.08272	4.66112	4.48934	4.82784	4.20288	4.70923	4.43312	4.57296	4.47515	4.68753	4.62834	4.64074	4.39892	4.43305	5.21801	4.5305	4.70983	5.59723	4.72971	4.52813	4.55553	5.06137
1552915_at	3.99937	4.58228	4.186	4.0894	4.23479	4.4644	4.39827	4.09673	4.09673	4.50433	3.81008	4.2174	4.00544	4.44191	3.98878	4.46938	4.10286	4.09673	4.10637	4.4521	3.94174	3.88427	3.87381	3.6911	3.91528	4.0386	4.29911	3.9675
1552917_at	4.95297	5.23006	4.56792	4.85126	5.0022	5.12725	5.34652	4.77859	4.73215	5.24016	4.73845	4.8757	5.02388	5.16255	4.60318	5.29313	4.85215	4.7551	4.79867	5.17228	5.08142	4.6329	4.85295	5.00731	4.80432	4.52301	4.86125	4.88461
1552919_at	3.63291	3.37458	2.91599	3.24787	3.2602	3.08092	2.96164	2.97766	3.15627	3.59652	3.31383	3.05544	3.06956	2.88666	3.15189	3.4457	3.18199	2.85674	2.99904	3.03866	3.12826	3.46664	3.45837	3.31268	3.17222	3.18899	3.05544	3.1343
1552921_a_at	5.88634	5.41569	5.27312	4.56848	5.67005	5.24465	4.91067	5.02059	6.65563	5.27033	5.04603	5.2626	5.27312	5.00724	5.00575	5.45074	5.53493	5.1097	5.25479	4.67366	5.01226	5.39598	5.18717	5.12661	5.11978	4.82594	5.73041	5.53953
1552922_at	3.74122	3.38252	3.87672	3.70463	3.55187	4.73026	3.16585	4.51949	3.83304	3.70415	3.80221	3.34625	3.45328	3.20493	3.45064	3.60277	3.60013	4.1059	3.5164	2.94073	3.06942	3.38193	3.45472	3.17796	3.50123	3.13487	3.22074	3.57522
1552923_a_at	4.12472	4.15136	4.09337	4.30789	4.30744	4.19517	4.65009	3.89986	4.15579	4.2611	4.26947	4.354	4.08714	4.07871	3.93353	4.35933	4.20188	4.06732	4.03084	4.29558	4.02044	4.09509	3.93502	4.12054	4.07053	4.04484	4.04775	4.28825
1552924_a_at	6.56922	6.21643	6.25578	6.26006	6.37717	6.15875	5.79713	6.01632	5.78924	5.8144	5.8679	5.82846	6.46587	6.49914	5.72557	6.19625	6.06303	6.06303	5.89454	5.33363	5.71363	5.85912	5.93751	5.37385	6.17086	5.95172	5.72583	5.43146
1552925_at	5.86369	5.57871	5.5871	5.4411	6.05363	5.91137	5.32542	5.75471	5.80502	5.73375	5.60781	5.33667	5.6761	5.97629	5.60726	5.47754	5.91488	5.46271	5.45849	5.5871	5.399	5.2052	5.43182	4.84769	5.45758	4.96624	5.52684	5.47754
1552927_at	3.31904	2.95015	3.08865	2.98974	2.9992	3.12252	2.86978	2.62008	3.35002	3.32014	2.8973	2.9315	3.0976	2.92739	3.10493	2.85425	2.96481	2.76472	2.86953	3.10493	3.09662	3.11443	3.1999	3.15324	3.24802	3.06191	3.24233	3.31129
1552928_s_at	3.0976	2.86195	2.67044	2.92265	3.0709	2.78533	3.0303	2.99486	3.90269	2.87904	2.76386	3.01498	3.34393	2.67444	2.82475	2.59054	2.80715	2.87904	2.76628	2.71899	2.77102	3.11443	2.76386	2.81428	2.90945	2.72017	3.00353	3.32752
1552929_at	3.20278	3.39544	3.17777	3.41281	3.45064	3.42701	3.86773	3.51364	3.24237	3.33269	3.64134	3.51147	3.58152	3.82538	3.17777	3.78634	3.45064	3.38374	3.72386	3.67549	3.45064	3.23907	3.41467	3.53905	3.63604	3.45064	3.42598	3.4688
1552930_at	6.70824	7.16061	6.75519	6.66781	6.74267	6.52205	6.56995	6.44316	6.42362	6.65794	6.23893	6.25292	6.66676	6.55758	6.68518	6.16162	6.39547	6.70999	7.00171	6.51282	6.87182	6.4119	6.66121	7.10143	6.62886	6.88858	6.07588	6.45956
1552931_a_at	6.85684	5.95408	5.72134	5.89847	5.97815	6.07983	5.64051	5.39943	7.36051	6.96191	5.95645	7.04438	6.57592	5.64819	5.80911	6.44083	6.28702	5.87699	6.66429	5.5933	5.66822	7.53242	6.11753	6.70553	6.28702	6.76637	7.47049	7.63821
1552932_at	3.83304	4.3628	3.7603	4.24115	3.71055	3.62197	4.49336	3.80713	3.55094	3.79878	3.86914	4.23555	3.90082	3.96796	3.72424	4.19223	3.62442	3.63351	3.71487	4.05096	4.31859	3.5058	4.10758	4.68198	3.79393	3.84369	4.17683	3.90082
1552933_at	3.24252	3.03438	3.0597	3.26326	3.58377	3.50827	2.9974	3.34946	3.02644	3.27479	3.13351	3.33001	3.12826	3.20092	2.96266	3.32414	3.13946	3.00067	3.15476	3.06971	3.1642	3.06469	2.93176	2.93692	3.07114	3.08575	3.13351	2.99673
1552935_at	5.08505	5.18696	5.30058	5.29852	5.21948	5.37933	5.3717	4.99085	5.16674	4.85878	5.24135	5.21948	4.96195	5.29179	5.01624	5.32085	5.21948	5.47142	5.16822	5.78993	5.31726	4.67173	5.25259	5.38274	5.16222	5.121	5.19787	5.24949
1552937_s_at	5.48826	5.31578	5.5687	5.6493	5.79147	5.36897	5.80282	5.81146	4.90037	5.49245	5.27957	5.20786	5.39598	5.69262	6.10501	5.77628	5.59386	5.6855	5.55949	5.75981	5.75536	5.44539	5.52142	6.34775	5.64862	5.74903	4.8133	5.1263
1552938_at	4.64936	4.70232	4.59578	4.71208	4.79692	4.62478	4.98011	4.54629	4.33501	4.86796	4.54629	4.47892	4.40916	5.06684	4.29979	5.08549	4.369	4.53534	4.38049	4.6963	4.6116	4.36414	4.28804	4.31531	4.54629	4.29435	4.38628	4.51536
1552939_at	2.46843	2.37773	2.56873	2.56648	2.40495	2.30959	3.12456	2.4362	2.34029	2.75107	2.54338	2.30188	2.5207	2.54183	2.67707	2.52929	2.46353	2.42541	2.44812	2.68105	2.43251	2.73315	2.56281	2.59939	2.72625	2.40093	2.42912	2.47983
1552940_at	3.21156	3.39677	3.26269	3.50595	3.33044	3.38045	3.74543	3.41262	3.11909	3.98375	3.21932	3.58518	3.40421	3.4916	3.18465	3.48759	3.27384	3.10048	3.25912	3.4111	3.08268	3.2837	3.16815	3.41765	3.33044	2.96662	3.46709	3.24004
1552942_at	4.76436	5.20961	4.90492	5.05698	5.28187	4.99571	4.80695	4.67381	4.76914	5.62162	5.21137	4.97067	4.85541	4.86299	4.76457	5.20525	4.66651	4.86177	4.55572	4.87058	4.28905	4.70354	4.58966	4.00973	4.7851	4.59062	4.89041	4.93493
1552943_at	4.35467	4.46924	4.79621	4.34716	4.65305	5.72689	5.98484	5.42109	7.39637	4.8054	4.3871	5.00084	5.2203	4.78686	4.6389	6.01384	5.5013	5.33178	5.98615	5.1656	5.37475	6.67715	5.95943	4.0812	5.65462	5.79187	6.01201	6.66461
1552944_a_at	7.83177	7.88715	7.72842	7.65775	7.94464	8.0009	7.99787	7.70318	7.74	7.68317	7.64842	7.80929	7.80338	7.8283	7.35311	8.16597	7.93223	7.73414	7.5798	7.95728	8.13124	7.44248	7.68065	7.81106	7.87238	7.33076	7.80338	8.1205
1552946_at	4.85545	5.61823	5.24287	5.2983	4.80906	4.92121	5.30301	4.76954	4.67867	4.89656	5.25195	4.7093	4.99343	5.12519	5.26818	5.13118	4.9325	4.91676	5.10118	5.11589	4.8654	4.63896	5.07419	4.92387	5.56208	5.97816	5.24092	4.45026
1552947_x_at	4.77556	5.55574	5.24309	5.00388	4.96527	5.07145	5.18954	4.92589	5.07634	5.07634	5.47692	5.17717	5.14825	5.07634	5.11102	5.12986	4.84449	5.11166	5.40068	5.20464	4.82113	5.03007	4.90284	5.08358	5.83126	5.22129	5.10269	4.65975
1552948_at	5.222	5.44242	5.15969	5.31214	5.10892	5.59613	5.63872	5.15799	5.11226	5.73953	5.00834	5.222	5.17909	5.20868	5.17749	5.5871	5.30743	5.21538	5.08049	5.23893	5.14139	4.92711	5.222	5.64986	5.23701	4.97716	5.03453	5.222
1552950_at	2.9871	3.36446	3.07971	2.76432	3.18077	3.00648	2.83898	3.10166	3.04679	3.06558	3.1533	3.14398	2.97458	2.92535	2.91292	3.0367	2.88691	2.97963	3.08114	3.2164	2.84518	2.90285	2.54102	2.59018	2.90849	3.14663	2.92963	2.94092
1552952_at	3.36159	3.19278	3.22889	3.58546	3.70902	3.48063	3.58674	3.62237	3.26712	4.16859	3.29241	3.49159	3.36159	3.64134	3.3084	3.41627	3.23481	3.16554	3.55748	3.26205	3.17777	3.14609	3.47111	3.10043	2.96753	3.30382	3.4429	3.18156
1552953_a_at	5.61435	5.33957	5.08415	5.11491	5.34262	5.26425	5.62843	5.36557	5.60936	5.18983	5.32679	6.84168	4.97101	5.5057	5.11877	5.15302	5.2577	5.40785	5.28929	5.29074	5.81081	4.99278	5.31464	6.14476	5.40527	5.16321	5.50167	5.19426
1552954_at	4.02991	3.77351	3.90555	5.82618	4.02848	3.8384	3.73217	3.92368	3.49281	3.93923	3.75883	3.62215	3.66991	3.81629	3.49661	3.95552	3.48459	3.8384	3.57514	4.0836	3.78445	3.75596	3.72621	3.66506	3.50889	6.27246	5.87938	3.91528
1552955_at	4.93037	5.21159	5.24982	5.25092	5.17117	5.07634	5.13653	4.98212	5.0288	5.56418	5.31268	5.16178	5.30425	5.4763	5.235	5.41187	5.16684	5.14702	4.96952	5.54425	5.06052	5.05714	4.92449	5.26554	4.84182	5.14722	4.97641	5.13653
1552957_at	2.9309	2.69689	2.73769	2.86982	2.86982	3.06227	2.53479	2.97856	2.81135	2.88297	2.93896	2.57693	2.80482	2.84932	2.75611	2.57621	2.8847	2.82049	2.78041	2.93818	3.49243	2.65209	2.86982	3.87349	2.85146	2.88616	2.84062	2.88297
1552960_at	4.49929	4.08197	4.58695	4.67489	4.42467	4.54774	4.8344	4.61215	3.95977	4.36727	4.41161	4.47198	4.03066	4.47648	4.61298	4.71349	4.57833	4.67493	4.33468	4.49929	4.71099	4.19962	4.50729	5.04503	4.59864	4.57648	4.30808	4.64872
1552961_at	4.59535	4.94517	4.81798	4.50938	4.49442	4.72128	5.05657	4.9242	4.46206	4.6616	4.5456	4.8001	4.60785	4.58122	4.80792	4.87173	4.48186	4.48128	4.43208	4.80918	4.55579	4.5337	4.60634	4.46252	4.62714	4.69464	4.60785	4.27828
1552964_at	5.35551	5.11661	5.08358	5.12012	5.68478	5.24357	5.71895	5.40112	5.27426	5.47901	5.50565	5.45733	5.19643	5.30993	5.08651	5.55817	5.07392	5.22561	5.2279	5.73602	5.54128	5.30641	5.33643	5.8682	5.28878	4.77009	5.23378	5.25502
1552965_a_at	4.58568	4.81558	4.51448	5.03768	4.70527	4.63313	5.17179	4.4303	4.57309	4.90813	4.37463	4.53718	4.6894	4.58607	4.4566	4.76129	4.55091	4.46019	4.6759	4.74839	5.3686	4.28415	4.95177	5.13758	4.7536	4.46739	4.46897	4.78125
1552967_at	4.95297	5.15565	4.78485	5.16827	5.06313	5.04057	5.3478	5.05153	4.74098	5.36798	5.12437	4.8445	4.97355	5.41423	4.80469	5.26567	4.95297	4.75026	4.93554	5.56673	4.78378	4.57695	4.73448	4.74238	4.55387	4.9551	4.95297	4.896
1552969_a_at	3.61726	3.55018	3.43402	3.57307	3.55275	3.62442	3.83742	3.12936	3.59666	3.92257	3.05744	3.45201	3.48942	3.19409	3.23159	3.48942	3.57073	3.33908	3.71241	3.10571	3.28893	3.48942	3.1976	3.28271	3.34869	3.42361	3.57073	3.74417
1552970_s_at	3.03325	3.11358	3.07001	2.66691	2.98912	3.06215	3.16337	2.99207	3.44817	3.02392	3.15523	3.12826	2.76815	2.99665	2.93314	3.20955	3.10048	3.0606	3.22815	2.98015	3.11358	3.34655	3.03226	3.3585	3.12838	3.17125	3.26605	3.36845
1552971_at	3.09622	2.75675	3.03798	3.12826	3.23278	3.28274	3.32402	3.12826	3.04659	3.4785	3.25152	3.24473	2.9465	3.34582	3.10048	2.93865	3.05954	3.28274	3.34293	3.04694	2.99461	2.87916	3.06608	3.1909	3.009	3.14777	3.08028	3.00146
1552972_at	2.39799	2.33583	2.39031	2.6997	2.45059	2.39961	2.39185	2.47964	2.22472	2.42495	2.40748	2.51464	2.61043	2.39961	2.50971	2.83554	2.58977	2.4319	2.36501	2.93898	2.47494	2.46192	2.32444	2.3441	2.51742	2.5745	2.49811	2.31632
1552973_at	3.9903	4.36441	3.91287	4.27479	3.96639	4.05485	4.0061	3.92139	3.83774	4.01919	3.71568	3.86482	3.96704	3.73908	3.91824	3.70684	3.86611	3.6466	3.95395	4.43264	3.55094	3.6156	3.87332	4.06814	3.97088	3.6287	4.05828	4.07783
1552974_at	2.29279	2.44387	2.47251	2.68887	2.76594	2.29014	2.34714	2.34794	2.42745	2.42961	2.28353	2.40719	2.61142	2.42423	2.46359	2.52008	2.25368	2.35871	2.37958	2.38515	2.43925	2.43925	2.55265	2.59372	2.46923	2.43925	2.78547	2.24848
1552975_x_at	2.47336	2.49061	2.73366	2.47678	2.46011	2.51063	2.46775	2.48905	2.28765	2.47336	2.46762	2.45366	2.24568	2.45366	2.5095	2.47828	2.5242	2.21519	2.51634	2.60122	2.37475	2.61325	2.47977	2.48761	2.47336	2.55342	2.71527	2.42361
1552976_at	4.42745	4.57757	4.57056	4.60583	4.90924	4.56899	4.58053	4.41998	4.55045	4.8054	4.36958	4.69789	4.42785	4.522	4.53156	4.73807	4.56063	4.45368	4.46174	4.92891	4.47967	4.28451	4.49194	4.77835	4.37796	4.25049	4.51703	4.57479
1552977_a_at	6.90088	5.30893	5.91056	6.01208	6.5647	6.47573	5.89758	5.85431	6.68319	6.03561	4.98308	6.71559	6.73765	6.41275	6.14097	7.42328	6.43048	6.77133	7.06461	6.0638	6.20708	7.07216	6.15637	7.13247	7.00162	7.11287	6.58014	6.91165
1552978_a_at	8.04718	6.12165	6.79544	5.92146	7.67836	6.8591	5.4034	6.90207	9.07048	7.19811	6.58301	6.48514	7.14709	6.58588	6.35037	6.66785	6.95977	7.07586	6.86153	5.60092	5.95945	7.52764	6.62862	7.04297	6.40891	6.38836	6.48952	8.14895
1552979_at	3.34753	3.31742	3.59786	3.52765	3.64247	3.56664	3.41204	3.27317	3.06657	3.56151	3.2288	3.37645	3.29675	3.57646	3.66762	3.41705	3.39002	3.58794	3.34355	3.34894	3.51196	3.0404	3.48084	3.41418	3.2329	3.36019	3.35226	3.2013
1552980_at	3.50884	4.10503	3.48504	3.6287	4.12259	4.01318	3.78481	3.55831	3.62585	4.57863	3.56368	4.04126	3.74695	4.01687	3.4155	4.31158	3.83271	4.16071	3.8678	3.67421	3.45126	3.5537	3.60276	3.00988	3.92279	4.12083	3.63999	3.5537
1552982_a_at	4.27794	4.44881	4.25833	4.38445	4.47492	4.30902	4.22457	4.12839	4.15864	4.40703	4.73785	4.26246	4.35043	4.67011	4.16845	4.54063	4.24189	4.34194	4.26964	4.78885	4.40304	4.25458	4.20007	4.79711	4.37658	4.15998	4.21585	4.3295
1552985_at	3.77317	4.46649	3.7786	3.95605	3.81335	3.8597	3.82939	4.03097	3.70046	4.20629	3.87553	4.10401	3.50569	4.01672	3.78024	4.08437	3.61022	3.81892	4.04741	4.48973	3.79112	3.96186	3.57547	4.15156	3.80539	3.52794	4.18164	3.80651
1552986_at	4.82341	5.1375	4.65302	5.03768	4.72926	4.88919	4.95785	4.83152	4.68293	4.8054	4.8054	4.99207	4.73123	4.86186	5.23087	5.49418	4.72254	4.57567	4.77459	5.46684	4.55068	4.52309	4.56059	4.66112	4.51045	4.32966	5.54443	4.76734
1552987_a_at	2.43637	2.44284	2.5211	2.69984	2.59018	2.53395	2.64711	2.52417	2.46642	2.75107	2.33172	2.58576	2.33559	2.57449	2.39843	2.5764	2.59733	2.62482	2.81277	2.50174	2.20024	2.5627	2.37242	2.2101	2.51288	2.59952	2.66274	2.47773
1552988_at	2.5984	2.6354	2.86066	2.59973	2.75538	2.70923	2.79653	2.79481	2.72651	2.44745	2.86347	2.55674	2.75724	2.74644	2.80808	2.70058	2.59545	2.91579	2.47528	2.96493	2.63033	3.14352	2.68245	2.90734	2.97929	2.85316	2.47831	2.80026
1552990_at	3.49549	3.45646	3.53201	3.24557	3.54984	3.54347	3.49039	3.25293	3.22161	3.58726	3.43651	3.35386	3.4443	3.42949	3.70327	3.606	3.59178	3.46684	3.38725	3.63752	4.01144	3.68653	3.63228	4.14569	3.56943	3.20014	3.37952	3.57787
1552991_at	3.84288	3.96698	4.06073	3.99517	4.5862	4.12533	4.43192	4.10834	3.86402	4.52692	4.05415	4.23244	4.04619	4.54978	3.94121	4.27796	4.04619	3.94366	3.89263	4.55716	4.06196	4.05118	4.08784	3.71513	3.78762	3.98208	4.20148	4.13812
1552993_at	2.9289	2.96871	2.9842	3.36938	3.04804	3.07769	3.01107	3.00915	2.67909	3.10858	2.75196	3.04248	2.83451	3.20947	2.90068	2.93416	3.09641	3.0678	2.91831	3.31318	3.56269	3.02133	3.08648	3.55429	3.18844	3.12748	2.98363	2.93818
1552995_at	6.22596	6.15212	6.12139	6.24867	6.63123	6.36714	6.28772	6.22928	6.11372	6.39135	6.31382	6.10334	6.2778	6.32481	6.12098	6.44955	6.19213	6.14202	6.22596	6.64571	6.46393	6.17742	6.14617	6.30934	6.01208	5.91458	5.88381	6.41923
1552997_a_at	5.33646	5.6571	5.35162	5.49424	5.46058	5.58363	5.91632	5.36312	5.33355	5.63076	5.1804	5.43957	5.50802	5.34765	5.40878	5.80816	5.54835	5.62288	5.54835	5.94545	6.47363	5.29122	5.93183	6.61286	5.97925	5.54206	5.49579	5.96934
1552998_at	3.63484	4.0819	3.71837	3.8455	4.03804	3.59787	4.17934	3.95821	3.52027	4.33347	4.06822	3.82039	3.88264	3.92581	3.81059	4.41064	3.81392	3.87862	3.7024	4.14872	3.54506	3.51023	3.69257	3.41705	3.25492	3.485	3.70227	3.58703
1552999_a_at	3.52182	3.90782	3.40484	3.96776	3.93055	3.65927	3.77752	4.02116	3.58047	3.43113	3.7679	3.73458	3.55921	3.88499	3.7509	3.8109	3.52302	3.78634	3.59529	3.86475	3.77135	3.71029	3.56059	3.4779	3.75231	3.6664	3.52309	3.56876
1553002_at	4.28757	4.42994	4.12116	4.44625	4.46359	4.21935	5.12264	4.47894	4.23216	4.43271	3.76184	4.06371	4.27604	4.17697	4.14702	4.48735	4.27604	4.07327	4.25198	4.50923	4.52235	4.02626	4.53813	4.71734	4.10012	4.11472	4.16481	4.13958
1553003_at	3.55671	4.21333	3.71555	3.83179	3.92269	3.95928	4.22199	3.6452	3.73418	4.15625	4.12111	4.13011	3.8989	4.0712	3.69025	4.34833	3.66958	3.62259	3.73652	4.26716	3.55448	3.6556	3.77238	3.36757	3.67463	3.91155	4.12395	3.71555
1553004_at	2.98141	3.25492	3.42124	3.53962	3.28745	3.2267	3.61786	3.45104	3.40844	3.75374	3.33592	3.49443	3.32936	3.65686	3.13435	3.35123	3.35931	3.14011	3.29197	3.35217	3.46528	3.10834	3.39062	3.31088	3.2882	3.24853	3.4405	3.07061
1553006_at	3.45618	3.5058	3.45106	3.78232	3.69275	3.8178	4.11472	3.79711	3.62442	3.9026	3.81373	3.82472	3.64279	3.95183	3.69433	4.12153	3.67809	3.64645	3.83059	4.19996	3.78007	3.67009	3.57731	3.76254	3.73509	3.98147	4.26452	3.70198
1553007_a_at	4.23846	4.72244	4.11944	4.55446	4.5985	4.32612	5.11339	4.53987	4.623	4.61916	4.1319	4.38193	4.47155	4.45107	4.313	4.25352	4.35829	4.32283	4.47733	5.18584	4.97683	4.0999	4.41464	5.36759	4.36338	4.53503	4.50829	4.36253
1553009_s_at	4.16029	4.35727	4.23791	4.10469	4.49928	4.64331	4.29029	3.962	4.04377	4.72757	4.15754	4.28658	3.96006	4.10391	4.02922	4.35522	4.07253	4.50665	4.19914	4.49025	4.07875	3.89567	4.34651	4.50941	3.91528	4.43794	4.24109	4.20343
1553011_at	4.98936	5.06071	5.34678	5.27882	5.42437	5.48963	5.26784	5.1143	5.35332	5.50187	5.02076	5.42519	5.06161	5.15296	5.29308	5.76219	5.344	5.28281	5.3131	5.60715	5.3355	5.39256	5.05983	5.08673	5.50141	5.21939	5.59564	5.13601
1553013_at	6.10697	5.41568	5.38162	5.28124	6.27196	5.93969	5.59909	5.53412	7.31151	6.26149	5.6503	6.31149	5.89557	5.86351	5.46221	5.236	5.43265	5.53193	5.20714	5.4474	4.71137	5.67473	5.27371	4.95244	5.65271	5.30933	5.42138	5.83528
1553015_a_at	6.59643	6.49308	6.49308	6.65382	6.73173	6.4385	6.80584	6.38953	6.12928	6.57167	6.33121	6.53469	6.49308	6.53715	6.26394	6.83035	6.41249	6.38507	6.47549	6.66696	6.59476	6.16223	6.55172	6.79978	6.56124	6.49087	6.28109	6.48699
1553016_at	4.77057	5.22093	4.85146	5.1786	5.02203	4.92642	5.37712	4.68622	4.70531	4.80388	4.92642	5.05154	5.05761	4.99272	4.69081	5.32286	4.55755	4.77273	5.07282	5.31422	4.90654	4.69081	4.92642	4.70145	4.87192	4.86466	5.07048	4.80881
1553019_at	5.83697	6.07638	5.91205	6.11259	6.0316	6.13238	6.47136	5.93969	6.17541	6.47251	5.99388	6.17882	6.06849	6.12297	5.92287	6.57499	5.91133	5.9036	6.25617	6.27492	6.19417	5.68455	6.0316	5.50358	6.02356	6.0356	6.18362	5.90875
1553020_at	4.02847	3.91989	3.77531	4.35319	4.41257	4.01287	4.14124	3.82652	3.78504	4.27634	4.10569	4.08911	4.36462	4.03884	4.28925	4.41392	3.96176	4.09547	3.6988	4.54114	4.08911	4.03547	4.11179	4.53989	4.21966	3.88858	4.58859	3.81185
1553021_s_at	4.80824	4.65273	4.63269	4.81703	4.74344	4.88502	4.74344	4.74344	4.58897	5.11524	4.43286	4.66469	4.64139	4.97944	4.40997	4.73257	4.82722	4.60426	4.69427	4.94601	4.74344	4.77417	4.31896	4.93357	4.84556	4.59251	4.73865	4.74344
1553022_at	2.81045	2.65654	2.97477	2.88767	3.18645	2.7591	2.77251	2.81856	2.86747	2.79153	2.75138	2.82478	2.84901	2.64809	2.83429	2.70738	2.77704	2.56332	2.87557	2.69577	2.77874	2.7671	2.74529	2.76247	2.69019	2.6868	2.60522	2.70083
1553023_a_at	4.61289	4.47277	4.31691	4.23515	4.61076	4.73658	4.62681	4.35876	4.34417	4.34309	4.45559	4.48459	4.25082	4.57156	4.25201	4.36514	4.40864	4.54537	4.4253	4.62226	4.37571	4.14097	4.24083	4.67344	4.36955	4.32976	4.34516	4.42038
1553024_at	2.45038	2.63265	2.7736	2.69	2.66217	2.52301	2.51874	2.4582	2.59733	2.84062	2.76105	2.64691	2.59733	2.65597	2.49828	2.60361	2.52014	2.53517	2.66284	2.61024	2.51104	2.59564	2.54312	2.59733	2.51268	2.61749	2.47079	2.51265
1553025_at	3.13973	3.37408	3.03217	3.41744	3.22172	3.22553	3.38127	2.98349	3.1835	3.75931	3.3049	3.26475	3.27263	3.36352	2.97383	3.3279	3.07256	2.90159	3.15887	3.59118	3.00206	2.73344	3.17777	2.80392	3.22604	3.04046	3.30668	3.17777
1553027_a_at	5.52164	3.96833	4.38868	4.68965	5.19358	4.96389	5.32125	4.61739	6.12928	4.40824	4.71684	5.79886	5.36541	4.43055	4.70144	5.41527	4.81455	4.73985	5.55154	5.12239	5.66299	5.93673	5.54081	6.86901	5.78814	5.80983	6.16973	7.11648
1553028_at	3.80842	3.79683	3.81199	3.99157	3.69776	3.73978	3.89784	3.75818	3.41571	4.33982	3.96575	3.69589	3.8573	3.44363	3.80842	4.10649	3.85792	3.58789	3.8085	4.33512	3.80842	3.70464	3.73978	3.52189	3.87754	3.86914	3.50948	3.68011
1553030_a_at	6.69421	6.10913	6.43106	6.12299	6.59502	6.38896	6.262	6.37652	6.14975	6.67542	6.10041	6.03768	6.40695	6.30962	6.2254	6.48514	6.52042	6.53932	6.42519	6.30393	6.38117	6.56903	6.39356	6.55288	6.53702	6.5757	5.71014	6.36476
1553031_at	4.12991	4.28301	4.53469	4.06216	4.55533	4.35388	4.94172	4.75328	4.18765	4.54019	4.46562	4.35876	4.18578	4.24437	4.58637	4.52231	4.40048	4.02736	3.69474	4.71103	4.49469	4.22932	4.29182	4.38779	4.0506	4.32913	4.35228	4.46956
1553032_at	3.15922	3.51482	3.37645	3.51413	3.52348	3.4646	3.49032	3.37645	3.28972	3.87061	3.61279	3.23261	3.36529	3.53881	2.97738	3.71073	3.02034	3.53391	3.29869	3.60019	3.28704	3.3863	3.33361	3.33077	3.25492	3.14561	3.45347	3.46065
1553033_at	3.88992	3.70572	3.45857	3.33439	3.42287	3.62084	3.64322	3.3596	4.68738	3.95911	3.6781	3.32785	3.70227	3.7731	3.07551	3.50087	3.38151	3.31906	3.56726	3.71406	3.40653	3.16924	3.46788	3.83276	3.66096	3.5532	3.65036	3.8773
1553034_at	5.36798	4.57373	4.95108	4.68219	5.1438	5.10721	4.37306	4.87582	5.14343	4.61479	4.85276	5.2726	5.30316	4.85077	5.22747	4.95108	4.95108	4.94116	5.57687	5.05659	4.56518	4.96892	4.99206	4.49929	4.97827	4.80008	5.39098	5.09758
1553036_at	3.32216	3.48257	3.66411	3.86215	3.35109	3.90162	4.03526	3.49232	3.39534	3.45964	3.36037	3.84086	3.64423	3.39522	3.5066	3.79996	3.17777	3.85057	3.68073	4.1512	3.45328	3.49955	3.61835	3.87745	3.4182	3.47571	3.72889	3.70463
1553037_a_at	4.63221	4.39446	4.54636	4.53101	4.70465	4.66655	4.04422	4.42348	6.16162	4.6427	4.13905	4.79855	4.77046	4.61215	4.07474	4.544	4.82831	4.40127	4.70217	4.27462	4.2069	4.66904	4.15746	4.71561	4.08741	4.7134	4.13499	4.13905
1553039_a_at	6.78021	6.53994	6.38171	6.46726	6.65819	6.68864	6.72832	6.37711	6.27551	6.58848	6.42607	6.58769	6.45577	6.53994	6.39801	6.8161	6.42817	6.58528	6.41332	6.83047	6.63412	6.3091	6.67444	6.53994	6.63995	6.39059	6.52237	6.63936
1553041_at	4.6826	4.46377	4.18606	4.48322	4.56783	4.56257	4.32094	4.235	4.3316	4.74676	4.21578	4.30865	4.39882	4.42038	4.16659	4.84077	4.1259	4.03921	4.15143	4.36604	4.45552	4.19394	4.5212	4.32945	4.23792	4.18219	4.45617	4.27114
1553042_a_at	5.48277	5.17529	5.28591	5.41201	5.3255	5.56561	5.51742	5.23933	5.32989	5.64024	4.96674	5.38422	5.27205	5.37625	5.2259	5.50516	5.38016	5.12797	5.34064	5.64149	5.50453	5.17743	5.32754	5.36769	5.41098	5.41996	5.75478	5.76429
1553043_a_at	5.49592	5.83013	5.86485	5.67451	5.90461	5.77509	5.7399	5.86103	5.57531	6.18722	6.0654	5.783	5.88081	6.30505	6.16859	5.97879	5.81228	5.8691	5.84445	5.90461	5.56749	6.10135	5.45415	6.34746	6.16752	6.49087	5.73084	5.85865
1553044_at	4.22423	4.48317	4.10477	4.15064	4.48073	4.34889	4.48073	4.31671	4.61375	4.78081	4.51252	4.0911	4.03193	4.29685	3.98173	4.55976	4.11956	3.98102	4.25969	4.87978	4.19409	3.73536	4.57967	3.85416	4.28958	4.05696	4.28958	3.98102
1553045_at	4.81113	4.64092	4.65838	4.49838	4.71278	4.65538	4.4356	4.637	4.53355	4.51955	4.50778	4.46945	4.66655	4.7511	4.58774	4.71093	4.74236	4.44604	4.64092	4.72956	4.66826	4.40287	4.70994	4.73496	4.6846	4.56382	4.51767	4.79483
1553046_s_at	5.82057	5.7493	5.55012	5.69082	5.54815	5.90045	6.19501	5.81409	5.72408	6.29404	5.83269	5.78573	5.71155	5.79074	5.45259	5.74418	5.58777	5.6757	5.41198	6.40137	6.17689	5.46431	5.74113	6.42063	5.69344	5.64108	6.04043	6.04555
1553047_at	6.49087	6.62612	6.56372	6.68169	6.39681	6.21124	6.52227	6.59162	6.12928	6.58862	6.42502	6.3761	6.25585	6.57027	6.49087	6.67527	6.4203	6.57516	6.39823	6.82736	6.83978	6.28774	6.61128	6.88033	6.49894	6.46124	6.47475	6.49087
1553048_a_at	5.02912	4.95048	4.72265	4.80267	4.80771	4.72422	5.36002	4.89367	5.34468	4.71902	4.7312	4.94469	4.51628	4.8327	4.96511	4.97243	4.89559	4.70459	4.9298	4.66851	5.71714	4.75954	5.1005	5.99071	4.99523	4.9263	4.98355	5.20481
1553051_s_at	4.05415	4.10877	3.92444	4.15665	4.09916	4.23791	4.38808	4.05415	3.69595	4.73657	4.05415	3.92188	3.73669	4.02884	3.91313	4.11905	3.76313	3.94932	3.69247	4.18751	4.17056	3.89898	4.28804	4.22809	4.1917	3.98605	4.1887	4.05415
1553052_at	3.91656	4.2542	3.99194	4.23257	3.75851	3.86777	4.28905	3.82701	3.76234	4.24571	3.78499	3.94349	3.95058	4.05611	3.79407	3.9107	3.80522	3.85798	3.68913	3.97463	3.79387	3.45693	3.81875	3.67416	3.94295	3.91287	3.87386	3.58183
1553053_at	3.72955	4.16093	3.96025	4.46272	4.22245	4.22931	4.572	4.05523	3.90748	4.45527	4.39275	4.44012	4.00067	4.33331	4.14645	4.40145	4.1671	4.05412	3.96286	4.49741	4.1671	3.87921	4.0886	4.34413	4.0499	3.66284	4.06055	4.0851
1553055_a_at	2.90032	3.21376	2.804	3.0239	3.01119	3.22194	3.33325	2.88362	3.40045	3.27752	2.92734	2.60835	2.8153	2.95846	3.20173	2.98569	2.69858	2.97415	3.00409	3.40976	3.98672	3.40813	3.22095	4.70473	3.15862	2.8504	3.05544	4.08615
1553057_at	5.14306	5.17839	5.17251	5.10639	5.25027	5.22815	5.97608	5.10462	4.93666	5.10372	5.10075	5.02617	4.89738	5.16584	4.95145	5.06864	5.03793	4.90374	5.08295	5.22135	5.20775	4.6574	5.17731	4.88698	5.4462	5.08358	4.96202	4.99144
1553058_at	4.16944	4.0317	4.28118	4.35988	3.96685	4.23757	4.45788	4.11529	4.2809	4.1368	4.12481	4.19446	4.18651	4.02769	4.38543	4.24445	4.15657	4.14106	4.0675	4.1878	4.58271	3.73717	4.42934	4.51459	4.3071	4.12822	4.21107	4.2606
1553059_at	3.5774	3.49579	3.43863	3.45118	3.54024	3.49252	3.72492	3.33529	3.07499	3.51504	3.27771	3.51344	3.28637	3.65293	3.34281	3.64438	3.2209	3.2217	3.21096	3.78266	3.68869	3.27771	3.51508	3.76663	3.49577	3.26587	3.34688	3.33379
1553060_at	5.26453	5.30605	5.20329	5.43984	5.22809	5.45657	5.44759	5.25979	5.01795	5.74342	5.58142	5.38724	5.23258	5.22064	5.18686	5.35871	5.36696	5.12614	5.09037	5.41306	5.2871	5.12696	5.31756	5.15527	5.22068	5.15669	5.26284	5.55033
1553061_at	4.39696	4.98989	4.48915	4.91368	4.70759	4.52366	4.61259	4.48228	4.31174	4.85974	4.60785	4.47689	4.36815	4.60785	4.88959	4.93876	4.65502	4.42667	4.52287	4.90824	4.61334	4.15349	4.59951	4.80824	4.71471	4.74117	4.65502	4.31438
1553062_at	5.21157	5.61834	4.94379	5.68346	5.36574	5.16318	5.93075	5.59367	5.32978	5.64113	5.63782	5.71228	5.5424	5.76911	5.26419	5.44146	5.14985	5.33203	5.38463	5.4632	5.59475	5.69296	5.53465	5.57779	5.25107	5.47981	5.23986	5.74134
1553063_at	4.62333	4.84607	4.75206	5.15282	4.8284	4.68378	4.85234	4.77584	4.56665	5.26037	4.65463	4.93081	4.40916	4.93876	4.80236	4.7663	4.61603	4.73985	4.72155	4.99837	4.83908	4.19193	4.85869	5.42563	4.7906	4.61018	4.76702	5.10722
1553064_at	5.26281	5.58159	5.41447	5.2623	5.18695	5.58811	5.44959	5.32771	5.36188	5.67331	5.31105	5.45313	5.28451	5.53965	5.58748	5.60823	5.20867	5.45074	5.41301	5.7088	5.26644	5.14094	5.46325	5.41225	5.59992	5.07446	5.31461	5.60057
1553066_at	3.661	3.65593	4.04751	3.44012	3.96937	3.77905	4.18545	3.57639	3.55094	4.17469	3.6361	3.68121	3.64648	3.85507	3.54255	4.06305	3.5857	3.33325	3.54933	3.83239	3.62653	3.68121	3.63543	3.88643	3.70514	3.4052	3.73988	3.40619
1553067_a_at	4.41012	4.55042	4.38772	4.48599	4.31533	4.65019	4.3725	4.31581	4.47256	4.83125	4.18865	4.48372	4.34837	4.28958	4.313	4.3307	4.36967	4.364	4.48684	4.93409	4.45208	4.38772	4.23194	4.23915	4.46391	4.37828	4.55121	4.38405
1553069_at	3.3409	4.3867	3.75453	3.65948	3.89927	3.65831	3.69668	3.66407	3.65948	4.32263	3.47332	3.65948	3.74495	3.49981	3.52586	4.31084	3.73978	3.67213	3.50869	4.00379	3.60993	3.28279	3.77444	3.56069	3.61803	3.65948	3.71318	3.61453
1553070_a_at	4.02106	4.15553	3.74584	3.84042	3.80842	3.82221	4.16722	3.70788	3.86336	3.84837	3.50507	3.68884	3.72292	3.75229	3.91487	4.18562	3.78148	3.85605	3.48384	4.07612	4.08518	3.41495	3.75413	4.4239	3.80842	3.67479	3.8054	3.99902
1553071_a_at	5.48802	5.29336	5.22793	5.25856	5.16805	5.45522	5.46594	5.05065	5.30392	5.41001	4.94076	4.86575	5.1014	5.27663	5.16287	5.64421	4.97077	5.04209	4.85869	5.50076	5.40234	4.89643	5.31337	5.75771	5.28567	4.78739	4.92435	4.84969
1553072_at	3.92592	4.0872	3.5223	3.76704	3.60092	3.88799	3.81854	3.5874	3.74791	4.25016	3.71602	3.94076	3.8204	3.82735	3.51377	4.03664	3.74328	3.89461	3.68294	4.24526	4.1464	3.332	3.58054	3.98988	3.69429	3.61856	4.13499	3.75635
1553074_at	3.32389	3.5088	3.39222	3.29188	3.36901	3.54995	3.43939	3.44765	3.368	3.19386	3.44338	3.22053	3.28247	3.46904	3.38446	3.28023	3.30946	3.44035	3.10945	3.52889	3.36378	3.29865	3.39604	3.85519	3.60626	3.57747	3.44283	3.59245
1553075_a_at	2.42526	2.51182	2.52181	2.54019	2.52869	2.51913	2.94256	2.38869	2.39961	2.57844	2.47649	2.52352	2.65343	2.54752	2.52249	2.58596	2.55144	2.40698	2.49728	2.51755	2.34128	2.42818	2.52005	2.34909	2.2724	2.38835	2.58713	2.34249
1553076_at	3.36686	3.19389	3.01029	3.41322	3.18845	3.22041	3.50116	3.14482	3.12709	3.24011	3.203	3.22751	3.55533	3.2788	3.392	3.39365	3.16461	3.32661	3.21544	3.39628	3.79491	3.06859	3.43572	3.72039	3.33052	2.9744	3.37007	3.33903
1553077_at	3.10541	2.91165	3.01516	2.84069	3.00649	3.12318	3.82224	2.79871	3.10469	3.16737	3.0867	2.90032	2.87364	2.63723	2.86134	3.37421	2.84173	2.79242	2.90191	3.27914	3.47501	2.94078	3.11949	3.41497	3.14286	2.70515	3.16892	2.91712
1553078_at	4.5599	4.62459	4.41811	4.65045	4.63605	4.54039	5.26556	4.84868	4.30129	4.77956	4.63688	4.5985	4.53204	4.83108	4.23736	5.06181	4.25885	4.59661	4.29793	4.62478	4.85488	3.91365	4.47303	4.77878	4.45612	4.32306	4.49814	4.38827
1553079_at	3.81262	3.75222	3.97724	3.9079	4.26823	3.90372	3.82871	4.1457	3.45435	4.0986	4.1879	3.92827	3.88525	3.76713	3.89589	4.46765	3.6511	3.89898	4.06372	3.99992	4.02445	3.8076	3.85721	3.89727	3.92054	4.02916	3.75489	3.89382
1553080_at	2.99449	3.12778	2.9687	3.09446	2.85693	3.01494	3.37894	2.87992	2.72895	3.25325	2.97434	2.99991	3.01986	3.05711	2.66063	2.98212	2.6715	2.72226	2.79743	3.12656	2.98693	2.53318	3.03085	3.03085	2.71017	2.92773	2.76707	2.78316
1553081_at	5.54826	5.52754	5.44674	5.35735	5.62725	5.30883	5.81594	5.37535	5.62841	5.93279	5.5185	5.58055	5.58157	5.53641	5.20212	6.01791	5.30467	5.37629	5.45001	5.9362	4.77485	5.12976	5.3043	4.68462	5.45331	5.22276	5.45331	5.2308
1553082_at	5.58836	5.29313	5.19136	5.48906	5.35702	5.40448	5.84697	5.1807	4.92026	5.73953	5.31423	5.53997	5.20344	5.31708	5.17663	5.60797	5.35702	5.30712	5.2843	5.57109	5.50565	5.15708	5.38103	5.54581	5.7255	5.37719	5.43666	5.10681
1553083_at	4.63618	4.88522	4.72207	5.20479	4.92224	4.85392	5.0844	4.88713	4.93095	4.98573	4.95141	4.9018	4.89285	4.91924	4.46909	5.41782	4.83786	4.63346	4.60258	4.99549	4.76547	4.50294	4.79736	4.44888	4.51397	4.70299	4.90321	4.51872
1553084_at	2.94966	2.98665	2.8308	2.76589	2.81467	2.54495	2.92991	2.69278	2.80154	2.83058	2.88744	2.60689	2.62918	2.94684	2.79861	2.94684	2.76589	2.73653	2.8457	3.18351	2.98665	2.52125	2.62918	2.88954	2.62146	2.51627	2.82964	2.95568
1553086_at	3.02139	2.90311	2.91017	3.18498	3.15982	3.12487	3.2516	2.85142	2.74116	3.4758	2.99665	3.07312	2.89109	2.90235	2.97124	3.05583	2.84772	2.99665	2.93613	3.27548	3.44328	2.82272	2.9036	3.85247	3.13075	3.11203	2.8858	3.08124
1553087_at	4.80824	4.99609	4.50828	4.71612	5.01994	4.84311	4.93683	4.80824	4.80824	4.79897	4.91313	5.03934	4.66968	5.37698	4.41019	4.97879	4.69763	4.79534	4.65264	5.14086	4.8818	4.55511	4.79735	5.15462	5.09156	4.52487	4.82058	4.92208
1553088_a_at	6.94741	6.88477	6.65505	6.80854	7.03565	6.92432	6.75032	6.60511	6.83388	7.5125	6.60812	6.83469	6.89898	6.94263	6.81944	7.36062	6.79192	6.73541	6.74578	7.05288	6.59976	6.53306	6.59223	6.19491	6.7496	6.70531	6.84207	6.68923
1553089_a_at	5.31631	5.38188	5.19331	5.48204	5.34874	5.3983	5.07538	5.11733	4.84565	5.4407	5.5508	5.25189	4.94787	5.56031	5.09715	5.55633	5.0628	5.226	5.00717	5.1659	4.91669	4.66469	4.94044	5.31476	5.15822	4.9766	5.00112	5.04866
1553093_a_at	3.6475	3.46684	3.41332	3.22771	3.28951	3.43251	3.65713	3.41316	3.31863	3.20615	3.41316	3.24782	3.44844	3.80114	3.33371	3.66031	3.27473	3.18455	3.41316	3.46203	3.72017	3.33869	3.45526	4.22055	3.37971	3.12065	3.30139	3.46684
1553094_at	4.38884	4.47167	4.58478	4.55217	4.32058	4.38559	5.01698	4.1319	4.17689	4.59657	4.05415	4.56187	4.063	4.06016	4.1133	4.58688	4.23868	4.01069	4.09163	4.72207	4.71121	4.60006	4.43403	5.21964	4.70792	4.45455	4.52497	4.76547
1553096_s_at	5.63651	5.56531	5.69071	5.836	5.96773	6.02048	6.17463	5.96432	5.69753	5.91137	5.80004	6.10629	5.71352	5.8138	6.41047	5.97479	5.9829	6.22544	6.02397	6.80919	6.1103	5.74932	6.11888	6.32719	6.04894	6.12973	5.67476	6.33679
1553099_at	6.51588	6.6823	7.14185	7.19876	6.8936	6.71024	7.2904	7.10929	6.85519	5.72109	7.23506	6.62174	7.11217	6.92739	7.3979	6.85451	6.70964	6.91503	7.04314	6.70427	7.2705	6.86919	6.7705	6.46305	6.89555	7.10091	6.93942	6.68779
1553101_a_at	8.19997	5.79191	6.73547	7.10502	7.9498	7.6497	6.26413	7.04367	8.1488	8.06627	6.17153	7.53693	8.08794	7.217	7.74813	8.62593	8.57432	7.53029	7.66477	7.45413	7.01512	7.66287	6.847	7.38333	7.42837	7.81689	7.63138	8.26939
1553102_a_at	6.87724	6.58056	6.42178	6.15746	7.03756	6.62594	5.6636	6.50788	5.4518	6.25746	6.25201	6.8713	6.7625	6.59487	6.61141	6.32552	6.56962	6.61884	6.78658	7.05271	6.10563	6.53119	6.46015	6.26163	6.41997	6.35356	6.41396	6.05136
1553103_at	7.9945	8.20977	8.29717	8.70627	8.18252	8.30787	8.46858	8.56408	8.23149	7.63345	8.72698	8.3889	8.06577	8.3021	8.73051	7.95373	8.09903	8.24452	8.2855	8.31621	8.43291	8.3204	8.28846	8.1971	8.43446	8.53498	8.18313	8.1275
1553105_s_at	3.43835	3.23636	3.04934	2.78933	3.59063	3.27617	3.43615	3.19229	2.93701	3.44114	3.46119	3.07749	3.126	3.23967	3.25016	3.0303	2.87932	3.02737	3.10649	3.21533	3.10649	2.74799	3.21758	3.4785	2.87756	2.99796	2.89643	3.31711
1553106_at	4.24391	3.76057	3.48655	4.10303	3.51113	3.44213	3.12826	3.41784	5.70478	3.67812	3.69869	4.63357	3.87595	3.60049	3.29864	3.61413	3.13131	3.33325	4.63398	3.92601	3.06615	4.94042	3.71712	3.83829	4.37342	4.11472	4.94859	5.59755
1553107_s_at	6.41657	6.72602	6.49066	6.45054	6.16067	6.78051	6.37621	6.4119	6.40137	6.51636	6.17054	6.78504	6.25843	6.36991	6.3009	6.70975	5.5457	6.46802	6.48308	7.71809	5.7083	6.44041	6.14752	6.1732	7.01219	6.02023	6.48139	6.69821
1553108_at	4.91577	4.73746	4.45134	4.54621	4.99541	4.44025	4.81329	4.78063	6.7261	4.7569	4.47128	5.09704	4.67384	4.36439	4.63105	4.85137	4.67476	4.24131	4.81329	4.4196	4.70834	5.39964	4.96034	4.69906	4.65956	5.16105	5.61446	5.72171
1553111_a_at	8.47016	7.48839	8.3685	7.37475	8.77125	8.33582	6.93978	8.39957	9.11387	7.53153	7.74988	7.91385	8.229	8.27863	8.12824	7.43898	8.44177	8.34278	8.05675	6.97113	7.24568	8.05418	8.12575	7.74851	7.76908	7.67391	7.85639	8.15947
1553112_s_at	7.2122	5.62491	5.92053	5.46259	7.34943	6.16661	5.74411	6.28486	6.78115	6.31556	5.94042	5.63064	6.52889	6.15686	5.87559	6.14969	6.89144	6.29279	6.15875	4.9354	6.00952	6.78258	6.15988	6.221	6.21384	5.79632	6.37788	6.12216
1553113_s_at	7.091	6.29453	7.3928	6.57196	8.05136	6.93567	6.3245	7.49321	7.05223	5.6964	7.4646	6.28383	6.92875	7.28283	7.55863	5.96266	7.52414	7.4949	6.81876	5.59818	6.75934	7.00626	7.11331	6.43559	6.3645	7.01338	6.51731	6.45384
1553114_a_at	5.53646	5.66235	5.14824	5.62998	5.61258	5.63773	6.05724	5.55978	5.42396	5.84557	5.5772	5.59058	5.73953	5.6688	5.39041	5.93667	5.46098	5.27391	5.2695	6.00056	5.19354	5.22652	5.32127	5.24684	5.32126	5.15298	5.46278	5.49004
1553115_at	5.38519	5.18796	5.21395	5.60894	5.30105	5.55486	5.68222	5.05034	5.41958	4.66847	5.30632	5.32373	5.2853	5.39376	5.07924	5.3425	5.35891	5.1782	5.21524	5.49928	5.47836	5.05973	5.36414	5.61916	5.56208	5.27851	5.11983	5.25688
1553117_a_at	5.85575	5.21212	5.37631	5.1573	5.5805	5.97562	4.96532	5.27219	5.878	6.09109	5.18286	5.89738	6.10238	5.44565	5.19207	6.17593	5.54113	5.4651	5.88052	5.26836	5.33763	6.54671	5.7489	5.55879	5.82542	5.69783	6.27674	5.75669
1553118_at	8.44085	7.31575	7.81669	7.31168	8.28395	8.00645	7.16341	8.09297	7.79371	7.82551	7.4234	6.90682	7.47426	7.59132	7.54879	7.01081	7.68731	7.22679	6.81746	7.20966	6.20122	7.34587	7.44669	7.15154	7.37669	6.7644	7.41601	7.83858
1553120_at	2.65622	2.9842	2.81712	2.98885	2.81424	2.93294	2.86474	2.61756	2.59227	3.08472	2.76873	2.70671	2.62703	2.91575	2.77771	3.16259	2.7263	2.71266	2.64089	2.90726	2.58006	2.53318	2.58466	2.68887	2.62207	2.48972	2.83078	2.49948
1553122_s_at	3.48288	3.18498	3.78017	3.58403	2.76839	3.26788	3.44364	3.2477	4.55741	3.68934	3.47787	3.62295	3.51261	3.61578	2.92725	3.31235	2.75885	3.09221	3.61799	3.49071	3.09252	3.89898	3.33556	3.39927	3.78185	3.30172	3.58587	4.31084
1553123_at	4.78548	4.89815	4.98584	5.09939	4.69866	4.93795	4.56974	4.75709	4.64192	4.58795	4.7874	4.75676	4.54753	4.80095	4.95608	5.03054	4.76249	4.73707	4.93522	5.12239	5.18698	4.58916	4.59896	4.68753	4.77636	4.69767	4.93358	4.70157
1553125_x_at	4.40272	4.8523	4.76828	4.95592	4.72689	4.66378	4.66881	4.60849	4.46241	4.63802	4.71591	4.8856	4.46306	4.66244	4.55894	4.66244	4.44223	4.52603	4.47999	5.00294	4.74038	4.24366	4.50626	4.3546	4.69005	4.77644	4.9325	4.54049
1553126_a_at	7.2826	9.38389	7.85997	8.77075	8.68128	9.00299	9.61004	8.71123	8.33771	8.30907	8.64481	7.72869	8.97581	7.99879	8.44878	9.22652	8.93373	9.0398	9.62385	8.3881	10.2302	9.8652	9.71665	8.72991	9.26695	9.46157	8.58691	8.89801
1553127_a_at	3.16312	3.11202	3.42161	2.8841	3.07018	3.27163	3.11158	3.07614	2.91118	3.19069	2.8511	3.32309	3.03128	2.9464	2.72253	3.18924	3.22913	3.18726	3.01479	3.38524	2.73261	2.92503	2.97197	3.00871	3.07457	3.23545	3.35042	2.93495
1553129_at	4.22973	4.07601	4.08334	4.86946	3.52317	3.57981	3.90632	4.7903	4.01541	3.61745	5.78025	4.61073	3.95617	4.13846	5.03623	4.13846	4.54537	4.0493	3.5164	4.2198	3.44344	5.16965	3.90632	3.57013	3.68329	4.39122	3.86125	4.97465
1553130_at	6.49962	6.55996	6.24621	6.39447	6.53829	6.63053	6.40666	6.24269	6.55656	6.78397	6.232	6.61781	6.37405	6.44709	6.25487	6.82732	6.28495	6.60318	6.25561	6.99504	6.28553	6.32635	6.31593	6.2948	6.40185	6.13574	6.67688	6.74262
1553131_a_at	4.60235	4.92663	4.44869	4.67211	5.02767	4.39924	4.84127	4.53156	4.59163	5.34711	4.74096	4.74763	4.55316	4.76688	4.45073	4.86261	4.64092	4.51666	4.68373	4.96979	5.1082	4.48733	4.56889	4.95514	4.62478	4.5195	4.75876	4.85264
1553132_a_at	2.41416	2.77116	2.48409	2.60247	2.5176	2.55613	2.60223	2.35817	3.20784	2.78802	2.52973	2.41733	2.55613	2.63925	2.22492	2.40227	2.55662	2.50194	2.5827	2.54668	2.62723	2.60232	2.59557	2.64045	2.55613	2.61716	2.43752	2.38632
1553133_at	7.26663	7.59766	7.85189	8.00085	7.73099	7.59318	7.03294	7.77353	7.06012	6.96964	8.16683	7.25482	7.40193	7.51226	7.78736	5.73984	8.1233	7.41709	7.59706	5.69122	7.06348	7.95679	7.17561	6.96504	7.22037	7.44073	5.62504	7.28672
1553134_s_at	4.05788	4.2231	4.81781	4.34189	5.02617	4.33055	3.77752	4.44618	4.01464	3.66022	5.08777	4.27315	4.25823	4.52018	4.61621	3.2779	5.1868	4.13053	4.36329	3.1494	3.80222	4.1196	3.80672	3.55324	3.73792	4.55045	3.64664	4.06434
1553136_at	6.9132	6.91562	7.17342	7.2604	7.2172	7.1075	6.90207	7.11791	7.11411	7.2399	7.09716	7.05677	7.05596	7.29493	6.92096	7.18558	7.03415	7.24608	7.20958	7.27776	6.87094	7.19107	7.08563	6.94304	6.78994	7.12293	7.21428	7.12947
1553137_s_at	3.24443	3.52251	3.37413	3.43102	3.34809	3.49413	3.55325	3.61305	3.28043	3.84107	3.20429	3.19361	3.27288	3.50474	3.60506	3.9614	3.51231	3.50331	3.48903	3.92821	3.50638	3.21618	3.58149	4.04445	3.80656	3.54097	3.60047	3.74112
1553138_a_at	3.74751	3.57038	3.6003	3.69906	3.42516	3.36916	4.25543	3.59987	3.36769	3.70227	3.6827	3.70227	3.71439	3.88885	3.68463	3.47064	3.63542	3.48168	3.5041	3.80235	4.26876	3.26472	4.08784	4.2033	4.13569	3.65738	3.97214	3.70227
1553139_s_at	5.85639	4.81368	4.84155	5.05864	5.55609	5.35531	5.33247	4.76729	5.77055	5.52653	4.50088	5.13071	5.80272	5.2913	4.9088	5.67019	5.48433	5.14096	5.37263	5.17668	5.12721	5.22818	5.09809	5.58584	5.20171	4.97615	4.80138	5.68871
1553140_at	3.67092	3.57289	3.60719	3.62671	3.42159	3.4822	3.57584	3.72991	3.9822	3.74234	3.8028	4.05204	3.57971	3.59614	3.49991	3.5563	3.57743	3.38854	3.80842	3.68783	3.74979	3.64206	3.78013	3.65541	3.36332	3.9584	4.28126	3.50932
1553141_at	4.38993	4.31458	4.41484	4.32858	4.47752	4.70356	4.14467	4.29056	5.21271	4.67852	4.58568	4.8941	4.48879	4.28461	4.42552	5.02301	4.04753	4.54067	4.36695	5.34517	4.65942	4.91088	4.30609	4.58916	4.63479	4.42453	5.60768	5.98343
1553142_at	3.63983	2.97352	3.28237	3.01481	3.4008	4.12622	3.18631	3.11714	3.89818	4.10063	3.5864	4.44151	3.70227	3.19115	3.50019	3.89905	3.66871	3.48137	4.1758	3.6266	2.80497	5.10726	3.79935	3.84306	4.28958	5.61225	4.86373	5.53709
1553145_at	7.57641	7.53029	7.18087	7.64296	7.15584	7.06502	7.24184	7.60353	7.99187	7.36773	7.60452	8.17583	8.18995	7.4404	8.3366	8.30068	7.55305	7.66122	7.77481	8.41922	7.80019	8.28612	7.66845	7.33178	7.97709	8.09841	8.66852	7.6952
1553146_at	3.10204	3.68372	3.04492	3.40905	3.28274	3.50181	3.33325	3.15137	3.09664	3.33147	3.21239	3.23115	3.15093	3.60615	3.13845	3.56525	3.11038	3.00033	3.22194	3.67579	3.11994	3.11847	3.33334	2.70747	3.37296	2.73395	3.2859	2.8846
1553147_at	4.4347	4.02636	3.92614	4.08515	3.95154	4.51756	5.08765	4.0229	5.48907	4.96308	4.05061	4.44828	5.4072	4.12773	3.56164	4.77443	3.78867	4.62097	4.81968	4.21285	5.14159	6.20352	5.1864	3.03816	4.17625	4.70692	5.54851	5.68871
1553148_a_at	5.916	5.00138	5.22814	4.86415	5.54449	5.75283	5.1652	5.22309	7.25635	5.31032	4.9536	5.24796	5.36607	5.02098	4.98693	5.33743	5.79067	4.95742	5.36285	4.81798	5.09163	6.63103	5.52471	5.0093	5.04359	5.45409	5.71202	6.31743
1553150_at	4.23044	3.09961	3.29309	3.22318	3.29753	3.46172	3.63655	3.05762	3.37967	3.39126	3.37366	3.95528	3.80255	3.35498	3.1597	4.14072	3.45796	2.97631	3.78021	3.22383	3.15435	3.9768	3.46788	3.00202	3.16014	4.16603	3.20759	3.66885
1553151_at	3.29456	3.30774	3.39685	3.29935	3.54215	3.38355	3.325	3.30901	3.18442	3.336	3.21648	3.38355	3.92837	2.80336	3.22469	3.606	3.31109	3.48934	3.73675	3.25195	3.43608	4.60177	3.66784	4.23625	3.10619	3.40381	3.13568	3.40479
1553153_at	5.60688	5.27244	5.12891	5.32538	5.90283	5.34899	5.0022	5.37963	5.45303	5.30333	5.61621	5.65984	5.43984	5.64533	5.32389	5.63829	5.49314	5.36977	6.03337	5.79403	5.15552	6.27384	5.37411	4.83352	5.41155	5.2791	5.01875	5.36499
1553155_x_at	4.58568	4.74586	4.58419	4.70537	5.13617	4.62315	4.41586	4.8075	4.65103	4.77839	4.61718	4.69369	4.85054	5.12465	4.72066	4.71537	4.79819	4.50618	5.2018	4.63021	4.35811	5.4329	4.77472	3.95045	4.33717	4.8204	4.36845	4.57549
1553156_at	4.40114	4.50757	4.38151	4.63192	4.43479	4.42326	4.70961	4.5567	4.23791	4.68793	4.08776	4.62525	4.52557	4.33283	4.43248	4.55698	4.35999	4.37248	4.3196	4.69598	4.48182	4.23155	4.48066	4.69491	4.25924	4.28765	4.42557	4.56111
1553157_at	4.57721	4.71159	4.56916	4.76015	4.49277	4.40842	4.94688	5.0288	4.53329	5.10233	4.58623	4.34068	4.54543	5.10233	4.55762	4.76364	4.54055	4.38248	4.25258	4.99938	5.68235	4.58873	4.97697	5.64893	5.20052	4.61833	4.96028	4.95409
1553158_at	6.82819	5.86729	6.18735	5.80286	6.71573	6.54033	6.14624	6.50988	7.10075	6.30651	6.34011	6.44605	6.76712	6.31249	6.28108	6.62216	6.70983	6.76013	6.91925	6.46974	6.61389	6.91742	6.59815	6.3727	6.60767	6.59625	6.54211	6.16825
1553159_at	5.237	5.58811	5.06394	5.34583	5.35144	5.35958	5.44215	5.51353	5.39029	5.63401	5.38318	5.3098	5.27421	5.278	5.28701	5.62858	5.18707	4.98978	5.23319	5.87593	5.33265	5.22333	5.2416	5.20733	5.61539	5.05359	5.40276	5.39657
1553162_x_at	5.60187	6.8065	5.9894	6.14103	5.96124	5.86951	5.97949	5.91238	5.65851	5.84054	6.04468	6.22408	5.9912	6.02862	5.92233	6.56618	5.89917	5.87352	5.99445	6.84554	5.27101	5.76189	5.90646	4.90952	5.4973	6.12238	6.11139	5.37373
1553163_at	5.62744	5.88285	5.61399	5.77605	5.93969	5.92789	5.9122	5.68839	5.86987	6.21216	5.6842	5.78491	5.62225	6.02584	5.56	6.09849	5.84301	5.63509	5.55083	5.75513	5.623	5.52222	5.75996	5.35945	5.68126	5.41735	5.76783	5.71473
1553165_at	5.51124	5.47375	5.40759	5.63231	5.23584	5.37216	4.92495	5.94622	5.67549	5.09514	5.59185	5.69447	5.71213	5.23866	5.87121	5.67213	5.61066	5.38649	5.3399	5.97057	4.82221	5.89147	5.38634	5.30642	5.25853	5.30642	5.53276	5.53408
1553166_at	6.05317	6.23655	6.08642	6.12214	6.00372	6.34485	6.63121	6.10998	5.98185	6.29656	6.11857	6.14471	6.13652	6.35717	6.21207	6.59496	5.89262	6.03541	6.12625	6.55804	6.36863	5.8879	6.2702	6.16658	6.09704	6.04574	6.31987	6.08916
1553167_a_at	4.15181	3.59404	3.78234	4.11842	4.00153	3.64928	3.64578	4.28822	4.39724	3.06968	4.53808	3.99417	3.61541	3.77398	4.77259	3.39619	3.76144	4.16902	4.64931	3.6522	3.78254	4.60541	3.63114	3.76017	4.03936	4.67584	3.97656	4.42927
1553168_at	5.37406	5.65198	5.22903	5.68002	5.35744	5.38369	5.63093	5.33719	5.1126	5.89628	5.31922	5.53766	5.18753	5.48994	5.19915	5.82336	5.28053	4.98342	5.35744	5.43909	5.31553	5.04408	5.32048	5.33663	5.18714	5.26562	5.47322	5.28385
1553169_at	5.14839	5.02495	4.2652	4.7654	5.07487	4.68745	5.473	4.76724	4.49471	4.69688	4.43065	4.66469	4.6913	4.8152	4.55572	4.76086	4.45126	4.50521	4.8199	4.8152	5.90023	4.2652	5.24226	6.38767	5.00431	4.73444	4.42038	5.1419
1553171_x_at	3.3358	3.72101	3.46872	3.57658	3.71097	3.61979	4.23404	3.65417	3.61979	3.6072	3.73126	3.4698	3.56295	3.61979	3.51535	3.5929	3.28637	3.45517	3.78233	3.61979	5.04864	3.35743	4.12537	4.82893	3.83297	3.27503	3.51567	3.98595
1553172_at	6.61991	6.6735	6.51888	6.53382	6.63837	6.58505	6.76707	6.8477	6.56374	6.33789	6.29392	6.3974	6.23619	6.44894	7.04465	6.55111	6.57349	6.78918	6.49167	7.08903	6.3985	6.51205	6.63178	5.68317	6.86784	6.71556	6.53051	6.06904
1553174_at	6.03142	6.0135	5.89265	6.00745	6.07779	6.01449	6.31704	5.96124	5.78016	6.03792	5.89461	6.08561	5.96864	5.79373	5.81572	6.19156	5.74066	5.7571	5.76646	6.22576	5.86508	5.71733	5.96068	6.26175	6.24408	5.76606	6.01587	6.05299
1553175_s_at	3.3512	3.41303	3.32479	3.12135	3.66403	3.38533	3.34698	3.33529	3.6264	3.64107	3.26098	3.62615	3.46855	3.41791	3.2808	3.63651	3.42538	3.49928	3.34044	3.18994	3.19491	3.29771	3.37693	3.11465	3.31051	3.43471	3.85685	3.30155
1553176_at	3.17555	3.33911	3.10879	3.64905	3.05132	3.24361	3.44948	3.35975	3.33564	3.29196	3.45572	3.35106	3.2564	3.62177	3.34936	3.35667	3.32278	3.15352	3.11968	3.71971	3.17826	3.06083	3.27377	3.31353	3.1218	3.13502	3.05544	3.28976
1553177_at	3.42296	3.6361	3.58727	3.64938	3.78619	4.02847	4.06694	3.8296	3.6361	3.6361	4.03125	3.52722	3.321	4.01029	3.67043	3.6361	3.73078	3.56449	3.65152	3.57757	3.55096	3.38312	3.6826	3.5777	3.57257	3.34291	3.19596	3.43398
1553178_a_at	5.90952	5.61834	5.67263	5.78537	5.80088	5.76277	6.06658	5.56887	5.69979	5.9366	5.65903	5.49252	5.68057	5.57367	5.66731	5.78603	5.58609	5.71041	5.6473	5.71997	6.22266	5.34988	5.97801	6.52305	5.75449	5.64905	5.57327	6.21534
1553179_at	4.50729	4.76344	4.50962	4.48686	4.51924	4.42839	4.53532	4.45964	4.42839	4.54516	4.91952	4.13706	4.33253	4.27748	4.73091	4.53532	4.69496	4.38702	4.56839	4.76921	4.26943	4.39902	4.6037	4.70606	4.72392	4.80824	4.20189	4.56877
1553180_at	2.52412	2.8857	2.79861	2.42207	2.54045	2.73736	2.65905	2.6906	2.649	2.63157	2.68419	2.94832	2.98492	2.70239	2.64515	2.61872	2.79675	2.84772	2.79247	2.66973	2.57945	2.58405	2.76436	2.78813	2.72245	3.20439	2.6906	2.56993
1553181_at	5.16905	5.83929	5.42695	5.20479	5.34128	5.37629	5.27699	5.41554	5.41823	5.73471	5.68075	5.6381	5.3305	5.5789	5.17839	5.57543	5.09354	5.37629	5.20356	5.66808	5.06998	4.94194	5.15612	5.03294	5.34578	5.14075	5.11425	5.3595
1553183_at	2.94583	4.11022	3.48356	3.82782	3.33794	3.16876	3.46003	3.30493	3.11443	3.39771	3.03972	2.9842	3.1836	3.05797	3.33794	3.43213	3.05834	3.12727	3.47602	3.23959	3.14743	3.11443	3.06206	3.11282	3.21225	3.27503	3.29127	2.92132
1553185_at	9.33548	9.14804	8.79651	9.25649	7.15749	9.01767	8.82795	8.43259	9.63519	9.98982	8.61215	9.85313	9.48881	8.48831	7.86034	9.64536	7.8942	8.74055	8.75509	9.7715	8.33888	9.93523	9.12522	9.58437	9.37076	8.78764	10.5452	10.3108
1553186_x_at	8.66916	8.28893	8.22497	8.68101	6.48411	8.52542	8.27454	7.75113	8.87914	9.39985	7.96326	9.25414	8.82526	7.92907	7.19337	8.91179	7.40836	8.01674	8.2028	9.04338	7.77875	9.25837	8.58166	8.6699	8.70011	8.09659	9.88718	9.63569
1553188_s_at	4.18283	4.23142	3.92683	4.30973	4.04641	4.24386	4.2102	4.24386	3.96991	4.87648	3.9635	4.14244	3.9378	4.14268	4.05595	4.51703	4.07483	3.93768	3.98275	4.6579	4.6392	3.7917	4.05903	4.94104	4.3602	4.36958	4.1111	4.5789
1553190_s_at	5.87383	6.01862	6.01208	6.01208	6.17644	6.1089	6.50912	5.81907	5.80992	6.47074	5.77588	5.85854	5.88058	5.85056	6.09031	6.26803	5.7187	5.96234	6.00707	6.6117	6.26173	5.84892	6.0809	6.04673	5.878	5.79157	5.9978	6.14717
1553191_at	2.88954	2.84071	2.84071	2.99161	2.84071	2.91621	2.92571	2.65859	2.75672	3.54328	2.77658	2.75287	2.74632	2.84782	2.70259	2.77887	2.59283	2.77307	2.54984	2.81895	2.90864	2.94769	2.83729	2.83297	3.24359	2.92475	2.7705	3.14416
1553192_at	3.44564	2.8163	3.44316	2.81001	2.99378	2.99675	2.86481	3.19765	3.77298	2.93072	2.93867	2.86	3.13776	3.181	3.00589	3.29904	2.85803	2.85441	3.40675	2.77403	2.62532	3.10995	2.69704	2.88227	2.79861	3.31789	2.632	3.8375
1553193_at	3.29196	2.69629	3.52391	3.13805	2.54002	3.05347	2.97194	2.92265	2.8919	2.63082	3.4069	2.78031	2.59338	2.87868	3.49423	2.98442	3.13276	2.95133	2.79298	2.92265	2.73371	3.14568	2.99473	2.82633	3.04044	3.32913	2.58458	2.82472
1553194_at	5.03801	4.1478	4.51874	3.86647	4.28804	4.45806	4.04888	4.09906	6.94513	5.15065	4.39019	4.67617	4.70649	4.29739	3.90022	4.49908	4.28994	4.28282	4.74922	3.81076	3.7559	5.18542	4.44029	4.26154	4.45256	4.68986	4.58491	5.66953
1553196_a_at	3.7927	4.0279	3.65843	4.03733	4.1432	3.96615	4.14505	3.82613	3.69474	4.14653	3.82674	4.06185	4.05015	3.95028	3.78006	4.2082	3.63618	3.72173	3.75604	4.33914	3.76388	3.55013	3.91478	3.94015	3.91478	3.62923	3.85837	3.82786
1553197_at	2.97468	2.9842	2.87511	2.84921	2.9162	3.16211	3.16523	2.8709	2.88165	2.7983	2.76333	3.05544	2.78835	2.76236	2.81885	3.10665	3.26769	2.93354	2.93354	2.84585	3.3527	2.85212	2.93354	3.27741	3.10151	2.67363	2.80643	3.05912
1553199_at	2.51321	2.58856	2.60528	2.95664	2.60437	2.72593	2.80944	2.64465	2.40244	2.73806	2.62281	2.46747	2.67157	2.67123	2.48698	2.45907	2.2595	2.51153	2.58108	2.6109	2.72372	2.48015	2.39641	2.55059	2.79861	2.70868	2.99423	2.62358
1553202_at	4.89945	5.61371	5.73932	6.04895	5.61415	6.55676	6.37046	6.06929	5.65224	5.8301	5.96051	5.9078	6.39034	5.83533	5.70485	6.65999	6.28383	6.61482	6.82191	5.9648	7.22667	6.80276	6.80921	5.48961	6.27326	6.61949	6.17549	6.30655
1553204_at	5.82143	5.89009	5.70917	5.71321	5.71165	5.77549	5.63687	5.63808	5.64091	6.10105	5.78439	6.12794	5.69293	5.76585	5.6005	6.03859	5.58939	5.69782	5.55514	5.94607	5.86711	5.60217	5.49572	5.44448	5.62669	5.63355	5.76788	5.59905
1553205_at	6.08362	6.46288	6.15017	6.42644	6.29844	6.40137	6.46414	6.20493	5.95816	6.1576	6.00302	6.37204	6.23246	6.38297	6.02167	6.55595	6.02683	6.0428	6.06473	6.54407	6.10652	5.92922	6.07281	5.99576	6.23508	5.87068	6.34931	6.14634
1553207_at	5.70215	5.61426	5.44594	5.62253	5.7794	5.88744	6.18869	5.43297	5.705	6.16309	5.62345	5.57071	5.57057	5.43433	5.84282	6.25929	5.54835	5.61222	5.29112	5.77992	6.01072	5.49112	5.80512	6.16117	5.91227	5.4775	5.70383	6.08094
1553208_s_at	3.73375	4.20334	4.13247	3.77985	4.02951	3.6589	3.98216	3.89215	3.94846	3.82262	4.60642	4.36007	4.07605	3.91416	4.20384	4.46743	4.09621	3.96573	3.95787	4.2345	3.69397	3.96573	4.13071	3.34357	3.8673	3.82772	4.67562	3.80985
1553209_at	4.55939	4.56707	3.93965	4.43036	4.94217	4.61782	4.90011	4.30658	4.66289	5.10057	4.20379	4.60785	4.3977	4.854	4.18113	4.72218	4.44701	4.36321	4.08613	4.13053	4.29068	4.43174	4.34617	5.26241	4.28618	4.40782	4.0303	4.35332
1553211_at	4.05613	4.64	4.27377	4.30001	3.93549	4.74509	4.73384	4.16537	6.21192	5.44261	4.40342	4.79569	5.55269	4.48038	4.49783	5.08669	3.97958	4.65116	4.74751	5.21229	4.76547	5.29447	4.95758	4.5217	4.79048	4.49783	5.88764	5.02779
1553212_at	5.2443	5.22333	5.22333	5.42715	5.11491	5.30806	5.4762	5.07573	4.85392	5.20908	5.26339	5.20478	5.2738	5.31137	5.31915	5.22333	5.14023	4.99453	5.11994	5.56541	5.33974	5.12932	5.36492	5.20313	5.45618	5.22333	4.79279	5.29976
1553213_a_at	3.9069	3.77298	3.586	3.54376	3.8999	3.66004	4.05238	3.50451	3.98148	4.03088	3.89869	3.7785	3.41379	3.86727	3.73243	4.06526	3.69896	3.62615	3.5164	3.93892	4.05314	3.80507	3.84451	4.12961	3.59975	3.51714	3.91286	4.07035
1553214_a_at	2.86603	3.18498	3.34198	3.26965	2.68263	3.32713	2.76247	3.37539	3.35054	2.96193	3.069	3.24166	3.04694	3.10173	3.2433	3.19765	2.7667	3.3459	3.71564	3.62845	2.60512	3.56912	3.06667	2.79549	3.25608	3.55906	3.1579	3.33239
1553215_s_at	5.09596	4.95493	5.23653	5.12416	4.76408	5.60978	5.51545	4.95225	5.22022	5.51918	4.9418	5.50574	5.15691	5.18723	4.71355	5.60823	4.81458	5.05658	5.16293	5.80693	5.14553	4.90082	5.10162	4.88603	5.15003	4.82349	5.66541	5.14989
1553216_at	5.2689	5.33895	5.60531	4.94146	5.5003	5.28187	5.32614	6.05743	5.40331	5.58279	5.01564	5.29967	5.58902	5.5326	5.33895	5.11271	5.73469	5.59329	5.56788	5.12239	5.67514	5.78382	5.37711	5.28478	5.2245	5.61984	5.19207	5.56529
1553217_s_at	5.4191	5.11852	5.45457	5.12695	5.38501	5.17297	5.05698	5.43297	5.62071	5.15417	5.4988	4.9317	5.30614	5.33434	5.3154	4.85822	5.55294	5.25272	5.35995	4.56451	5.16761	5.38157	5.36621	4.81386	4.81668	5.13345	5.13041	5.1022
1553218_a_at	8.31891	7.55039	7.97476	7.37017	8.56542	7.78053	7.44132	7.7244	8.43831	8.15761	7.88259	7.77553	7.9558	7.93342	7.66761	8.16188	8.18489	7.96251	8.05807	7.14509	7.41819	8.18964	7.84852	7.5434	7.94008	8.11084	7.76719	8.17685
1553219_a_at	3.37471	3.6035	3.26501	3.62728	3.73861	3.71427	3.77752	3.53158	3.68066	3.84991	3.27982	3.47698	3.53158	3.60279	3.50379	3.51899	3.45877	3.60526	3.5164	3.61758	3.53158	3.56682	3.39729	3.33652	3.41125	3.39855	3.80842	3.82944
1553220_at	4.3134	4.22996	4.31512	4.29999	4.34189	4.3182	4.64147	4.47128	4.44808	4.31512	4.92986	4.38533	4.06783	4.31512	4.63848	4.42616	3.99613	4.49828	4.30318	4.31512	4.31512	4.26614	4.01591	4.14958	4.30228	4.37122	4.25629	4.18859
1553221_at	6.5293	6.23496	6.50358	6.45313	6.54999	6.77169	6.01246	6.47634	6.90926	6.1157	6.81096	6.1935	6.49543	6.45313	6.47166	6.76281	6.72972	6.44735	6.5467	6.39984	6.18593	6.50132	6.40416	5.95162	6.54754	6.42915	6.72546	6.35502
1553222_at	7.46341	7.32931	7.29688	7.49857	7.62309	7.44867	7.51909	7.44867	7.51565	7.39337	7.39613	7.43354	7.39502	7.79838	7.37388	7.8852	7.42306	7.53195	7.20885	7.66365	7.54941	7.24469	7.53167	7.72931	7.29342	7.19415	7.40822	7.53172
1553224_at	3.93623	4.19046	4.12157	3.89326	3.59245	4.28671	3.5453	4.15449	4.68626	4.5227	3.77955	4.50126	4.63994	4.42038	3.73191	4.14071	3.63707	4.20094	3.70125	4.07591	3.58526	4.35	3.81165	3.53073	4.30704	3.93876	4.49266	3.79076
1553225_s_at	4.38476	3.97143	3.97919	4.27919	4.3936	4.32283	4.05663	4.00208	5.56912	4.52668	4.0491	4.10904	4.24248	4.27548	3.91553	4.31744	4.20018	4.11901	4.29367	3.96385	3.91283	4.66554	4.01419	4.10217	4.29138	4.41207	4.37819	4.5633
1553226_at	3.94686	4.13905	3.98125	4.1736	4.34057	4.21847	4.52097	4.14475	3.89646	4.53271	4.34327	4.07873	3.90566	4.34878	3.78442	4.49617	3.98663	4.13905	4.13059	4.24189	3.89918	4.01651	4.01206	4.0729	4.14117	3.6287	4.02934	4.00073
1553227_s_at	5.56313	6.00933	5.74951	5.93055	4.9002	5.71653	5.78487	5.95552	6.04985	6.34134	6.17943	6.22383	6.01788	5.40703	5.71631	5.77237	6.17817	5.92575	6.21332	5.87458	5.514	6.48185	6.35803	5.27717	5.94374	6.42718	7.05593	6.51902
1553228_at	4.02847	4.1254	3.82979	4.00043	4.52502	4.16401	4.31333	4.22327	4.28927	3.95387	4.04014	3.87314	3.88735	4.10716	4.52172	4.20499	4.08586	4.19382	4.24378	4.00321	3.76895	3.91236	3.6034	3.85884	4.42579	4.16093	3.72609	4.07618
1553229_at	3.65299	3.58341	3.45592	3.3949	3.58768	3.59104	3.90895	3.59104	4.20627	3.82603	3.80863	3.67791	3.52174	3.65201	3.91695	3.98715	3.53797	3.90895	3.96955	3.70227	3.46687	3.84789	3.67415	3.43217	3.90745	3.70714	3.71077	3.71077
1553232_at	4.40087	4.37446	4.25268	4.21781	4.42457	4.37838	4.65698	4.46983	4.36751	4.74234	4.28369	4.26515	4.39745	4.42548	4.43587	4.37446	4.37446	4.44692	4.09288	4.52183	4.27132	4.26295	4.16256	4.43678	4.31233	4.17629	4.70396	4.23277
1553234_at	4.38746	4.47668	4.29929	4.33224	4.24665	4.14107	4.80456	4.33947	4.13651	4.5533	4.37981	4.30375	4.32521	4.36377	4.2897	4.32885	4.30896	4.36434	3.96128	4.72509	5.46704	3.94482	4.70983	6.06091	4.61893	4.23297	4.48147	4.80818
1553235_at	4.35093	4.31406	4.70202	4.4369	4.52618	4.12807	4.59016	4.40521	4.17966	4.55955	4.59857	4.52099	4.25823	4.44452	4.38455	4.0932	4.3484	4.33984	4.18405	4.64386	4.72812	4.0119	4.38753	4.85987	4.34582	4.22039	4.03186	4.41307
1553237_x_at	4.60454	4.68443	4.40836	4.63523	4.83039	4.58065	4.87513	4.75184	4.39106	4.58065	4.654	4.26297	4.5579	4.5878	4.5017	4.54338	4.56668	4.51474	4.55075	4.94022	4.75965	4.18144	4.56374	5.24465	4.34048	4.40535	4.4205	4.61899
1553238_a_at	6.45997	6.57413	6.48507	6.67444	6.58677	6.70912	6.685	6.45402	6.35072	7.33766	6.44454	6.59185	6.54501	6.62139	6.52439	6.78147	6.32542	6.3747	6.52439	6.72341	6.46218	6.2064	6.52439	5.98904	6.51757	6.63625	6.77666	6.54698
1553239_at	5.9652	6.12925	6.05146	5.98018	6.08259	6.18533	6.16879	5.8659	6.09186	6.53821	5.89461	6.40329	6.20434	6.12503	6.19741	6.6093	5.93563	6.20392	6.27412	6.51351	6.09922	5.79846	5.87918	6.4369	6.14484	6.53285	6.40705	6.35361
1553241_at	4.63562	5.0281	4.79168	4.86812	4.8936	4.85267	4.65285	4.54591	5.00175	5.16977	4.79145	4.86673	4.53604	4.85562	4.911	5.38344	4.54108	4.92058	4.55572	5.41908	4.68148	4.50358	4.5139	4.41615	4.81391	4.77143	4.9325	4.3186
1553243_at	7.63821	6.70498	5.03578	6.64276	7.41841	7.42968	7.00106	6.59896	7.27493	5.24343	6.84149	6.43138	7.32671	7.17251	7.47777	6.35462	6.46275	6.91932	7.45076	7.21758	6.59035	7.29137	6.98025	7.08023	7.37508	6.35356	7.13527	7.55576
1553244_at	2.90945	2.69491	2.81815	2.69399	2.91451	2.70307	2.77593	2.75791	2.90618	2.78545	2.65089	2.81896	2.94364	2.7707	2.94478	2.76134	2.86016	3.00847	2.83976	3.00218	2.8591	2.91451	2.81045	2.5508	2.93816	2.81343	3.13366	2.9622
1553246_a_at	5.18608	5.30003	5.46187	5.47822	5.67927	5.42599	5.68099	5.21981	5.30999	5.42599	5.49086	5.509	5.48639	5.11435	5.21763	5.42713	5.40586	5.46716	5.31869	5.77042	5.67927	5.10146	5.65697	6.04565	5.27106	5.22124	5.32373	5.42599
1553247_a_at	3.55278	3.46907	3.60659	3.68279	3.47701	3.64864	3.38265	3.54744	3.48777	2.97013	3.50218	3.53932	3.45527	3.51619	3.54511	3.61493	4.06911	3.7678	3.34293	3.40361	2.97952	3.1846	3.39654	3.08597	3.36543	3.91629	3.23343	3.56018
1553248_at	5.48421	5.39476	5.08753	5.58038	5.27537	5.39788	5.88441	5.25839	5.40852	5.73838	5.3632	5.41091	5.26795	5.58604	5.27887	5.57423	5.12224	5.4974	5.17656	5.55799	5.51522	5.19469	5.40852	5.59099	5.3487	5.15182	5.42143	5.36928
1553249_at	3.63338	3.68511	3.61459	3.55207	3.68469	3.63455	3.5274	3.53957	3.50235	3.73717	3.62123	3.73937	3.53387	4.08805	3.6873	3.83786	3.63505	3.64235	3.53498	3.72074	3.57736	3.48433	3.5074	3.4785	3.65886	3.56327	3.6158	3.33382
1553252_a_at	5.22892	5.15543	5.2294	5.45153	5.01721	5.60819	4.73985	5.18753	5.44662	5.41396	5.04952	5.51067	5.31975	5.06736	5.05939	5.41543	5.04294	5.35872	5.26918	5.55458	4.39245	5.34047	4.64931	4.7899	5.20479	5.03898	5.55754	5.15763
1553253_at	7.04923	7.10329	6.94235	7.07547	7.36133	7.09646	7.17159	7.0078	7.19261	7.31979	7.11847	7.00548	6.99601	7.13203	6.60358	7.37286	6.92138	6.86616	6.83817	7.29902	6.9771	6.90235	7.02298	6.71297	6.79895	6.70349	6.93619	7.0866
1553254_at	5.2859	5.05183	5.9574	5.09493	5.24982	5.15025	4.73985	5.32157	6.2131	4.51598	5.42581	5.00955	5.46374	5.30096	5.39943	5.04079	5.27834	5.9262	5.50861	4.35159	5.43102	5.05561	5.20284	4.86298	5.5047	5.32269	4.68878	4.42272
1553255_at	2.82416	2.94193	2.78219	3.00741	2.92768	2.97004	3.30553	2.77527	2.99904	3.21721	3.22754	3.21303	2.85271	3.03885	2.64122	3.02579	2.79444	2.90408	2.90939	3.2788	2.84332	2.73556	2.88881	2.58216	2.80962	2.62181	3.24852	2.88642
1553257_at	6.25281	6.0888	5.84605	6.02399	6.45533	6.41309	6.29875	6.19267	6.3848	6.50293	6.04189	5.98436	6.26213	6.42464	5.70743	6.45058	6.11078	6.1849	6.11705	6.36812	6.07199	5.8789	6.09478	6.33588	6.25769	5.98769	6.06428	5.93521
1553258_at	4.72888	5.10736	4.82624	4.77473	4.82624	4.77719	5.35187	4.82624	4.56451	5.12114	4.91725	4.72163	4.42862	4.96402	4.69014	5.04973	4.79649	4.80824	4.75348	5.15019	5.11696	4.45417	4.83048	4.81849	4.82809	4.63304	4.94072	4.8444
1553260_s_at	3.04432	3.18756	3.21891	3.18561	3.08483	3.25495	3.03875	2.99232	3.24468	3.36734	3.19831	3.44721	3.33108	3.55855	3.19583	4.19484	3.02281	2.92987	3.21744	3.43526	2.72024	3.16829	3.22921	2.66331	2.80852	3.61996	3.84558	3.18246
1553261_x_at	2.55593	2.47025	2.61657	2.75817	2.62587	2.60959	2.83058	2.71333	2.62168	2.5477	2.60232	2.48056	2.59733	2.61396	2.6098	2.71949	2.7123	2.49242	2.74017	2.73385	2.61711	2.49283	2.49009	2.41232	2.60232	2.72313	2.45911	2.4978
1553262_a_at	6.77342	6.69427	6.40603	6.64752	6.78865	6.76514	6.97377	6.47809	6.75679	7.25845	6.42869	6.89041	6.72187	6.63861	6.57472	7.14128	6.4684	6.71016	6.63363	6.87157	7.03128	6.43221	6.6462	6.73666	6.72187	6.56222	6.58329	6.98019
1553263_at	6.11004	6.55638	6.16216	6.43467	6.46736	6.3991	6.54008	6.34929	6.45038	6.38391	6.60184	6.39194	6.44579	6.39722	6.22384	6.51282	6.22765	6.33786	6.38017	6.54286	6.38391	5.95572	6.38134	6.12684	6.38391	6.20679	6.46443	6.38391
1553264_a_at	7.72992	6.17159	6.72994	6.29164	6.64092	6.59404	6.38828	6.05917	7.24703	6.96244	6.21963	6.0887	6.86618	6.76932	5.73495	6.6148	6.61677	6.32932	6.39589	6.60553	6.24679	6.16223	6.13359	6.49496	6.29851	5.91029	6.05626	6.61401
1553265_at	3.5555	4.27746	3.98541	4.02847	4.01437	4.02328	4.4129	3.71358	3.76704	3.79634	3.9091	4.1368	4.12437	4.32147	3.77685	4.56678	3.7235	3.97886	4.18338	4.85869	4.18081	3.62969	4.33483	4.52264	3.82744	4.02847	4.36653	3.57764
1553266_at	2.38438	2.45045	2.40099	2.56186	2.34761	2.47602	2.43399	2.4603	2.32165	2.35088	2.27687	2.40099	2.40099	2.29222	2.56679	2.33583	2.42005	2.37842	2.42037	2.44877	2.38332	2.38655	2.35029	2.39946	2.42376	2.46521	2.44226	2.40099
1553267_a_at	3.04536	3.19068	3.11564	3.1523	3.28131	3.20551	3.37516	3.01281	3.64217	3.35783	3.19346	3.17406	3.23688	3.18888	3.29392	3.36983	2.89676	3.00054	3.1977	3.57698	3.49683	2.94555	3.36561	3.14163	3.16833	3.11767	3.39991	3.38002
1553268_at	6.44822	6.07034	6.141	7.18718	6.66215	7.03206	6.80734	6.47475	6.66048	5.88734	6.32148	6.93997	6.23878	6.30666	7.39418	6.25681	6.6432	6.47978	6.4898	6.72343	6.5457	6.39108	6.33233	6.42944	6.09795	6.70929	6.23721	6.44994
1553269_at	2.42495	3.72964	3.80465	3.29561	3.55336	3.88993	3.93448	3.37839	4.15923	3.4785	3.22524	2.70923	3.1237	3.62489	4.19121	3.61235	4.11698	2.95997	3.18175	3.5164	4.99653	4.16008	4.14279	3.72584	3.55336	4.39255	3.55186	3.06687
1553271_at	4.63134	4.69951	4.9657	4.77212	4.55922	4.28974	4.1477	5.24838	5.11966	3.90663	5.78625	4.7245	5.03944	4.5401	5.72468	4.37183	5.51697	4.91174	4.68041	4.82409	4.62601	5.47092	4.81103	4.20737	4.25843	5.02896	6.01451	5.59074
1553272_at	5.48197	5.83196	5.56	5.44972	5.60707	5.58899	5.96891	5.60292	5.44217	5.90293	5.51773	5.41793	5.35675	5.85055	5.33355	5.94474	5.09754	5.53699	5.4981	5.74782	5.60673	5.11532	5.10438	5.40592	5.45087	5.29762	5.53066	5.51459
1553274_a_at	5.73207	6.38531	6.29357	6.17911	5.6164	6.39936	5.0082	6.52174	6.39378	5.56418	6.70749	6.39154	6.71423	6.16477	6.5888	6.74409	6.06535	6.87351	6.47695	7.05902	6.80991	6.35346	6.57456	6.26722	6.34029	6.77491	7.79959	6.10626
1553275_s_at	3.89816	4.30596	4.03565	3.79947	3.76311	4.12807	3.83246	4.30299	3.93641	3.74321	4.08171	4.08652	3.95396	3.57312	3.97955	3.95127	4.14715	4.03897	3.70218	4.03565	3.4529	4.33865	3.81003	3.35287	3.36526	3.91644	4.66119	3.5304
1553276_at	2.65206	2.68728	2.40176	2.54631	2.91109	2.59018	2.69317	2.59793	2.67539	2.64985	2.86347	2.73294	2.63171	2.74539	2.61287	2.54385	2.59047	2.6292	2.32889	3.00792	2.58821	2.35106	2.57963	2.43925	2.34599	2.48247	2.50398	2.63576
1553277_at	2.39799	2.7263	2.44988	2.63661	2.45235	2.67185	2.51131	2.54036	2.59785	2.68563	2.60788	2.52987	2.74773	2.4059	2.80748	2.79337	2.49535	2.54631	2.4609	2.6292	2.55013	2.32398	2.64894	2.54121	2.52694	2.33788	2.56179	2.54121
1553279_at	6.40422	6.79826	6.12715	6.7927	6.58866	6.78137	6.9878	6.73237	6.28443	6.59757	6.2755	6.96226	6.38857	6.85253	6.32059	7.32639	6.41276	6.50749	6.43224	7.19531	6.32423	6.16919	6.37809	5.9077	6.38933	6.20261	6.85343	6.57582
1553280_at	4.25767	4.02401	3.91287	3.86171	3.77752	3.62621	4.08466	3.53706	4.26804	3.92475	3.77353	4.0095	3.95671	3.68811	3.69421	4.11107	3.46565	3.83222	3.9904	3.81224	4.55035	3.93447	4.37624	4.33195	4.02369	3.70227	4.85392	4.06346
1553281_at	5.48421	5.81696	5.27184	5.43738	5.76507	5.41132	5.75116	5.69448	5.19277	5.77634	5.27826	5.48292	5.41685	5.58287	5.12982	5.9718	5.32727	5.41685	5.39286	6.26561	5.27474	5.39693	5.09789	5.25393	5.29458	5.08358	5.7611	5.30073
1553282_at	4.1245	4.19061	4.27302	4.48024	4.56979	4.5524	5.02745	4.46657	4.17292	4.54358	4.45317	4.10864	4.2359	4.53006	4.33991	4.68157	4.31548	4.40156	4.28204	4.63509	4.82606	4.31011	4.48777	5.11898	4.31705	4.42772	4.63454	4.41885
1553284_s_at	4.32497	3.86439	3.99027	3.80141	3.91333	3.89198	3.79555	3.69558	4.87878	4.33065	3.5349	3.86803	4.42422	3.80044	3.40544	4.29007	3.52267	3.73458	3.9163	3.5234	4.16791	4.40781	3.98033	5.03768	3.80204	4.0571	3.91829	4.93204
1553285_s_at	2.98383	2.91813	2.70137	2.98383	2.87148	3.11883	3.29857	2.63993	2.66593	3.17157	2.93835	3.00188	2.80255	2.78802	3.26506	2.89088	2.87258	3.02332	2.98383	2.7066	3.08354	2.93354	2.91324	3.45183	3.25492	3.32877	3.26496	2.83884
1553286_at	5.40625	6.04698	6.06786	5.64108	5.89006	5.80129	6.262	6.04698	6.05535	5.68715	5.93254	6.17762	5.94311	5.98877	6.21071	6.04698	6.04698	6.1894	6.21378	5.67191	6.29911	6.37959	6.10635	5.57545	6.11017	6.26717	5.99798	6.10176
1553288_a_at	5.34211	5.62325	5.70275	5.45968	5.9651	5.47341	5.03872	5.3168	5.82266	5.62849	5.3476	5.31005	5.45576	5.76689	5.08424	5.7278	5.43141	5.04329	5.45734	5.1328	5.00793	5.04046	5.26559	5.01292	4.88395	4.95849	4.95269	4.8982
1553292_s_at	6.21562	7.05568	7.73557	7.27227	6.16819	5.61983	5.93007	6.55835	7.5393	6.37002	7.18562	7.51277	7.35773	6.84956	8.02586	7.72557	7.13336	6.94378	6.53528	6.92538	7.35457	6.96304	7.01474	6.31769	6.23131	7.21977	7.6359	6.47351
1553293_at	3.15126	3.10476	2.9711	2.98169	3.15049	3.16005	4.05292	3.26843	2.93749	3.29662	3.15921	3.30278	3.21451	3.41552	3.26824	3.50792	3.09772	3.29796	3.39375	3.23573	4.55175	3.07151	3.84463	5.78247	3.62778	3.0612	3.08357	3.83388
1553295_at	2.46899	2.55013	2.48615	2.62403	2.4891	2.3786	2.58752	2.65135	2.44327	2.61707	2.8725	2.40587	2.55618	2.45201	2.39732	2.53397	2.46029	2.59181	2.49106	2.49106	2.43114	2.39195	2.43464	2.63107	2.62897	2.63609	2.42771	2.41732
1553296_at	2.65888	2.7263	2.67721	2.88779	2.81015	2.7263	2.72791	2.69119	2.52827	3.45964	2.69257	2.89235	2.65758	2.68457	2.6227	2.66807	2.7812	2.51155	2.7263	2.68846	2.96967	2.46941	2.80609	2.99535	2.4888	2.7263	2.71264	2.7263
1553297_a_at	7.96273	7.52188	7.73537	8.13617	7.08815	7.76069	7.88401	7.84443	7.60353	8.45274	7.66217	8.2419	7.81641	8.20749	7.37657	8.23444	7.72928	8.2534	7.9005	8.18222	7.55927	7.86951	7.86164	7.9417	8.01545	7.88804	7.08766	7.91741
1553298_at	2.85501	2.78306	2.75909	2.80772	2.85155	3.04266	2.96275	2.6756	2.86306	2.75643	2.81375	2.73838	2.81835	2.8845	2.77362	2.80514	2.67058	2.84337	2.72163	2.98249	2.73838	2.76247	2.90452	2.71707	2.766	2.92471	3.07865	2.81674
1553299_at	2.5209	2.7538	2.66484	2.70633	2.75978	2.67928	3.16985	3.045	2.93023	2.81774	2.7944	2.6915	2.59364	2.78397	3.07244	2.83199	2.7855	2.75978	2.63063	2.7792	3.21057	2.8766	2.93818	2.83199	2.85781	2.68245	2.98785	2.65609
1553300_a_at	5.20569	4.58838	4.87021	4.72028	5.27089	4.81404	4.33515	5.21465	4.43431	4.75509	5.00442	4.11192	4.61168	4.80082	4.73517	4.17518	4.94059	4.61288	3.99359	3.75471	4.75826	4.26885	4.7595	4.15374	4.23376	3.81421	3.83111	4.23868
1553301_a_at	4.57534	3.63938	3.8398	3.90372	4.459	4.0627	3.93045	4.18574	4.47828	4.13423	4.28958	3.91722	3.6579	3.97493	3.90372	3.40429	4.10486	3.81631	3.79532	3.73669	3.69529	3.80507	4.09248	3.78634	3.89724	3.92488	3.86817	3.7901
1553303_at	5.8613	5.8613	6.04954	6.02437	6.24394	5.96124	5.97949	5.864	5.9097	6.51275	5.82022	6.17807	5.98061	5.95971	5.8613	6.23406	5.63725	5.81867	5.65508	6.55302	5.41713	5.45677	5.5717	4.96067	5.76314	5.68367	6.23761	5.48935
1553304_at	4.93589	5.0369	4.85115	4.85054	4.97537	5.08358	5.21766	4.64653	4.60593	5.47752	4.83521	4.7987	4.6997	4.76606	4.80364	5.16969	4.86087	4.66112	4.85054	5.09992	4.6619	4.85841	4.70603	4.84749	4.95435	4.84128	5.23964	4.85054
1553306_at	4.40727	4.61472	4.35373	4.77239	4.5838	4.60402	4.82122	4.52351	4.57432	4.76246	4.75631	4.36817	4.57779	4.77213	4.61899	4.49182	4.42002	4.46183	4.44731	4.86467	4.75679	4.48277	4.6583	5.07747	4.63215	4.29489	4.60785	4.25987
1553310_at	3.0249	3.30269	3.3889	3.51295	3.39417	3.42811	3.28577	3.53229	2.88642	3.35764	3.32205	2.91519	3.21092	3.28405	3.27328	3.28455	3.46307	3.25003	3.27328	3.61699	2.9074	3.23214	3.20179	3.24102	3.17098	3.20439	3.34292	3.21818
1553311_at	3.45133	2.6715	3.36883	2.94767	3.13774	2.78221	3.17777	3.38081	3.19964	2.84786	3.39654	3.12186	3.07404	3.15137	3.53838	2.92265	3.52202	3.09221	3.80796	3.07404	3.13283	3.26566	3.20913	3.05623	3.07256	3.17777	3.13626	2.97153
1553313_s_at	4.06781	3.98579	4.07123	4.00175	4.38351	4.4644	4.86057	4.04539	4.59163	4.59422	4.19362	3.96615	4.33605	4.40319	4.01824	4.90822	3.67026	4.43104	4.35876	4.82234	4.90997	4.0816	4.76873	4.75071	4.29276	3.97174	5.3537	4.25554
1553314_a_at	4.12802	5.08772	4.64425	5.23714	4.40555	4.12807	4.78052	4.75194	3.98235	5.26271	4.79453	4.80612	4.23466	4.29369	4.03682	5.01715	5.13335	4.20211	4.0073	4.99911	4.52218	5.22138	4.21617	4.52292	4.29189	4.54169	5.41575	4.83671
1553315_at	3.61979	3.85863	3.39694	3.45064	3.40217	3.22194	3.71818	3.25086	3.20974	3.56726	3.61845	3.52134	3.39694	3.3216	3.45064	3.45064	3.21515	3.21401	3.97012	3.55548	3.49131	3.51399	3.4857	3.31368	3.64134	3.354	3.62705	3.04966
1553316_at	3.7981	3.86421	3.57421	3.91452	3.84549	3.8317	3.8119	3.83429	3.96615	4.30447	3.64757	4.03642	3.71933	4.03049	3.69474	4.08784	3.7198	4.06906	4.88947	3.98129	3.84372	4.80296	3.99652	3.72745	3.89693	3.70227	3.95985	4.31084
1553317_s_at	2.99766	2.98176	3.42284	3.4278	3.28034	2.9608	3.18826	3.14859	2.97318	3.33911	3.29947	3.65436	2.94483	3.20993	3.28034	3.16903	3.09077	3.51543	4.76614	3.26932	3.21777	4.70326	3.11209	3.76035	3.28034	3.79478	2.8699	3.96449
1553318_at	4.44399	4.71535	4.26706	4.43101	4.61163	4.58964	4.75754	4.47894	4.41778	4.62786	4.63563	4.45341	4.50336	4.21359	4.48729	4.61707	4.14079	4.56144	4.48453	4.79406	5.12239	4.05322	4.68784	5.4559	4.58866	4.3754	4.50656	4.4576
1553319_at	3.66024	3.90584	3.66885	3.92321	3.78057	3.50839	3.86748	3.62637	3.62442	3.86157	3.61689	3.73458	3.82059	3.89647	3.61216	3.79753	3.95054	3.48038	3.5895	3.66885	3.66547	3.64866	3.5161	3.70036	3.78063	3.51784	3.80842	3.6496
1553320_s_at	2.39799	2.42314	2.4576	2.50143	2.69818	2.40426	2.67051	2.44912	2.40943	2.39274	2.44912	2.51495	2.60508	2.52974	2.31877	2.69818	2.45913	2.42771	2.50847	2.69818	2.50143	2.3279	2.53312	2.78329	2.73938	2.62854	2.46087	2.45716
1553321_a_at	4.10467	4.43019	4.21467	4.70017	3.98541	4.58457	4.32144	3.97158	6.23743	5.0759	3.94975	4.13402	4.47604	4.18661	3.76077	5.89843	5.30031	4.01317	4.16933	4.34449	4.02606	4.68674	4.26434	3.60021	4.17146	4.21402	4.71173	5.781
1553322_s_at	3.06314	3.27534	3.44316	3.04572	3.10824	3.39529	3.31478	2.85921	3.39342	3.4785	2.87351	2.90374	3.50575	3.15106	3.48298	3.45149	3.076	2.98678	3.22194	3.22475	2.89818	3.11443	2.89571	2.821	3.12598	3.13031	3.33173	3.00674
1553323_a_at	4.72383	4.67106	4.66851	4.46341	4.61666	4.73638	4.662	4.46221	4.88407	4.89381	4.59775	4.76682	4.56292	4.43709	4.62478	4.62478	4.58888	4.62478	4.12387	4.52575	4.65057	4.64717	4.63331	4.90408	4.78285	4.57115	4.46485	4.96651
1553325_at	4.62974	4.46158	4.77192	4.71419	4.80102	4.68286	5.19918	4.69844	4.51597	4.88823	4.69899	4.66851	4.55275	4.67478	4.66851	4.8428	4.38029	4.43614	4.41464	5.02739	5.06182	4.14407	4.51223	4.96575	4.91615	4.64845	4.52136	4.61899
1553326_at	2.7263	2.9854	2.9842	3.08836	3.09157	2.98519	3.22419	2.76006	2.94968	3.20615	3.13408	2.9842	2.97152	2.92737	3.12808	3.31552	2.80168	2.66255	2.89535	3.43141	3.12042	2.86704	2.9007	2.84758	2.98276	2.86859	3.22791	2.99752
1553327_a_at	4.07031	4.68443	4.07376	4.17342	4.20389	4.41104	4.91545	4.2706	4.14697	4.32666	4.17342	3.9839	4.22862	4.42065	3.96386	4.25113	4.37038	4.17342	4.07198	4.71429	4.21729	4.00648	4.21124	3.53451	4.22148	4.08857	4.04051	4.06458
1553328_a_at	10.2962	7.36143	8.87776	7.51917	9.68532	8.28702	7.45039	8.31659	9.22729	8.36604	8.35913	6.16206	8.19817	8.82365	7.20157	6.67647	8.58976	8.2998	6.51513	4.78117	7.5181	7.59149	7.68318	8.12068	6.28005	5.04477	5.29464	8.33379
1553329_at	2.51836	3.14419	2.65061	2.71284	2.61319	3.01563	2.60147	2.53308	2.69583	3.19198	2.69583	3.06666	2.64171	2.56525	2.79067	3.04122	2.52873	2.72834	2.75072	3.08346	2.64171	2.65283	2.92176	2.36117	2.9341	2.855	2.63376	2.8228
1553330_at	2.45045	2.91831	2.72862	2.9158	2.72084	2.91156	2.6284	2.78922	2.6648	3.16018	2.7944	2.73811	2.6284	2.80067	2.71949	2.71949	2.5314	2.77109	2.6838	3.04929	2.76575	2.54026	2.71949	2.58122	2.58694	3.08941	2.71949	2.76858
1553333_at	3.47525	3.43209	3.79831	3.34059	3.15725	3.39654	3.85611	3.38551	3.39654	3.4956	3.503	3.12826	3.2684	3.54738	3.58624	3.35767	3.53802	3.65646	3.20398	2.78697	3.45816	3.24322	3.53456	3.7166	3.59268	3.1981	2.92317	3.14648
1553335_x_at	3.85087	3.8456	3.65988	4.18522	3.78823	3.75147	3.55094	3.8562	3.74177	3.77933	3.9344	3.94021	3.93598	3.80844	3.85721	3.54237	4.09734	3.88791	3.6426	3.86579	3.56926	3.3219	3.62552	3.74469	3.70027	3.45285	3.76558	3.43009
1553336_a_at	3.09065	3.06416	2.72515	2.91936	3.12826	3.17202	2.92026	2.9254	3.95593	3.46492	3.35567	3.32436	3.08662	3.0929	2.94856	3.27398	3.08662	2.87175	3.08083	2.73463	3.11338	3.2283	3.02682	2.97661	3.08637	2.76965	3.08662	3.32752
1553338_at	3.61979	4.15791	4.46466	4.29144	4.28802	3.96122	4.07683	4.10857	5.0812	4.60612	4.34654	4.30875	3.83763	3.82153	4.20938	4.14083	4.41464	3.93612	4.32306	4.35154	4.10672	4.27216	3.86905	4.57514	4.34228	4.15293	4.51703	4.5979
1553340_s_at	5.47659	5.06545	5.19501	5.13623	5.45224	5.03122	5.43223	5.36827	5.08917	5.15763	5.26873	5.11491	5.26555	5.3377	5.12025	5.38498	5.29942	5.12301	5.32313	5.60629	5.35124	4.90439	5.39078	5.32437	5.48159	5.31631	5.34641	5.29522
1553341_at	4.53665	4.33755	4.53303	4.53075	4.56805	4.67596	4.79241	4.43512	4.20948	4.27876	4.33241	4.41357	4.61902	4.31215	4.41993	4.6308	4.48632	4.36738	4.19876	4.79191	4.69396	4.35	4.61623	4.50735	4.8681	4.49033	4.48632	4.45781
1553344_at	3.27492	3.03246	2.96765	2.88109	3.20297	3.0047	2.90646	2.96342	2.82647	2.91139	3.00435	2.67495	2.98973	2.81261	2.74244	2.60206	2.86245	2.81145	2.4718	2.32824	2.59229	2.88521	2.70319	2.51608	2.77347	2.77795	2.61429	2.78876
1553346_a_at	4.56983	4.3248	3.81265	4.29867	4.29224	4.28208	4.1935	4.28111	4.57874	4.74678	4.23181	4.42414	4.29405	4.18981	4.05554	4.7744	4.12926	4.28503	3.9085	4.33295	4.41401	4.23138	4.28804	4.22955	4.29867	3.91257	4.45398	4.83974
1553347_s_at	5.19729	4.49698	4.16659	4.52942	5.06171	4.60138	4.90249	4.65224	5.17742	5.21031	4.34686	4.63399	4.64535	4.91708	4.34592	4.51228	4.74626	4.21143	4.52942	4.86063	4.66945	4.26885	4.64535	4.49909	4.65661	4.60729	4.75445	5.04756
1553348_a_at	5.46268	5.19713	5.1892	5.35978	5.17624	5.1685	5.21808	5.04129	5.60024	5.27166	5.10637	5.35656	5.5526	5.29923	5.01824	5.18349	5.40178	5.25777	5.10358	5.15734	4.87681	5.97901	5.08399	4.89366	5.17627	5.34966	5.88581	5.60387
1553349_at	5.88116	6.4734	5.77711	6.2714	5.40625	5.9755	5.44718	6.52553	6.57833	5.9975	6.66558	6.8599	6.49996	5.92877	6.99414	6.32641	6.53089	6.07212	6.42718	6.65521	5.62394	6.88169	6.40137	5.78312	6.01545	6.72774	7.64915	6.76341
1553350_at	4.48144	4.4857	4.37814	4.3791	4.58743	4.50111	4.52984	4.44893	4.43956	4.4857	4.59824	4.59971	4.21234	4.59137	4.38298	4.30787	4.51414	4.31728	4.33267	4.53176	4.67776	4.33626	4.45915	4.95851	4.40068	3.97731	4.44067	4.69213
1553351_at	5.69219	5.13207	5.61361	5.7525	5.6057	5.35425	5.85068	6.02177	5.72755	5.95166	5.51974	6.32381	6.0594	5.62323	6.04581	6.11868	5.87271	5.62722	6.04879	6.00344	6.2516	5.7265	5.82523	5.88737	6.30974	5.80793	6.36342	6.08638
1553352_x_at	3.92213	4.04619	4.03024	3.90447	3.89585	3.97156	3.62203	3.92213	3.89818	4.51667	3.93097	4.19183	4.12458	4.01619	3.7847	4.19484	3.93557	3.78316	3.83833	4.01199	3.59227	3.80216	3.8399	3.4719	4.21512	3.9813	3.99342	3.83844
1553354_a_at	5.0526	5.49711	5.59226	5.15099	5.48538	5.40108	5.09703	5.07974	5.52767	5.51577	5.19018	5.30623	5.36073	5.41826	5.12268	5.28342	5.36528	5.36345	5.31412	5.68691	5.15645	5.07081	5.22797	4.61241	5.08505	5.10601	5.24943	4.99144
1553355_at	4.03968	4.03202	4.14418	3.9946	4.16567	4.10585	4.42069	4.00496	3.55094	3.96935	4.15974	4.03968	3.84505	3.96381	4.06819	4.38063	3.72472	4.11717	3.7438	4.21649	4.18339	3.72728	4.19458	4.40225	3.88072	4.03968	4.57162	3.99755
1553356_at	3.01403	2.87052	2.7746	2.79269	2.80681	2.90242	3.05911	2.80261	2.83255	3.21639	2.76247	3.13704	2.70707	3.10886	2.54191	3.09616	2.72629	2.76247	2.75562	3.05514	2.60209	2.66419	2.77068	2.57857	2.51268	2.71779	2.76083	2.72241
1553357_at	7.01883	6.44481	7.39868	6.44979	7.38195	6.92916	6.27652	7.23642	6.0787	5.70506	7.29533	4.2721	6.47363	7.11763	5.82042	4.92225	6.46465	6.91406	5.039	3.9962	6.0008	5.31908	6.25616	4.6511	4.37336	4.04619	3.65471	4.96333
1553359_at	8.19063	8.12654	7.80995	8.23004	8.17484	8.24791	8.39706	8.06202	7.94796	8.52787	7.98519	8.08976	7.94356	8.13035	7.63007	8.57023	7.88574	8.03125	8.07261	8.37453	7.80344	7.51652	7.94273	7.65651	7.97644	7.84335	8.11914	7.99086
1553361_x_at	7.10156	7.21568	7.12958	7.11028	7.17342	7.05173	7.11365	7.02922	6.98995	7.50161	6.85912	7.02173	7.12928	7.26063	6.77462	7.62362	6.97383	6.90113	7.03081	7.26319	6.98281	6.51053	7.06907	6.87447	6.88267	6.9821	6.93945	7.12656
1553362_at	2.62867	2.48502	2.4308	2.85177	2.46438	2.51546	2.334	2.50461	2.50831	2.82464	2.50461	2.66371	2.4656	2.47455	2.32205	2.80688	2.4656	2.38315	2.54026	2.46438	2.39694	2.55524	2.37381	2.46438	2.4656	2.34193	2.60691	2.30871
1553363_at	4.12609	4.27839	4.36488	4.27839	4.18975	4.18863	4.73985	4.48957	4.04936	4.12448	4.09957	4.29119	4.43963	4.27151	4.23446	4.47868	4.40636	4.10219	4.03687	4.68861	4.59395	3.85797	4.43779	4.66689	4.74925	4.11046	3.9322	4.32533
1553364_at	2.47526	3.09763	2.79861	3.04746	2.67748	2.63524	2.97875	2.66054	2.76589	2.85573	2.76589	2.93174	2.87755	2.79448	2.76878	2.86982	2.81084	2.7435	2.7376	2.87868	2.81016	2.76589	2.64445	2.57791	2.65573	2.78145	2.48731	2.54565
1553365_at	2.96383	3.45655	3.29604	3.4066	3.28274	3.33076	3.51411	3.34316	3.19517	3.03892	3.53915	3.42795	3.27787	3.3825	3.50812	3.7333	3.15984	3.48905	3.19144	3.83675	3.07855	3.28621	3.14182	3.18498	3.29315	3.40394	3.60914	3.29604
1553366_s_at	5.36798	5.54308	5.47639	5.63955	5.83713	5.65377	5.85404	5.56146	5.60619	5.79775	5.54556	5.93401	5.79934	5.4178	5.47729	6.20378	5.50875	5.59183	5.39901	6.04046	5.23958	5.44636	5.49571	5.13411	5.43613	5.5577	5.63445	5.76704
1553367_a_at	5.64708	5.88285	5.65142	5.54618	5.67354	5.61225	5.82495	5.56627	5.69291	6.0555	5.70215	5.72066	5.60896	5.7	5.49294	6.09591	5.40328	5.53158	5.60122	5.9874	5.75039	5.29956	5.67354	5.68102	5.49352	5.417	5.75416	5.81863
1553369_at	4.49929	4.63442	4.64102	4.94473	4.79387	4.73233	4.80298	4.59299	4.43023	4.71146	4.77771	4.61925	4.70814	4.80899	4.66058	4.65866	4.58416	4.41061	4.45836	5.23485	4.63724	4.54149	4.70584	4.73935	4.49283	4.7138	4.47309	4.50161
1553371_at	5.63366	4.45168	5.40759	4.58662	5.58811	4.92995	4.17345	5.38958	4.78419	4.96199	5.46676	4.28264	4.9061	5.44803	5.11768	4.58718	4.99424	5.18319	4.36853	3.9695	4.07629	4.02345	4.25481	3.72078	4.68722	4.35926	3.70331	4.2958
1553372_at	4.91068	5.02188	4.78529	4.92659	4.87135	4.80811	5.30474	4.6686	4.47766	5.26981	4.37136	4.79379	4.59216	4.91814	5.10492	5.09644	4.61013	4.67793	4.53758	5.50659	6.02476	4.71852	5.08228	5.83915	5.20133	4.43995	5.09309	5.0873
1553373_at	3.22382	3.77555	3.19903	3.4168	3.48376	3.33384	3.81979	3.58576	3.1107	3.50345	3.64134	3.50345	3.70985	3.5732	3.25022	3.66957	3.58901	3.40285	3.36452	3.62491	4.05978	3.29976	3.43827	4.17834	3.78102	3.34148	3.44508	3.48563
1553374_at	2.85008	2.83763	2.74146	3.03567	2.93515	2.90945	3.05878	2.82106	2.83362	3.05481	2.92515	2.90945	2.74878	2.90945	2.80557	2.86982	3.00879	2.77027	2.7299	2.92301	2.99461	2.91276	2.81135	3.16213	3.2342	2.91804	2.82283	2.83608
1553375_at	4.35726	4.10402	4.10329	4.16776	4.60785	4.23686	4.83091	4.31201	4.39685	4.39927	4.36271	4.10125	4.31201	4.07792	4.37059	4.15292	4.40335	4.26016	3.97337	4.30506	4.96306	4.01801	4.64369	5.57831	4.22186	4.07528	3.48558	4.31201
1553376_a_at	3.71563	3.91896	3.71961	3.91691	3.85396	3.91896	3.70369	3.82981	3.96786	3.68821	4.04758	3.90891	3.80707	4.02288	3.81713	3.96062	3.8593	3.94314	4.06189	4.1988	4.18565	3.76327	3.79992	4.05147	4.11301	4.13954	3.98271	3.84712
1553378_a_at	3.49462	3.59412	3.50451	3.51626	3.63785	3.40955	3.42957	3.37958	3.35106	3.21275	3.47572	3.5953	3.20667	3.4178	3.10023	3.52215	3.22919	3.36595	3.17536	3.77978	3.21875	3.00057	3.16788	3.16659	3.26612	3.40787	3.43073	3.31056
1553380_at	2.88883	2.80924	2.89259	3.07044	3.01278	2.94885	3.06641	2.88636	2.82412	3.01393	2.95185	2.99385	2.9412	2.80928	3.1753	2.76699	2.59302	2.85674	2.88321	2.85998	2.9264	2.66055	2.88085	3.09465	2.64091	2.88509	3.07965	2.85177
1553383_at	2.86655	2.94761	2.82893	3.00556	2.77614	2.82262	2.83266	2.72336	2.83177	2.94386	2.77851	2.80317	2.81678	3.06389	2.76247	2.78562	2.70507	2.70122	2.80845	2.74455	2.81181	2.6117	2.82262	3.08704	2.99751	2.72935	2.58855	2.85967
1553385_at	5.02896	5.03557	4.81654	5.10877	5.12567	5.25452	5.43095	5.35043	5.21887	5.21991	5.10109	5.04967	5.11819	4.98627	4.90824	5.36161	5.05509	5.09192	4.85575	5.45909	5.32216	4.87631	5.15003	5.35573	5.1073	5.0664	5.26266	5.12567
1553386_at	5.12148	5.4919	5.28188	5.31531	5.46844	5.51731	5.10756	5.18876	5.28936	5.27856	5.12399	5.08196	5.16873	5.12103	5.28936	5.46022	5.55542	5.28936	5.26635	5.71165	5.1292	5.07994	5.09789	4.90481	5.2317	5.43166	5.54099	5.047
1553387_at	4.56242	4.9767	4.6957	5.16267	4.68399	4.91684	4.75816	4.57723	4.99912	5.18239	4.75005	4.89127	4.92653	4.70132	4.62849	5.03839	4.68625	4.51793	4.64218	4.95261	4.51545	4.78397	4.52064	4.6102	4.72392	4.54682	4.95396	4.82854
1553388_at	3.78041	4.11439	3.85838	4.1736	4.10059	4.30344	4.6432	4.11994	3.61817	4.25537	4.37989	3.9283	4.11217	4.30432	3.98258	4.36414	3.86964	3.92402	3.84149	4.65569	4.00534	3.77681	4.14466	3.8619	4.1729	3.8398	3.959	3.75977
1553389_at	4.5403	4.74171	4.51408	4.65472	4.38036	4.69664	4.36755	4.68444	4.34683	4.58532	4.52274	4.68128	4.18194	4.35028	4.42674	4.96149	4.35426	4.26397	4.48363	5.12484	4.16811	4.37762	4.61585	3.92903	4.44611	4.12125	4.56285	4.4137
1553390_at	3.88887	3.63208	3.60151	3.76576	4.03172	3.77932	4.22199	3.60647	3.22853	4.12638	3.55749	3.64539	3.71507	3.7441	3.46835	3.84553	3.46373	3.42365	3.40176	4.09586	4.63992	3.61702	3.94609	4.95702	3.78064	3.44649	3.40358	3.78643
1553391_at	3.24065	3.18763	3.26077	2.8954	3.44316	3.13962	3.23275	3.19994	3.04495	3.22242	3.5299	3.09193	3.32897	3.20469	3.18776	3.4725	3.13143	3.0773	3.20666	3.24575	3.35106	3.54851	3.35772	3.24093	3.27751	3.03584	2.80634	2.86683
1553392_at	3.23602	3.92166	5.37748	5.36424	3.13176	2.85921	3.50994	3.84619	3.15171	3.80785	4.21578	4.01401	3.86259	4.06436	3.05099	4.11801	5.22999	3.78572	3.59335	5.0753	5.49505	3.71932	3.65749	3.5874	3.92234	4.08433	4.91208	3.50122
1553394_a_at	2.88858	2.64084	2.6546	2.90057	2.8756	3.20233	3.22843	2.85474	6.81596	2.99587	2.91224	2.9842	3.09687	2.87235	3.13664	3.01859	2.95616	2.97226	2.9842	3.1081	3.25794	2.82293	2.94634	3.2461	2.94962	2.94263	3.04368	2.97927
1553395_a_at	3.99138	4.08074	4.09619	3.85674	4.07293	4.2017	4.12363	4.00316	4.07293	4.71426	4.19236	4.26246	3.95513	4.35726	4.07293	4.64604	3.90699	4.03868	3.8846	4.28826	4.22177	4.03315	4.00077	3.86127	4.02533	4.09619	4.0502	4.15028
1553396_a_at	5.49444	5.76728	5.65836	5.94601	5.37748	5.94511	5.7876	4.79142	5.73033	6.47922	5.36808	5.75005	5.82426	5.40759	5.49416	6.08065	4.95203	5.56523	5.41928	6.53691	5.68002	5.41834	5.76872	5.68057	5.878	5.26429	6.47475	6.12216
1553397_at	6.73306	6.92045	6.74697	6.96225	7.07662	6.83425	6.94401	6.78802	6.8308	7.12861	6.78913	7.00516	6.74757	7.01099	6.50105	7.03043	6.88122	6.7622	6.85589	7.14884	6.82185	6.72881	6.7541	6.60223	6.69187	6.77562	7.02259	6.69473
1553398_at	2.75644	2.99995	3.08068	3.0884	3.17777	2.9319	3.0053	3.23014	2.88642	3.03098	3.12132	3.10634	3.14849	3.42771	2.95678	3.27932	2.94517	3.21366	2.8437	3.52017	2.93093	2.96737	2.84593	2.84351	2.81463	2.89072	3.31492	2.84033
1553399_a_at	6.54238	6.59116	6.6958	6.65532	6.59773	6.62137	6.62968	6.57848	6.4023	6.64107	6.42205	6.41182	6.46832	6.5297	6.42385	6.68911	6.50832	6.48671	6.39197	6.57209	6.405	6.46218	6.39956	6.55471	6.78544	6.52367	6.68097	6.66816
1553400_a_at	5.97574	6.12121	6.27585	5.91296	6.35374	5.98957	5.62227	6.40734	5.78689	4.97865	6.07871	5.72361	6.21522	6.15144	6.43428	5.72508	5.80886	5.95916	5.68549	5.72815	6.39372	5.59597	5.8311	5.74702	5.72418	5.89429	5.57165	5.2253
1553401_at	2.65565	2.62036	2.85969	3.16125	2.68887	2.61355	2.69048	2.65104	2.51986	2.75007	2.70101	2.64691	2.68505	2.8453	2.55233	2.57912	2.68595	2.79619	2.67772	2.74011	2.73314	2.52427	2.74588	2.91759	2.68887	2.70438	2.6715	2.63187
1553402_a_at	2.99766	3.22018	2.91794	3.099	2.86343	2.99761	2.98924	2.83691	3.24326	3.26554	2.81356	2.80346	2.88754	2.82682	2.91564	2.91372	2.97572	2.99461	2.99904	3.29577	2.80065	3.14915	2.85816	2.66795	3.21367	3.09024	3.50005	2.876
1553403_at	4.87116	4.73481	4.60442	4.56035	4.67503	4.687	4.74475	4.75942	4.26477	4.93143	4.63445	4.60785	4.54606	4.64429	4.67334	4.8054	4.65515	4.7696	4.57937	4.86242	5.00809	4.79128	4.91806	5.28015	4.81015	4.60902	4.32968	4.66165
1553405_a_at	4.2071	4.29847	4.50904	4.47657	4.50765	4.39572	4.33692	4.21343	4.47857	4.36368	4.27367	4.32355	4.09917	4.28958	4.0918	4.28611	4.39986	4.48061	4.11024	4.35154	4.20588	4.3553	3.85446	4.06518	4.13766	3.94462	4.06682	4.18217
1553407_at	5.58445	7.41283	6.67314	7.14496	5.73266	6.22907	6.6086	6.69941	6.27678	7.13296	7.01153	7.08676	6.93174	6.49893	6.95032	6.69941	6.78475	6.45791	6.48083	7.58932	6.51497	6.70011	6.62236	6.84562	6.5188	6.95391	7.51619	6.02695
1553409_at	2.88701	2.92265	2.92265	2.88532	3.1036	2.90339	3.24672	2.82067	2.90482	2.91448	3.04408	3.11748	2.93277	3.06389	2.63177	2.92265	3.08905	2.85674	2.94745	2.88581	2.99461	2.55677	2.82262	3.12826	2.73442	2.92265	2.94634	3.07122
1553410_a_at	3.52104	3.8384	3.8409	3.6287	3.51182	3.90021	4.01183	3.54498	3.37895	3.75137	3.52013	3.10992	3.61979	3.70266	3.7331	3.59641	3.44481	3.47122	3.60596	3.90561	4.09649	3.40525	3.79635	4.10989	3.96665	3.64183	3.49239	3.60596
1553411_s_at	5.01619	4.58132	4.99024	5.20479	4.92222	5.2544	5.5376	5.23719	5.91823	4.87516	4.65463	5.27171	5.95645	4.9603	5.33017	6.39916	4.98962	5.22304	5.96334	6.13397	5.95961	5.26623	5.69223	5.08433	5.34429	5.3151	6.37005	5.34132
1553412_at	5.43257	5.24948	4.9985	5.65181	5.22277	5.66363	5.568	5.36664	5.04656	5.52464	5.23401	5.08539	4.98306	5.25756	5.32441	5.32448	5.2932	5.1273	4.90228	5.46632	5.26149	4.87631	5.26541	5.23401	5.24367	5.23401	5.09966	5.23401
1553413_at	4.77228	4.57394	4.5976	4.36241	4.50783	4.5651	5.25477	4.23241	4.25824	4.77715	4.17956	4.48877	4.39116	4.37894	4.1607	4.81412	4.47627	4.62087	4.34326	4.51952	5.15989	4.50265	4.93832	5.40008	4.68527	4.54862	4.64655	4.4907
1553415_at	3.77704	3.5661	4.00672	3.38417	4.19275	3.87676	3.41493	3.76979	4.19343	3.52278	3.71471	3.37915	3.51961	3.63157	3.8025	3.16498	3.86651	3.53939	3.1337	3.20827	3.3101	3.30349	3.34922	3.33795	3.45676	3.15591	3.16326	3.22882
1553417_at	3.23986	3.69342	3.29516	3.69922	3.55336	3.46763	3.99317	3.55094	3.50367	3.83546	3.35093	3.69328	3.47648	3.77445	3.46979	3.94393	3.26052	3.55094	3.55999	3.89589	3.69339	3.27315	3.32913	4.27846	3.44754	3.41522	3.39506	3.43479
1553418_a_at	4.47243	4.06686	4.53051	4.609	4.27752	4.54029	4.421	4.28838	4.74866	4.26967	4.57386	4.60785	4.1337	4.44808	4.29939	4.66505	4.02038	4.2923	4.2081	4.58774	4.39416	4.08189	4.36608	4.14259	4.46186	4.18601	4.49826	4.55308
1553420_at	2.80911	2.96564	2.91645	3.04865	2.97447	2.82137	3.43318	2.87065	2.64648	3.06775	2.66733	3.11772	2.91838	3.10636	2.91838	3.04647	3.02593	3.06599	2.95632	3.22193	2.87607	2.76788	2.94313	2.79562	2.8471	2.91838	3.00813	2.91838
1553422_s_at	6.90563	6.28759	6.33705	6.44118	7.09827	6.73716	6.04342	6.84721	8.44159	6.40902	7.29887	8.25398	6.8066	6.50797	6.96257	6.27758	6.93392	6.70385	6.50075	5.36617	6.22712	6.76963	6.49407	6.86541	6.49457	6.63762	6.69867	6.94457
1553423_a_at	2.62403	2.66597	2.72351	2.59068	2.59543	2.73126	2.56284	2.67965	2.62403	2.57576	2.47919	2.52987	2.50972	2.73531	2.67598	2.48043	2.47503	2.5346	2.62403	3.20631	2.77455	2.60232	2.61747	3.01255	2.94076	2.79861	2.57846	2.56881
1553424_at	3.19376	3.6279	3.39924	3.72561	3.17148	3.65272	3.70996	3.4265	3.42497	3.45984	3.68932	3.74656	3.18338	3.61428	3.37645	3.73558	3.23438	3.39637	3.47851	3.94295	3.76816	3.28168	3.3674	3.4614	3.59154	3.20439	3.44027	3.26426
1553425_at	4.68708	5.14978	4.66177	4.61618	4.26508	4.71935	4.75114	4.2083	4.65589	4.76195	4.65463	4.6979	4.55737	4.51263	4.41761	4.89689	4.39841	4.3769	4.36639	5.0297	4.41885	4.29204	4.58992	4.08698	4.50297	4.32393	4.83423	4.34141
1553426_at	5.15867	6.31109	5.18229	6.07027	6.59128	6.66173	6.60854	6.00393	5.78824	5.46869	6.92996	5.87518	5.94909	5.8899	7.0617	6.02387	6.07629	6.19506	6.12427	6.3157	6.11732	6.58604	5.86098	5.44797	6.21528	6.02227	6.33681	6.49764
1553427_at	5.20479	5.4665	5.11875	5.07775	4.94241	5.19586	5.78478	5.02976	4.8264	5.53754	5.07166	4.89713	5.16309	4.90073	5.32736	5.32125	5.01166	5.04216	4.97205	5.48427	5.56938	4.87828	5.23148	5.8246	4.95787	4.80445	5.32373	5.11179
1553428_at	2.98129	3.29146	3.09581	3.22101	3.37461	3.19818	3.2301	3.18866	3.16337	2.89876	3.53104	3.35106	3.03149	3.49002	3.41082	3.33322	3.28637	3.22101	3.22101	3.19145	3.10343	3.14707	3.28072	3.23588	3.22101	3.17005	3.00785	3.05856
1553429_at	4.9606	5.32398	5.14313	5.04407	5.04407	4.96897	5.33447	4.93266	4.68825	5.39559	5.16105	4.97598	4.78198	5.14787	4.88171	5.08086	4.82698	4.99058	4.97494	5.06286	5.54825	4.78748	5.2011	5.96413	5.10809	5.02092	5.07048	5.1436
1553430_a_at	3.95627	3.96075	4.00566	3.63504	4.06764	3.93134	4.01734	3.57076	3.81672	4.04878	4.23433	4.04302	3.9298	4.34192	4.14651	3.9526	3.61614	3.86669	3.80293	4.59216	4.04066	3.6656	3.94367	3.36349	4.09867	3.48206	3.99268	3.83254
1553432_s_at	4.59468	4.42058	4.76832	4.50282	4.75316	4.51282	4.46317	4.63993	4.2838	4.87631	4.40942	4.59794	4.50205	4.7928	4.75981	4.60979	4.47281	4.55673	4.49345	4.76921	4.65409	4.48969	4.3231	4.75556	4.74285	4.31037	4.4866	4.63756
1553433_at	2.80024	3.09017	2.79861	3.09446	2.57466	2.8571	2.67185	2.97837	2.9415	2.8443	3.01571	3.35106	2.83624	2.75909	2.61742	2.82262	2.68059	2.81145	2.89077	2.88297	2.7216	2.91722	2.52842	2.62775	2.81151	2.92773	3.01018	2.78114
1553434_at	2.85003	3.17243	2.76315	3.03463	2.91243	2.72326	3.04154	2.62008	3.12428	2.69236	2.8737	2.70923	2.84802	3.18691	2.99014	2.85284	2.8038	3.04432	2.95657	2.86347	2.53654	3.20828	2.87779	2.86347	2.67467	2.86126	2.8461	2.71257
1553435_at	5.11124	5.35286	5.16841	5.48948	5.45748	5.25244	5.47841	5.24987	5.16494	5.56846	5.35286	5.1784	5.07093	5.46298	5.13172	5.70617	5.31175	5.37208	4.87879	5.85087	5.72078	5.26561	5.27694	5.67712	5.24169	5.23787	5.51575	5.49918
1553436_at	3.38377	3.57484	3.56491	3.55126	4.12081	3.96626	3.52867	3.50748	3.28054	4.00819	3.95212	3.48488	3.50067	3.79148	3.72353	3.84306	3.97011	3.61062	3.37076	3.91387	3.37076	3.47735	3.49352	3.12712	3.18207	3.39868	3.49188	3.34155
1553437_at	4.80824	5.0118	4.88923	4.87236	5.09766	5.04069	5.15757	4.94103	4.42865	4.88923	4.8842	4.75776	4.953	4.88784	4.88708	5.45109	4.91373	4.85729	4.73945	5.08243	4.6531	4.43173	4.9814	5.16091	4.57708	4.53361	5.07048	4.87292
1553438_at	6.4188	6.63975	6.38445	6.21176	6.86256	6.52243	6.75798	6.64262	6.60724	6.72456	6.51147	6.62137	6.64262	6.80839	6.26166	6.91814	6.4453	6.53314	6.6158	6.70846	5.88302	6.28393	6.49855	6.29385	6.43637	6.54407	6.60907	6.54407
1553439_at	5.74807	6.03698	5.67354	5.89721	5.90189	5.63808	5.7255	5.8494	5.65242	5.94871	6.06704	5.7255	5.68248	5.96459	5.6553	6.02541	5.86539	5.63491	5.51867	6.03477	5.55971	5.45556	5.68111	5.36565	5.40088	5.75168	5.61689	5.56821
1553440_at	5.43087	6.61906	4.30644	5.34153	5.75255	4.44471	5.73433	5.71219	5.88082	4.20457	5.14015	4.70946	5.43464	5.26509	5.54774	5.01163	5.05057	5.88308	6.28119	5.10207	5.11544	3.51399	4.60711	5.94576	6.9171	5.90885	6.26653	5.16896
1553441_at	2.82489	2.5326	3.05828	3.38132	3.45237	2.92336	2.81395	2.98063	3.55645	2.61894	3.39796	2.79555	2.99654	2.76198	3.71368	2.96415	3.09096	3.3476	2.92207	3.42983	3.17157	2.78497	3.27269	3.66249	3.80452	4.83821	4.01114	3.10048
1553442_a_at	5.81235	4.25724	4.53914	4.88644	5.13138	5.18248	4.75098	4.40952	7.28065	5.25347	4.45331	6.46241	5.5996	4.06019	4.94976	5.81866	5.12474	4.84907	5.46083	4.34303	4.46759	6.25504	5.42373	5.87271	5.813	6.02465	7.19984	7.34309
1553443_at	3.72806	3.83717	3.83871	3.87866	3.77752	3.9641	3.94203	3.69723	3.74512	4.49355	3.73506	3.69988	3.61239	3.82446	3.68142	3.80762	3.60368	3.65081	3.58168	4.10581	3.77064	3.69312	3.88614	3.7819	3.90414	3.71415	3.83575	3.89803
1553444_a_at	6.49973	6.59883	6.3233	6.61851	6.76268	6.51121	6.78384	6.32178	6.27541	6.97879	6.46482	6.14837	6.42206	6.6172	6.2492	6.80722	6.3388	6.25141	6.44571	6.60557	6.54435	6.13733	6.46651	6.70201	6.4218	6.11141	6.46482	6.28381
1553446_at	3.44959	3.5727	3.3305	3.57599	3.45106	3.62654	3.19073	3.42809	3.22525	3.4785	3.77726	3.34459	3.39654	3.76398	3.12558	3.62996	3.39654	3.52527	3.34445	3.39654	3.03877	3.16131	3.27754	3.15937	3.39174	3.22059	3.43495	3.32054
1553447_at	3.83304	4.00208	3.83968	3.66281	4.03339	3.68481	4.18999	3.85399	4.07991	4.27333	3.73425	3.92404	3.85398	4.01186	3.92678	4.36786	3.75809	4.17544	3.7462	4.34313	3.89443	3.55252	3.72772	3.75333	3.74191	3.73802	3.9721	3.87186
1553448_at	3.67965	3.54477	3.35949	3.73709	3.50064	3.48379	3.14089	3.65351	3.65608	3.22778	3.58765	3.5934	3.28637	3.95466	3.221	3.4321	3.45323	3.23651	3.39026	3.57465	3.62543	3.49637	3.47781	3.57176	3.37147	3.47873	3.79408	3.83717
1553449_at	4.07699	4.01922	4.23791	3.86439	4.6554	4.16083	5.59386	4.1191	4.18303	4.84101	3.89939	4.33947	3.66517	4.46576	4.3863	4.19305	4.16582	4.16551	4.35	4.27908	6.24537	4.35	5.35172	6.65144	5.47797	4.25678	4.25206	5.04563
1553450_s_at	3.08114	3.1784	3.13829	3.12809	2.86925	3.00988	3.15071	3.10757	2.94968	3.73975	2.92448	3.24275	2.99904	2.82575	3.17073	3.08871	2.91599	2.87375	3.02048	3.24945	3.09263	2.82401	3.08114	3.682	3.00019	2.86665	3.30622	3.13829
1553451_at	3.86372	4.25627	3.64082	3.86491	3.9187	3.82819	3.69523	4.32901	3.77779	4.77834	4.11174	4.16678	3.77351	4.02724	3.76362	3.97916	3.86784	3.75619	3.9813	3.97937	3.86354	3.90179	3.87457	3.43297	3.79233	3.49222	4.04138	3.54414
1553452_at	3.00046	3.23657	3.18717	3.52446	3.44316	3.51191	3.14522	3.21752	3.18197	3.17468	3.26054	3.25492	3.17361	3.28351	3.19643	3.27396	3.27431	3.41391	3.56698	3.26044	3.13877	2.91887	3.08655	3.51019	3.14884	3.27503	3.30417	3.24444
1553453_at	4.36994	4.25063	4.33689	4.55196	4.46337	4.52957	4.14934	4.32785	4.32785	4.32785	4.51548	4.45067	4.36831	4.38632	4.22773	4.61817	4.12432	4.35227	4.40178	4.66432	4.26233	3.9737	4.12633	3.88652	4.32785	4.11334	4.60392	4.02847
1553454_at	3.02417	3.02417	3.06361	3.12403	3.11284	3.23805	3.22419	3.14275	2.84556	2.97088	2.86501	2.99761	3.02417	3.30428	2.92966	3.60916	2.82483	2.95987	2.73399	3.73957	3.09902	2.60232	2.82262	2.92085	3.08883	3.02417	3.0328	2.58101
1553456_at	4.36484	4.66778	4.56877	4.48008	4.81384	4.65006	4.67398	4.4544	4.51808	4.92211	4.77657	4.52251	4.62375	4.56166	4.96816	4.71537	4.56877	4.61013	4.59015	4.51748	4.31818	4.58774	4.47822	4.9123	4.60192	4.50433	4.56432	4.56377
1553457_at	6.1362	6.32863	6.07295	6.38776	6.18743	6.25851	6.53979	5.9962	6.04461	6.33789	6.28664	6.17434	6.01416	6.2085	6.44461	6.63043	6.16662	5.88266	6.01846	6.29961	6.33396	6.01993	6.03146	5.75465	5.90104	6.19906	5.92044	5.93401
1553458_at	4.93402	5.56087	5.24625	5.24625	5.45104	5.24625	5.24625	5.11466	5.4678	5.3719	5.24331	5.62906	5.34367	5.33695	5.14808	5.51447	5.32125	5.05572	5.02175	5.60485	4.99148	4.98768	4.86836	4.96798	5.31008	5.24625	5.27103	4.84648
1553459_at	4.374	4.32609	4.52542	4.65064	4.53133	4.48024	4.61882	4.75819	4.30112	4.97517	4.95297	4.62845	4.7946	4.60785	4.47368	4.8738	4.97438	4.5455	4.76151	4.95689	4.61995	4.28916	4.34617	4.11908	4.44111	4.86553	4.72711	4.47051
1553460_at	4.58474	4.45701	4.32144	4.70929	5.06006	4.61378	4.87251	4.56877	4.59096	4.88899	4.52512	4.54876	4.54988	4.70718	4.37654	4.56877	4.42834	4.66112	4.51679	4.66492	4.56615	4.17343	4.44073	5.1652	4.35757	4.4857	4.77273	4.9966
1553461_at	3.21481	3.34025	3.21481	3.08536	3.23277	3.06191	3.5624	3.05302	3.141	4.09136	3.55551	3.16852	3.14769	3.17366	3.05318	3.26809	3.1908	3.05376	3.16998	3.25116	3.33603	3.10885	3.13542	3.15357	3.13445	3.2907	3.34579	3.25342
1553462_at	2.7015	2.65932	2.73246	3.0649	2.50048	2.70923	2.9459	2.85022	2.62799	2.82895	2.55824	2.70436	2.7148	2.85177	2.59964	2.84619	2.71578	2.80104	2.77708	2.77205	2.70033	2.61518	2.54855	2.67218	2.91442	2.62092	2.51348	2.63906
1553464_at	6.30461	6.61827	6.48023	6.47544	6.45434	6.637	6.98083	6.63179	6.56752	7.06255	6.64349	6.56886	6.25876	6.80913	6.48047	6.86831	6.53632	6.48455	6.65542	6.7067	6.37906	5.98395	6.51608	5.96496	6.72764	6.40724	6.87889	6.37763
1553465_a_at	4.35073	4.70075	4.26668	4.49257	4.51693	4.46031	4.43185	4.75771	3.98719	4.43185	4.73741	4.03749	4.55415	4.69674	4.73299	4.41683	4.43798	4.43185	4.28492	4.47481	4.67777	4.37784	4.29028	4.21589	4.40944	4.43185	4.23977	4.37641
1553466_at	4.24005	4.28178	4.17886	4.12409	4.60785	4.23897	4.78567	4.22997	4.47894	4.51486	4.15546	4.50044	4.2602	4.70796	4.42157	4.51269	4.38204	4.26519	4.41627	4.56611	4.61923	4.63719	4.40654	4.8398	4.03968	4.33215	4.34817	4.62796
1553467_at	3.74083	4.09646	3.59635	3.35856	4.07213	3.96943	3.77752	3.96615	3.64705	3.93973	3.82194	3.90481	3.52687	3.92907	3.59965	3.72307	3.51208	3.69031	3.46258	4.10687	3.34551	3.46435	3.64705	3.30691	3.65153	3.46319	3.57423	3.38625
1553468_at	3.9664	3.92936	3.41647	3.6424	3.85304	3.69474	3.66175	3.96615	3.43675	4.07594	3.5806	3.6069	3.48974	3.606	3.45064	3.83957	3.72456	3.70717	3.70165	3.57465	3.87089	3.4104	3.66885	3.8027	3.82681	3.69474	3.69322	3.7804
1553470_at	3.85159	3.80012	3.50945	3.77115	3.61074	3.83184	4.22389	3.71973	3.51976	4.27833	3.65639	3.47052	3.78634	3.92126	3.77115	3.68926	3.63097	3.54579	3.81544	3.76528	4.03112	3.61716	3.68143	4.64022	4.10985	3.67845	3.48729	3.84051
1553471_at	3.55763	3.57466	3.49776	3.5221	3.33529	3.57725	3.55094	3.45338	3.21481	3.69712	3.39654	3.47825	3.39217	3.66619	3.28999	3.46982	3.36953	3.37004	3.22933	3.65925	3.46054	3.51239	3.46836	3.56922	3.4253	3.53945	3.44473	3.51239
1553472_at	4.30954	4.74171	4.42425	4.59371	4.67389	4.55406	4.7489	4.48364	4.3121	4.98462	4.73294	4.67911	4.43969	4.49162	4.29202	4.78768	4.22046	4.5257	4.49929	5.071	4.21886	4.38459	4.49929	4.49929	4.49929	4.40376	4.51957	4.29962
1553474_at	2.48321	2.72657	2.53479	2.42438	2.57602	2.44972	2.59211	2.53157	2.51173	2.53479	2.82521	2.81495	2.50114	2.51312	2.53479	2.39698	2.42313	2.2638	2.30133	2.49511	2.55013	2.67339	2.52398	2.73789	2.48244	2.48244	2.53983	2.53479
1553475_at	3.39353	3.37324	3.44316	3.42693	3.3134	3.45758	3.83628	3.19765	3.32464	4.06897	3.57141	3.57137	3.57437	3.60497	3.55753	3.64792	3.50316	3.48563	3.32736	3.7142	3.45064	3.26033	3.41093	3.3118	3.57259	3.42126	3.4157	3.27154
1553478_at	4.15856	4.69068	4.30619	4.60151	4.4249	4.53801	4.66212	4.45168	4.11381	4.87121	4.52032	4.58479	4.58459	4.75114	4.34872	4.55482	4.39957	4.05701	4.23823	4.89322	4.70701	4.06579	4.47493	4.44268	4.79224	3.98964	4.56273	4.2569
1553479_at	7.52062	6.34815	6.66742	6.92997	6.52404	6.79116	6.88425	6.63198	7.0542	6.99216	6.60504	6.79116	7.28728	7.05223	6.62152	6.8407	6.95142	6.62142	6.65236	6.63144	6.95059	6.62723	6.7711	7.26823	6.88397	6.79116	6.5891	6.79688
1553482_at	3.13463	3.32487	3.10468	3.37417	3.11112	2.93796	3.28403	3.33462	3.03888	3.27962	3.24349	3.13463	3.25302	3.20932	3.13463	3.21235	3.06886	2.93163	3.21097	3.05198	3.12815	3.01111	3.22946	3.08865	3.18506	3.05077	3.20409	3.02978
1553483_at	6.33153	6.4343	6.35754	6.26827	6.3181	6.47273	6.46654	6.0448	5.95225	6.49671	6.2239	6.17955	6.26511	6.27251	6.31382	6.37227	6.21576	6.14174	6.1024	6.59795	6.43804	5.98465	6.04227	6.262	6.21399	6.11581	6.52808	6.12136
1553484_at	2.9246	3.01993	3.18158	3.01369	2.99188	3.08944	3.29588	2.91994	3.09559	3.28067	2.73226	2.83976	2.99378	3.20873	2.94644	3.01369	3.01369	2.92677	2.92186	3.37791	2.9943	2.64411	2.68851	3.2373	3.06419	2.98258	3.16326	2.79923
1553485_at	3.90527	4.28355	3.77155	4.00079	4.0526	4.21854	4.49785	3.98613	3.8015	3.95582	4.10819	4.0788	4.03085	4.03965	3.98546	4.85105	3.95896	3.96156	4.19253	4.27586	4.37108	3.95781	3.59966	3.80114	3.90343	3.9205	3.95402	3.9492
1553486_a_at	3.70893	3.97143	3.76632	3.96971	3.82007	3.96853	3.96298	3.89818	3.81103	3.91221	3.8625	4.00773	4.0632	3.97258	3.91408	4.0033	3.80143	3.52148	3.72259	3.97675	3.82171	3.76079	3.73978	3.91408	3.54908	3.69677	3.90222	3.62696
1553488_at	5.3423	5.43477	5.48346	5.50999	5.39109	5.23709	5.57015	5.12511	5.08298	5.67479	5.17848	5.33117	5.05838	5.36297	5.04841	5.49164	5.34187	5.19192	5.28442	5.74425	5.40122	5.21744	5.25155	5.27504	5.21806	5.28382	5.07048	5.29626
1553489_a_at	4.86326	4.72628	4.99639	4.93511	4.85392	4.89878	5.24504	4.4829	4.45071	4.97198	4.69995	4.733	4.9018	4.78676	4.73752	4.8054	4.51304	4.70261	4.63063	4.92414	5.24272	4.65075	4.85869	5.56458	4.68631	4.43706	4.42038	4.66655
1553491_at	3.94685	4.13664	4.16617	4.00079	3.98717	4.06521	4.76974	4.0819	3.82562	4.10566	4.15556	4.15594	4.07332	4.05377	4.41563	4.29174	4.04941	4.13183	3.8678	4.05119	4.04941	3.74138	4.08732	3.87014	4.12899	3.86258	3.91811	3.84992
1553492_a_at	4.26506	4.44691	4.03957	4.22394	4.07002	4.17796	4.31839	3.88443	4.09673	3.89343	3.89589	3.92616	4.04287	4.07472	4.17565	4.39543	3.68548	4.10596	4.29189	4.47109	4.45032	3.83917	3.84471	3.95583	3.95667	3.84173	4.13499	4.32938
1553493_a_at	5.65116	6.01068	5.89488	5.92721	5.94215	5.74573	5.93325	5.90247	5.64907	5.79195	5.69003	5.86561	5.83326	6.03775	5.74387	5.90396	5.94562	5.82491	5.70215	5.75508	5.65591	5.47393	5.57088	5.62055	5.74018	6.27206	5.66181	5.70745
1553494_at	3.17425	3.78187	3.14259	3.27328	3.05819	2.94347	3.12713	3.42163	3.24007	2.9342	3.6786	3.69021	3.42154	3.25265	4.01347	2.96407	3.31105	3.38854	3.67318	2.89567	3.05495	3.36843	3.28894	3.1653	3.28894	4.31084	2.97987	3.23319
1553497_at	2.87936	3.04694	2.63283	2.87439	3.04398	3.12062	3.16184	2.74322	2.87298	3.4525	2.86347	2.89474	2.74508	2.89175	2.83266	3.18251	2.86981	2.79975	2.74032	2.9499	3.00793	2.71301	2.88871	2.8393	2.69819	2.63756	3.13137	2.93132
1553498_at	3.84351	3.80212	4.01888	4.17828	3.91741	3.72118	3.94753	3.76892	4.17387	4.20104	3.53396	4.18754	3.5729	3.84001	3.52373	3.985	3.85676	3.93325	3.93325	3.94124	3.94785	3.55505	4.01979	4.28998	3.93325	3.61142	4.13499	4.39276
1553499_s_at	6.23932	6.71549	6.30471	6.45574	6.52765	6.47088	6.3321	6.42426	6.22396	6.89278	6.4625	6.36125	6.32887	6.50626	6.22213	6.77928	6.10041	6.19878	6.25159	6.86741	6.16628	6.08047	6.35194	5.6472	6.3321	5.99068	6.7395	6.20863
1553500_at	4.27324	4.09493	4.13887	4.01635	4.46441	4.15903	4.4022	4.23977	4.28958	4.03738	4.43421	4.29536	4.30021	4.28151	4.27119	4.28958	4.22633	4.46461	4.24323	4.28958	4.61354	4.02547	4.23311	4.65916	4.71143	4.17923	4.12929	4.46838
1553502_a_at	3.79867	3.42119	3.29929	3.23778	3.5844	3.47969	3.63214	3.53524	4.41703	3.35569	3.12875	3.61785	3.74007	3.64134	3.42184	3.62501	3.72371	3.7202	3.5164	3.55484	3.84661	3.71393	3.61785	3.91747	3.70117	3.42184	3.56996	4.52405
1553504_at	3.99978	4.30065	3.91582	4.26041	4.19225	4.24379	4.00342	3.93804	4.27573	4.28509	3.86255	3.99359	3.97356	4.15011	3.84577	4.18997	3.95624	4.20715	3.86284	4.30378	4.45998	4.00342	4.05742	4.07566	4.16238	3.91456	4.28484	4.28854
1553505_at	4.16761	4.33995	3.656	4.24248	4.30926	4.25089	4.82956	4.52092	4.44079	4.30926	4.38573	4.24163	4.53288	4.43653	4.13757	4.43653	3.92484	4.57406	4.68063	4.71683	4.76547	5.11799	4.74127	3.92704	4.43653	4.43653	4.8722	4.4111
1553506_at	4.55883	4.9051	5.24535	4.80467	4.76907	4.73868	5.13303	4.64542	4.30106	4.68164	4.58088	4.13858	4.68893	4.64387	4.7727	5.06501	4.43136	4.43607	4.42052	4.64472	4.72188	4.32613	4.64326	4.66112	4.62	4.54742	4.66112	4.63399
1553507_a_at	5.67797	5.41569	5.1335	5.47447	5.7053	5.53402	5.79049	5.34667	5.21771	5.96443	5.61032	5.28389	5.34959	5.65198	5.6339	5.94666	5.67611	5.39666	5.64805	5.98996	5.79916	5.49253	5.70309	5.89147	5.708	5.35527	5.77222	5.65531
1553508_at	3.70889	3.48732	3.50979	3.66069	3.62755	3.52309	3.3728	3.29145	3.14291	3.78689	3.32646	3.32861	3.34305	3.79609	3.50032	3.60658	3.65979	3.57606	3.53518	3.58389	3.72202	3.53325	3.67326	3.91429	3.4014	3.6287	3.46876	3.61444
1553510_s_at	7.86111	6.75956	7.69055	6.97614	8.17252	7.49905	7.42762	7.52355	7.89752	7.00924	7.67815	7.00231	7.45761	7.65572	7.53705	6.9619	7.94398	7.40923	7.55932	6.02516	7.29513	7.67551	7.50262	7.03743	7.09033	7.74679	6.75708	7.64705
1553511_at	5.28123	5.35905	5.08324	5.28308	5.26615	5.39486	5.72787	5.31259	5.20714	5.22819	5.34501	5.03885	5.33552	4.98769	4.85323	5.34947	4.99938	5.19132	5.09677	5.6953	5.41882	5.05891	5.19274	5.37064	5.34655	4.9228	5.1088	5.25351
1553512_at	4.67833	4.60827	4.64239	4.83928	4.56974	4.58045	5.67956	4.77248	4.30335	5.11652	4.43446	4.49909	4.55177	4.69164	4.74764	4.95196	4.50617	4.65643	4.34995	5.27694	5.23999	4.39981	4.71573	4.89556	4.86496	4.61778	4.59714	4.66655
1553513_at	3.4345	3.06385	3.1136	3.36768	3.23428	3.16362	3.34207	3.38427	3.14291	3.61434	3.0843	3.14219	3.20123	3.44607	3.24176	3.48777	3.40152	3.07104	3.23428	3.33529	3.56842	3.1233	3.00914	3.11524	3.24121	3.21016	3.01158	2.99711
1553514_a_at	3.08727	3.20233	3.06976	3.1239	3.09221	3.35099	3.89589	3.05032	2.85202	3.23965	3.03791	3.02603	2.90428	3.37021	3.14733	3.40901	2.86304	3.01429	2.95659	3.23771	3.2305	3.02764	3.14516	3.14775	3.03142	2.89019	3.31227	3.06629
1553515_at	3.95826	4.35842	4.04436	4.24581	4.06228	4.29154	4.36811	4.17355	3.81534	4.1545	4.04436	3.4376	3.87761	4.00374	3.91298	3.80298	3.88592	3.95846	3.90997	4.01426	4.48403	3.71991	3.96848	5.03153	4.20296	3.76323	3.82283	4.07165
1553517_at	4.8576	4.86211	4.4946	4.92843	4.93729	4.58015	5.02083	4.66811	4.35876	5.15075	4.72043	4.89858	4.37808	4.66206	4.66152	4.71537	4.70511	4.54122	4.71859	4.83973	5.10886	4.42467	4.75692	4.9018	4.61591	4.61099	4.60785	4.73985
1553518_at	4.73803	5.12648	5.16113	4.86777	5.12615	5.30883	4.85075	5.18806	5.11307	4.95009	5.11246	5.0573	4.78851	5.08346	5.0409	5.0587	5.05546	5.03521	4.91074	5.21829	5.39953	4.63295	5.05546	5.11761	5.35333	4.77545	4.95888	5.01152
1553519_at	2.65867	2.78607	2.68105	2.8515	2.49535	2.55967	2.73104	2.62008	2.34635	2.69565	2.56643	2.7791	2.63963	2.55032	2.63471	2.75792	2.64792	2.589	2.83817	2.79553	2.72335	2.52018	2.70206	2.9326	2.46936	2.92934	2.62467	2.68105
1553521_at	4.06509	3.96708	3.88515	3.94946	4.28804	4.01426	4.48114	3.99288	3.89457	4.02648	4.25531	3.97144	3.96356	3.97426	3.89552	4.01426	3.98622	3.98523	4.01426	4.16742	4.95524	4.07962	3.90427	4.72971	3.99768	3.77173	3.91528	4.04073
1553523_at	4.14532	4.29473	4.07089	3.87564	4.24644	4.12973	4.80444	4.32697	4.20712	4.29093	3.9696	4.08915	4.09602	4.19556	4.0037	4.39119	4.1736	4.01638	4.18658	4.32615	4.5527	4.21606	4.17583	4.73405	4.24251	3.98434	4.21814	4.53817
1553524_at	2.9264	3.0303	2.85718	2.80404	2.77073	3.01169	3.10148	2.93099	2.91147	3.17557	3.049	3.00774	3.01167	2.9264	2.86941	2.98136	2.85721	2.90773	2.73837	3.43326	2.99461	2.94494	2.76247	2.88145	2.82634	2.79809	3.25339	2.88145
1553525_at	5.04822	5.41033	5.19498	5.57321	5.48463	5.24877	5.83382	5.47208	5.14996	5.94321	5.57341	5.46586	5.28483	5.38906	5.35322	5.2354	5.3578	5.32125	5.41571	5.86696	5.57161	5.15222	5.32029	5.6696	5.30874	5.39458	5.70632	5.49962
1553526_at	5.13809	5.1144	5.11126	5.13577	5.41961	5.36703	5.35057	5.08732	4.80824	5.54444	4.97565	5.1144	4.95378	5.22985	5.28586	5.36963	5.11126	5.26691	5.01655	5.28133	4.68037	4.90099	4.97216	4.70273	5.02015	5.07288	5.07216	5.08108
1553527_at	4.3294	3.99	4.18936	4.22262	4.41481	4.11039	4.51875	3.83146	4.30432	4.61187	4.18462	4.5617	4.16265	4.35876	4.20303	4.36084	4.32371	3.87191	3.98332	4.30432	4.67777	3.94949	4.61615	5.19672	4.30432	4.1487	3.96301	4.36379
1553528_a_at	6.00031	5.70501	6.15136	5.77628	6.20554	5.81752	5.5567	6.20907	6.03942	5.25379	6.16529	6.12936	6.20751	5.82987	6.41796	5.54576	6.24286	6.06894	6.50545	5.72099	6.07302	6.17511	5.98877	5.54349	5.7661	6.26983	6.09665	5.39891
1553529_at	4.13053	4.44833	4.28886	4.38565	4.37808	4.20859	4.81256	4.29667	4.31084	4.44446	4.11224	4.38559	4.37683	4.29606	4.23846	4.83387	4.15211	4.12764	4.0396	4.94783	4.42378	3.96114	4.28227	4.02939	4.25943	3.91287	4.31851	4.39847
1553530_a_at	7.51618	5.8802	6.63575	6.01098	7.42441	7.08735	6.44195	6.65976	8.76295	7.93883	6.69319	7.49926	7.76297	6.52452	6.6992	7.47723	7.7335	6.96836	7.56519	6.50984	6.8911	8.2752	7.63639	7.96078	7.42441	7.79253	8.43444	8.59436
1553531_at	4.22423	4.56877	4.20846	4.3139	3.92523	4.22423	4.69567	4.19922	4.24557	4.72432	4.16148	4.44972	4.38705	4.27401	4.25659	4.26446	3.95443	4.0234	3.737	4.67299	3.95824	4.17048	4.26058	4.27732	4.10323	4.22897	4.67755	4.16713
1553532_a_at	4.81476	4.60382	4.46703	4.99792	4.86765	4.70673	4.90791	4.64091	4.66573	5.18715	4.50807	4.98171	4.81226	4.93104	4.52366	5.21652	4.74069	4.75439	4.66414	4.85869	5.07253	4.72451	4.58979	5.31692	4.94302	4.5676	4.84306	5.04194
1553533_at	4.03227	4.45277	4.05399	4.0894	4.52231	4.20242	4.20741	4.24241	4.37208	4.50415	4.33327	4.11229	4.3318	4.30475	4.29388	4.14079	4.1844	4.12823	4.34499	4.54596	4.26651	4.33265	4.15155	4.23691	4.17342	4.23499	4.23286	4.21424
1553534_at	3.50732	3.70016	3.50579	3.65581	3.58248	3.83307	3.73633	3.19765	3.50546	4.02856	3.54228	3.35332	3.57949	3.37221	3.49969	3.69683	3.41521	3.76196	3.60449	4.19026	3.57175	3.27603	3.44338	3.35486	3.55336	3.45783	3.60712	3.45309
1553535_a_at	8.75241	5.69319	6.085	6.9353	7.2558	7.55118	6.80963	6.54948	7.96216	8.01365	6.05562	7.58483	7.80255	7.07973	6.2552	8.00429	7.33891	6.89278	7.15837	6.54437	6.81054	7.54006	6.78632	7.30502	7.41288	7.27729	7.69553	7.75435
1553536_at	4.09917	3.99566	3.90538	4.03097	4.29694	3.96615	4.46099	4.28547	4.02431	4.08784	3.36052	4.10629	4.08784	3.86121	3.87561	4.08784	3.59273	3.98426	3.78479	3.82699	4.94988	3.78197	4.26037	4.9018	4.12019	3.93334	4.1955	4.52541
1553537_at	3.40152	3.51049	3.29604	3.33107	3.2012	3.23572	3.89487	3.40464	3.00242	3.28536	3.29604	3.0144	3.31693	3.12887	3.23339	3.30221	3.28637	3.15756	3.21589	3.48506	3.84552	2.93551	3.29604	4.32445	3.21853	3.2012	3.2944	3.18995
1553538_s_at	14.6231	14.6142	14.5972	14.5771	14.5738	14.5935	14.5972	14.5622	14.6195	14.5576	14.516	14.5705	14.5602	14.5271	14.4945	14.5271	14.6028	14.6037	14.5905	14.4967	14.5568	14.5533	14.5842	14.537	14.5754	14.5842	14.6352	14.5972
1553539_at	5.05598	5.12948	5.19079	5.11532	5.08652	4.75649	5.47184	5.07837	4.72738	5.41131	5.08603	5.09214	5.05743	5.07657	4.97426	5.35239	4.84521	4.99718	4.97916	5.39966	5.46586	4.9364	5.07319	5.61222	5.11402	4.96141	5.16042	5.20621
1553540_a_at	6.02916	5.8159	5.71825	6.06424	5.71088	6.08736	5.78737	5.67911	5.878	6.12062	5.78697	5.98722	5.95645	5.95645	5.57281	6.51356	6.00315	5.97343	5.99738	5.99664	5.67358	5.74735	5.84662	5.96124	5.96762	5.723	5.95645	6.18407
1553541_at	3.58891	3.47212	3.25575	3.50912	3.65064	3.75735	3.84039	3.36209	3.53647	3.56726	3.48527	3.23235	3.46475	3.46475	3.46475	3.69336	3.25609	3.53412	3.15052	3.67616	3.36184	3.43719	3.56507	3.26635	3.55726	3.20748	3.52428	3.24705
1553542_at	5.74722	6.03612	5.6819	5.6819	5.51124	5.85607	5.67546	5.87915	5.99931	5.97124	5.95992	5.64626	5.49746	5.53403	5.5151	5.82508	5.34625	5.52821	5.37568	6.36161	5.57982	5.92989	5.78753	5.36299	5.7095	5.64105	5.42094	5.77774
1553544_at	5.5994	5.92803	5.76879	5.76845	5.88622	6.15237	6.03453	5.74603	5.67215	6.01203	5.87516	5.55577	5.76879	5.78575	5.56678	5.97293	5.63785	5.58914	5.74603	5.90002	5.57712	5.61881	5.49645	5.72463	5.81509	5.5199	5.9767	5.71426
1553545_at	4.48412	4.67459	4.62418	4.64607	4.63422	4.77052	4.54629	4.30104	4.29689	4.29677	4.40915	4.46459	4.34579	4.39407	4.29048	4.80875	4.19023	4.34672	4.26088	4.42469	4.43215	4.06025	4.41445	4.70171	4.38001	4.77557	4.16247	4.30777
1553546_at	2.67199	2.55585	2.67816	2.62503	2.55625	2.65916	2.41882	2.53285	2.51602	2.79946	2.59436	2.54533	2.50764	2.74339	2.55822	2.41658	2.36574	2.76247	2.59188	2.56442	2.67165	2.67849	2.68992	2.93043	2.79861	2.68207	2.74581	2.58649
1553547_at	3.27465	3.29112	3.24404	3.45064	3.38888	3.51437	3.65708	3.32304	3.19186	3.44957	3.33346	3.64387	3.05745	3.40351	3.39256	3.30379	3.2389	3.16855	3.29112	3.40795	3.08907	3.14556	2.99527	3.29112	3.28499	3.12868	3.43106	3.04694
1553549_at	3.6031	3.8384	3.86995	3.91355	3.89427	3.62503	4.17962	3.97341	3.62442	4.04917	4.19372	3.79029	3.8384	4.0046	3.65077	3.75213	3.77984	3.49028	3.60998	3.9052	3.86937	3.3892	3.90925	3.85897	3.5485	3.84069	4.06613	3.8384
1553550_at	3.33798	3.55107	3.41532	3.57244	3.7768	3.5596	4.00535	3.31366	3.33277	3.88516	3.69321	3.86869	3.70227	3.91577	3.69954	3.55226	3.36534	3.57244	3.19751	3.83912	3.99592	3.24524	3.45054	3.85262	3.59752	3.22863	3.48948	3.51544
1553551_s_at	14.2897	14.3008	14.2182	14.2644	13.8758	14.2779	14.1536	13.7769	14.1582	14.1946	13.9654	14.1718	14.1777	14.0768	13.8771	14.3586	14.1757	14.1582	14.1837	14.2577	14.1463	14.1221	14.1656	14.0643	14.2284	14.1089	14.2483	14.1765
1553552_at	4.26486	3.92706	4.1686	4.18701	4.24901	4.3523	4.64535	4.13419	4.10334	4.56555	4.12769	4.1329	4.15005	4.3142	3.82735	4.29764	4.24901	3.89329	4.09288	4.33327	5.01889	4.19201	4.53968	4.37857	4.51391	4.28369	4.24901	4.27563
1553553_at	3.60663	3.32259	3.10981	3.24334	3.35106	3.26978	3.38178	3.47658	3.37486	3.62483	3.08438	3.66163	3.1325	3.65862	3.34085	3.57798	3.34091	3.21691	3.28274	3.42282	3.69221	3.12978	3.51784	3.14335	3.37262	3.14683	3.32261	3.35106
1553555_at	4.7062	4.92798	4.7062	4.89571	4.76684	4.77919	5.08757	5.00068	4.59163	4.89561	4.44156	4.67615	4.62532	4.7482	4.67737	4.84789	4.63315	4.62121	4.76981	4.77457	4.80421	4.71852	4.58246	4.46702	4.70127	4.46782	4.48144	4.63859
1553556_at	3.24854	3.41565	3.3095	3.27328	3.11703	3.05561	3.30563	3.05335	3.16419	3.31035	3.18001	3.29292	3.28637	3.66369	3.29613	3.32663	3.15523	3.08882	3.05024	3.21481	3.32309	3.193	3.20942	3.03731	3.37629	3.00106	3.3292	2.98914
1553558_at	3.94683	4.05113	4.22568	4.25791	3.98904	4.14956	4.2479	4.1282	4.09557	4.16957	4.37944	4.04755	3.94839	4.31216	3.86449	4.03819	3.97785	4.22947	4.18703	4.19132	4.3232	3.77922	4.28615	4.58074	3.99367	4.07689	4.179	4.26437
1553559_at	4.3933	4.3867	4.41256	4.00079	4.82429	4.56558	4.8581	4.47894	4.54809	4.33362	4.1821	4.75853	4.37643	4.67303	4.53872	4.25712	4.61497	4.60826	4.46432	4.50434	4.95469	4.27321	4.75213	5.2875	4.9441	4.51198	4.43626	5.02819
1553560_at	3.06096	3.60428	3.44316	3.45984	3.59424	3.45513	3.60131	3.43084	3.57988	3.48782	3.58038	3.48327	3.66392	3.69953	3.41095	3.54093	3.57931	3.33957	3.58984	3.61382	3.9914	3.03207	3.75039	3.91895	3.13276	3.11543	3.88332	3.54093
1553561_at	2.79111	3.32469	3.11074	3.05164	3.0826	2.99429	3.21491	3.00992	3.16611	3.23902	3.24685	3.00451	3.30701	3.03861	3.00184	3.28019	3.08656	2.96379	2.92306	3.33529	3.07396	2.85545	3.27759	3.34839	3.08656	3.00258	3.08722	3.00402
1553562_at	4.77385	4.92118	5.03008	4.64283	5.05784	5.15351	5.09059	5.08919	4.56903	5.39693	4.80279	4.75127	4.63984	4.81175	4.8488	5.43346	4.85392	4.86924	4.82923	4.37735	4.82659	4.71325	4.80673	5.07062	4.79999	4.59807	4.78646	4.85392
1553564_at	4.94931	4.30441	5.05618	4.72117	5.07623	4.51273	4.42575	5.04789	4.91231	4.26886	4.54653	4.05921	4.59855	5.2913	4.61899	4.30878	4.59287	4.5661	4.25215	4.175	4.37144	4.2087	4.34617	4.26202	4.3142	4.33736	4.18061	4.15494
1553565_s_at	5.01866	4.76278	4.56493	4.68352	4.73529	4.70199	4.87408	4.31098	5.56354	5.16959	4.43097	4.57076	4.83947	4.82632	4.33475	4.56221	4.79823	4.45168	4.73227	4.86957	4.64178	4.60287	4.52135	5.20329	4.83231	4.65437	4.65222	4.87257
1553566_at	6.04773	5.95818	5.51918	5.80006	6.16152	5.9544	6.06629	5.52423	5.77237	6.12247	5.23617	5.74979	5.77713	5.92552	5.81779	5.90289	5.86755	5.51057	5.49794	6.07175	6.10192	5.18589	5.73715	6.00316	5.56208	5.32747	5.5771	5.77664
1553567_s_at	14.594	14.5607	14.5239	14.5195	14.3539	14.5663	14.5239	14.2921	14.5578	14.4843	14.4765	14.4864	14.4748	14.4485	14.3108	14.462	14.4801	14.4814	14.5156	14.5018	14.5018	14.5018	14.5526	14.4835	14.5562	14.4384	14.561	14.6092
1553568_a_at	4.40017	4.4569	4.55936	4.58774	4.59336	4.41984	4.66928	4.6784	4.39807	4.61612	4.56327	4.80774	4.65248	4.79355	4.36166	5.30294	4.58774	4.61809	4.47409	5.15757	4.55936	4.17244	4.46367	4.23136	4.78642	4.54213	4.69399	4.6285
1553569_at	14.4137	14.4563	14.3699	14.38	14.4267	14.4381	14.4154	14.3375	14.3833	14.3738	14.4319	14.3571	14.3607	14.3854	14.2855	14.3726	14.4824	14.3612	14.3833	14.3448	14.3428	14.3788	14.3813	14.3545	14.4229	14.3078	14.3854	14.4383
1553570_x_at	14.414	14.4573	14.3677	14.3677	14.3909	14.4281	14.3869	14.333	14.3742	14.3329	14.3677	14.3433	14.3698	14.3677	14.2877	14.3308	14.4427	14.3677	14.3739	14.3278	14.3312	14.3471	14.3635	14.3303	14.3998	14.315	14.3403	14.4049
1553572_a_at	6.50927	6.01131	5.90491	6.36949	6.12381	6.03203	6.43227	6.10771	7.18357	6.44313	5.91301	6.13708	6.08431	6.13637	5.93137	6.33754	5.99794	5.82769	6.0424	6.36394	6.26656	5.85895	6.06383	6.43048	6.01496	5.82139	6.08911	6.37526
1553573_s_at	3.68555	3.76448	3.73897	3.7439	3.56395	3.78465	4.72345	3.14308	3.59541	3.79335	3.48539	3.72527	3.51951	3.50844	3.56941	3.67365	3.59273	3.53431	3.69687	3.80284	3.93732	3.56573	3.69475	4.41474	3.94665	3.48299	3.50916	3.93553
1553574_at	3.5023	3.22543	3.3332	3.42114	3.30768	3.22194	3.49542	3.16776	2.91739	3.49728	3.38118	3.42508	3.45356	3.55092	3.17777	3.14152	3.05854	3.04353	2.93918	3.42348	3.57697	3.08086	3.33862	3.82759	3.30086	2.93513	3.07377	3.35548
1553575_at	6.85338	7.32537	8.2721	8.94872	8.41529	7.81045	7.62181	8.57675	8.12432	8.9676	9.103	8.11878	8.19498	8.55659	10.136	7.68091	8.65415	9.24551	9.22503	9.79519	7.46109	7.36752	7.05319	8.3027	7.27887	9.40933	7.23253	8.29923
1553579_a_at	2.67882	2.68861	2.68887	2.61322	2.88508	2.58065	2.98283	2.74693	2.61322	2.96554	2.7944	2.7263	2.6161	2.94873	2.4824	2.8711	2.86441	2.64132	2.70182	2.59018	2.71139	2.7263	2.48409	2.7263	2.79735	2.94523	2.75262	2.60412
1553581_s_at	7.10503	7.05218	7.05588	7.35549	6.05376	7.20504	7.08203	7.13904	6.85644	6.63424	7.42886	7.06932	6.94697	6.87344	7.24735	7.00144	6.97535	7.0479	7.275	7.76208	7.10227	7.20536	7.50064	7.09718	7.72795	7.55706	7.23008	6.99489
1553582_a_at	4.53249	4.36289	4.47473	4.31122	4.40444	4.33458	4.37446	4.22507	3.95613	4.68715	4.01698	3.96936	3.99929	4.27603	4.23324	4.2577	4.29662	4.12176	4.26451	4.30432	4.27603	4.23583	4.27603	4.38912	4.15924	4.6067	4.03515	4.19099
1553583_a_at	5.33391	5.48454	5.26689	5.43984	5.27143	5.48998	5.75303	5.03552	5.32141	5.7535	5.19916	5.32373	5.0777	5.0006	5.06516	5.41081	5.2552	5.01904	5.13704	5.44327	5.4582	4.94908	5.60457	5.41582	5.56208	4.91276	5.32373	5.5848
1553584_at	4.48991	4.58912	4.40916	4.78196	4.50589	4.73131	5.05103	4.50653	4.43127	5.07634	4.58966	4.44999	4.27915	4.77616	4.26151	4.85691	4.51862	4.15122	4.48851	4.91519	4.51753	4.30525	4.78229	4.85936	4.59125	4.34801	4.60785	4.57093
1553585_a_at	3.48547	3.7885	3.75954	3.60281	3.72873	3.7378	3.77752	3.92508	3.40203	4.21867	3.60334	3.85325	3.69474	3.48642	3.70194	3.68127	3.59273	3.77235	3.69474	3.70123	3.80182	3.50071	3.80842	3.71474	3.69474	3.51107	3.51139	3.70123
1553586_at	5.59398	5.63092	5.6687	5.64412	5.70215	5.60189	5.73846	5.63016	5.49253	5.90571	5.57072	5.57667	5.57469	5.64485	5.55395	5.92304	5.36497	5.64776	5.53642	6.16427	5.9694	5.44311	5.59002	5.76546	5.92667	5.53851	5.68002	5.64943
1553587_a_at	7.90532	7.15497	8.35694	7.49929	8.52816	7.98662	7.14115	8.42531	8.23243	7.49528	8.24805	7.27489	8.0676	7.98339	8.6434	7.27236	8.40995	8.54298	8.0702	7.49918	7.90214	7.56161	7.82762	8.22044	7.83598	7.89576	7.42808	7.70015
1553588_at	14.4443	14.4558	14.4405	14.428	14.3996	14.4594	14.4036	14.3004	14.4972	14.4673	14.3803	14.3622	14.3811	14.3895	14.4705	14.4652	14.4317	14.4135	14.4558	14.477	14.4518	14.4605	14.4582	14.419	14.4514	14.3755	14.4968	14.4809
1553589_a_at	4.34268	4.58732	4.2303	4.2542	4.63077	4.22078	4.73487	4.19757	4.13605	4.4684	4.19963	4.31154	4.44476	4.60769	4.18885	4.46743	4.26332	4.20319	4.32536	4.22699	4.83553	4.09288	4.36349	5.35474	4.35252	4.32404	4.48161	4.4084
1553590_at	5.08165	5.38811	5.35905	5.4105	5.29202	5.32002	5.40714	4.80506	5.12905	5.27659	5.11464	5.37655	5.00208	5.35454	5.17663	5.40605	5.1807	5.02895	5.19917	5.46175	4.83987	5.11649	5.17635	4.86817	5.11066	4.98156	5.40983	5.12113
1553591_at	4.8765	4.78466	4.7394	4.61282	4.97261	5.01598	4.91322	4.81806	4.80824	5.19386	4.62822	4.85424	4.80824	4.99517	4.59077	5.10547	4.7688	4.80824	4.69392	4.90824	4.62442	4.587	4.79447	4.80824	4.7284	4.82263	4.70115	4.96237
1553592_x_at	4.67397	4.85266	4.66131	4.40938	4.66699	4.7482	4.83573	4.77642	4.56723	4.94517	4.45158	4.68254	4.50503	4.94546	4.49466	4.7891	4.69037	4.75347	4.49715	4.69037	4.69037	4.30105	4.68499	4.72861	4.60703	4.80138	4.45034	4.76632
1553593_a_at	5.37459	5.50892	5.16591	4.84109	5.44298	5.44654	5.21335	5.36116	5.11557	5.33032	4.69383	4.73595	5.16633	5.38619	4.98866	5.45147	5.21033	5.25514	4.88003	5.43954	4.57942	4.89148	4.80824	4.26885	5.02746	4.6226	4.97499	4.35595
1553594_a_at	5.20479	5.4936	5.08358	5.55393	5.48249	5.31881	5.54931	5.47939	5.06909	5.80475	4.95297	5.24333	5.15049	5.46817	4.98793	5.61949	5.30625	5.23775	5.30246	5.48919	5.28985	5.03045	5.19782	5.66088	5.14869	5.36156	5.13632	5.58483
1553599_a_at	3.31153	3.38495	3.35211	3.53348	3.34195	3.47929	3.44943	3.44332	3.14776	3.08443	3.47073	3.46624	3.39844	3.38947	3.2997	3.72402	3.51881	3.35839	3.47979	4.08091	3.22782	3.3005	3.48815	2.57873	3.38416	3.49233	3.69492	2.99232
1553600_at	5.73509	5.33397	5.35387	5.32514	5.54986	5.66061	5.44961	5.39481	6.34008	5.66885	4.9018	5.09992	5.61169	5.51584	5.20756	6.35641	5.2903	5.21578	5.57554	6.20527	5.29534	5.48255	5.31756	5.57565	6.1933	5.39549	5.89431	5.31942
1553601_a_at	6.34011	6.58	6.76244	5.75195	6.70153	6.43334	6.51863	6.52596	7.8412	4.98188	6.26653	6.10819	6.15971	6.69697	6.62036	7.7052	6.20075	6.35104	6.49327	7.1289	6.32753	6.19833	6.38959	5.48114	7.47323	6.61757	7.30273	5.54933
1553602_at	4.32445	4.61266	4.4318	4.57128	4.6411	4.62763	5.11666	4.45668	4.19661	5.34307	4.79452	5.10784	4.70006	4.87082	4.73845	4.83523	4.59165	4.42807	4.51115	4.90899	4.56033	4.49926	4.29586	5.23954	4.51874	4.41571	4.65867	4.55618
1553603_s_at	5.73831	4.79141	5.05134	4.82668	5.33592	5.07869	4.40296	5.06258	6.46124	5.14065	4.65658	4.97352	5.53489	4.8486	4.67958	5.07294	5.82632	5.1246	4.86368	4.87139	4.67777	5.13147	4.90948	4.81258	5.09946	4.84568	4.99811	5.68871
1553604_at	2.40099	2.54059	2.24283	2.55684	2.59018	2.46969	2.43816	2.39204	2.40099	2.5175	2.43114	2.29788	2.19775	2.72078	2.28895	2.41524	2.50834	2.36546	2.26355	2.49714	2.16927	2.42128	2.38414	2.39076	2.42959	2.24083	2.49552	2.36725
1553605_a_at	2.66509	2.55174	2.79861	2.93158	2.6715	2.90327	2.74166	2.85921	2.69743	2.4528	2.60844	2.64335	2.6715	2.54214	2.66342	2.63603	2.65069	2.68298	2.68298	2.6715	2.5694	2.60232	2.68239	2.65083	2.71939	2.73844	2.65069	2.49756
1553607_at	2.65469	2.76863	2.62563	2.62403	2.8662	2.48043	2.60022	2.56493	2.62403	2.62403	2.69304	2.54464	2.57493	2.49917	2.58601	2.49088	2.68818	2.61721	2.63561	2.49917	2.70756	2.52491	2.68103	2.69846	2.47256	2.61321	2.56923	2.62403
1553608_a_at	3.23242	3.08667	3.02648	3.08871	2.9551	3.27438	3.15143	3.09622	3.03759	3.13927	3.27082	3.19427	3.07718	2.96319	3.1591	3.13037	3.22211	3.1091	3.11992	3.27395	3.19342	3.11443	2.94996	3.22312	3.05507	3.01185	2.84556	2.93975
1553611_s_at	6.48535	5.8372	6.33565	5.845	6.32471	6.0208	5.97949	6.3251	6.24315	5.85893	5.8631	5.96124	5.85995	6.32952	6.22239	5.81266	6.49013	6.13215	5.61824	5.55779	5.65561	5.25971	5.8103	5.5663	5.80978	5.70323	5.51484	5.96228
1553612_at	5.96977	7.31434	6.5033	6.67488	6.32873	6.87726	6.55406	6.46185	5.97832	6.36805	6.84468	6.74329	6.5849	6.72099	6.89239	6.64338	6.45069	6.30755	6.49687	6.86666	5.888	6.2633	6.27743	5.39943	6.35611	6.09559	6.64953	5.92109
1553613_s_at	7.06262	7.01319	6.22779	6.76459	5.98438	6.75792	7.79259	6.32113	7.64984	7.12085	6.41167	6.84032	7.30808	6.58349	6.41664	7.09829	5.59407	6.70739	7.14332	8.33741	7.79568	7.86012	7.81966	7.61273	8.37408	7.22567	8.45485	7.05212
1553614_a_at	3.28759	4.32624	3.38696	3.45064	3.63929	3.85655	3.66164	3.99153	3.58655	3.71615	3.57437	3.70619	4.4936	3.94524	3.84873	3.87028	3.40152	3.16676	3.63071	4.40304	3.58388	3.72012	3.93023	3.72173	3.72312	3.4682	3.5414	3.16533
1553618_at	4.0685	3.8177	4.09556	3.8391	3.89585	3.88668	3.8526	4.00171	3.72259	4.02289	3.7679	3.76101	3.52736	3.74598	3.9832	3.88188	3.87874	3.85679	3.6646	3.89585	4.21628	3.6558	3.91419	4.1923	4.1736	3.88668	4.01044	3.88668
1553619_a_at	3.80766	3.94515	3.91157	3.82994	4.00417	3.84698	3.80766	3.68015	3.67102	4.57321	3.97085	3.85458	3.70723	3.89154	3.53301	4.19081	3.67871	3.60661	3.83679	4.39874	3.48261	3.27549	4.01314	3.65948	3.80766	3.80766	3.8408	3.76923
1553620_at	3.08109	3.30883	3.25589	3.31152	3.51401	3.50678	3.30027	3.35869	2.93917	3.12542	3.15324	3.33238	3.37423	3.54857	2.97371	3.40535	3.27328	3.3123	3.1251	3.19864	3.20763	3.09888	3.46364	3.52036	3.25484	3.12235	3.27328	3.14648
1553622_a_at	3.66773	3.49157	3.59382	3.40874	3.72654	3.25607	3.77752	3.71931	4.2925	3.75642	3.79968	3.55971	3.48203	3.79076	3.6673	3.58148	3.62442	3.53932	3.62442	3.63747	3.59546	3.84903	3.52573	3.62442	3.58665	3.54875	3.22546	3.64739
1553623_at	3.90495	4.22341	3.91287	3.94874	4.21646	4.18952	4.19822	4.47894	3.60578	4.57375	4.26199	3.75589	4.16129	4.19507	3.66158	4.05171	4.02114	4.05171	4.08885	4.45812	3.62544	3.70261	3.9316	3.79785	4.10086	4.26654	3.86942	3.73636
1553625_at	2.51727	2.35511	2.36553	2.54631	2.43768	2.28298	2.23785	2.46043	2.67924	2.48128	2.38132	2.40132	2.44389	2.30742	2.50748	2.32315	2.58675	2.45741	2.36714	2.32824	2.2432	2.60232	2.72354	2.43925	2.20119	2.52635	2.5374	2.6667
1553626_a_at	3.30527	3.02382	3.0847	3.41098	3.37007	3.23004	3.0809	3.1434	2.86834	3.49167	2.94644	3.52417	3.1551	3.19918	3.17084	3.65083	2.93927	3.22622	3.30297	3.2788	3.154	3.11443	3.2701	3.23587	3.28013	3.36171	3.23004	3.12016
1553627_s_at	3.30838	3.00695	2.73408	3.12045	3.05959	2.77461	3.14305	3.09351	3.1997	3.32786	3.4785	3.22334	3.10038	3.30763	2.94586	3.43094	2.92571	3.10215	3.12367	3.34473	2.95262	3.55263	3.28934	3.40597	3.09295	3.42442	4.1029	3.23864
1553629_a_at	4.80666	5.05646	4.99757	5.00815	5.09839	5.04408	5.46841	4.96428	5.03029	5.11191	4.93271	4.90483	4.8849	5.08782	5.02075	5.20826	4.97081	5.02499	4.98678	5.04517	5.58536	5.17496	5.15166	5.46828	5.07433	4.99609	5.21037	5.46314
1553630_at	3.02951	3.69031	3.26685	3.66285	3.37942	3.3996	3.39204	3.46788	3.49943	3.37662	3.98731	3.1375	3.45328	3.33678	3.69765	3.2514	3.77395	4.01706	3.62404	4.00879	3.25839	3.46144	3.42243	3.49724	3.98797	3.65773	3.23547	3.16451
1553633_s_at	4.80328	4.72392	4.58136	4.79026	4.69303	4.99137	4.82956	4.60065	4.63338	5.03384	4.95839	4.6385	4.25823	4.93876	4.8355	4.11316	4.72392	4.6483	4.72392	4.77744	4.36327	4.7485	4.41717	4.59574	4.78229	4.96169	4.70943	4.99876
1553634_a_at	4.26616	4.52771	4.03968	3.84157	4.52708	4.29055	4.77781	4.1932	4.05221	4.19855	3.89153	4.28804	4.18651	4.3521	4.05221	4.56911	4.39008	4.09039	4.59608	4.37891	4.09212	4.07038	4.14692	3.83603	4.41259	4.24798	4.44129	4.05137
1553635_s_at	5.05066	5.55366	5.37264	5.18665	5.10906	4.88182	4.9935	5.13702	5.9668	4.93586	5.69876	4.94988	5.21129	5.02808	6.35655	4.4874	5.41084	5.26455	5.55261	4.79085	5.4433	5.35637	5.2296	5.31691	5.84052	6.31484	4.53283	4.78465
1553636_at	2.63411	2.73256	2.55106	2.62403	2.97818	2.84068	2.72548	2.74841	2.60886	3.44242	2.96458	2.75611	3.00209	2.73597	2.57183	3.30639	2.77704	2.53967	2.86979	2.65353	2.87911	2.60232	2.71647	2.98931	2.88019	2.67363	2.73597	2.68914
1553637_s_at	4.79206	4.99609	4.64892	4.89325	5.03361	4.89778	4.73018	4.79122	4.86225	5.25379	4.62572	4.79206	4.69962	4.83022	4.60352	5.16199	4.56273	4.65327	4.60785	4.9059	4.51115	4.52875	4.83649	3.84785	4.75626	4.59942	4.89152	4.79809
1553639_a_at	6.30552	7.32658	6.63053	6.49663	6.53746	6.77268	6.774	6.60511	6.49252	6.07809	6.64223	6.77576	6.48362	6.68198	6.29405	6.38766	6.08315	6.50482	5.95161	6.33268	5.66641	6.03763	5.89508	6.05977	6.71861	6.11113	6.09428	5.92944
1553640_at	5.6963	5.28902	5.97346	5.76643	5.86249	5.77969	5.88554	5.7456	6.79078	6.03792	5.62944	6.40609	6.01362	5.59222	5.81061	5.79762	5.82788	5.69097	5.53454	5.48542	5.81184	5.67905	5.71941	5.85425	5.78876	5.42259	5.9488	5.97795
1553641_a_at	4.3286	4.59234	4.54736	4.74721	4.39873	4.54836	4.74849	4.6061	4.38563	4.45937	4.33971	4.57251	4.52081	4.56052	4.44527	4.99701	4.27603	4.29561	4.60402	5.10476	5.11822	3.91628	4.43923	4.75212	4.58952	3.9813	4.49	4.52081
1553642_at	6.38062	6.86957	6.43106	6.73825	6.55142	7.03612	6.93541	6.52904	6.75146	7.01499	6.60327	6.80188	6.64627	6.49558	6.23378	7.12527	6.52297	6.60009	6.5092	7.26291	6.60717	6.5081	6.40128	6.52307	6.66173	6.50955	6.82417	6.65665
1553644_at	4.41818	4.941	4.78857	4.83456	4.48039	4.62336	4.5873	4.54454	4.39625	4.65457	4.69847	4.72919	4.6293	4.57369	4.52515	4.92489	4.63941	4.67842	4.66384	5.05001	4.71065	4.29684	4.34062	3.69762	4.8698	4.80154	4.69847	4.32403
1553645_at	3.44983	3.53579	2.72602	2.93626	3.47518	3.58527	3.49668	3.93199	3.35694	3.34925	3.61661	3.95318	3.25052	3.8127	3.57989	3.21482	3.50604	3.48563	3.98274	3.44415	3.53579	3.84109	3.86306	3.18498	4.09352	3.52335	3.67181	3.66767
1553646_at	5.13233	4.58124	5.54909	4.39524	5.6202	4.74981	4.42024	5.48497	4.5913	4.57702	5.51611	4.58989	4.94382	4.67473	5.39717	4.5865	5.23865	5.11724	4.81302	4.18805	4.88753	4.81827	4.74951	4.32847	4.78261	4.86655	4.24015	4.32973
1553647_at	5.51555	5.48443	5.33539	5.6088	5.71581	5.49667	5.74554	5.74603	5.44098	5.76854	5.44871	5.57831	5.5625	5.55366	5.27428	5.92602	5.444	5.52098	5.43083	5.70556	5.33528	5.21783	5.31756	5.88554	5.36802	5.66077	5.77904	5.70641
1553651_at	2.47658	2.34249	2.51598	2.46	2.57629	2.49609	2.88069	2.69898	2.46124	2.59754	2.63216	2.42612	2.6037	2.47897	2.57082	2.44594	2.69574	2.58673	2.6474	2.61929	2.47426	2.61329	2.44241	2.44376	2.35708	2.69303	2.48159	2.56685
1553652_a_at	2.81725	3.49264	2.79861	2.80516	3.17252	2.79279	3.14659	2.93354	2.96233	2.6887	2.90998	3.08676	3.15613	2.9542	2.93354	3.00373	2.86487	2.67748	2.9383	3.50573	2.83941	2.95294	3.12998	2.81821	2.8398	2.99292	2.88369	2.84804
1553654_at	5.90955	5.7993	5.71841	5.58769	6.84109	5.98107	5.09132	5.90725	5.56418	4.413	5.82073	3.87685	5.37748	5.83121	5.62165	4.91469	5.6693	5.85532	4.9555	4.29988	5.14413	5.0403	5.69318	4.69639	4.7039	4.71356	4.18403	4.75519
1553655_at	3.29366	3.6818	2.97939	3.43081	3.75405	3.32994	3.33325	3.61997	3.37797	3.6904	3.45779	3.26457	3.28969	3.49002	3.29018	3.30399	3.11872	3.19657	3.33486	3.60075	3.15039	3.03883	3.46788	3.2983	3.39869	3.23005	3.4804	3.33165
1553656_at	6.01362	6.05072	6.05641	6.28447	6.19016	6.18316	6.13391	6.2061	6.26051	6.30648	6.16194	5.96019	5.92667	6.11092	6.01208	6.34056	6.06286	6.11294	5.89172	6.6657	6.20708	5.89061	6.15321	5.57751	5.87713	5.89153	6.25926	6.05299
1553657_at	6.1381	6.41508	6.07777	6.44595	6.35691	6.67929	6.46076	6.31397	6.34051	6.42064	6.22658	6.33962	6.12903	6.05409	6.43654	6.54523	6.00346	6.36745	6.16967	7.0833	6.82821	6.04698	6.42859	6.19428	6.5188	5.9718	6.55257	6.49454
1553658_at	4.76387	4.92009	4.76207	4.65623	5.05621	4.81152	5.09675	4.71239	4.5861	4.93867	4.95297	4.67342	4.65594	4.90258	4.45978	5.05568	4.5725	4.87805	4.68694	5.25538	4.94326	4.82608	4.89207	4.38238	5.00187	4.3547	4.92625	4.65893
1553660_at	4.58568	4.28067	4.24053	4.28932	4.20675	4.31519	4.69094	4.31084	3.99815	4.53549	4.19368	4.30214	4.07876	4.16429	4.31084	4.31084	4.31084	4.4028	3.98368	4.32638	4.90696	3.95628	4.42562	5.18473	4.3437	4.06262	4.35559	4.45825
1553661_a_at	3.00272	3.29854	3.22033	3.24033	3.25293	2.87277	3.20495	3.16723	2.96651	3.47332	3.62314	3.32331	3.20095	3.30247	3.27247	3.38229	3.19081	3.17392	3.16168	3.32222	3.09858	3.12337	2.98005	3.23536	3.23196	3.34806	3.23196	3.21207
1553663_a_at	7.62974	7.63248	7.43989	7.70078	7.54107	7.93443	7.60861	7.4256	7.17284	7.75416	7.52905	7.38843	7.63503	7.84068	7.43236	7.56698	7.63189	7.62863	7.50929	7.99247	7.35783	6.93268	7.47968	7.76112	7.82081	7.33226	7.0843	7.46532
1553666_at	3.67539	3.69031	3.67905	3.4671	4.16946	3.79097	3.63873	3.56712	3.76704	3.87054	3.95807	3.67857	3.39604	3.548	3.67642	3.64944	3.70054	3.72389	3.63873	3.77621	3.43884	3.50316	3.37049	3.10896	3.39109	3.84069	3.65346	3.47025
1553668_at	4.99724	5.34889	5.00071	4.85495	5.07617	5.00187	4.7107	4.82926	5.3052	5.55452	4.45546	5.3474	5.04252	4.86748	4.52575	5.69681	5.0161	4.90136	5.10229	5.32305	4.28803	4.79354	4.74898	4.27665	4.83731	4.84604	5.89448	5.22793
1553670_at	3.81724	3.80893	4.03966	3.68568	4.44236	3.84859	3.4411	4.39411	3.63915	3.73437	3.74169	3.35106	3.70651	3.94008	4.06438	3.69421	3.76489	3.82279	3.86154	3.46383	3.84451	3.61716	3.72955	3.64226	3.34313	3.53955	3.29352	3.60326
1553672_at	3.40152	3.77416	3.6427	3.93911	3.80022	3.50679	3.74233	3.42575	3.48621	3.76192	3.66885	3.2872	3.27641	3.66885	3.6713	3.49179	3.53288	3.53639	4.25383	3.79341	4.05372	3.57609	3.83146	4.05243	3.59617	3.77455	4.04597	3.59778
1553673_at	4.15087	4.80912	4.20853	4.08722	3.99346	4.23117	4.8254	4.01033	3.86351	4.31512	4.15772	3.99105	4.24348	4.19773	3.7538	4.41522	4.21204	4.1249	4.15087	4.26051	4.04073	3.88265	4.28804	4.65065	3.97349	3.6217	3.68155	4.40908
1553674_at	3.44967	3.3969	3.10232	3.44216	3.31419	3.83707	3.78991	3.5844	3.43604	3.70414	3.75186	3.58766	3.3985	3.41236	4.05475	3.56787	3.28151	3.68093	3.60507	4.05931	3.84552	3.5858	3.87192	3.91513	4.10726	3.46983	3.87931	3.32752
1553675_at	4.8567	5.07032	4.6541	4.94828	4.5376	4.88047	4.54629	4.77505	5.0772	5.10008	4.61223	5.29456	5.20665	4.66469	4.18073	5.35818	4.76874	4.83817	4.83817	5.17833	4.56802	5.01911	4.65879	4.56802	4.65867	4.83817	5.38378	4.74299
1553677_a_at	6.76421	7.7459	7.48299	7.20413	7.53958	7.74033	6.79343	8.13975	7.85474	7.14417	7.3573	7.41672	6.96799	7.38844	7.68262	6.82812	7.0534	7.03019	7.02204	7.03231	6.91025	7.06373	6.74076	6.79368	6.48096	7.05746	5.44998	6.52367
1553678_a_at	8.54545	7.86974	8.26346	7.34549	8.54545	8.43232	7.45039	8.03471	9.39208	8.66449	8.13728	8.61633	8.65487	7.47723	8.16995	8.61884	9.01297	8.34255	8.84377	7.70723	8.29732	9.2861	8.87272	8.67795	8.5973	8.9344	9.22569	9.46354
1553679_s_at	4.58568	3.91745	3.80338	3.467	4.19162	4.05428	3.87453	3.76343	4.50623	4.04394	3.92583	4.40916	3.97675	3.91085	3.73037	4.02847	3.73027	3.92689	3.68906	4.1635	3.75845	4.0887	3.8402	4.06289	4.05084	3.69477	3.98428	4.13905
1553681_a_at	5.90393	5.77237	5.61399	5.87915	5.61123	6.16422	6.29478	5.77701	5.65959	6.07981	5.84942	5.8167	5.83444	6.1738	5.88479	6.1989	5.60639	5.98185	5.92716	6.25547	6.02197	5.77937	5.98399	5.96521	6.00797	6.06005	5.88479	5.59609
1553682_at	5.36798	5.52272	5.93733	5.37164	6.17151	5.24839	5.02487	5.95811	5.33058	5.35417	5.45526	5.18035	5.29082	5.51359	5.6782	4.88421	6.00608	5.63716	5.60216	5.28368	5.18009	5.67905	5.91758	4.49203	5.06408	5.93747	5.1212	4.94885
1553683_s_at	6.39368	6.71912	7.02052	6.47418	7.09687	6.69235	6.47295	6.96262	6.70406	5.83374	6.82778	6.37046	6.31171	6.65417	6.80165	5.7209	6.72256	6.88313	6.51816	5.55778	5.98813	6.64234	6.82148	5.3394	6.11378	6.31119	5.93545	5.78588
1553684_at	5.25766	5.94889	5.72293	5.64775	5.45293	5.53821	5.50456	5.73567	5.7836	5.42081	5.61083	5.32204	6.00182	5.58821	5.64578	6.03886	5.71733	5.754	5.96525	5.92744	6.20151	5.71733	5.99285	5.39716	5.93553	6.21747	5.78811	5.37706
1553685_s_at	3.58583	3.63019	3.03138	3.08802	3.33943	3.58491	3.25643	3.12183	5.62124	4.76184	3.30523	4.49219	3.88466	2.9468	3.031	4.37444	3.4896	3.27797	3.51614	3.2164	3.25261	4.4151	3.46788	3.45351	3.58583	3.18848	5.30701	5.12245
1553686_at	4.27049	3.88483	4.14216	4.1462	4.08554	4.06164	4.06805	3.98337	3.97599	4.12938	3.91868	3.90819	3.79911	4.11227	3.93169	3.96988	4.01335	3.73988	3.78438	3.99208	4.15843	3.68283	4.21578	4.29318	4.03085	4.1853	4.08	3.93851
1553688_at	5.83107	6.03866	5.87546	5.89338	5.8724	6.10284	6.32502	5.94262	5.8809	6.36312	5.8809	5.78775	5.95645	5.9283	5.88159	6.39812	5.67257	5.84912	5.77299	6.47749	6.06171	5.62397	6.03558	5.9283	5.90941	5.81271	5.99844	5.92908
1553689_s_at	6.73734	6.33334	6.77129	6.5014	7.1449	6.78051	6.59177	6.9882	6.97788	6.10556	6.98154	6.40827	6.58095	6.55529	7.06774	6.17176	6.88535	6.69772	6.5507	6.06289	6.34389	6.64122	6.22392	6.32972	6.47614	6.69866	6.34522	6.72559
1553690_at	4.26205	4.56271	3.86611	4.303	4.03339	4.17571	4.45599	4.1241	3.89818	4.4454	4.15596	4.29863	3.87324	4.03565	4.07761	4.44299	3.94125	3.76038	3.79646	4.50971	3.97651	3.73728	3.90496	3.90372	3.81025	3.95051	4.06292	4.20302
1553691_at	3.57465	3.72494	3.83418	3.42147	3.55336	3.65543	3.79347	3.28714	4.207	3.90996	3.61278	3.53475	3.27337	3.39381	3.6008	3.74596	3.70227	3.53639	3.62036	3.42654	3.55094	3.61843	3.45813	3.48099	3.72195	3.59292	3.56274	3.52863
1553693_s_at	6.43415	6.92403	6.64407	7.25575	6.27848	6.65399	6.41166	7.12888	7.07402	6.11033	7.30434	7.29761	6.92403	6.74783	7.51635	6.51201	6.87346	6.92403	7.0969	7.49058	6.13797	7.28133	6.64562	6.62904	6.77325	7.3122	7.83417	7.07836
1553694_a_at	6.93634	5.43745	6.03261	5.85584	5.95541	7.30627	6.48018	5.32855	8.29664	7.84323	4.76186	7.36621	7.16269	5.37611	4.98061	7.25179	6.33197	5.77192	7.42746	5.24333	6.57718	8.73274	7.55919	6.32719	7.26111	7.08314	8.25976	8.55525
1553695_a_at	5.46869	5.47761	5.3415	5.65564	5.4507	5.39201	5.76933	5.29896	5.21794	5.08138	5.21156	5.19	5.38799	5.39048	5.1335	5.7606	5.37629	5.37294	5.34187	5.59582	5.68224	5.17747	5.37206	5.38359	5.42773	5.5233	4.95203	5.66715
1553696_s_at	6.58871	6.01131	6.8297	6.17579	5.80462	6.34099	6.05779	6.68385	6.55132	5.27533	6.734	5.82574	6.28114	6.26376	7.11299	5.45074	6.72375	6.74292	6.4888	5.64972	6.90581	6.60613	6.91295	5.71265	6.2765	6.98491	6.23028	6.38253
1553697_at	4.00601	3.71676	4.86449	3.22007	3.88477	3.79898	4.21111	4.75592	4.29913	3.70931	4.42351	3.7097	3.50781	4.46797	4.56914	3.81712	4.01795	4.33264	4.33947	2.92666	3.351	3.70464	4.43393	3.42722	3.44152	4.24921	3.60208	3.67275
1553698_a_at	4.64791	4.34103	5.12342	4.11905	4.80021	4.22223	4.21935	5.29755	5.32667	4.5908	5.13298	4.16022	4.5482	4.81648	4.72383	4.05167	4.66112	4.67963	4.75334	3.2164	4.11415	4.50985	4.99265	3.79667	3.66337	4.47064	3.7243	4.76547
1553701_a_at	5.9518	5.91854	6.17373	6.09033	5.86195	6.06556	6.13695	5.65359	5.92241	6.24422	5.71758	6.24274	6.08324	5.75762	5.83365	6.36903	5.88012	5.74248	6.03991	6.14624	5.99127	6.07296	5.98028	5.85783	5.87768	5.88289	5.98028	5.92434
1553702_at	5.07367	5.34246	5.18408	5.39497	5.15643	5.36919	5.1793	5.17529	5.08297	5.37623	4.79909	5.17529	5.01282	4.99805	5.14402	5.3116	5.0022	5.30731	4.95961	5.7523	5.59398	5.00232	5.1931	5.12972	5.13784	5.13795	5.17529	5.4055
1553703_at	9.08902	9.31513	8.88946	9.33794	8.25329	8.81721	9.18685	9.14221	8.76924	8.51177	9.33608	9.52669	9.06136	8.79153	9.21979	9.38403	8.95502	8.81036	8.99125	9.85242	8.80569	9.0321	8.90515	8.83275	9.2386	9.14607	9.38797	8.74813
1553704_x_at	8.69491	8.90628	8.44637	8.98405	7.71146	8.41406	8.57922	8.78994	8.37956	8.05962	8.81342	9.02634	8.61257	8.37792	8.77156	8.79324	8.48845	8.36329	8.55765	9.35221	8.28375	8.64946	8.44544	8.30211	8.85536	8.68558	9.07362	8.30117
1553705_a_at	5.22755	4.85054	5.03429	4.77274	5.28985	5.34027	5.11252	5.20025	6.10953	5.36158	5.66818	6.44172	5.48681	5.15369	5.14205	5.08452	4.89754	5.13283	5.26284	5.15797	4.9413	5.42509	4.7368	5.87077	5.31975	5.52286	4.95225	5.24628
1553706_at	3.29806	3.96563	3.49866	3.70566	3.62702	3.50921	3.89589	3.65885	3.5111	3.91457	3.62101	3.50123	3.80414	3.738	3.35644	4.1548	3.38582	3.33284	3.77872	4.88128	3.56044	3.59025	3.60276	3.33616	3.75893	3.59902	3.76605	3.29038
1553708_at	2.94555	2.88202	2.99461	3.04617	3.21251	2.75065	2.9874	3.00473	2.99952	3.36997	3.04311	3.01232	2.80639	2.98102	2.93185	3.15382	2.96274	2.79998	3.09934	3.01406	3.03634	2.83975	2.99461	2.87825	2.90945	2.99092	2.92369	2.85319
1553709_a_at	7.01589	7.23348	7.43964	7.27404	7.25701	7.5785	7.38955	7.20039	7.68265	7.51816	7.34345	7.44215	7.01611	6.8206	7.44523	7.42514	7.43808	7.36726	7.53687	7.12983	7.30211	7.4211	7.29293	7.16601	7.61672	7.50278	7.71993	7.53663
1553710_at	5.29731	5.30212	5.37748	5.34653	4.77425	5.24255	5.08708	4.91836	5.70789	4.76656	5.53101	5.25135	5.33848	5.2913	5.48771	5.65602	5.13682	4.95087	5.08042	4.53457	5.04533	5.8789	5.15701	4.36137	5.29422	5.16926	5.25802	5.37059
1553711_a_at	4.89079	4.99859	5.61177	4.96926	4.97463	4.90329	4.91113	4.88827	5.36627	5.0214	5.34059	5.20348	5.26664	5.0214	5.20212	5.26296	5.15132	5.09656	5.04176	5.18282	4.76165	5.35428	4.61254	3.98217	4.84871	5.61834	5.08088	5.23235
1553713_a_at	6.91232	6.83881	6.88541	6.61986	7.35388	6.87555	6.77208	6.98953	6.6	7.03522	6.6804	6.4364	6.53229	7.05711	6.64222	6.37318	6.80631	6.81649	6.52976	6.57428	6.57795	6.28061	6.60398	6.33208	6.40574	6.02503	6.29586	6.43094
1553715_s_at	8.7666	8.28174	8.28063	8.69607	8.73974	8.98506	8.40595	8.72113	7.71984	8.69179	7.77551	8.44477	8.93495	8.77536	8.69834	9.18417	8.6888	8.7532	8.62649	9.19804	8.49684	8.42822	8.55972	8.39125	8.64171	8.60588	8.33175	8.03117
1553717_at	6.56154	5.63101	5.84782	5.7716	5.79413	5.878	5.71227	5.52423	6.63883	6.00541	5.3476	5.90461	6.01244	5.86537	5.30284	6.38649	5.73074	5.41251	5.81678	5.85833	5.63245	6.01305	5.8444	6.3468	5.878	5.71741	6.29858	6.59739
1553718_at	7.50345	7.84101	7.53241	7.55541	7.60348	7.83863	7.76608	7.33466	7.95491	8.00552	7.62888	7.97169	7.63737	7.61251	7.22678	8.19338	7.40209	7.50674	7.62381	8.03167	7.71145	7.48636	7.69619	6.68287	7.61129	7.41135	8.13904	7.86165
1553719_s_at	5.087	5.47996	5.31256	5.18697	5.2202	4.90458	5.08673	5.3871	5.47437	4.40598	5.57108	5.31256	5.27096	5.31256	5.71733	5.31256	5.59757	5.11262	5.48803	4.98656	5.28445	5.52037	5.08357	5.35761	5.06431	6.00547	5.06237	5.31256
1553720_a_at	9.33887	8.95981	8.58505	9.31793	8.48928	8.88318	9.06629	9.07566	9.56219	9.61638	8.96464	10.0753	9.47047	8.81083	8.90382	9.80155	8.45449	9.31107	9.95838	10.1512	8.95371	9.98065	9.30113	9.66956	10.2564	9.67235	10.2848	10.489
1553721_at	2.70948	2.67584	2.94001	3.0268	3.0709	2.94199	3.19522	2.90529	2.91038	3.33931	2.89484	2.95169	3.27164	2.87338	2.87122	3.07095	3.08271	3.18746	2.73789	2.86672	3.0709	2.76247	2.86573	3.1396	2.91334	3.12881	3.25153	2.79883
1553722_s_at	3.58621	3.60392	3.84723	3.58724	3.88043	3.71541	3.51365	3.8719	3.6478	4.1368	3.64134	3.86927	3.80535	4.01569	3.68422	4.28238	3.36832	3.81176	3.44638	3.63364	4.34606	3.39565	3.69039	3.88421	4.02097	3.65481	4.13914	3.4008
1553723_at	4.19488	4.49523	4.10928	4.24196	4.17346	4.24187	4.27692	4.32972	3.94222	4.32421	4.51659	3.99466	4.30822	4.48015	3.93302	4.26791	4.32939	4.21805	4.4717	4.62073	4.51115	3.96337	4.31734	4.35417	4.51513	4.04343	4.18253	4.48441
1553725_s_at	5.52068	4.18881	4.86834	4.51136	4.69562	5.51541	4.94749	4.57187	6.92288	5.99858	4.53303	6.01208	5.45032	4.64527	4.77349	5.67587	5.34027	4.66112	5.55974	5.03093	5.17398	6.56938	5.66176	5.09686	5.50943	5.76721	6.52832	7.14206
1553726_s_at	5.67302	5.13027	5.1922	5.29756	5.48538	5.68256	4.4076	5.67461	6.13459	4.75299	5.45576	5.44054	5.25474	4.37167	6.26395	5.3688	6.19999	5.61454	5.59732	5.67779	4.58944	6.27124	5.04842	5.00821	5.86747	6.04481	5.86576	5.82523
1553727_at	6.12096	6.12857	5.35162	5.8825	5.98168	5.82839	5.93075	5.86197	5.52192	5.62665	5.77237	5.93892	5.68364	5.75035	5.73532	6.13132	5.66409	5.52406	5.7161	6.04967	5.77237	5.55789	5.6849	5.4816	5.7255	5.52028	5.98883	5.77237
1553728_at	7.81802	7.71465	7.57274	7.65863	7.99428	7.77515	7.76313	7.74779	7.72231	7.7877	7.56171	7.74706	7.74597	8.01067	7.5361	8.04159	7.85023	7.67515	7.65555	8.24464	7.78562	7.46779	7.73623	7.88025	7.80595	7.60551	7.62104	7.95355
1553729_s_at	4.76033	5.18394	4.81798	5.07134	4.91673	5.06329	5.55329	5.2014	4.63528	5.04503	5.06329	4.64617	4.83297	4.69497	5.32173	4.89221	5.08784	5.07227	5.06028	5.20543	5.67717	5.09325	5.6726	5.79308	5.14205	4.94988	4.77273	4.97802
1553730_x_at	6.9404	7.02814	6.97609	7.18968	7.30154	6.98149	7.23331	7.05888	6.90211	7.16362	6.95269	7.10029	7.17514	7.26068	7.02814	7.2545	7.10141	6.93347	6.95293	7.34265	6.85675	6.8279	6.90379	6.98048	6.78328	6.91275	6.88953	6.97012
1553732_s_at	5.20479	5.45076	5.36492	5.52531	5.16468	5.56394	5.25451	5.57626	4.98051	4.87631	5.12347	5.10549	5.05743	5.25844	5.45153	5.23319	5.09354	5.2172	5.33473	5.40102	4.93794	5.0926	5.40729	5.67736	5.27779	5.37539	5.21466	5.02734
1553734_at	4.3216	4.46734	4.20384	4.43413	4.36572	4.27532	4.35263	4.66114	5.50542	4.42736	4.80977	4.25981	4.33582	4.38063	4.51774	4.40284	4.35133	4.13053	4.60402	4.75865	4.21587	4.19025	4.3854	3.81909	4.97911	4.99609	4.34672	4.04854
1553736_at	2.99723	3.18508	3.10174	2.92265	2.89135	2.76568	3.30037	3.07682	3.00125	3.40749	2.9842	3.09962	2.89239	2.9842	3.2951	3.0427	2.89765	2.84248	2.7867	3.10899	2.99993	2.68483	2.67095	2.73982	3.0134	2.79861	3.16326	2.62723
1553739_at	2.59651	2.76393	2.7744	2.94626	2.9396	2.7591	2.78607	2.76903	2.64606	2.74784	2.81801	2.73997	2.73789	2.93354	3.05341	2.97558	2.96419	2.78607	2.68765	3.31642	2.67461	2.93354	2.53479	2.70746	2.93306	2.90236	2.77623	2.53318
1553740_a_at	4.09219	4.0287	3.84716	3.95008	3.86576	3.77603	3.85279	3.90851	3.83304	4.10558	3.90702	3.65535	3.94118	3.42184	3.85279	3.88943	3.71293	3.65699	3.77847	4.24189	4.10558	3.75101	3.93054	4.14647	4.14227	3.76953	3.74863	3.84716
1553741_at	3.14599	2.7438	3.37645	3.06014	3.05348	3.09092	3.6165	2.92265	2.81896	2.93453	3.15968	3.19293	3.03233	2.88087	3.0624	3.05328	2.94968	2.9631	2.92135	3.04997	3.8095	2.73981	3.00363	3.06578	3.04694	2.9088	3.04694	3.04068
1553743_at	8.04253	8.07722	8.06657	7.8942	7.69289	8.29168	8.29434	7.9339	8.04608	7.52511	8.34815	8.38447	8.24642	7.64635	8.51599	8.26218	7.90061	8.25562	8.56513	8.61548	9.15223	8.57292	9.02456	7.7408	8.49259	8.59979	9.09181	8.07942
1553746_a_at	3.3983	3.55679	3.6445	3.26992	3.39417	3.33529	3.6398	3.49174	3.70939	3.08952	3.49093	3.53602	3.4589	3.53309	3.11044	3.29912	3.48115	3.33274	3.32651	3.19959	3.51051	3.0881	3.60276	3.09454	3.50975	3.4658	3.11869	3.20828
1553747_at	3.26942	3.68778	3.40597	3.61204	3.4759	3.45064	3.48988	3.41057	3.41244	3.95399	3.39883	3.49868	3.39596	3.20986	3.57222	3.66044	3.32697	3.38854	3.58772	3.41766	3.42961	3.30442	3.40042	3.44937	3.51545	3.40372	3.27626	3.61204
1553749_at	3.24421	3.41881	3.6427	3.71307	5.12828	4.12807	2.96295	4.03321	4.09823	3.91058	3.99266	4.48218	3.95655	3.86977	3.79015	3.15316	4.85715	5.51326	5.24697	3.07096	2.94968	3.71282	3.13031	3.10622	3.21884	4.47901	3.69107	3.50159
1553750_a_at	4.1789	3.86312	3.82176	4.04258	3.54839	3.97486	3.44792	3.72007	4.88297	3.73037	4.03683	3.7736	3.83378	3.89433	3.70942	3.74694	3.82791	3.78698	3.81059	3.48551	3.29154	4.38893	3.59779	3.48348	3.74467	3.65453	4.4831	4.72731
1553752_at	5.32373	5.33684	5.4466	5.39032	5.05066	5.34427	6.01429	5.09346	4.88134	5.56418	5.06329	5.09474	5.22822	5.48323	5.16808	5.42319	5.14659	5.16629	5.14399	5.72067	5.91767	4.99425	5.41708	6.3787	5.55831	5.11006	5.4919	5.32373
1553755_at	6.77431	6.67829	6.4651	7.12476	6.66399	6.85978	7.38743	6.84055	6.61398	6.95012	6.85456	7.0818	6.8801	6.93257	6.76647	7.15692	6.64393	6.67409	6.68496	7.23602	6.99331	6.45146	6.72212	7.08843	6.85351	6.46256	6.86164	6.92
1553756_at	4.39433	4.43754	4.34816	4.28791	4.28804	4.53578	4.73103	4.3745	4.18052	5.03827	4.62534	4.5454	4.27839	4.21799	4.13694	4.34816	4.21856	4.24078	4.39253	4.77007	4.31185	4.07108	4.15862	4.8028	4.25757	4.06869	4.32936	4.34816
1553757_at	5.02158	5.28729	5.30355	5.19516	5.04218	5.02215	5.50069	4.88905	4.64563	5.09895	5.17326	5.01781	4.77145	5.13722	4.80027	5.22978	4.80586	4.75087	4.7764	4.95712	5.15675	4.64899	4.80879	4.94194	4.94194	5.01019	4.83486	4.92535
1553759_at	3.05513	3.2788	3.5551	3.24406	2.98146	3.14941	3.09688	3.17009	3.01649	3.08731	3.6826	3.47436	3.57886	3.30512	3.57222	3.27436	3.36534	3.23651	3.37025	3.57562	3.34513	3.49942	3.28607	3.01052	3.05777	3.40104	3.42859	3.23499
1553761_at	5.57878	5.57878	5.72644	5.59398	5.61573	5.60116	5.83705	5.57878	5.73199	5.87812	5.60284	5.56314	5.39107	5.64252	5.45128	5.93932	5.49093	5.57878	5.27727	6.04583	5.57878	5.32189	5.57878	4.78112	5.57878	5.38463	5.68588	5.77158
1553764_a_at	3.6878	3.38033	3.30405	3.98663	4.00215	3.47523	4.18736	3.19765	3.56565	3.17974	3.31381	3.25024	3.7949	3.26308	3.56686	3.5497	3.23812	3.65074	4.04348	3.62195	3.71255	3.49055	3.80542	3.9221	3.64134	3.79473	3.68885	3.72513
1553765_a_at	7.14628	6.86819	7.30569	7.25755	7.31386	6.6205	7.19033	7.64069	7.85154	6.03063	7.7884	8.1812	7.29085	6.62474	8.48775	6.68418	7.69591	7.59345	8.39647	7.86796	7.6066	8.01233	7.87242	7.25468	8.44613	8.67814	8.18271	8.51752
1553768_a_at	5.01866	4.86526	4.67373	4.78508	4.71474	4.91606	5.06403	4.61498	4.78702	5.09465	4.8054	4.73156	4.84497	4.68606	4.61414	4.8978	4.52145	4.81644	4.63003	5.26871	4.76547	4.95091	5.01677	5.2206	4.81204	4.64103	4.85313	4.984
1553769_at	3.96378	4.18349	3.7707	3.87649	4.1601	4.04834	4.35202	3.87344	3.93464	4.363	4.10527	3.94253	3.90295	3.93464	3.85468	4.07667	3.86065	3.82895	3.75704	4.14371	3.99627	3.9125	3.92401	3.93463	3.88614	3.81817	3.80842	3.73907
1553770_a_at	6.19986	6.03727	5.70661	6.09011	6.03727	6.09121	6.28819	5.98368	5.9059	6.31287	5.9946	5.97306	6.03331	6.05083	5.69576	6.29796	5.95711	6.03727	5.92741	6.23385	6.06861	5.71371	6.11294	5.92741	5.90366	5.86715	6.11696	6.0295
1553772_at	3.38482	3.49393	3.30084	3.73025	3.27659	3.46102	3.44371	3.62557	3.9581	3.23344	3.8211	3.89589	3.58026	3.32299	3.43495	3.42975	3.36217	3.29643	3.71926	3.46986	3.2029	3.39616	3.40597	3.95696	3.56751	3.53399	4.13048	3.98742
1553775_at	4.94774	5.17529	5.21147	4.93498	5.05749	5.11246	4.70516	4.99744	4.85683	5.423	4.84734	4.89943	5.01112	5.03227	4.97281	4.94297	5.00209	4.94774	4.94774	4.92739	4.84734	4.6057	4.6565	4.6858	4.66343	4.92292	4.78949	5.20966
1553776_at	2.59151	2.55013	2.68353	2.50719	2.63835	2.55668	2.80463	2.48097	2.41492	2.71195	2.53563	2.72923	2.90574	2.54399	2.53672	2.64408	2.54095	2.54917	2.59151	2.78963	2.55106	2.49406	2.41724	2.61761	2.5611	2.63052	2.64332	2.50601
1553778_at	5.07487	4.99326	5.05415	5.06583	5.20982	5.11988	5.31514	5.09644	5.11948	5.15242	4.91422	5.04823	4.99682	5.19826	5.01089	5.23684	4.94696	5.09644	4.90556	5.12068	5.23975	4.79014	5.23521	5.75393	5.09597	4.84841	4.97537	5.42007
1553780_at	6.31224	6.31692	5.94896	6.20594	6.12294	6.1322	5.95797	6.19104	6.12928	6.1866	5.99506	6.18634	6.30156	6.36247	6.16006	6.65652	6.05911	6.1884	6.20594	6.79584	6.40521	6.03972	6.06655	6.20594	6.36861	6.1611	6.50024	6.20594
1553781_at	2.34199	2.44271	2.53479	2.47811	2.38967	2.4592	2.52881	2.49782	2.3436	2.54341	2.42515	2.46542	2.41461	2.61897	2.39201	2.4205	2.36751	2.35664	2.67581	2.4029	2.36127	2.4711	2.40001	2.43327	2.41557	2.43327	2.48997	2.28648
1553785_at	3.33529	3.56568	3.15442	3.5105	3.60618	3.33529	3.36403	3.34804	3.21481	3.88779	3.52073	3.39512	3.38418	3.57959	3.33325	3.39938	3.22953	3.33529	3.28005	3.15941	3.1393	2.96148	3.0796	3.15788	3.17766	3.26053	3.30947	3.36348
1553787_at	5.14126	4.94517	4.60488	4.74579	5.81142	4.71733	5.17101	5.46503	4.25394	4.42552	4.68918	4.33835	4.82816	5.3787	4.95608	4.24426	4.6112	4.97469	5.08149	4.07591	4.90335	4.59105	5.12653	5.21387	4.64168	4.28344	4.24532	4.48723
1553789_a_at	4.19626	4.45416	4.18715	4.61116	4.4066	4.05797	4.22199	4.33566	4.23791	4.43139	4.29177	4.41807	4.34572	4.39988	4.35375	4.63626	4.28318	4.28318	4.07153	4.47914	4.19089	4.15101	4.04367	4.37902	3.90122	4.25336	4.10003	4.39286
1553792_at	2.54454	2.52925	2.86949	2.8459	2.72667	2.51434	2.55563	2.9436	2.93112	2.5795	2.94904	2.48207	2.63063	2.59531	2.79576	2.63796	2.64999	2.88065	2.72476	2.5234	2.58817	2.68954	2.47458	2.63063	2.51268	2.73959	2.58234	2.63873
1553793_a_at	3.80842	3.80031	3.74077	3.53705	3.77807	3.99396	3.66719	3.57134	4.48613	3.73231	3.63257	3.92246	3.73012	3.86497	3.45064	4.09623	3.74375	3.8384	3.81719	3.9085	3.48071	3.91763	3.80842	4.05504	3.76915	3.85415	3.73626	3.78634
1553794_at	2.91167	3.34732	3.21892	3.21419	3.27874	3.32431	3.43939	3.14849	3.25492	3.47395	3.3262	3.16097	3.28264	3.45324	3.13463	3.27873	3.19997	3.25819	3.10115	3.43584	3.09455	3.10705	3.18543	3.04674	3.33419	3.10073	3.08967	3.28193
1553796_at	8.44652	8.03332	8.58786	7.66291	8.73741	7.79819	8.03259	8.35548	8.27261	8.30931	8.48261	8.21703	8.51892	8.23913	8.53782	7.91582	8.31655	8.44282	8.18286	7.59746	8.30103	8.30665	8.19647	8.90325	8.53294	8.56081	8.15484	8.57111
1553797_a_at	10.3841	10.2164	10.4742	9.84977	10.427	9.806	10.0192	10.1692	10.0978	10.017	10.3656	10.0741	10.2691	10.1575	10.5433	9.97779	10.0585	10.2794	9.96775	9.56303	10.2747	10.1273	10.2053	10.7811	10.4614	10.4333	10.3018	10.3371
1553798_a_at	3.7052	3.1688	3.64705	3.55551	3.63127	3.90372	3.5584	3.57826	3.55878	3.55551	3.7458	3.51002	3.32583	3.60758	3.46149	3.56832	3.84501	3.54452	3.48031	3.39654	3.72145	3.30715	3.29628	3.39743	3.73876	3.674	2.76887	3.3927
1553799_at	2.84935	2.71949	2.57159	2.81519	2.71624	2.81145	2.98641	2.57602	2.60527	3.03877	2.43491	2.67253	2.5789	2.69919	2.54551	2.72149	2.61192	2.71949	3.05139	2.73175	3.01636	2.76249	2.57272	2.80264	2.71949	2.91144	2.54212	2.6715
1553801_a_at	5.10573	4.95459	5.13221	4.81869	5.72038	5.10906	4.70462	5.06691	6.08273	4.43797	5.1751	5.0022	4.65584	4.95622	5.33294	4.61707	5.96855	5.21316	5.36698	4.72207	4.10622	5.50548	4.79095	4.40745	4.93915	4.93811	4.30933	5.72038
1553802_a_at	5.5256	5.56299	5.48073	5.4663	5.45748	5.79367	6.10417	5.27249	5.45116	5.51657	5.43487	5.38433	5.23644	5.3864	5.28559	5.50559	5.44377	5.45929	5.22784	5.4663	6.09149	5.14158	5.78403	6.21394	5.68894	4.79658	5.35862	5.82745
1553803_at	7.2751	7.33494	7.19736	7.09945	7.33312	7.23415	7.52129	7.12472	6.99605	8.00294	6.94122	7.1379	7.09887	7.1577	6.89266	7.67117	7.02473	7.08236	6.9937	7.61491	7.1379	6.87247	7.1379	6.92176	7.33558	6.90017	7.24329	7.0921
1553804_a_at	3.9581	4.12953	4.10218	4.34204	4.15326	4.39565	4.62532	4.15957	3.89818	4.47965	4.27725	4.03441	4.10108	4.07279	3.79364	4.26977	4.02788	4.17127	4.01876	4.40838	4.05831	4.06942	3.89476	3.99374	3.97809	3.9639	4.3336	3.94443
1553805_at	5.29554	5.78694	5.57124	5.16177	5.6153	5.44067	5.72687	5.16482	5.19355	5.93521	5.47763	5.54531	5.58246	5.62217	5.4341	5.56236	5.12255	5.43008	5.44567	5.77884	5.50906	5.04959	5.43182	5.01148	5.6152	5.01181	5.52781	5.38463
1553808_a_at	2.6857	2.96123	2.86214	2.96808	2.76849	2.58994	2.93668	3.25298	2.60059	2.78913	2.86347	2.48511	2.85233	2.81297	2.79861	2.99388	2.61172	2.6195	2.86439	2.75752	3.2196	2.64452	3.06608	3.05478	3.00542	2.76317	2.80434	2.86289
1553809_a_at	4.34105	4.88385	4.9528	4.75478	4.24199	4.98551	5.11138	4.72136	4.82956	5.37159	4.82956	4.74522	4.82303	4.77464	4.45357	4.99607	4.6386	4.61125	4.6702	5.1862	4.5287	4.5168	4.74051	4.79974	5.21001	4.65784	5.03718	4.85392
1553810_a_at	2.55383	2.60022	2.611	2.51249	2.56169	2.66961	2.61631	2.64987	2.76989	2.73133	2.99712	2.54847	2.99401	2.93611	2.80185	2.53377	2.73601	2.60022	2.7985	2.65199	2.41085	2.64641	2.33466	2.44803	2.55552	2.58929	2.40604	2.59861
1553811_at	3.66403	3.98067	3.51678	3.72567	3.66403	3.78156	3.88565	3.5826	3.99721	3.48727	3.72955	3.78047	3.62471	3.6113	3.61461	3.68488	3.62442	3.54459	3.45359	3.85125	3.66403	3.47753	3.73246	3.88805	3.78998	3.62854	3.31117	3.54652
1553812_at	5.01866	4.87446	4.65834	4.9018	4.81061	5.13269	5.22884	4.82958	4.9018	5.0098	4.65461	5.21666	4.86695	4.88819	4.87608	5.01902	4.90919	4.73441	4.83883	4.88223	4.98299	4.66017	5.11841	5.11581	4.9252	4.80893	4.94728	5.02865
1553813_s_at	3.71531	4.24363	3.55712	4.07865	4.52781	3.83436	3.66164	3.87114	3.78756	3.89567	4.18202	3.96615	3.72893	4.17661	4.16475	4.05299	3.94652	3.84003	3.60332	3.95522	3.93495	3.8521	3.8014	3.78857	3.71702	3.8521	3.55242	3.73272
1553815_a_at	5.37959	5.16314	5.44112	5.1006	5.83463	5.45748	5.68099	5.31269	5.59727	4.38899	5.37959	5.06204	5.28273	5.54801	5.9249	5.18659	5.44396	5.48521	5.89795	5.06863	5.5155	5.46119	5.45779	5.04713	5.2437	5.29569	4.80261	4.99009
1553817_at	4.11223	4.08881	4.29579	4.25861	4.39457	4.02891	4.45755	4.36519	3.56297	4.61483	4.0226	4.11308	4.3461	4.04449	4.25056	4.11575	4.32976	4.2542	4.20303	4.2542	4.28562	4.05122	4.11853	4.58716	4.25259	4.33212	4.2978	4.38421
1553818_x_at	4.55458	4.83058	4.66726	4.81117	4.61748	4.47127	5.03441	4.47947	4.23447	4.76171	4.1901	4.58899	4.64261	4.54696	4.71355	4.72624	4.62478	4.62511	4.41464	4.60869	4.63077	4.3685	4.62478	4.68273	4.64677	4.65884	4.42439	4.62294
1553821_at	3.81059	3.6874	3.75937	4.28712	3.82882	3.72964	3.9236	3.9437	3.62078	3.92788	3.86045	3.5857	4.1392	3.85239	3.81059	4.22857	3.67866	3.58794	3.40095	4.10807	4.02439	3.68287	3.82847	4.06903	3.62375	3.63156	3.91969	3.63603
1553822_at	2.86509	2.82087	2.67153	2.56708	2.71213	3.06191	3.17967	2.82087	2.66441	2.90044	2.7944	2.86689	2.73789	2.87649	2.83806	2.79536	2.81747	2.89443	2.56567	3.02301	2.82087	2.62621	2.67509	3.18498	3.25492	2.87923	2.76089	2.58101
1553823_a_at	3.75623	3.65892	3.95175	4.06922	3.96695	3.87213	4.05797	3.57479	3.97322	3.60404	3.956	3.89589	3.76561	4.01426	3.84543	3.98369	3.81059	3.43924	3.78185	3.95186	3.47185	3.70464	3.46041	3.67985	3.56397	3.78185	3.82813	3.29963
1553826_a_at	6.52475	6.46313	6.45607	6.3388	6.80423	6.5188	6.96865	6.44376	6.52637	6.4925	6.2444	6.50703	6.47125	6.61844	6.33449	6.52853	6.32578	6.33516	6.58214	6.59302	6.60195	6.19835	6.46726	6.86945	6.49852	6.19515	6.15628	6.44994
1553828_at	4.04648	4.42258	4.06369	4.00141	4.11086	3.93568	4.2104	3.84162	3.89818	4.22177	3.93758	4.02274	3.96354	4.13009	4.02854	4.37707	4.0179	3.8261	3.99819	4.41299	3.97304	3.8876	4.05183	3.82135	3.91528	4.12267	4.06896	4.07155
1553829_at	3.16692	3.04694	2.91599	2.93032	3.0168	3.05289	3.23269	2.97742	3.04462	3.40835	3.31971	3.35106	3.20859	3.04694	2.9961	3.04694	3.07134	3.05289	3.17442	3.27046	3.04683	3.03986	3.10215	3.05843	3.07341	2.87099	2.91295	2.92997
1553830_s_at	3.02179	3.28688	3.04694	3.18174	3.02114	3.28865	3.16425	2.76926	2.70828	3.1607	3.05683	2.89974	3.03452	3.22308	2.83806	3.26193	2.89002	2.90693	3.12956	2.94499	3.50335	2.83024	3.43736	4.06407	3.08296	2.89094	2.93357	3.29566
1553831_at	5.05702	5.05656	5.17617	4.85392	5.04367	4.93375	4.99094	5.0128	4.87049	5.29942	4.70454	5.12191	4.97212	4.99094	4.90554	5.1628	4.9384	4.80848	4.78996	5.25944	5.04367	4.52528	5.12544	5.14779	4.78765	4.85569	4.99094	4.98101
1553832_at	5.84155	5.77024	5.69606	5.86046	5.63609	5.79054	6.14196	5.54837	5.62438	6.1334	5.49077	5.7189	5.52926	5.80241	5.67382	5.84689	5.576	5.46987	5.45977	6.0892	5.7189	5.52897	5.63857	5.7189	5.90385	5.60581	5.67674	5.62578
1553834_at	2.65794	2.74729	2.73336	2.76589	2.60967	2.7863	2.84375	2.68729	2.5582	2.89787	2.77263	2.70923	2.74583	2.62723	2.60234	2.75107	2.73789	2.91881	2.70348	2.78114	2.78176	2.76957	2.7292	2.76488	2.97188	2.63923	2.8869	2.6524
1553835_a_at	3.14966	3.68063	3.12553	3.55928	3.29774	3.21899	3.42558	3.40464	3.1291	3.66601	3.15851	3.54059	3.19447	3.17895	3.1289	3.53905	2.91599	3.23488	3.22073	3.58337	3.02496	3.27155	3.18005	2.81948	3.27498	3.06654	3.37439	3.12703
1553837_at	5.56313	5.48538	5.46248	5.46272	5.79365	5.66194	5.78089	5.57123	5.29655	5.48538	5.26852	5.45254	5.53513	6.16016	5.29328	5.25146	5.44505	5.30903	5.28962	5.73335	5.82528	5.03105	5.71303	6.23467	5.48538	5.11437	5.28015	5.4704
1553838_at	3.38637	3.86108	3.91287	3.67915	3.39159	3.77538	3.63682	3.94601	3.33697	4.07563	3.79062	3.67915	3.81479	3.95699	3.69073	3.72984	3.3924	3.33877	3.66196	3.71301	3.53851	3.57799	3.57803	3.62667	3.5886	3.6287	3.53677	3.62027
1553839_at	5.69875	5.90005	5.58875	5.38886	5.88622	6.0316	5.83985	5.60377	5.86268	5.87896	5.84063	6.04321	5.64265	5.91288	5.54578	6.05878	5.52436	5.38909	5.52798	6.03929	5.40076	5.56272	5.49495	5.13834	5.90169	5.2534	5.54462	5.37731
1553840_a_at	4.87056	5.0562	4.74525	4.85838	4.96129	4.63772	5.31631	4.63052	5.02133	5.16427	5.01594	4.90816	4.77497	5.02356	4.73473	5.01549	4.71399	4.9037	4.62162	5.60101	4.90886	4.74041	4.89591	5.18229	5.14531	4.81044	4.9037	4.89612
1553842_at	3.31599	3.56561	3.10994	3.34014	3.31682	3.38042	3.41497	3.15229	3.03546	3.41462	3.39654	3.22833	2.99248	3.17382	2.99147	3.31316	3.24348	3.01816	3.02518	3.6266	3.35486	3.18769	3.18717	3.35486	3.26246	3.25192	3.43698	3.33673
1553843_at	6.43853	6.91814	6.56418	6.64365	6.70861	6.70921	7.06182	6.59605	6.41779	6.88443	6.69585	6.7896	6.58216	6.79027	6.63682	6.87466	6.47364	6.70861	6.5619	6.6894	6.6235	6.53023	6.70861	6.8367	6.93887	6.83843	6.70861	6.50299
1553844_a_at	4.72486	4.84351	4.62287	4.66549	4.71649	4.84688	4.92968	4.62826	4.50276	4.78178	4.65463	4.42315	4.65472	4.71366	4.42412	4.66976	4.74133	4.4543	4.78113	4.81821	4.97079	4.40985	4.71631	4.30076	4.98761	4.46398	4.60881	4.19178
1553845_x_at	5.94515	6.26306	6.01645	6.06142	6.13873	5.97281	6.32409	5.87502	5.81358	6.05221	6.01177	6.21071	5.8175	6.09181	6.02352	6.31797	5.82129	5.90284	5.93444	6.09493	5.75504	5.70044	5.92818	5.71345	5.69566	5.85277	6.14132	5.86878
1553846_at	4.98931	4.66954	5.18468	5.18468	5.14618	5.5222	5.46499	5.29738	4.92788	5.31928	5.22565	5.02676	5.2913	4.95639	4.99144	5.31547	4.95297	5.29962	5.03723	5.23325	5.7875	4.80824	5.24076	5.84941	5.31657	5.01816	4.89769	5.22242
1553847_a_at	3.88043	4.05353	4.02395	3.91412	4.04102	4.16664	4.28239	3.79391	4.02866	4.13559	3.61169	4.06808	3.81268	4.09446	3.66083	4.03931	4.00294	3.82139	3.85881	4.47222	3.92441	3.73643	4.02395	4.55565	4.32384	3.91287	4.14388	4.19735
1553849_at	3.1209	3.35607	2.89308	3.03251	3.09281	2.91452	3.09018	3.08634	2.88642	3.20323	3.64293	2.89683	3.02443	2.98297	3.08265	2.81485	3.13972	2.96592	2.97722	3.09924	2.99079	3.05683	3.0716	3.03251	2.98646	3.17261	2.89768	3.01735
1553850_at	3.90028	4.21698	4.27971	3.94056	4.04355	4.31528	4.23791	4.00288	4.23791	4.43331	3.94048	4.03088	4.36104	4.3893	3.84698	4.44739	4.03056	4.14321	4.25145	4.82381	4.58045	4.06006	4.36309	4.14449	4.23791	4.53132	4.63839	3.96432
1553851_at	2.66366	2.71114	2.62097	2.79374	2.67676	2.66366	2.61023	2.87889	2.5864	2.93997	2.73864	2.58599	2.85308	2.7989	2.56237	2.88912	2.56838	2.66366	2.57473	2.68794	2.52843	2.75759	2.65214	2.74293	2.33851	2.61019	3.06425	2.47647
1553852_at	3.63197	3.21927	3.4075	3.28502	3.54474	3.29515	3.63602	3.49031	4.01842	4.11976	3.24983	4.02348	3.63502	3.55294	3.34079	3.68301	3.26667	3.2558	3.4291	3.28399	3.94298	3.80507	3.69105	3.87256	3.65309	3.42069	3.9573	4.27216
1553856_s_at	3.54677	3.76488	3.68845	4.21194	3.86467	3.7201	4.38356	3.33455	3.55852	4.374	3.85849	3.8992	3.80562	4.09289	3.59692	3.68443	3.77274	3.43337	3.59564	4.12756	4.18109	3.36501	3.70398	4.96831	4.10553	3.52024	3.88488	4.25518
1553857_at	6.71573	6.76958	6.85416	6.7762	7.20849	6.81077	6.91752	6.99769	6.61783	6.76286	6.83831	6.34029	6.54277	6.67918	6.86146	6.69139	6.77806	6.67443	6.50473	6.69139	6.81333	6.52446	6.68334	6.79674	6.57788	6.48627	6.63465	6.69139
1553858_at	6.59464	6.90122	6.91358	7.08779	7.0171	6.71982	7.11507	7.00589	6.85215	6.79097	6.85539	6.92179	6.62436	6.91133	7.46326	6.68016	6.79257	6.95176	7.24948	6.78525	6.65973	6.79108	6.68344	6.44772	6.88048	7.00264	6.70282	6.63868
1553859_at	3.77668	3.32752	3.31393	3.3998	3.39417	3.32982	3.78847	3.61298	3.33136	3.49107	3.19976	3.49998	3.34322	3.54861	3.44615	3.45645	3.33165	3.28942	3.22525	3.41073	3.44629	3.14415	3.60276	3.67009	3.5001	3.39417	3.70227	3.5499
1553860_at	5.43194	5.30688	5.28411	5.19838	5.43238	5.56435	6.36949	5.47595	5.24599	5.50004	5.20773	5.89025	5.36278	5.65198	5.43194	5.83691	5.33254	5.28411	5.42037	5.70008	5.50251	5.04031	5.46201	5.51316	5.37509	4.89236	5.68002	5.25038
1553861_at	3.40144	4.05365	3.5289	3.83981	3.6985	3.58677	4.39326	3.88114	3.56471	4.0954	3.8112	3.66836	3.78634	3.80007	4.30928	4.07291	3.91878	3.80772	3.81769	3.85534	3.78402	4.03323	3.73978	3.71044	3.8112	3.72326	3.93446	3.90082
1553863_at	5.00191	5.28827	5.0407	5.2125	5.17117	5.16128	5.27725	5.15632	5.28874	5.46869	5.00519	5.02604	5.29203	5.23749	5.10153	5.30796	4.9647	5.1396	4.98678	5.49356	5.25301	4.76629	5.15632	5.32616	5.08505	5.0239	5.17787	5.26369
1553864_at	10.1328	8.73976	9.44587	8.58173	9.94292	8.95387	8.46026	9.27338	7.06048	7.98049	9.14019	6.92749	8.73883	9.4207	8.17397	7.48802	9.04831	8.81573	6.65734	3.31195	8.36073	7.56322	8.96296	8.31471	6.83875	6.30582	3.15322	7.12863
1553865_a_at	10.9782	10.7016	11.0252	10.2862	11.4759	10.7101	10.3146	11.0156	8.63846	9.6891	10.7862	8.88182	10.0962	10.9981	9.88658	9.7006	10.3876	10.3493	8.469	6.66337	10.112	8.72396	10.6305	9.3906	8.49532	7.80503	6.03766	8.45
1553868_a_at	2.64477	2.40662	2.46094	2.63692	2.50654	2.58162	2.56116	2.32431	2.79634	2.68887	2.3827	2.26978	2.48809	2.41038	2.52642	2.2895	2.51056	2.50761	2.50396	2.39377	2.36322	2.52613	2.53479	2.50086	2.48923	2.37534	2.54799	2.43451
1553869_at	3.09622	3.27494	3.50314	3.09104	3.33774	3.17624	3.12987	2.99242	3.04924	3.56726	3.41416	3.26	3.13943	3.11004	3.15589	3.2679	3.06967	2.91793	2.95808	3.25044	2.97736	2.86204	2.99396	2.83852	3.09622	3.13922	3.13769	2.93818
1553871_at	6.00785	6.37004	5.96204	6.14975	6.14975	6.10317	6.28758	5.99782	6.12057	6.59341	6.0461	5.98887	6.03534	6.25431	5.99899	6.62622	6.05887	6.19238	6.14975	6.22782	6.03235	5.72372	5.93589	6.27794	6.41357	5.9265	6.26653	6.1329
1553872_at	6.36564	6.60511	6.34685	6.37945	6.44652	6.56591	6.52717	6.33358	6.3483	6.70822	6.25139	6.45477	6.39749	6.39054	6.42764	6.46577	6.18441	6.40694	6.30093	6.8609	6.46455	6.12341	6.40137	6.39587	6.40137	6.18414	6.54753	6.41139
1553873_at	3.82038	4.04619	4.02521	3.82961	4.43121	4.07011	3.94217	3.83146	3.21481	3.83146	3.69486	3.35687	3.56238	3.83146	3.56314	3.68399	4.04603	4.12651	3.95932	3.65297	3.84306	3.68903	3.83146	3.79577	4.21385	3.33545	4.06647	3.45407
1553874_a_at	4.81614	4.64143	4.29918	4.21616	4.60069	4.01181	5.40979	4.39266	4.41327	4.53056	4.18314	4.40916	4.53056	4.42038	4.331	4.45074	4.34462	4.27053	4.28404	4.64143	6.59092	4.42095	5.45076	7.17939	5.04281	4.07595	4.56005	5.65504
1553875_s_at	4.76902	4.93863	4.96361	5.15282	5.25762	4.88861	5.1652	5.03084	5.02133	5.42143	5.07625	4.86699	4.93341	5.09351	4.86666	5.11317	4.83049	4.94988	4.86359	5.38957	5.11727	4.80452	4.98981	4.89067	4.94988	4.85957	4.81921	4.91605
1553876_at	2.90317	3.05611	3.21599	3.14648	3.19942	3.02583	3.19049	3.05783	3.24189	3.13955	3.31383	3.3146	2.96862	3.17301	3.0689	3.14648	3.12973	3.06449	3.00175	3.35982	3.21489	3.0689	3.23802	3.48022	3.09831	3.10232	3.13147	3.14648
1553878_at	2.72072	3.21777	2.93461	2.62403	2.86982	2.85861	2.93558	3.05762	2.62406	2.81623	2.90837	3.05529	2.84809	3.12827	2.83713	3.12074	2.80983	2.69434	2.72379	2.93818	3.17219	2.67548	2.68072	3.51129	2.69205	2.92773	2.73557	2.7743
1553879_a_at	4.25461	4.63747	4.38136	4.34189	4.15888	4.42349	4.42969	3.87707	4.06304	4.73531	4.13598	4.44842	4.25944	4.33467	4.00294	4.28684	4.14341	4.28684	4.20303	4.34999	4.31998	3.94749	4.28684	4.18733	4.30084	4.34018	4.28684	4.27935
1553880_at	4.90612	5.0128	5.0673	4.88547	5.00551	5.03998	5.0128	5.0128	4.70937	5.24731	4.96373	4.83958	4.96153	5.03227	4.95422	5.18497	5.06282	4.79455	4.96293	5.46788	5.30866	5.12658	4.94958	5.15436	5.0022	4.89461	5.00545	5.13355
1553881_at	3.86693	3.6875	4.07135	3.8655	3.98165	3.98165	3.63493	3.98165	4.25316	3.80978	3.87613	4.28461	3.85405	3.88943	4.39365	4.60051	3.69123	4.15948	4.32054	4.47657	4.50436	4.1606	3.78011	3.76499	3.86693	3.95087	4.71225	4.00442
1553882_at	3.18403	2.92065	3.38822	3.18344	3.17777	3.1522	2.88799	3.1947	3.11205	3.17792	3.02718	3.07453	2.95858	3.35932	3.10048	3.22709	3.03388	3.19034	3.22665	3.71141	2.89993	3.14446	3.28622	3.03511	3.09404	2.98024	3.02109	2.89259
1553883_at	2.51951	2.62565	2.61148	2.48409	2.7295	2.62723	2.39962	2.57423	2.82434	2.62723	2.86668	2.48616	2.54807	2.60585	2.55868	2.62403	2.74109	2.62723	2.62166	2.60708	2.70855	2.53639	2.53231	2.70968	2.62723	3.09921	2.77982	2.76197
1553885_x_at	2.76045	2.75185	2.82011	2.78752	2.56683	2.52344	2.89371	2.97962	2.59731	2.88297	2.76603	2.67307	2.61247	2.93354	2.89371	2.71949	2.76045	2.7724	2.89419	2.39538	2.80274	2.58359	2.90396	2.93858	3.04069	3.15199	2.75994	2.69753
1553886_at	2.7263	2.79599	2.70556	2.56069	2.62825	2.6942	2.8295	2.49851	2.7263	3.46921	2.69558	2.7263	2.78459	2.78935	2.56069	2.71949	2.60844	2.67881	3.00189	2.91274	2.79599	2.91936	2.58052	2.68512	2.69231	2.7263	2.67881	2.48409
1553887_at	3.40152	3.37756	3.23866	3.29985	3.47186	3.37756	3.41693	3.64385	3.30174	4.11962	3.33863	3.40574	3.43657	3.38589	3.29196	3.37756	3.1437	3.55783	3.18758	3.55649	3.39287	3.05724	3.2962	3.03851	3.19369	3.03439	3.44913	3.37756
1553888_at	4.84602	4.87684	4.88252	4.55183	5.03103	4.8018	4.44268	4.72876	4.62286	4.86666	4.58568	4.75018	4.51374	5.28908	4.7256	4.78265	4.79111	4.65285	4.67159	4.82969	4.63524	4.28943	4.68813	4.30344	4.42874	4.65416	4.50388	4.47547
1553889_at	4.2007	4.31496	4.313	4.00986	4.19426	4.55816	4.4245	4.2626	4.16716	4.77938	4.14666	4.33947	4.08364	4.50495	4.14955	4.3597	4.49186	4.12405	4.10687	4.51189	4.23659	4.00001	4.24691	4.32804	4.313	4.11472	4.4918	4.61196
1553890_s_at	6.25681	6.32707	6.31406	6.53079	6.3735	6.47993	6.3003	6.31599	6.06607	6.37008	6.37261	6.50122	6.30156	6.4363	5.99707	6.51282	6.0227	6.23321	6.2737	6.85712	6.33215	5.82871	6.31028	6.15514	6.54489	6.16393	6.48942	6.33461
1553891_at	4.88919	5.11437	5.23776	4.90995	5.34978	5.09984	4.97394	4.93284	4.84061	5.54475	5.04147	4.97002	4.98117	5.25946	4.84449	5.21093	5.04229	5.11663	5.02888	5.34308	4.96287	4.68383	4.95758	4.96109	5.00204	4.67902	5.06203	5.10028
1553893_at	5.14631	5.16873	4.7848	5.1541	5.1934	5.32868	5.99027	5.1568	4.62428	5.57996	5.06329	5.13338	5.07483	5.01613	4.94516	5.52443	4.85529	5.07755	5.03832	5.5457	5.33748	4.82941	5.39822	5.19635	5.03227	4.71642	5.48858	5.3013
1553894_at	3.4811	3.3643	3.29604	3.48148	2.78165	3.28274	2.94179	3.18807	3.50678	3.44689	3.58278	4.19225	3.70227	3.2485	3.58972	3.93531	3.48542	3.41583	3.4218	3.61982	2.78607	3.65784	3.17574	3.26977	3.1535	3.77039	4.16088	4.26258
1553895_at	5.16073	5.05898	5.04218	5.0989	5.25088	5.31295	5.24717	4.87624	5.23568	5.25379	4.91199	4.92927	5.04218	4.98747	4.81078	5.36618	4.73178	5.09514	4.91295	5.44746	5.60414	4.66469	5.18187	4.66921	5.02191	4.7585	5.22398	5.10038
1553898_a_at	3.19376	2.98607	2.92361	3.10668	2.86972	2.89867	2.83626	3.05762	2.79274	3.0477	2.95899	3.17395	2.89874	2.97047	2.87586	3.04643	2.89084	2.61257	2.73639	2.83806	2.82601	2.74628	2.68517	2.88364	2.70645	2.78919	2.97986	2.81413
1553900_s_at	5.12956	5.45171	5.37748	5.33782	5.20479	5.31106	5.43967	5.06046	5.03445	5.52161	5.22003	5.15994	5.27354	5.21362	5.21484	5.19056	5.24023	5.09296	5.1889	5.47555	4.88413	4.83888	5.22176	4.92684	5.08505	4.9249	5.1692	5.24013
1553901_x_at	5.23409	5.36541	5.40799	5.34595	5.34918	5.45522	5.68822	5.35127	5.30695	5.36986	5.69962	5.45674	5.45674	5.46009	5.58384	5.57878	5.40471	5.47059	5.45027	5.68368	5.26847	5.42317	5.4346	5.1268	5.31194	5.55366	5.51571	5.38351
1553905_at	3.31958	3.60951	3.45636	3.67717	3.26347	3.57011	3.77919	3.34581	3.46318	3.56726	3.70187	3.60057	3.47081	3.43939	3.28838	3.96229	3.47047	3.38854	3.4113	3.60382	3.44786	3.36808	3.44158	3.19026	3.35086	3.36181	3.45877	3.34677
1553906_s_at	8.7579	9.45978	9.89374	10.3178	8.82029	8.75429	9.44608	9.34881	8.58024	9.24922	9.79342	9.66914	8.90316	9.50253	8.9161	9.12904	9.31321	9.40548	9.67005	9.65965	9.29787	9.60238	9.03019	9.70039	9.29534	9.65231	9.18553	9.19036
1553907_a_at	2.40668	2.66683	2.68401	2.90028	2.67748	2.57449	2.80014	3.08668	2.51456	2.65894	2.74665	2.67741	2.7268	2.63501	2.60022	2.98316	2.56139	2.6279	2.73244	2.77573	2.59189	2.56904	2.54728	2.53479	2.57319	2.67372	2.87142	2.78093
1553909_x_at	7.76223	7.88014	7.58778	8.48848	7.17113	7.75748	7.45528	7.44094	7.7843	7.95689	7.91333	8.36995	8.03876	8.11839	8.65256	8.10344	7.65371	7.95804	7.86749	8.85874	6.69428	8.24755	7.55832	8.59822	7.84158	8.27181	8.62374	8.32439
1553910_at	3.6803	3.99225	3.52032	3.75497	4.04249	3.8239	3.84917	3.75497	3.67461	4.15058	3.59592	3.97065	3.83852	3.82315	3.61716	3.88238	3.70437	3.67926	3.60952	3.77554	3.74193	3.75707	3.63884	3.54679	3.95336	3.6287	3.77584	3.63884
1553911_at	3.73769	4.01979	4.01979	4.1806	3.62455	4.02415	4.62407	4.01979	3.92632	3.86671	4.39216	4.07046	4.16255	3.79898	3.74967	4.15762	4.05516	3.80574	4.05343	4.52626	3.8522	4.58604	3.92118	3.8224	4.01979	4.4857	4.15869	3.92226
1553912_at	3.02008	3.03382	3.16037	3.2607	3.02417	3.27008	3.34632	3.06717	2.93829	3.33638	3.29445	2.94733	3.0503	3.2884	3.14578	3.07652	2.87904	3.12125	2.94897	3.13067	3.16218	2.89505	3.06608	3.47956	2.99617	2.74623	2.88842	2.93964
1553914_at	4.02847	3.93716	4.04401	4.00001	4.01551	4.32391	4.26063	4.05563	3.85353	4.2332	3.80429	3.85985	3.91048	4.14224	4.07436	4.1823	3.89221	3.81931	3.8331	4.36257	4.37144	3.70464	3.99748	4.09212	3.99266	3.9813	4.27769	3.89617
1553915_at	2.32023	2.316	2.55254	2.43196	2.4623	2.36293	2.35415	2.35838	2.50178	2.2331	2.42113	2.23082	2.3568	2.4586	2.28351	2.30901	2.296	2.48532	2.41334	2.39802	2.31391	2.16048	2.40637	2.25371	2.5225	2.44619	2.28413	2.1742
1553917_at	5.94287	6.02759	6.1207	5.93212	6.17877	5.97809	6.18084	5.89894	5.93393	6.23268	6.1521	5.81368	6.0016	6.04116	5.47651	5.83494	5.84927	5.76461	5.94519	6.29171	6.30857	5.66552	5.45185	5.14122	5.5244	5.69764	5.67472	5.86217
1553918_at	4.71051	4.99318	4.94958	4.91043	5.0022	4.91312	5.08766	5.09074	4.76009	4.87786	4.78524	4.55392	5.02972	5.00836	4.91205	5.34028	4.88137	4.72785	4.90795	5.0542	5.12669	4.55768	5.18084	5.2997	4.76399	4.94039	4.69399	4.85488
1553919_at	5.31803	5.38183	4.98093	5.21576	5.57547	5.37987	5.89903	5.37987	5.27503	5.22399	5.3011	5.46191	5.31544	5.61668	5.37987	5.60644	5.22583	5.44847	5.18192	5.37987	5.85326	5.13645	5.52992	6.29858	5.40882	5.17108	5.37987	5.68871
1553920_at	2.69786	2.7263	3.04605	2.62403	2.69098	2.77018	2.54286	2.75262	2.57638	3.06951	2.96384	2.84095	2.6715	2.80714	2.52426	2.8488	2.67064	2.85674	2.59854	3.09118	2.61198	2.60232	2.59018	2.99547	2.79006	2.70161	2.75262	2.58101
1553923_at	3.84877	4.06437	3.54551	3.86588	4.14509	3.5651	3.67728	3.90048	4.05418	4.1368	3.61356	3.96615	4.00287	4.19113	3.54302	4.34285	3.72779	3.6396	3.77883	4.06851	3.97142	3.30396	3.51672	4.18708	3.6463	3.69653	3.73077	3.81489
1553924_at	3.40877	3.48409	3.10666	3.38829	3.19376	3.14326	3.55532	3.2764	2.89462	3.34367	3.18893	3.17516	3.1724	3.16516	3.07375	3.16282	3.19376	2.99461	3.15579	3.33932	3.33932	3.00208	3.40471	3.38843	3.21064	3.04131	3.1297	2.97712
1553927_at	3.63858	4.1126	3.57545	3.66767	3.74882	3.65352	4.07122	3.75537	3.36835	3.89633	3.88121	3.83043	3.74882	3.94008	3.53639	3.80326	3.57705	3.67758	3.52007	3.68173	4.13743	3.69258	3.98246	4.31308	3.9672	3.40895	3.67403	3.79295
1553928_at	4.29537	4.32823	4.83798	4.57814	4.8104	4.40971	3.9931	4.8104	5.51513	4.27793	4.38561	4.34175	4.19209	4.60386	4.62127	4.41683	4.62326	4.5447	4.57473	4.66882	4.61428	4.99757	4.78808	4.00835	4.42351	5.06646	4.6619	4.46021
1553929_at	4.79326	5.10009	4.61217	5.04837	4.80674	4.92868	5.26571	5.19079	4.62888	5.17914	4.78127	5.0022	5.0022	4.99591	5.01158	5.03801	4.84576	4.89403	5.0022	5.38311	5.28371	4.80588	5.01592	5.03516	5.07415	5.14805	4.68341	5.11246
1553930_at	2.64944	2.95678	2.67993	3.03967	2.76913	2.70923	2.98102	2.71304	2.71304	2.96864	2.90501	2.72118	2.77899	2.67006	2.5409	2.60043	2.71304	2.61969	2.68298	2.85973	2.7144	2.56244	2.70492	2.63621	2.55776	2.71646	2.77804	2.62436
1553931_at	3.04435	2.83698	2.82316	2.85362	2.85615	2.9362	2.97229	3.2151	3.06389	3.20617	2.94942	3.02511	2.99023	3.13246	3.0351	3.05384	3.00058	3.17521	3.09541	2.96276	3.0351	3.11443	2.93206	3.05876	2.85122	2.9951	2.75378	3.115
1553934_at	2.90251	2.83296	3.18644	2.81919	3.10022	2.95998	2.74189	2.92393	2.69743	3.32562	2.59195	2.91395	2.81763	3.40914	2.79762	3.10546	3.22997	3.17967	2.79053	2.89165	3.15543	2.76247	2.97744	3.69987	2.6735	3.04134	3.32316	3.18122
1553935_at	2.81725	3.23151	2.91599	2.98835	3.03674	2.84986	2.89504	3.16383	2.63976	3.15852	2.85871	2.71261	2.8153	2.96806	2.82817	2.80394	2.87892	2.68195	2.83741	3.16122	3.4082	2.80254	3.05378	3.04147	2.89259	2.9497	2.78164	2.79745
1553936_a_at	4.05999	3.87521	3.76395	3.88139	3.7083	3.92537	4.12312	3.88239	3.81821	4.2722	3.88139	4.10729	3.85491	4.22423	3.88139	3.99701	3.7319	3.85241	3.8277	3.97753	3.69119	3.70464	3.6684	4.3268	3.48528	3.91402	3.92837	4.01427
1553938_a_at	4.22892	4.13719	4.33704	4.50818	4.1195	4.78537	4.8447	4.40827	5.22049	4.77812	4.33352	4.4184	4.4173	4.23756	4.1285	4.7105	4.24224	4.2137	5.15866	4.576	4.59163	4.98642	4.32833	4.13326	4.59377	4.77197	5.02033	4.84794
1553940_a_at	5.07478	4.22486	4.08494	4.15563	4.96946	4.21702	4.17025	4.04961	4.94497	4.33741	4.17338	4.23337	4.30619	4.24182	3.99781	4.16841	4.77559	4.31728	4.51294	4.34253	4.0698	4.29236	4.31001	4.32077	3.92684	4.62452	4.12591	4.50726
1553943_at	5.99639	5.45502	5.55604	5.52327	5.66101	5.63363	5.93652	5.55577	5.87667	6.00602	5.5148	5.878	5.69758	5.9528	5.57796	6.13001	5.81779	5.64446	5.82543	5.77217	6.40702	5.77021	6.04749	6.52853	5.67471	5.51342	5.81762	6.07496
1553944_at	2.80917	3.45811	2.76591	3.45064	3.2328	3.44465	3.29151	3.24386	2.92914	3.65078	3.08138	3.12752	3.2243	3.34371	3.20872	3.60244	3.20734	3.5458	3.14906	3.5739	3.36085	2.98474	3.17364	3.47725	3.02417	3.14824	3.05043	3.0384
1553945_at	5.04476	5.10233	5.1807	5.02381	5.25804	5.14795	6.3031	5.20862	5.13373	5.31428	5.0351	5.1358	5.05803	5.0684	5.17852	5.38603	5.13806	5.17924	4.95586	5.78798	5.53891	4.92229	5.17205	5.53891	5.08994	4.97228	5.24382	5.12657
1553946_at	5.23915	5.47615	5.08882	5.43567	5.2298	5.44734	5.6192	5.38391	5.17695	5.33	5.40643	5.3461	5.45929	5.15475	5.1335	5.44152	5.2074	5.35899	5.17364	5.88047	5.66218	4.9452	5.31756	5.33599	5.4719	5.29152	5.48511	5.16779
1553947_at	5.45576	4.63799	4.98874	4.94213	4.9818	4.83747	5.1317	4.83817	5.13638	5.01425	4.54034	4.41918	5.20479	5.10232	4.95414	5.46838	5.20127	4.84309	4.89504	5.04524	4.88234	4.90367	4.76044	5.25346	4.67787	4.63768	4.70819	5.40569
1553949_at	4.22423	3.98969	4.39649	4.22547	4.06261	4.31794	3.97504	4.29854	4.22254	4.51694	4.51899	4.16875	4.24672	4.64524	3.89589	4.22195	4.03281	4.08395	4.2325	4.41903	4.16875	3.70616	4.04605	3.80085	4.29541	4.03305	3.8128	4.03281
1553952_at	5.49954	5.82781	5.48648	5.64108	5.80543	5.62871	5.99119	5.45349	5.12781	5.49981	5.43552	5.25869	5.45409	5.42887	5.07916	5.34352	5.64395	5.46948	5.34627	5.74944	5.5647	5.37868	5.56131	5.50488	5.36722	5.33688	5.48648	5.40991
1553954_at	8.11102	7.51405	8.09938	7.75788	8.44516	7.6784	7.61894	8.20386	7.97392	7.02375	8.26292	7.13217	7.45365	8.12869	8.32505	7.0112	8.35363	8.0275	7.69617	6.62991	7.72439	7.65477	7.63464	7.50125	7.57287	8.09938	6.83021	7.79239
1553955_at	9.24822	8.99857	9.43711	9.15727	9.59561	9.44104	8.69155	9.52344	9.04304	8.1769	9.80027	9.10338	9.24998	9.54286	9.22249	8.2529	9.40485	9.42479	9.19163	8.26356	9.38188	9.31945	9.25853	9.09851	9.0912	9.03365	9.15887	9.4077
1553956_at	6.45454	5.576	6.7446	5.81782	6.99572	6.06484	5.87212	6.29971	6.77127	5.6964	6.42586	5.65167	6.08547	6.09704	6.20354	5.65372	6.356	6.33219	6.18081	5.40433	6.26889	6.31343	6.56648	5.98078	6.21595	6.52545	5.77016	6.37326
1553957_at	6.31685	6.6219	6.69619	6.58827	6.76844	6.61674	6.94697	6.83034	6.74716	5.94324	6.90596	6.59007	6.71557	6.81223	7.04293	6.88507	6.70246	6.80623	7.02924	7.11576	6.54315	6.73999	6.66251	6.47541	7.09691	7.35886	6.74478	6.64862
1553959_a_at	8.36164	8.44139	8.53524	8.98371	8.81898	8.62367	8.40644	8.77866	8.5022	7.79249	8.43607	8.44546	8.42743	8.84928	8.30149	7.55933	8.4126	8.42406	8.71211	6.98401	8.35032	8.39676	8.20003	8.27624	8.3282	8.39841	7.486	7.76695
1553960_at	6.73287	7.61431	6.90699	7.55466	7.5082	7.20838	7.30035	7.60834	7.39614	6.63495	7.30035	6.96504	7.27218	7.62501	7.83446	7.09157	7.25521	7.4746	7.45346	7.54425	7.42583	7.39213	7.30035	5.4903	7.55652	7.89306	6.72375	6.56161
1553961_s_at	6.8384	7.42799	6.98284	7.30932	7.26908	7.40692	7.24831	7.43714	7.21637	6.97969	7.09418	7.01696	7.33912	7.40208	7.4779	7.18029	7.14628	7.23746	7.3037	7.18029	6.81273	7.23375	6.98449	6.118	7.4208	7.48579	6.84105	6.99026
1553962_s_at	6.94558	5.33283	5.61077	6.40448	5.56539	6.56486	6.35107	5.67996	7.71522	8.42534	4.67009	6.59358	6.74312	5.81621	5.43833	8.1039	6.63311	5.60038	6.16015	5.97544	6.25199	7.46998	6.36959	6.76129	6.32376	6.37383	6.54183	8.9291
1553963_at	2.42287	2.64305	2.46661	2.61797	2.506	2.35223	2.44394	2.27922	2.44716	2.53712	2.43114	2.55985	2.44053	2.45228	2.42396	2.43451	2.4656	2.42396	2.40155	2.506	2.45789	2.36286	2.34252	2.48761	2.62256	2.21702	2.20562	2.44716
1553965_x_at	3.36673	3.08525	3.2288	3.20941	3.13479	3.13192	3.25629	2.95803	3.52171	3.8238	2.93857	3.37357	3.23907	3.0032	2.98257	3.19613	3.31982	3.28274	3.0755	3.45328	3.0794	3.33865	3.0755	3.37908	3.24227	3.20672	3.23495	3.27681
1553967_at	5.63339	5.29475	5.47534	5.37693	5.37629	5.51952	5.68386	5.21266	5.24725	5.26676	5.13949	5.3289	5.25591	5.32198	5.533	5.33515	5.37629	5.37123	5.14771	5.49432	5.9437	5.24462	5.73711	6.53974	5.82745	5.16105	5.39814	5.91371
1553968_a_at	7.41847	7.4131	7.24006	7.45607	7.2554	7.44267	7.82012	7.31261	7.28533	7.82029	7.2906	7.40895	7.33915	7.42101	7.26027	7.70929	7.54454	7.27855	7.45607	7.50594	7.82828	7.19384	7.50523	7.74894	7.43962	7.43288	7.3013	7.68219
1553970_s_at	3.93861	3.94261	3.6977	3.75078	4.19225	3.92139	3.72934	3.85625	3.81878	3.48973	3.72913	3.59773	4.4983	3.76765	3.48828	4.65746	3.69509	3.79883	3.57465	4.75406	3.82242	3.46814	3.88382	4.05073	3.7864	3.61566	3.98114	3.63342
1553971_a_at	9.01563	8.57248	8.70211	8.8922	8.65772	9.12008	8.51884	8.56311	8.74621	8.42368	8.5995	9.13748	8.54778	8.67354	9.05067	8.72773	9.07481	8.80801	8.85249	8.23116	8.03615	9.26683	8.51064	9.18782	9.07334	8.5048	8.65885	8.86614
1553972_a_at	8.07793	8.39351	7.967	8.60136	7.67108	8.20874	8.59049	8.54465	8.05441	8.38821	8.6469	8.80288	8.62662	8.24402	8.16598	9.00342	8.54465	8.58761	9.13688	8.51816	8.85338	8.90752	8.2321	8.10919	8.53579	8.79887	9.01661	8.69209
1553973_a_at	4.2242	4.05589	4.12341	4.1736	4.38461	4.39209	4.16235	4.3463	3.89818	4.72785	4.09476	4.26246	4.27178	4.31031	4.11922	4.51703	4.13302	4.25935	4.44786	4.43567	4.2242	4.00193	4.25756	4.3463	3.89945	3.98883	3.91647	3.94009
1553974_at	8.41694	8.03724	8.4841	7.78183	8.92802	8.48865	8.08429	8.459	7.99504	7.63787	8.55919	8.29564	8.22365	8.34384	8.61422	7.87114	8.59952	8.32833	8.20059	8.33063	8.02476	8.27566	8.39116	8.03617	8.33063	8.48288	8.83954	8.32951
1553976_a_at	9.41219	8.00681	8.99759	8.38395	9.70872	8.70821	7.98532	9.06913	8.50157	8.22562	8.69336	7.52392	8.62346	9.02492	9.13675	7.75044	9.08495	8.82705	8.25345	7.37878	8.09732	8.27498	7.97653	8.52502	8.24909	8.08028	7.19443	8.31783
1553977_a_at	5.916	6.00323	5.83254	5.94315	6.37737	5.83734	6.13001	5.8909	5.84232	6.24847	5.84087	5.93283	6.12312	5.89287	5.80456	6.38708	5.95625	6.03979	6.11455	5.78346	5.93955	6.16433	6.16227	5.43713	6.26811	5.99996	6.41891	5.75216
1553978_at	6.70396	7.12222	6.92037	7.22844	6.98452	6.85503	7.17609	6.98122	6.41503	6.66033	7.14072	6.8653	6.66956	7.05292	7.36955	6.20659	6.89088	7.06444	7.5	6.7743	6.31634	7.02643	5.97077	6.97085	7.59063	7.5572	6.42002	6.72001
1553979_at	8.45343	8.94646	9.15169	9.11842	8.40518	8.46318	9.11728	8.96603	8.67693	8.24221	9.3176	8.8508	8.55464	8.49991	8.85172	8.5751	8.74473	8.877	8.93212	8.48233	9.16127	8.9273	9.1021	8.71458	8.92611	9.2066	9.19703	8.59476
1553982_a_at	5.18843	5.23421	4.96222	5.34815	5.7106	5.45026	5.47033	5.09307	5.4562	5.26015	5.4263	5.51012	5.28563	5.49276	5.43174	5.51447	5.36947	5.30513	5.31174	5.62111	5.24857	4.9239	5.13219	5.53695	5.34815	5.36762	5.37987	5.70382
1553983_at	5.0045	5.15962	5.00022	5.55648	5.3393	5.16105	5.36967	5.19192	4.83919	4.78009	5.16105	5.34249	5.20027	4.92994	5.28044	4.89207	4.83862	5.15722	5.16253	5.65466	5.14539	4.80872	5.16105	5.16105	5.12732	5.13905	5.215	5.27374
1553984_s_at	7.31142	7.43545	7.33121	7.80212	7.54789	7.40089	7.33156	7.76836	7.42448	6.72809	7.44569	7.62031	7.5759	7.49398	7.92158	7.62702	7.34738	7.70856	7.87612	8.08876	7.69754	7.55953	7.5483	7.54746	7.59808	7.87424	7.76042	7.39864
1553986_at	4.53648	5.01609	5.47316	4.49601	4.81798	5.30944	4.62296	5.60173	4.32649	4.71457	4.85341	4.42872	4.5985	5.3486	4.47554	4.41599	4.61613	4.66337	4.27119	4.34972	3.82789	4.57805	4.78633	4.21798	4.64462	4.37662	4.3248	4.12176
1553987_at	9.05501	7.72017	8.51347	7.89801	8.99349	8.08111	8.21952	8.79634	8.91613	8.43923	8.49339	8.32001	8.50735	8.47406	8.71913	8.03913	8.80588	8.50501	8.71993	7.98671	8.31032	8.52744	8.49941	8.52385	8.23391	8.57892	8.28687	8.39669
1553989_a_at	4.8205	5.39418	5.07416	5.25849	5.14032	5.28037	5.55424	5.1807	4.68052	5.31256	5.09487	5.33446	5.08317	5.36857	4.8574	5.44328	5.12519	5.02472	5.00102	5.35136	4.8807	5.33625	5.50561	4.83983	4.88757	5.00781	5.14063	5.04518
1553990_at	6.44401	6.49363	6.50682	6.4403	5.84723	6.47995	6.47475	6.15157	6.25239	6.63871	6.25023	7.12434	6.79017	6.44226	6.53272	6.69324	6.54792	6.34285	6.40466	7.318	6.59703	6.30625	6.46056	6.63866	6.38896	6.50682	6.66637	6.13532
1553991_s_at	4.65182	4.79346	4.51496	4.77101	4.56382	4.79104	5.56999	4.91496	4.71355	4.89485	4.78762	4.86196	4.94613	4.78126	4.70896	5.08392	4.51509	4.91466	5.10527	5.6226	5.21124	5.24131	4.91466	4.6398	5.09556	4.80676	5.25016	5.06422
1553992_s_at	7.08105	6.41326	6.73547	6.4948	6.68941	6.69455	6.71457	6.68305	5.51124	6.86859	6.69121	6.05898	7.10285	6.44709	6.78199	7.10443	6.77115	6.66774	6.70875	7.47633	7.21511	5.77076	6.86442	6.28255	6.81553	7.18064	6.4457	7.24338
1553993_s_at	8.36453	8.32097	8.32424	8.70739	7.95911	8.37162	8.61292	8.13434	8.20963	7.97594	7.93875	8.26834	8.41665	8.28624	7.72584	8.7018	8.13087	8.07486	8.33603	8.58254	8.38486	8.22936	8.32493	7.99359	8.39296	8.1447	8.26567	8.13421
1553994_at	5.21789	5.04517	5.10076	5.29987	6.0135	5.68374	5.58123	5.66815	6.02813	4.84179	5.8178	4.70827	5.53711	5.54108	6.01315	4.47597	5.54716	5.58847	5.4481	4.85247	5.61715	5.4239	5.5047	4.89051	4.9291	5.16147	4.76627	4.99144
1553995_a_at	5.25766	5.11393	5.2343	5.09942	5.79395	5.56313	5.71229	5.57516	6.38875	5.33751	5.4702	4.53805	5.53933	5.45523	5.66694	4.6163	5.41229	5.46708	5.55154	4.88405	5.33371	5.81315	5.60592	4.75694	5.13304	5.10594	5.00314	5.58856
1553997_a_at	10.0336	9.08334	9.34924	10.0401	9.92	10.1307	9.42987	9.92692	9.01246	9.98079	9.22989	9.83587	9.71859	9.7694	10.2087	9.90136	9.95158	9.83671	9.63743	9.71584	9.1874	9.59678	9.13249	9.43151	9.39466	9.71662	9.58834	9.97923
1553998_at	9.1293	8.98775	9.23708	8.90942	9.39722	9.14454	8.82215	9.03687	9.21317	7.77182	9.16485	8.68004	8.75086	9.31651	8.84155	7.61525	9.36633	8.87422	8.70381	8.2469	8.62021	8.69058	9.03065	8.48526	8.38447	8.54572	6.92179	8.23578
1554001_at	6.96111	6.60637	7.21234	7.14565	7.8087	6.90736	6.84267	7.59582	6.58905	6.23099	7.84105	5.9569	6.762	7.29976	7.50438	5.72195	7.1653	7.25502	6.73981	5.63014	6.80519	6.7426	6.6372	5.99706	5.80669	6.31466	5.45212	6.07752
1554003_at	5.57897	5.90263	5.79932	5.75005	5.58507	5.75526	5.7153	5.70373	5.82896	6.03474	5.77567	5.46265	5.58869	5.79799	6.27224	5.53723	5.53095	5.86748	5.44411	5.64686	5.78941	5.16981	5.59682	5.25776	5.3618	5.2907	5.64326	5.63161
1554004_a_at	5.36025	4.85436	4.92943	4.80816	5.41347	4.96046	4.98844	4.7417	5.17391	4.71539	5.19666	4.59815	4.97764	5.5392	4.7813	4.83075	5.20725	4.95973	4.64247	4.22578	4.85913	4.3581	4.54877	4.55589	4.71161	4.56943	4.60785	4.42166
1554006_a_at	4.63884	5.08403	4.6406	4.89572	4.93876	4.65625	5.33963	4.83817	4.86047	5.19944	4.8255	5.20096	5.26672	4.74566	5.0497	5.42861	4.88099	4.9627	4.83769	5.19553	4.93151	4.63039	4.92006	5.17004	4.91187	4.92079	5.42235	4.93913
1554007_at	12.0465	10.8201	11.8655	10.696	11.731	11.2857	11.0126	11.7209	12.2201	11.0964	11.7465	10.8891	11.4568	11.4869	11.8889	11.4576	11.8379	11.7759	11.1097	10.4302	11.6663	11.3008	11.6946	11.2182	11.242	11.4608	10.959	11.3673
1554008_at	4.61129	6.80632	7.22888	6.01134	5.06604	5.43356	5.44805	6.10329	4.86389	6.11531	6.0609	5.64641	5.74809	5.45473	4.52413	5.86945	6.70293	5.47651	5.51422	5.7214	5.6136	5.74359	5.71306	5.53425	5.68002	6.59299	5.68002	5.2706
1554010_at	6.86073	7.3387	6.99884	6.94432	7.26012	6.81406	5.91615	7.53904	7.05868	5.96163	7.23476	6.77703	6.98477	7.23825	6.723	5.58048	6.94544	7.04632	6.92246	6.52603	6.4277	6.5866	6.74326	6.44417	6.18651	6.46259	6.26404	6.76812
1554012_at	9.82775	7.68339	9.4146	7.64398	10.2754	8.61155	7.24042	9.48925	4.54253	8.114	9.21132	5.7571	8.72823	9.52067	8.99661	5.92011	9.64423	9.36446	7.29867	3.14065	7.72958	7.67369	8.29443	7.90356	6.19117	5.5843	4.76214	7.6181
1554014_at	6.45848	6.40957	6.78362	6.85293	6.43931	6.52399	6.44907	6.7554	6.43922	6.08303	6.98545	6.10114	6.37122	6.34381	7.90885	7.06744	7.24206	7.16866	6.9989	6.6671	6.23523	6.72375	6.31911	5.5952	6.69237	7.23278	6.34319	6.56368
1554015_a_at	6.45822	6.0265	6.3827	6.17329	6.23542	6.28418	6.38655	6.21164	6.8158	6.6221	6.5885	6.37452	6.49308	6.18858	6.93061	6.5157	6.53725	6.56426	6.68182	6.24258	5.76503	6.87263	6.15525	5.69675	6.3216	6.6625	6.70098	6.9096
1554016_a_at	7.68049	7.26628	7.36371	7.31943	7.55321	7.46679	6.89736	7.54879	6.83905	7.19976	6.79861	7.26846	7.31121	7.42645	7.36558	7.4285	7.4475	7.39099	7.27545	7.30622	6.8911	7.24687	7.25548	7.22369	7.24986	7.20412	7.16547	6.82203
1554017_at	6.08437	5.961	6.2107	5.59607	6.53068	6.23051	5.78775	6.14679	5.88353	6.13258	6.08241	6.07835	6.05832	6.30669	6.20259	6.26796	5.99201	6.28638	6.17399	6.33785	6.36407	5.7135	6.28332	5.65982	6.22847	6.17937	6.26368	5.85765
1554018_at	3.61979	3.83929	4.50347	4.32205	4.82192	3.90582	4.32205	4.7579	3.01992	3.98149	4.52915	4.27571	3.8722	5.08948	5.14272	4.05972	5.34687	4.53227	5.00896	3.90629	4.40387	5.33365	4.28879	4.24061	5.54329	4.32585	3.04904	3.79383
1554019_s_at	4.22423	4.1254	4.46564	4.08187	3.96162	4.25652	3.7389	4.14386	4.15736	4.08532	4.5547	4.11481	4.23046	3.96998	4.7941	4.21206	4.47982	4.00036	4.34142	4.0005	3.91137	4.39605	4.2414	3.58414	3.82489	4.45955	4.37115	4.00805
1554020_at	5.31631	5.60186	5.83594	5.62835	5.97446	5.65903	5.3033	6.15749	5.45957	5.31631	5.9458	5.05292	4.95998	5.5068	5.88615	4.94936	5.79429	5.49812	5.27556	4.67041	5.43379	5.27694	4.9935	4.50064	4.93707	5.73301	5.01881	5.04715
1554021_a_at	8.32843	7.96103	8.19827	7.92085	7.82443	8.17321	8.24134	8.23362	8.51358	8.07081	8.54544	8.44221	8.30096	8.02039	8.25443	8.24509	8.18129	8.42248	8.48201	8.42027	8.00252	8.82546	8.59366	8.44651	8.66681	8.40266	8.88582	8.48612
1554022_at	3.52984	3.64216	3.15835	3.4036	3.46368	3.50763	3.87343	3.50558	3.4391	3.70403	3.50364	3.33371	3.53629	3.62021	3.50763	3.36357	3.39124	3.44369	3.3758	3.50763	3.46991	3.56087	3.78217	3.50763	3.44671	3.50763	3.37645	3.32618
1554023_s_at	6.11777	6.17054	5.91993	6.17549	6.08267	6.13818	6.1793	5.82482	5.99563	6.45769	5.85224	6.26006	6.08267	6.04705	5.88369	6.36134	6.0267	6.04417	5.99119	6.52339	6.04698	5.87243	5.96862	6.12717	6.25493	5.88321	6.18397	6.19611
1554026_a_at	3.61827	3.75056	3.85444	4.41453	4.00442	3.61503	4.73324	3.77343	4.04017	4.39714	3.90373	3.97437	3.81329	3.94008	3.90373	3.91947	3.67794	3.87948	3.66779	3.92473	4.3864	3.50309	3.90373	4.42992	3.79053	3.81147	4.49965	4.17801
1554027_a_at	4.05387	4.41719	5.19281	4.45446	5.02318	5.3609	5.22125	5.33397	5.40648	4.42013	4.7844	4.8814	4.9018	5.0906	4.74026	4.52485	4.81261	5.02441	5.2285	4.25449	4.70219	5.69704	5.1972	4.31133	5.16314	5.80446	4.80661	5.18833
1554029_a_at	4.29692	3.78376	3.66703	3.52936	3.66403	3.79801	3.48874	3.68088	6.0796	3.82149	3.01436	4.01613	3.60497	3.72955	3.19772	3.66917	3.14297	3.93977	4.04294	3.50741	2.93887	5.10452	3.57674	3.73615	3.68738	3.48191	4.42038	5.25887
1554030_at	5.11652	5.5762	5.20212	5.15282	4.77506	5.27249	5.44961	5.25637	5.00001	5.43695	5.38849	5.31659	5.35635	5.25709	5.23599	5.08184	5.03385	5.35696	5.20212	5.59059	5.2763	4.97563	4.94113	5.15667	5.17097	5.38561	5.20212	5.02977
1554032_at	3.09651	3.39378	2.97071	2.95488	3.08335	3.09651	3.05729	3.05762	3.09651	3.49272	2.86347	3.34126	3.0391	2.87007	3.02817	3.07654	3.09651	3.0501	2.91346	3.47485	3.08717	3.01167	3.33171	3.14519	3.44931	2.97026	3.2025	3.19304
1554033_at	4.57778	4.45916	4.41885	4.37381	4.47894	4.70638	5.18059	4.46883	4.48105	4.2332	4.38141	4.44539	4.36739	4.44397	4.27675	4.58534	4.28463	4.39385	4.43552	4.14714	4.5098	4.29829	4.41885	4.38996	4.46723	4.5104	4.27056	4.16172
1554034_a_at	3.73295	3.95913	3.50945	3.8384	4.14079	4.20418	4.30458	4.0537	3.70321	3.93084	4.13608	3.82213	3.71281	3.97401	4.35138	3.68794	3.85402	3.73253	3.65511	3.70668	3.94305	3.73844	3.63826	3.44241	3.90674	3.40626	3.69745	3.55209
1554036_at	3.39204	3.11993	3.58229	3.41884	3.24658	3.18018	3.89007	3.34748	3.21481	3.61058	3.70872	2.92141	3.36802	3.2788	3.61684	2.98319	3.35979	3.37818	3.1066	3.11184	3.78534	3.2948	3.32832	3.99746	3.19124	3.15732	3.13709	3.69833
1554037_a_at	3.22212	2.99837	3.19237	3.51066	3.25492	3.07563	3.42023	3.19752	3.04825	3.37633	3.11605	3.14769	3.15972	3.11198	3.28064	3.17507	3.25492	3.18795	3.44129	3.20665	3.35186	3.25492	3.1914	3.908	3.08842	3.38661	3.16326	3.52898
1554038_at	4.6457	4.76391	4.92802	4.96074	4.73803	4.9261	5.08917	4.63993	4.8565	5.08314	5.16105	4.55368	4.71402	4.74209	4.73628	4.80006	4.54756	4.70764	4.55572	4.81709	4.7518	4.62835	4.6149	4.87678	4.60498	4.46955	4.74176	4.65343
1554039_at	5.95013	6.57249	6.23655	6.53522	6.18031	6.51589	6.33642	6.4498	6.15812	6.52671	6.33175	6.32865	6.28702	6.6158	6.23715	6.65691	6.35028	6.25875	6.23919	7.05507	6.21294	6.06811	6.17816	5.5636	6.28702	6.0244	6.47453	6.12752
1554041_at	3.90166	3.47701	3.89818	3.82727	3.91997	3.87819	3.89818	3.92008	3.437	3.96337	3.55332	3.81886	3.78634	3.89818	3.82458	3.96949	3.89818	3.93661	4.20087	3.99827	4.13108	3.58463	3.73066	4.08398	4.28958	3.88075	3.84127	3.99891
1554042_s_at	5.10267	5.08772	4.78013	5.2645	5.13423	5.13358	5.61505	5.13543	5.18231	5.0263	4.95664	5.22318	4.98467	5.1697	5.10665	5.29009	5.22683	5.24757	5.07172	5.20424	5.57621	4.64125	5.28011	5.71346	5.06136	4.60958	5.21357	5.28216
1554043_a_at	6.65186	6.77736	6.48862	6.57803	6.81671	6.4805	6.262	6.71725	6.4189	6.35075	6.61606	6.40151	6.26843	6.64691	6.43021	6.2262	6.59738	6.52239	6.37612	6.33484	6.3875	5.96921	6.36896	5.53689	6.19047	6.27203	6.07897	5.80999
1554044_a_at	5.52098	5.15495	5.30221	5.14214	5.70108	5.20357	5.60542	5.28001	5.42935	5.61123	5.31439	5.71844	5.35296	5.43397	5.74136	5.47361	5.33249	5.52098	5.84325	5.70578	5.61768	5.4589	5.45516	6.09213	6.05511	5.45384	5.50705	5.55281
1554045_at	4.36321	3.98919	4.1809	4.28075	4.28201	4.57978	4.43886	4.22591	4.3078	4.32415	4.31574	4.28355	4.41805	4.14209	4.68141	4.41956	4.03451	4.36321	4.00616	4.62478	5.07159	4.34583	4.12187	4.31348	4.44357	4.87169	5.06	4.36321
1554047_at	4.00204	3.96777	4.20852	3.77076	4.27973	4.01959	3.84185	4.01598	4.00821	4.09878	4.28891	3.8787	4.0767	3.71475	4.32167	4.1146	3.72049	4.10754	4.03015	3.96188	4.092	3.87797	3.98942	3.60276	4.17512	3.74779	4.02848	3.87885
1554049_s_at	4.48896	4.29978	4.71442	4.24114	4.99939	4.86259	4.5742	4.99852	4.21589	4.76588	4.54538	4.32174	4.4612	4.59011	4.60703	4.35788	4.68817	4.40886	4.67014	4.61697	4.29151	4.00001	4.25712	4.4612	4.36632	4.35185	4.13499	4.31739
1554050_at	6.92368	7.28733	7.0132	7.3269	7.11484	7.20818	7.43207	7.0132	6.91019	7.50736	6.88942	6.98716	6.96814	7.27858	6.74013	7.55491	6.9086	7.04497	6.84501	7.46845	6.77294	6.5342	6.81302	6.24106	7.06539	6.72404	7.44577	7.0182
1554052_at	4.37177	4.28327	3.90687	3.95792	4.31815	3.9856	4.29227	4.07737	4.72328	4.3305	4.1707	4.44666	4.14914	4.04333	4.12607	4.56678	3.8404	4.25699	4.26885	4.42174	4.32165	4.26885	4.47544	4.69131	4.19287	4.12946	4.26885	4.58308
1554053_at	5.60708	5.3226	5.42128	5.32327	6.21386	5.43066	3.89195	5.25637	5.44	4.31278	5.35799	4.77111	5.06417	5.36013	5.75319	3.99105	5.99418	5.1521	5.1505	3.9154	4.46467	4.79206	4.39933	4.6121	4.87761	5.2506	4.12385	4.80824
1554057_at	6.7898	6.61317	7.21979	6.70452	7.06093	6.56131	6.4784	7.09429	6.82432	6.32267	7.75245	6.36188	6.41859	6.84991	7.02489	5.86863	7.37088	6.60707	6.48142	6.0006	6.35904	6.66017	6.31755	6.52375	6.12928	6.53527	6.13621	6.43407
1554059_at	5.59253	5.67658	5.71518	5.21814	5.66518	5.58078	5.2519	5.4717	5.74258	5.82155	5.3476	5.63093	5.26116	5.27545	5.2234	5.80296	5.42086	5.11153	5.46115	5.78019	5.54285	5.21428	5.41873	4.43188	5.01378	5.34665	5.62791	5.45616
1554060_s_at	3.9955	3.79515	4.46363	4.04883	3.98129	4.2393	4.13403	4.04681	4.16492	3.84706	4.12467	4.16492	3.86499	3.91309	4.34348	3.90588	3.81951	4.2843	4.42721	4.55559	4.41126	4.37108	4.19256	3.94434	4.13835	3.91287	4.67698	4.51291
1554062_at	3.82906	3.67851	3.43306	3.74144	3.54854	3.53491	4.1512	3.55984	3.69474	3.83126	3.75744	3.71774	3.67196	3.78307	3.40803	3.5304	3.40214	3.48877	3.68852	3.92875	3.65429	3.51399	3.60504	3.91625	3.82586	3.87056	3.43622	3.67204
1554063_at	5.0308	5.62173	5.30903	5.59247	5.26284	5.28293	5.00458	5.6156	5.24425	5.32357	5.79486	5.47684	5.12417	5.13539	5.88454	5.26549	5.53765	5.13783	5.4511	5.56965	5.46894	5.24016	5.50748	4.65462	5.17015	5.40475	5.16708	5.17343
1554065_at	5.41258	5.10351	4.93796	5.43358	5.67825	5.54029	5.4835	5.23872	5.31877	5.45045	5.26606	5.21546	5.45329	5.60383	5.46298	5.60823	5.33841	5.26869	5.29228	5.303	5.19485	4.96781	5.2773	5.19176	5.38792	5.05899	5.23202	5.52235
1554067_at	6.75679	7.39928	6.67393	7.69965	6.96322	7.23451	7.18292	7.41527	7.31079	6.43038	7.84442	7.37832	7.12577	6.63094	7.44909	6.77655	7.64671	7.34307	8.00293	7.33843	7.26541	7.7857	7.68956	5.67354	6.67829	7.83123	7.2817	7.39249
1554068_s_at	5.03154	5.04517	4.94646	5.2924	5.16763	5.17299	5.466	5.42248	5.1844	4.85654	5.93182	5.2202	5.31575	5.05479	5.59151	4.24856	5.74917	5.45074	5.93726	4.78548	5.46909	6.03019	5.6884	4.72782	4.9775	5.71895	5.38325	5.48473
1554069_at	7.0582	6.58385	6.693	6.74478	6.86236	7.0833	6.45465	6.58738	6.85407	6.30688	6.53069	6.42593	6.56571	6.86405	6.94767	6.37548	6.67235	6.59894	5.96145	6.34862	6.75229	6.07296	6.34574	6.30006	6.14406	6.30627	6.37379	6.38151
1554071_at	2.55383	2.80234	2.72075	2.77077	2.66371	2.51131	2.65412	2.63768	2.62241	2.65597	2.6715	2.62836	2.63321	2.7956	2.79424	2.58969	2.73789	2.65597	2.58909	2.65597	2.53269	2.64904	2.53558	2.70373	2.59505	2.65597	2.66347	2.43085
1554072_s_at	2.50716	2.66753	2.4852	2.64232	2.54002	2.46751	2.44847	2.50716	2.37514	2.3587	2.56368	2.63903	2.50716	2.57449	2.494	2.45271	2.53082	2.50716	2.52222	2.55304	2.45948	2.48339	2.54068	2.50225	2.6229	2.72999	2.44465	2.39051
1554074_s_at	5.85691	6.22218	6.11137	6.28115	5.98351	6.1732	6.45553	5.86399	5.84075	6.43205	5.86092	6.05682	6.00047	6.15377	5.95179	6.4306	5.79849	5.98691	5.97916	6.49208	6.16708	5.73624	6.10434	6.01861	6.17161	6.07414	6.307	6.06257
1554076_s_at	6.12548	5.82697	6.08032	5.95122	6.31944	6.01735	5.62843	5.90929	6.03261	5.70393	5.98647	5.75742	6.03722	5.95219	6.03261	6.03261	6.20112	6.04734	5.99773	5.87897	6.05299	6.23853	6.12532	5.74705	6.05511	6.16361	5.77547	6.10322
1554077_a_at	6.69789	6.05003	6.36792	6.36569	6.60214	6.26912	6.44195	6.14964	6.24745	6.31693	5.92443	6.44679	6.27035	6.39429	6.50875	6.60266	7.19681	6.37945	6.43168	6.59065	6.19324	6.37945	6.37282	6.51342	6.21528	6.21036	6.08151	6.65877
1554078_s_at	9.78762	9.51699	9.83044	9.57031	10.019	9.58387	9.58545	9.94182	9.78902	9.55026	9.64354	9.66504	9.73551	9.77236	9.96024	9.22937	9.65994	9.81384	9.59806	8.96744	9.60296	9.72814	9.60634	9.53703	9.45207	9.73337	9.18361	9.51
1554079_at	7.11313	7.55854	7.60843	7.73444	7.05979	7.35237	7.48276	7.49241	7.27066	7.00843	7.50645	7.59223	7.70868	7.5185	7.51648	7.93768	7.596	7.74582	7.76466	8.55528	8.03231	7.52633	7.48172	7.59998	7.98	7.59225	8.03439	7.28349
1554080_at	7.66201	7.21604	7.73302	7.24206	8.13081	7.51775	7.43799	7.71302	7.61498	6.34152	7.94982	6.87253	7.09977	7.66586	8.01928	6.61653	7.89763	7.66124	7.33781	6.30806	7.40464	7.52764	7.43128	6.36054	6.84502	7.70763	6.29686	7.30759
1554082_a_at	6.7351	6.27475	6.80809	6.36518	6.97884	6.71586	6.30037	6.93612	6.8256	6.5134	6.54056	6.40961	6.47234	6.6286	6.57034	6.32242	6.81403	6.77508	6.62121	6.42476	6.10805	6.55667	6.20811	6.31102	6.44904	6.20392	6.30741	6.70623
1554084_a_at	6.94741	7.17161	7.095	7.27818	7.01181	7.52265	7.11225	7.16339	7.44742	7.08353	6.78753	7.2768	7.17586	7.14167	7.04608	7.23754	6.9086	7.17237	7.15257	7.43236	7.00215	7.09473	7.01036	7.39171	7.43385	7.07795	7.07274	7.48601
1554085_at	6.59886	6.66043	7.00097	6.84051	6.80467	6.37111	6.47415	6.59694	6.56446	6.31644	6.21375	6.39311	6.76016	6.71129	6.75659	6.10665	6.62428	6.67102	6.45245	6.17887	5.78422	6.72107	6.23718	6.32909	6.50376	6.68457	6.24785	6.34454
1554086_at	3.50485	3.4503	3.54072	3.63438	3.50436	3.40262	3.63256	3.51597	3.44894	4.16024	3.46835	3.7741	3.48047	3.58158	3.40326	3.96957	3.36534	3.28917	3.40188	3.33882	3.25246	3.36279	3.50272	3.48777	3.29623	3.47258	3.48777	3.44926
1554089_s_at	9.77411	8.47765	9.05504	8.62434	9.51811	9.39212	9.25347	8.95487	10.1585	9.36065	9.24873	9.38953	9.15438	8.8885	8.74218	8.93869	9.16176	9.24379	9.50089	7.81773	8.75054	10.0822	9.4941	9.74407	9.54049	9.66694	9.63387	10.3176
1554091_a_at	6.35299	6.25193	5.96187	5.96957	6.31322	6.333	6.3322	6.05773	6.49875	6.09592	6.02768	6.1989	6.05823	6.39297	6.10461	6.57648	6.06942	6.09897	5.88301	6.43622	5.86681	5.95365	6.04436	5.56453	5.9541	6.04491	6.16912	6.11572
1554093_a_at	8.39011	7.30496	8.32124	7.88542	8.81876	7.94839	7.7547	8.16666	8.41421	7.80101	8.37502	7.35716	7.95943	8.24727	8.13118	7.58478	8.22578	8.04837	8.0307	6.73916	7.84867	7.80298	7.72759	7.84581	7.52647	7.90273	6.85803	7.74445
1554094_at	4.71918	4.93676	4.85869	4.99738	4.95494	5.09232	4.69323	4.96283	4.85181	5.20086	4.77042	5.58726	5.04194	4.99438	5.32248	5.65166	4.88937	4.88812	4.94517	5.91999	4.9069	4.82629	4.59667	4.60289	5.22577	4.86996	5.25627	4.78413
1554095_at	4.97582	5.22899	5.47589	5.17117	5.74232	5.42906	5.21009	5.64323	5.15869	5.02139	5.28822	4.77685	5.1097	5.34883	5.50415	5.24857	4.74331	5.57852	5.46198	5.54269	5.4434	5.21222	5.15265	4.59606	5.43984	5.47434	4.89341	5.18816
1554096_a_at	2.9623	3.05164	3.24394	2.92514	2.84597	3.25873	2.76016	3.09244	2.98155	2.71735	2.82583	3.10901	3.15703	2.86986	2.90547	3.01646	2.89846	3.30301	3.24394	3.25001	2.77165	3.09067	2.82262	2.79779	3.21592	3.1063	3.57391	2.9542
1554097_a_at	4.71893	4.69941	4.74757	4.74757	4.69893	4.64406	4.8263	4.85956	4.62061	4.74301	4.81576	5.0517	4.57883	4.79379	4.73912	5.50524	4.74757	4.83526	4.61819	4.9477	4.58949	4.36614	4.81411	4.70853	4.74786	4.54748	5.15693	4.76547
1554098_at	3.52169	3.94877	3.52064	3.44218	3.57258	3.53849	3.84053	3.51574	3.72406	3.72791	3.71985	3.64019	3.7952	3.70157	3.51953	3.65357	3.41819	3.61752	3.49383	3.771	3.40653	3.41317	3.4249	2.97012	3.50123	3.48777	3.67642	3.33843
1554099_a_at	5.38483	5.78234	5.71247	5.14353	5.86478	5.50387	5.15397	5.94419	5.76452	5.479	5.71741	5.59256	5.89226	5.61595	5.54589	5.43242	5.52085	5.83348	5.47383	5.34945	5.70912	5.43552	5.57453	4.50486	5.23701	5.67775	6.00435	5.15282
1554101_a_at	5.887	4.70293	5.317	5.44179	5.85443	4.81715	5.24702	5.731	6.02843	6.60066	5.74812	5.71839	5.58165	4.33909	5.82406	4.70443	5.84642	5.34572	5.89795	4.57717	5.93988	5.95433	5.46757	6.9794	5.48443	6.25929	5.69242	6.60491
1554102_a_at	6.77826	6.16195	6.2144	6.51554	6.45593	5.71482	5.54774	6.29911	6.9086	7.08675	6.16981	6.78742	6.83512	5.89081	6.47227	5.87635	6.67789	6.0154	6.70673	5.38263	6.3359	6.73218	6.28252	7.3996	6.0814	7.019	6.98535	7.62455
1554103_at	5.24482	4.85979	5.00511	5.19474	5.12958	4.93092	5.34146	5.01901	4.56462	5.11112	4.37555	4.78042	4.62564	5.13729	5.1664	5.04896	5.00177	4.73108	5.11354	5.20136	5.56195	4.97838	4.87193	5.71198	5.16453	5.07114	4.9325	5.31259
1554105_at	5.80146	5.77279	5.92518	5.80983	5.97378	5.80983	5.60943	5.71644	5.93457	5.71674	5.90947	5.92717	5.78089	5.84363	5.80347	5.45074	5.97456	5.89126	5.72437	5.59751	5.59165	5.41607	5.80983	5.87696	5.75429	5.83363	5.80983	6.02462
1554106_at	5.49376	5.58852	5.22892	5.57009	4.93356	5.0214	5.08396	5.49516	6.47475	4.8054	5.63191	5.84982	5.77017	5.40308	5.11651	5.49376	5.33841	5.28138	5.63228	5.33147	4.60965	6.16252	5.55757	5.01717	5.16354	5.81049	5.72375	6.18229
1554108_at	5.90712	6.31599	6.32098	6.17975	5.74139	5.93574	6.01323	6.48209	6.58166	5.02146	6.88994	6.1194	6.21267	6.27696	6.63581	5.46214	6.40753	6.17174	6.03567	5.69301	6.1086	6.57782	6.15578	5.16624	5.60446	6.59965	5.96414	5.76353
1554110_at	4.22447	4.50607	4.50379	4.30741	4.85962	4.42467	4.85343	4.56774	4.3084	4.93382	4.37001	4.66218	4.49533	4.45818	4.48064	4.73787	4.5783	4.53532	4.50794	4.78836	4.46537	4.41022	4.75788	4.86693	4.26123	4.29578	4.28894	4.90757
1554112_a_at	6.37301	5.93027	6.12662	6.1704	6.37786	6.51448	6.08141	6.22856	6.75429	6.6037	6.27774	6.39996	6.73014	6.05209	6.32376	6.49335	6.45505	6.53518	6.7883	6.71573	6.08729	6.61093	6.5751	5.64491	6.44454	6.49046	6.61785	6.85594
1554113_a_at	6.25147	5.48714	5.57593	5.32532	6.17126	5.66124	5.73702	5.71012	6.49039	5.99086	5.66469	5.71031	5.92328	5.86133	5.38841	5.39761	6.11339	5.49779	5.73394	4.74908	6.01131	5.77906	5.57335	6.33859	5.73394	5.44837	5.73394	6.48699
1554114_s_at	4.02937	4.25905	4.33114	4.22199	4.28733	3.99651	4.22199	4.24554	4.32057	4.16781	4.28445	4.06955	4.23993	4.13122	4.15137	4.49833	4.20737	4.26075	4.25831	4.34737	4.59421	4.33086	4.13146	4.19449	3.86544	4.21121	4.33606	4.15757
1554115_at	4.41464	4.41284	4.17914	4.92516	4.579	4.44401	4.86803	4.34814	4.26466	4.83637	4.41824	4.55226	4.31162	4.42038	4.18606	4.42053	4.32413	4.41284	4.43628	4.93605	4.74269	4.16825	4.22316	4.36252	4.27251	4.6714	4.16854	4.63198
1554116_s_at	4.66018	5.6526	4.69214	5.38044	4.58828	5.02823	5.16011	4.85146	5.07899	4.88919	4.80655	5.99587	4.88919	4.94132	4.67431	5.21983	4.53425	4.88919	4.97366	5.71819	4.80558	4.66035	4.60678	4.40041	4.7501	4.90342	5.58801	4.80075
1554117_at	6.3003	6.22084	6.22512	6.33614	6.42072	6.54903	6.75262	6.22928	6.03261	6.33525	6.16057	6.20194	6.15161	6.39411	6.00873	6.68728	6.23143	6.2738	6.13278	6.51623	6.52946	6.21262	6.29712	6.72583	6.4185	6.0798	6.43178	6.3003
1554119_at	3.81854	3.61397	3.50945	3.64881	3.73794	3.6944	4.01055	3.56326	3.45915	4.03821	3.54647	3.8851	3.63645	3.70778	3.80677	3.84356	3.65032	3.59011	3.46186	4.00015	4.05741	3.3106	3.70227	4.27649	3.52113	3.8154	3.86239	3.44408
1554121_at	3.09622	2.93727	3.14973	3.21671	3.50688	2.97021	3.3245	3.33214	3.48058	3.43759	3.26279	2.71427	3.07312	2.93354	3.15001	2.81417	3.2129	3.11821	3.07514	3.25559	3.71393	2.98505	3.03674	3.47868	3.13276	3.46518	2.96581	3.14874
1554122_a_at	4.75419	5.17825	5.30883	5.46299	5.80739	5.43066	5.17881	5.29234	5.70907	5.57986	5.44206	4.26246	5.43946	5.21271	6.43547	5.10459	5.35016	5.28508	5.27741	4.99517	5.0553	4.95845	4.99843	4.32073	4.77472	5.05472	4.8978	5.46014
1554125_a_at	3.72955	2.91251	3.08207	3.09446	2.87305	3.01028	3.13721	3.154	2.92447	3.23012	2.99189	2.77516	2.76727	3.09126	3.20218	3.11061	2.81574	3.01028	3.16716	3.35715	3.38861	2.92458	3.20125	3.41497	3.50123	3.11535	2.9493	2.93251
1554126_at	7.16375	7.45833	6.99537	7.12591	7.23879	7.31802	7.2335	7.06204	7.32902	7.72511	7.05143	7.27536	7.14971	7.2335	6.65604	7.32111	7.05676	7.15196	7.1007	7.36279	7.29469	7.08747	7.28131	7.6882	7.34593	6.89979	7.46318	7.55893
1554127_s_at	5.21449	4.9845	5.29703	5.04106	5.14612	5.44848	5.1652	5.41515	6.28447	5.35958	5.06329	5.42772	5.38921	5.43808	4.89409	5.84896	5.35423	5.13886	5.40312	5.80936	5.1013	5.56802	5.25603	4.79398	5.35958	5.45409	5.99838	6.06426
1554128_at	5.74224	5.96657	5.78518	5.985	6.25355	5.35138	6.23648	5.71745	5.56909	5.60011	5.84045	5.66569	5.55151	5.90834	5.60486	5.93718	5.76998	5.66278	5.4841	5.69405	6.1849	5.71733	6.25915	6.75366	5.89592	5.80983	5.41888	6.15218
1554129_a_at	5.66221	5.83442	5.58875	5.77464	5.62263	5.82103	6.06629	5.57764	5.53258	6.20167	5.25293	5.66221	5.66221	5.7456	5.40195	6.08286	5.24328	5.59156	5.62739	6.05221	6.07604	5.47092	5.57608	5.48762	5.80188	5.42394	5.90632	5.67912
1554131_at	2.62928	2.71779	2.66063	2.68506	2.68971	2.5751	2.60022	2.60625	2.4587	2.56671	2.82038	2.58855	2.52548	2.45945	2.60022	2.73555	2.62288	2.68489	2.68489	2.50752	2.57133	2.61085	2.4662	2.70486	2.57344	2.65833	2.37357	2.59554
1554132_a_at	8.006	5.8374	6.80223	6.23219	7.01193	6.64693	5.93348	6.56677	8.29916	6.69619	6.42586	6.37132	6.75005	6.67249	6.29451	5.82747	5.98241	6.698	6.57991	5.7047	5.85487	7.46454	6.44138	6.79693	6.7254	6.2983	6.61868	7.42804
1554133_at	6.08247	5.68149	6.2754	5.74244	6.16941	5.87465	5.34033	6.04762	6.27082	4.65778	6.22423	5.67256	5.40646	5.7178	6.01208	4.56678	6.20592	5.74275	5.56627	4.65228	4.88939	5.64755	5.7107	4.85266	5.01356	5.83922	4.93496	6.12121
1554140_at	3.61378	4.06589	3.44273	3.97685	4.19225	3.31228	4.13617	4.00998	3.20119	3.57525	4.14901	3.44016	3.49173	3.74586	4.17642	4.00716	3.89329	3.83185	4.12531	3.36174	3.52943	3.58684	3.56754	3.67758	4.31356	3.61093	3.33689	2.87378
1554141_s_at	4.24189	4.31159	4.18233	4.00079	4.73188	4.25015	4.2968	4.28677	4.29635	3.80721	4.01813	4.3494	4.00994	4.33595	4.36032	4.10395	4.33352	4.23025	4.52291	4.24189	3.81292	4.78563	4.17009	4.00534	4.55043	4.24189	4.21872	4.17874
1554142_at	2.65835	2.65399	2.91163	2.47712	2.73935	2.68483	2.54935	2.7944	2.74198	2.54309	2.70919	2.37456	2.57512	2.56347	2.78905	2.46166	2.77704	2.62636	2.53479	2.46635	2.57052	2.60232	2.53479	2.64235	2.53045	2.69895	2.60864	2.54494
1554143_a_at	3.85637	3.80436	4.30617	3.82909	4.25484	3.79572	3.85387	4.41768	4.21693	3.35703	4.79515	3.58628	3.90933	4.30733	4.81295	3.76287	4.36887	4.18275	4.30787	3.48494	4.25798	3.90523	4.01979	3.35486	3.99592	4.68929	3.88059	3.65781
1554145_a_at	7.89108	6.4868	7.382	6.9958	8.05141	7.55868	6.31996	7.55512	7.72298	7.05951	7.80792	7.01739	7.33312	7.72022	7.47045	6.73645	7.94375	7.42321	7.05091	5.87279	6.98881	7.47514	6.74647	6.59907	6.82314	6.53623	7.27689	7.82658
1554147_s_at	3.67432	4.27661	4.13687	3.94244	3.79842	3.76862	3.94053	3.85196	4.81191	3.92825	4.02471	3.96615	3.99274	3.74706	3.91423	4.15757	3.73978	4.08987	3.96615	3.83071	4.03663	4.21711	3.9358	3.93837	3.81097	3.96615	4.23977	4.12721
1554148_a_at	5.93209	5.30933	5.77086	5.15447	6.165	5.65576	5.75474	5.63808	6.6161	5.92291	5.61822	5.81852	5.67527	5.31368	5.56619	5.88436	6.14374	5.6622	6.06926	5.281	5.9295	6.39516	5.6523	6.21117	6.15313	6.31111	6.23495	6.22318
1554149_at	11.966	12.249	12.0651	12.3376	11.9036	11.7992	12.2947	11.8746	12.2183	12.5398	12.3562	12.9303	12.2543	11.559	12.3779	12.5543	12.071	12.2354	12.9482	12.3618	12.4222	12.4786	12.4412	12.5733	12.7075	12.8302	12.8317	13.1232
1554151_at	5.44304	5.68291	5.55356	5.61704	5.9967	5.58091	5.569	5.67712	5.70435	6.13251	5.62512	5.79761	5.68291	6.02535	5.41169	5.9662	5.77505	5.66553	5.6555	6.1065	5.46484	5.50214	5.63808	5.55988	5.36953	5.76972	5.68002	5.66803
1554152_a_at	4.77722	4.50014	4.25787	4.53213	4.37314	4.62276	4.34613	4.30367	5.91383	5.43285	3.92256	4.83831	4.5612	4.34972	4.27603	4.66279	4.59373	4.51331	4.33905	3.95239	4.18045	4.59275	4.58966	4.79759	4.0919	4.46917	4.80135	5.74637
1554153_a_at	6.44252	6.13561	6.38968	6.20041	6.22596	6.78707	6.11539	6.1865	6.71099	6.53818	6.04774	6.87303	6.7088	6.28924	6.2529	6.78414	6.45643	6.52799	6.71783	7.03375	6.60613	6.69719	6.31222	5.9998	6.5906	6.57736	7.2407	6.86091
1554154_at	6.83208	7.17082	6.78753	6.88433	6.85924	7.03755	6.72509	7.34991	7.41289	6.92768	6.88155	7.12973	6.47363	6.87671	6.84399	6.87466	6.99278	6.99326	6.73485	6.5744	5.60178	6.90528	6.45178	6.03371	6.70209	6.64811	6.94337	6.80702
1554155_at	5.38497	5.71649	5.69175	5.56796	5.54467	5.88117	5.52418	5.84694	5.98468	4.99714	5.89461	5.78221	5.41153	5.37199	5.93749	6.38383	5.7196	5.76174	6.40404	5.97621	5.37653	6.09321	5.21171	4.68479	5.91455	6.38836	5.97207	6.0269
1554156_a_at	2.94974	3.18498	2.93154	3.38613	3.35892	2.79606	3.53905	3.24105	3.01649	2.92149	2.94105	2.84944	2.80752	3.0599	2.97904	3.07491	3.26282	3.09781	3.02411	3.02814	3.66622	3.11443	3.58152	3.72182	3.38498	3.25102	2.94586	3.06825
1554157_a_at	4.58568	4.62925	4.72207	4.80397	4.96946	4.91492	4.58291	4.74163	4.59686	4.61787	4.77616	5.05691	4.72207	5.09261	4.42243	4.84975	4.88894	4.55935	4.73131	4.72207	4.62373	4.38406	4.61163	4.5373	4.33328	4.83341	4.56612	4.6354
1554158_at	5.32342	4.84522	5.23835	4.67724	5.31551	4.90709	4.88869	5.47422	4.73686	4.63281	5.40055	4.40916	4.75908	5.13281	5.03884	4.42726	5.30405	5.28146	4.82268	4.62197	4.82268	4.6663	4.81406	4.7356	4.47622	4.63684	4.65046	4.55281
1554159_a_at	6.05272	5.46553	5.56765	5.53791	5.79493	6.0749	5.73874	5.39375	7.30609	6.52879	5.55573	5.96124	5.79212	5.48204	4.84274	5.53383	5.56798	5.37559	5.72978	5.20479	5.3806	6.38523	6.05493	5.79493	5.66842	5.85618	6.49664	6.9536
1554160_a_at	6.70381	6.54883	6.48994	6.96225	6.73307	6.6586	6.85316	6.86148	6.43065	6.9086	6.68212	6.70813	6.51229	6.80226	6.76795	6.73089	6.60117	6.80899	6.62371	6.972	6.81717	6.46851	6.69529	6.93396	6.88483	6.65276	6.67737	6.72657
1554161_at	7.35467	6.63003	7.45129	6.72111	7.89359	6.73862	6.33642	7.47045	6.85503	5.86636	7.53065	6.13969	6.90263	7.45941	7.59854	6.16087	7.7025	7.35064	6.53201	5.63798	6.72897	7.0058	6.73404	6.67444	6.01206	6.7406	6.33881	6.9208
1554163_at	3.7557	3.88998	3.87195	3.69164	3.84788	3.75189	4.04297	3.58181	3.64758	4.04921	3.70402	3.67129	3.7557	3.86497	3.65912	4.05573	3.7325	3.3952	3.47363	3.67942	4.31692	3.52899	3.72584	4.06864	3.86839	3.83606	3.62616	3.91676
1554165_at	3.15476	3.26707	2.9062	3.43912	3.01861	2.93093	3.14725	3.09432	2.85739	3.36189	2.90519	3.26557	3.04946	3.16545	2.99014	3.31362	3.09432	2.94662	3.13798	3.19449	3.5342	3.04534	3.13031	3.04771	2.89302	3.03006	3.13244	2.93754
1554167_a_at	8.85284	7.95465	7.98105	7.86491	8.82647	8.78826	8.04881	7.76708	9.64631	9.02048	7.88464	9.57941	8.88317	8.2308	7.6267	8.77776	8.8173	8.32888	9.16517	7.41773	8.46651	9.44387	8.81708	9.24794	9.12903	9.19568	9.40677	9.84792
1554168_a_at	9.9289	9.46445	9.54191	9.54678	9.64606	9.59589	9.35718	9.79259	9.76333	9.37918	9.65271	9.84231	9.88554	9.65829	9.38694	9.68076	9.23843	9.81943	9.83996	9.03159	9.5093	9.78909	9.82765	10.1679	9.79097	9.5828	9.91104	10.0534
1554170_a_at	7.14628	6.83823	7.01905	7.27251	7.28876	7.21185	6.99577	7.22815	6.87671	6.97228	6.84362	6.87756	7.02289	6.986	7.19411	6.88732	6.89825	7.20219	7.10497	7.00548	7.12498	6.84431	6.8669	6.94564	7.00548	7.00977	6.71547	6.9677
1554171_at	6.67849	7.1005	6.67274	7.18267	6.83634	6.87179	6.79583	6.71964	6.67564	6.6291	7.00084	6.67444	6.44319	6.79716	6.68676	6.59236	6.63144	6.63144	6.63806	6.17579	6.7191	6.38657	6.49565	6.64683	6.36732	6.61391	6.31008	6.48406
1554172_a_at	6.28383	6.49229	6.37678	6.20169	5.97267	6.10934	5.8143	6.13993	6.24437	6.46862	6.17559	6.14388	6.10934	6.19588	6.11519	6.11101	6.21844	5.90566	5.95937	6.15622	6.18279	6.07875	5.94655	6.0916	6.04017	5.66955	5.91378	5.78715
1554173_at	6.84764	6.88815	6.63294	6.71204	6.78222	6.86067	6.94099	6.7351	6.62986	7.0651	6.92701	6.90271	6.58764	6.67103	6.35042	7.16395	6.40313	6.66397	6.52357	6.72986	6.65144	6.408	6.76152	6.58838	6.52735	6.39993	6.68756	6.73734
1554175_at	5.31356	5.104	5.39464	5.14349	5.39268	5.33901	5.3506	5.13431	5.00645	5.20111	5.36964	5.2652	5.46406	5.32978	5.15774	5.37542	5.00318	5.29381	5.2652	5.54465	5.17603	4.80824	5.235	5.29513	5.18643	5.00371	5.30659	5.32867
1554176_a_at	3.70018	3.95809	3.97919	3.4581	4.32484	4.24625	3.56292	3.90225	4.22968	3.17231	3.41606	3.90121	3.53458	3.53692	4.21017	3.19959	4.51509	3.72347	3.89223	3.30213	3.18419	3.89898	3.62337	3.36262	3.42334	3.79901	3.46686	3.46534
1554177_a_at	6.58716	6.07958	6.38064	6.25797	6.65225	6.63602	6.19703	6.93761	6.67305	6.10435	6.6249	6.49759	6.05185	6.39384	6.98048	5.97757	6.73677	6.63602	6.65942	6.2527	5.56	6.68401	6.11074	5.96275	6.26753	6.74585	6.42859	6.83309
1554178_a_at	8.562	7.77742	8.46565	7.85048	8.28266	8.52767	7.5964	8.58157	9.18509	7.42882	8.51965	8.1438	8.1972	8.14131	8.49851	7.45181	8.00673	8.72099	7.818	7.28464	7.9035	8.21175	8.66559	7.53336	7.87572	7.9658	8.11273	8.13117
1554179_s_at	6.03504	6.10485	5.73679	6.03213	6.11492	5.97405	6.46933	5.99751	5.92143	5.98883	5.7118	6.14272	5.86696	6.02718	5.97405	6.11225	5.89427	5.76319	5.77361	6.26478	6.26411	5.81491	6.32313	6.62318	6.12296	5.70785	5.75124	6.15029
1554181_at	6.06814	6.3211	7.38032	6.29783	6.05432	5.78872	5.83705	5.90706	5.42471	5.83475	5.68312	5.64737	6.20653	5.91288	5.97413	6.13804	6.22386	5.69648	6.12854	5.79403	5.63318	5.78753	5.39175	5.74442	5.16792	5.92953	5.28514	5.29397
1554182_at	3.83101	3.75327	3.60802	4.33621	3.38729	3.49039	4.29896	3.5692	3.87877	3.89818	3.9179	4.12726	4.01749	3.73548	4.38677	4.25567	4.2322	3.89818	3.9047	5.00965	3.48349	3.78921	3.88446	3.82187	4.15291	4.22157	4.31868	3.83557
1554183_s_at	6.53829	6.72693	6.35464	6.70315	6.66598	6.57732	6.7519	6.37218	6.5909	7.08954	6.56751	6.73031	6.53068	6.66998	6.61733	6.87108	6.59952	6.61399	6.47643	7.02453	6.84093	6.47133	6.52246	6.77017	6.64098	6.40838	6.55601	6.66692
1554185_at	4.4399	3.69031	4.12403	3.53965	4.08653	3.93528	4.06861	3.84102	3.79965	3.83727	3.42723	3.81035	3.77163	3.84102	4.0501	3.94187	4.0335	3.69772	3.78697	3.90069	3.68936	3.80507	3.77168	4.02143	3.89733	3.26099	3.81583	3.9528
1554187_at	3.22032	3.49063	3.51991	3.59998	3.54229	3.35554	3.56756	3.48777	3.78294	3.40262	3.16617	3.15522	3.48777	3.54226	3.43494	3.606	3.47548	3.67775	3.39537	3.56404	3.49475	3.27479	3.36402	3.84306	3.13276	3.52417	3.86115	3.40226
1554188_at	6.23649	6.26187	6.16604	6.30526	6.1565	6.18321	6.74573	6.18001	6.03284	6.59338	6.17701	6.21772	5.8578	6.26949	6.30656	6.51999	6.0302	6.05868	6.14061	6.62703	6.3217	5.88961	6.25066	6.92166	6.11345	5.82186	6.29971	6.21859
1554190_s_at	2.51787	2.67147	2.50971	2.54596	2.52096	2.57449	2.49922	2.47864	2.32692	2.32646	2.36181	2.38241	2.47519	2.51357	2.38319	2.69741	2.39724	2.38583	2.43116	2.6292	2.47085	2.49457	2.59018	2.41117	2.39279	2.55013	2.62437	2.36811
1554192_s_at	6.31911	6.08239	6.30539	6.14319	6.55317	6.31319	6.57039	6.53949	6.17335	6.27626	6.14469	6.23025	6.2243	6.3003	6.31911	6.21712	6.31911	6.46555	6.14061	6.40273	6.65877	6.17411	6.43603	6.56065	6.28063	6.08168	6.2323	6.41716
1554193_s_at	3.4995	3.34671	3.16918	3.40262	3.00275	3.42586	3.25235	3.40464	3.77887	3.69388	3.29408	3.46973	3.16037	3.57359	3.2826	3.54687	3.12484	3.13463	3.29934	3.0439	3.16846	3.33681	3.28543	3.31101	3.01963	3.35043	3.50823	3.34159
1554194_at	4.02395	4.50502	4.5492	4.34189	4.55101	4.0727	4.48398	4.29387	3.99368	4.46389	4.50831	4.55044	3.87475	4.48049	4.24189	4.28343	4.33102	4.31257	4.46204	4.60555	4.3731	4.17433	4.05704	3.90831	4.39737	3.99151	4.20764	4.01689
1554195_a_at	4.38422	4.74473	4.36398	4.41464	4.4431	4.27434	4.81921	4.61926	4.44973	4.1616	4.41464	4.33947	4.46045	4.6718	4.7118	4.80878	4.2535	4.27168	4.41464	4.75077	4.32424	4.15631	4.64931	4.72746	4.35351	4.61399	4.58171	4.61899
1554196_at	3.08609	2.77183	2.95416	2.67903	2.87568	3.12471	3.77451	3.0279	2.96923	2.91462	2.86761	3.34331	2.9448	2.94634	2.99853	3.07783	3.28169	3.20966	3.01091	2.90494	3.76652	3.13726	3.54598	4.58605	3.19964	2.99461	2.96767	3.32752
1554198_at	6.10746	6.35241	6.06919	6.25293	6.35718	6.46063	6.40797	6.19615	6.26287	6.97913	6.04148	6.2196	6.20923	6.372	6.48756	6.38303	6.25372	6.17926	6.12145	6.6262	6.19474	6.06561	6.35911	5.87339	6.03869	5.98859	6.06371	6.10298
1554199_at	3.88761	3.82913	4.04555	4.13106	4.19876	4.16794	4.40935	4.16332	3.93595	4.12935	4.40792	3.74129	3.64147	4.36055	3.73243	3.72955	3.88392	4.35157	3.94506	3.64602	3.77975	3.84239	3.7091	3.40922	3.96975	3.65397	3.75512	3.53281
1554201_at	7.23246	7.36762	7.13591	6.88012	7.13279	7.11548	7.36931	6.98421	6.72844	7.39699	7.02131	6.88447	6.90632	7.11046	6.99264	7.44355	6.82912	7.16165	6.82912	7.3141	7.4911	6.55711	7.00594	7.25775	7.24545	6.45968	6.77007	7.06994
1554202_x_at	7.29814	7.34911	7.23244	7.28894	7.08566	7.41613	7.53892	7.23904	6.90949	7.57081	7.25124	7.28107	7.26907	7.28894	7.08531	7.65919	7.1018	7.25638	7.08896	7.76227	7.69987	6.94793	7.28894	7.5753	7.39461	7.01847	7.01164	7.3933
1554203_at	3.7895	4.39179	4.28873	4.06102	4.20947	3.95962	4.31349	3.92103	3.85158	3.97246	4.09543	3.841	3.75691	3.86861	4.08603	3.77604	3.80451	4.06334	4.01806	4.24475	4.04364	3.72537	3.61452	4.31993	4.26754	3.6743	4.16932	3.97246
1554205_s_at	5.20842	4.98239	5.27637	4.96658	5.26683	5.17541	4.81216	5.36339	6.03261	5.18353	5.25892	5.20527	4.96487	5.05221	5.0827	5.09961	5.32125	5.48182	5.11767	4.95297	4.9956	5.20889	5.22645	4.8656	4.95715	4.86625	5.19735	5.3809
1554206_at	4.97752	4.56268	4.45907	4.43638	4.62478	4.74192	4.43786	5.03757	4.62939	4.93459	4.88803	4.75855	4.83409	4.76281	5.10264	4.50499	4.72607	4.62087	4.3121	4.50854	4.89425	4.60286	4.89422	4.54881	4.23501	4.32246	4.99913	4.42648
1554208_at	6.01016	6.30559	5.71753	6.16198	6.11653	6.00959	6.14624	5.77694	6.22062	6.44501	5.89406	6.16708	5.99127	6.01473	5.57178	6.38848	5.82876	5.66499	5.82765	6.13276	5.79534	5.64059	6.19691	5.47135	5.9641	5.66278	6.34088	5.99463
1554210_at	3.47852	3.42595	3.36871	3.52479	3.74972	3.55456	4.32322	3.57799	3.44247	3.56726	3.46916	3.71393	3.12826	3.44847	3.20067	3.61588	3.57052	3.59146	3.48487	3.38664	4.19605	3.4104	3.87229	4.75994	3.47864	3.21921	3.57915	3.69613
1554212_s_at	5.43547	5.31413	5.21903	5.12578	5.45091	5.28773	5.68099	5.31464	5.47251	5.36798	5.22086	5.67524	5.29623	5.17319	5.31481	5.75813	5.15286	5.05538	5.133	5.6401	5.71401	4.9291	5.53816	6.21394	5.36068	4.92896	5.48707	5.25789
1554213_at	6.32155	6.95229	6.61682	7.06203	5.87628	6.34406	6.09429	6.66662	6.81524	6.96151	6.65153	6.9636	7.53115	6.70233	6.70233	7.14251	6.47665	6.69283	6.47316	7.6952	6.2332	7.09469	6.64094	6.48089	6.61865	6.60947	7.81093	6.6563
1554214_at	3.15914	3.14973	3.27515	3.4031	3.29066	3.44645	3.28432	3.38086	3.42966	3.46893	3.3373	3.35821	3.13551	3.38153	3.25357	3.70083	3.25478	3.10074	3.14147	3.34178	3.28792	3.11443	2.90466	3.54565	3.28637	3.52511	3.28637	3.28637
1554216_at	2.97235	2.87198	2.58855	2.62346	2.78608	2.7704	2.78608	2.85921	3.04165	2.70632	2.78608	2.77597	2.69592	2.87328	2.70846	2.9842	2.86422	2.70108	2.74282	2.70466	2.84344	2.7674	2.82756	2.52646	2.65396	2.70979	2.85704	2.89235
1554217_a_at	4.52935	4.19046	4.35473	4.34955	3.8956	4.28227	3.78059	3.92454	5.59234	4.82557	3.83529	4.06286	4.28511	4.27148	3.33325	4.30955	3.63485	4.27183	4.44428	3.92277	3.52811	4.11472	3.58945	3.66827	3.97478	3.91287	3.75008	4.7726
1554219_at	5.94112	5.76108	5.67035	5.76274	5.82728	6.2317	5.35318	5.8142	5.76199	5.8499	5.69908	5.97085	5.82596	5.47313	5.60339	6.1743	5.77144	5.76908	5.70215	6.14283	5.28009	5.54611	5.73736	5.12978	5.67854	5.55764	5.57941	5.87545
1554220_a_at	3.43398	3.73939	3.27679	3.64622	3.67542	3.4549	3.73361	3.43398	3.51772	4.03025	3.45651	3.505	3.5285	3.59303	3.17722	3.71253	3.37547	3.29848	3.40774	3.43398	3.45328	3.02417	3.48657	3.20186	3.2215	3.14651	3.32915	3.43398
1554222_at	6.52896	6.79929	6.49843	6.73709	6.52262	6.62277	6.99156	6.38252	6.35672	6.63103	6.54602	6.4346	6.65493	6.50185	6.17837	6.74983	6.22673	6.29099	6.22048	6.85675	6.52662	6.11872	6.4984	6.6655	6.51959	6.22581	6.48269	6.50185
1554224_at	4.95297	4.51115	4.59751	4.47026	4.6397	4.81956	4.52249	4.4567	4.85392	4.67508	4.55443	4.28399	4.17463	4.43988	5.22665	4.64668	4.95297	4.80434	5.22478	4.8996	4.49084	4.65965	4.41584	4.04319	4.34202	4.4567	4.69916	4.55265
1554225_a_at	6.55895	4.00146	5.00017	4.44765	6.4538	6.13406	5.68099	5.65301	6.36607	5.28894	7.22875	5.84702	5.05911	5.87467	6.81007	5.75136	6.15745	6.27486	7.6128	5.12239	5.0597	6.29571	6.04246	5.75136	5.10722	5.6893	5.20479	5.53447
1554228_a_at	6.4279	6.93604	6.41103	6.52795	6.21003	6.1733	5.82291	6.31773	5.82556	6.41229	6.5647	5.99209	6.19997	6.05981	6.36695	5.82928	6.48977	6.01537	6.36203	6.09884	6.0892	6.24254	5.88297	6.33544	6.25941	6.81967	5.75894	5.87376
1554229_at	5.88117	4.8354	5.28769	5.48853	5.06985	5.5716	5.71733	5.60229	6.83222	5.85958	5.52492	6.19172	6.08248	5.37646	5.16806	5.85378	5.07654	5.4524	6.23249	5.73908	5.63079	6.36251	5.79775	5.58622	5.67354	5.69618	6.14259	6.72187
1554231_a_at	5.64875	5.54689	5.57578	5.60365	5.61806	5.6708	5.51015	5.49764	5.82436	6.28715	5.46604	5.65159	5.61283	5.5595	5.65198	5.85731	5.42755	5.50729	5.63521	5.943	5.45206	5.90987	5.56275	5.36395	5.52681	5.47908	5.63445	5.76023
1554232_a_at	3.29378	3.72419	3.17777	3.35856	3.84082	3.37556	3.84177	3.18336	3.28452	3.67303	3.45679	3.44005	3.46249	3.41791	3.32415	3.39654	3.19064	3.35022	3.25107	3.5164	3.45328	3.26602	3.39654	3.80531	3.36936	3.1724	3.34855	3.34989
1554233_at	2.7639	3.01974	2.65326	2.85518	2.9361	2.55652	2.9914	2.76811	2.85518	3.05896	3.18155	2.68562	2.76901	2.9361	2.98294	2.85336	3.06954	2.67099	2.67012	2.93681	2.79704	2.84375	2.95694	2.81182	2.73845	2.78695	2.73658	3.12314
1554234_at	5.79889	6.26796	6.15141	6.10872	6.03806	6.32679	6.14356	6.1509	5.98196	6.17738	6.2753	5.74319	6.24151	6.29062	6.22319	6.08416	6.03486	6.23048	6.41249	6.66734	6.9355	6.42652	6.3105	5.81301	6.43993	6.53926	6.67645	6.09421
1554235_at	2.63407	2.62211	2.96984	2.83976	2.9899	2.81145	3.0583	2.80795	2.72763	3.33064	2.93545	2.70923	2.76318	2.69921	2.85443	3.00059	2.69059	2.78302	2.91434	3.26533	2.94968	2.86657	2.65992	3.12826	3.02417	2.87059	2.94517	2.77871
1554237_at	4.1727	4.15809	4.01954	4.67138	4.20303	4.16545	4.45565	4.44535	3.90759	4.25927	5.09186	3.9176	4.12531	3.78872	4.97838	3.61434	4.75307	4.03162	5.21545	3.84007	3.59276	4.23458	4.065	4.0972	4.20537	4.78627	3.91528	4.32068
1554239_s_at	6.85546	6.82383	6.89545	6.4935	7.14292	6.91033	7.11014	7.01704	6.72351	6.66915	6.95365	6.80016	6.98382	7.22587	6.96276	6.79726	6.68823	7.01087	6.71004	6.25932	6.22579	6.59681	6.75988	6.439	6.89306	6.75552	6.64053	6.75685
1554240_a_at	5.02856	4.40611	4.44589	4.51651	4.62087	4.37741	3.95102	3.73068	3.96615	5.07064	4.25122	4.90852	4.48826	4.74861	4.24189	5.56526	4.83059	4.74543	5.68044	4.74861	4.67113	5.05761	4.0473	5.59295	5.27105	5.66194	4.66802	4.61628
1554241_at	8.8913	8.21179	7.83559	8.97337	7.90452	8.08565	8.85068	7.54425	9.72701	7.94306	8.04987	9.10348	8.7478	8.24077	7.47431	8.92474	8.23966	7.81081	7.78309	8.39595	7.97585	9.12208	9.11716	8.68509	8.47919	8.76523	9.53336	8.76129
1554242_a_at	3.72955	3.45287	3.66548	3.59857	3.61979	3.85639	3.66453	3.58964	8.45871	3.41649	3.43242	3.53309	3.57507	3.55296	3.61979	3.45482	3.51399	3.72459	3.43626	3.5803	3.71872	3.29336	3.68433	3.62896	4.12172	3.42005	3.73263	3.56263
1554245_x_at	6.68144	6.88058	6.67979	6.74157	7.14362	6.81168	6.74561	7.02564	6.51117	6.95577	6.49105	6.64628	6.88385	6.96458	6.42211	6.90178	6.49087	6.55452	6.30371	6.76032	6.31651	5.97382	6.42206	5.41541	6.5188	6.08815	6.36779	6.26154
1554246_at	3.30344	3.83937	3.5701	3.49052	3.57276	3.81707	3.76294	3.52871	3.53737	4.03501	3.64134	3.87181	3.4747	3.71321	3.48543	3.58707	3.28637	3.61558	3.44893	3.73609	3.58889	3.5513	3.41308	3.15348	3.73547	3.21185	3.58109	3.63425
1554248_at	5.9097	5.75772	5.74294	5.93018	5.74178	6.03215	5.80407	5.87835	5.58693	6.18664	6.50541	6.05541	5.95645	5.86664	6.16153	5.85426	6.31327	5.89126	5.91532	5.61737	6.14885	5.95645	5.72476	5.93349	6.05108	5.87238	5.95645	6.05643
1554249_a_at	5.53179	4.71545	4.9157	4.94754	4.93876	4.87812	4.72215	4.86516	6.3225	5.0098	4.76507	5.38502	5.2842	4.80221	4.97225	5.3038	4.90239	5.1874	5.22494	4.90543	4.97583	5.62527	5.09223	5.32957	5.48972	5.33002	6.11781	6.52452
1554250_s_at	6.01709	6.72328	6.77619	6.68925	6.11563	5.73113	6.07631	6.50467	6.83727	6.10429	6.91743	7.02288	6.56108	6.49914	7.12423	7.08446	6.86179	6.23815	6.48593	7.30413	6.14882	6.62461	6.84641	7.08667	6.45064	6.65144	7.80474	6.29655
1554251_at	6.3217	6.4275	6.57468	6.40761	6.62187	6.80051	5.51511	6.23113	7.04405	5.93205	6.44319	6.53593	6.35233	6.2966	6.71099	6.06291	6.71837	6.44724	6.12379	5.82722	5.42761	6.14774	5.71562	6.25941	6.26603	6.09095	6.36081	6.73459
1554252_a_at	3.17481	3.24943	3.01421	3.09446	3.23034	3.41843	3.47772	3.29229	2.82777	3.47299	3.31262	3.13463	3.0805	3.2939	2.85539	3.11333	3.11004	2.87994	3.06958	3.33467	3.13463	3.20409	3.01907	3.04166	3.16297	3.1394	3.30897	3.0805
1554253_a_at	5.17718	5.37506	5.2125	5.15772	5.08764	5.36362	5.36333	5.31972	5.27869	5.67233	5.43155	5.15003	5.32587	5.38948	4.96171	5.82394	5.01728	5.2274	5.12582	5.34584	5.1883	4.94135	5.10434	4.612	5.21696	5.00014	5.66091	4.91565
1554256_a_at	5.94203	5.56779	5.76769	5.49052	6.67948	5.94746	5.31986	5.67062	5.79493	5.93482	5.73033	5.31641	5.46124	5.92249	5.34756	5.40903	5.83744	5.5249	5.27165	4.89712	5.54267	5.42188	5.17698	5.1445	5.21757	4.95402	5.36553	5.53464
1554258_a_at	4.81578	5.09874	4.79872	5.16056	5.16963	5.20586	5.099	5.19726	5.02129	5.25379	5.16105	4.97604	5.01224	5.15555	4.98023	5.31453	4.99102	5.04069	5.06548	5.24388	5.04069	5.04069	5.04069	5.2815	5.00374	4.60785	4.92952	4.89988
1554259_at	5.11692	4.86786	4.8332	4.80147	5.12691	5.09285	5.20024	5.10076	5.02334	5.55652	4.70696	5.00455	4.88912	5.16377	4.88431	5.18916	5.02625	4.90379	4.59895	4.85697	5.20045	4.7267	5.03071	4.99609	5.07785	4.68543	4.8606	5.1057
1554260_a_at	7.45486	6.76634	6.68861	6.64693	6.63792	6.96913	6.27845	6.50432	7.95155	7.17836	7.13442	8.10922	7.33577	6.57244	6.65899	7.58136	6.76602	6.99185	7.59781	7.15406	6.92592	8.39149	7.28289	7.579	7.90764	7.62471	8.90114	8.58821
1554261_at	4.24202	4.24029	4.1736	4.2542	4.11542	4.18903	4.61093	4.27611	4.11973	4.97618	4.19604	4.04979	4.21611	4.47932	4.10992	4.30829	4.4756	4.11187	4.07656	4.16427	4.42999	4.01585	4.08075	5.0543	4.35674	4.11414	3.92187	4.24856
1554262_s_at	6.12373	6.41367	6.44184	6.07211	6.30355	5.92551	6.00863	6.21654	5.47513	5.95178	5.97467	5.67031	5.77491	6.46394	5.78865	5.89126	6.1217	5.80906	5.55638	5.41438	5.80631	5.17701	5.70362	5.53885	5.17538	5.52132	5.3984	5.52937
1554264_at	2.98128	2.84375	3.24017	2.78724	3.20028	2.87764	3.08629	3.35401	2.9842	2.8414	2.92078	2.71773	2.83308	3.12482	2.96352	2.97465	3.62442	3.09238	2.88815	2.7243	2.94027	2.9842	2.78724	2.88364	2.99113	3.20439	2.67915	2.9842
1554266_at	4.64822	4.58917	4.5026	4.32035	4.66037	4.39801	4.67702	4.76092	4.65463	4.56869	4.91303	4.60785	4.57509	4.85894	4.90608	4.89465	4.60207	4.25552	4.41915	4.66978	4.45619	4.75408	4.22837	4.13678	4.40488	4.37909	4.46684	4.22074
1554268_at	3.82886	4.22386	4.14623	3.98001	3.82699	4.07516	3.80689	4.09365	4.07935	4.53232	4.04709	3.89027	3.8869	3.95522	3.95522	4.19484	4.14613	3.82543	3.89345	4.23917	3.62778	3.62219	3.85967	3.83114	3.85282	3.67324	4.18035	3.72955
1554271_a_at	4.53829	3.65797	4.04427	4.23155	4.88137	4.46683	4.11416	4.48106	4.87108	4.51161	3.95702	4.09965	4.42931	4.35356	3.88838	4.16233	4.2977	4.24472	4.28804	4.15779	4.12922	4.34741	4.02709	4.57326	4.17428	4.50555	4.24782	4.58987
1554272_at	2.49016	2.44271	2.3555	2.43837	2.33317	2.57449	2.52858	2.47519	2.43228	2.81646	2.48404	2.3617	2.59209	2.78406	2.3617	2.38229	2.59319	2.3868	2.30959	2.49739	2.51029	2.53318	2.44813	2.35222	2.32702	2.51504	2.6715	2.47519
1554273_a_at	2.95438	3.04886	2.9448	3.1002	3.16978	3.08011	3.20253	2.95025	3.00107	3.37476	2.86822	3.08194	3.08915	2.66152	2.73275	2.99282	2.84295	2.80219	2.99766	2.78297	2.91395	3.1887	3.18801	3.04156	2.97877	2.91931	3.13408	2.88494
1554274_a_at	5.27989	5.40578	5.21985	5.09089	5.34609	5.74058	5.44298	5.17179	5.08042	5.75245	5.22097	5.18186	4.73963	5.29628	5.03097	5.21191	4.98581	5.06926	5.18186	5.21367	5.12485	4.91175	5.04352	5.2045	5.32643	5.01573	5.23705	5.20589
1554276_at	3.40868	3.4734	3.29497	3.23295	3.45064	3.47781	3.33674	3.54477	3.45064	3.65051	3.24301	3.54207	3.53261	3.33925	3.45064	3.7831	3.43939	3.31185	3.477	3.65549	3.4918	3.35483	3.45049	3.4857	3.55276	3.2479	3.48371	3.57621
1554277_s_at	2.97008	2.86485	2.6292	2.9788	2.9853	2.87058	2.93619	2.96552	3.04086	3.041	2.93829	2.85957	2.69902	3.12004	2.82878	2.55999	2.70401	2.64423	2.89591	2.74227	3.00747	2.82311	2.70319	2.92056	2.60022	2.65577	2.57193	3.10048
1554279_a_at	5.37225	5.07721	5.34948	5.28052	5.48538	5.17457	4.82549	5.1403	5.44098	5.19226	5.15969	5.12011	5.14406	5.21745	5.02649	5.51229	5.68456	5.11456	5.18585	5.3045	5.01018	4.92596	4.93862	4.77092	4.71243	5.03891	5.13632	5.43984
1554280_a_at	4.59839	3.83917	3.79183	4.40631	4.3007	4.01955	3.95172	4.05868	4.04715	4.31512	4.05409	3.87901	4.20866	4.22423	4.51197	4.50903	4.12025	4.25006	3.99658	4.24381	4.31009	4.09366	4.09475	4.26885	4.36609	4.04038	4.1418	4.23269
1554281_at	2.97796	2.9842	2.86662	2.98245	3.10159	2.97745	2.83278	3.07981	3.20634	2.97108	2.81196	2.81269	3.01535	3.05852	3.145	3.48022	2.85522	2.82706	2.95972	3.06358	2.85772	3.11443	2.97108	2.54841	2.81911	2.7831	3.62123	2.9231
1554283_at	3.97465	4.83077	4.68208	4.68469	4.61001	4.52628	4.22097	4.67308	3.97292	4.31512	4.84853	4.00662	4.2249	4.44782	4.3499	4.16663	4.65615	4.235	3.96163	3.90456	3.69958	3.75446	3.98009	3.46085	3.49974	4.13192	3.76934	3.49257
1554285_at	5.80637	5.2179	4.86611	5.32462	5.53317	4.97224	5.44175	5.30215	6.26119	6.35364	5.26816	5.87735	5.54333	5.31265	5.15148	5.88132	6.19808	5.76442	6.37385	4.93737	5.38456	6.5328	5.31338	6.10286	5.82745	6.19649	5.66208	6.49504
1554286_at	5.79667	6.2488	5.82657	5.92925	5.92013	6.09413	6.26106	6.12695	5.47763	6.53552	5.79471	6.21003	5.80218	5.92009	5.86879	6.20561	5.75802	5.90163	6.05537	6.38443	6.00092	5.78195	6.0844	6.04899	5.68347	5.93355	6.188	5.96044
1554287_at	5.50252	5.63196	5.56	5.52531	4.6817	5.36448	5.0617	5.15394	5.61123	5.6964	5.50122	5.11007	5.6298	5.25484	4.27603	5.93374	4.10115	5.3138	5.44275	6.34635	4.38507	6.07296	4.95393	5.37993	5.45858	5.14115	5.26489	5.32318
1554288_at	3.702	3.69031	3.74901	3.70838	3.64967	3.63519	3.91939	3.74031	3.79506	3.67891	3.9696	3.64967	3.57688	3.87141	3.69966	3.76805	3.64967	3.58905	3.47508	3.88184	3.55094	3.09689	3.62009	3.43812	3.54939	3.45769	3.46846	3.591
1554290_at	4.06194	3.71334	4.07921	3.54086	4.47905	3.99057	4.0998	4.23159	3.85653	3.87322	4.58133	3.81059	3.81138	3.86657	4.38811	3.36983	4.2331	3.7534	4.44053	3.4508	3.98695	4.04619	3.95864	4.19894	3.79708	4.13592	3.89899	3.98119
1554291_at	3.62654	4.08215	3.82063	3.86232	3.95878	3.7452	3.62598	4.08986	3.35106	3.66403	4.23319	3.5433	3.85573	3.88532	3.87268	3.54464	3.9653	3.65208	3.64523	3.78799	3.24765	3.54285	3.46244	3.24093	3.81544	3.97456	3.58017	3.7044
1554292_a_at	4.02847	3.89212	3.80786	3.61553	4.4362	3.95665	3.57618	3.81579	4.94261	3.93629	4.619	3.83112	3.85172	4.05575	3.81043	3.91892	4.07644	3.8384	3.82692	3.40689	3.3729	3.98072	3.65854	3.77345	3.64648	3.87677	3.81145	4.18661
1554293_at	2.96052	3.27824	2.84947	2.84322	3.44294	3.0239	3.07899	3.42746	3.03618	2.99605	3.10159	3.00616	3.32347	3.14512	3.2692	2.78779	3.19372	2.90486	2.84315	2.60439	2.86982	3.01369	3.06608	2.9606	2.92039	2.70772	3.11399	2.93818
1554294_s_at	4.81057	4.23949	4.84081	4.18987	4.85392	4.53223	4.05513	4.41461	4.83433	4.03628	4.36958	4.52651	4.2092	4.66469	4.48398	4.05404	4.32924	4.44168	4.29903	4.2308	4.41461	4.0901	4.53554	5.01926	4.20766	4.23701	4.25328	4.1404
1554295_x_at	4.12994	4.45168	4.55166	4.4596	4.83088	4.48024	4.37623	4.39044	4.60369	4.24425	4.77616	4.19225	4.18454	4.16245	4.38238	3.85861	4.48192	4.17739	3.86034	3.93309	4.21444	4.02336	4.05354	3.91883	3.64617	4.08439	3.91587	4.18976
1554296_at	2.37656	2.54366	2.6484	2.62403	2.60749	2.57306	2.58721	2.53834	2.36556	2.65777	2.71627	2.65602	2.42775	2.57306	2.62828	2.68981	2.4779	2.58239	2.42665	2.47986	2.74921	2.5028	2.41565	2.7224	2.49706	2.45492	2.65602	2.52324
1554298_a_at	3.6306	5.21068	4.38414	4.37636	4.50332	4.57468	5.4178	5.04903	5.94008	3.24838	4.50547	4.41631	4.60223	4.4408	4.94911	3.36983	4.42597	6.13066	6.11484	5.54596	4.35649	6.22981	4.67844	3.25642	6.37521	6.25491	5.13632	4.5175
1554299_at	3.56472	3.37742	4.78963	3.27328	3.39641	5.17852	3.89761	4.0525	3.11909	3.45731	3.08601	3.34206	4.05894	4.21273	3.3262	3.70943	4.52878	3.48757	3.22194	3.43605	3.67429	2.99317	3.56689	3.71117	5.15969	3.26721	3.01524	3.22829
1554300_a_at	3.62327	3.96526	3.37835	3.7263	3.7291	3.69136	3.61979	3.61979	3.89351	3.48637	3.59147	3.69166	3.59331	3.85858	3.61979	3.705	3.34999	3.28483	3.39332	3.92029	3.87988	3.62763	3.39654	3.61979	3.61979	3.60179	3.69646	3.47837
1554301_at	2.99657	3.17927	3.26489	3.0111	3.14808	3.03832	3.00229	3.17797	2.75431	3.12327	3.16095	3.17467	3.13406	3.13276	2.90945	3.27738	3.02495	2.89717	2.95589	3.5164	3.08682	2.8897	3.31964	2.95908	3.12125	3.29152	3.11427	3.11732
1554302_s_at	3.29196	3.27681	3.20995	3.32816	3.27328	3.45842	3.38004	3.05732	3.01649	3.55004	3.15255	3.27328	3.34813	3.27328	3.12714	3.24895	3.21091	3.06534	3.42351	3.48128	3.47153	3.21492	3.17638	3.29895	3.50788	3.20439	3.45234	3.05358
1554303_at	4.4752	4.79931	4.6606	4.85392	4.76557	4.65317	4.88636	4.74527	4.40039	4.78249	4.67858	4.5942	4.40685	5.10019	4.49297	4.73776	4.48661	4.56592	4.51115	5.20533	4.87198	4.51586	4.59877	4.78899	4.77654	4.61909	4.67939	4.67121
1554305_at	4.96053	5.01098	4.89412	4.82448	5.18591	4.85424	5.39849	5.10134	4.76413	5.01147	5.08797	4.78621	4.94108	4.88826	4.53873	4.87236	4.70994	5.08881	4.64881	5.19719	5.3624	4.78695	4.84375	5.47452	5.07525	4.54628	4.77273	4.89473
1554306_at	6.37791	7.52822	6.96255	6.9391	5.79623	6.32657	5.68	6.34044	6.63294	6.50567	6.58505	6.83468	7.07944	6.49227	6.34701	6.89125	7.05068	6.50853	7.06516	7.26727	5.18325	7.49489	5.79762	5.90945	6.72085	7.15566	7.46634	7.35932
1554307_at	3.22194	3.17538	3.24093	3.6287	3.21035	3.22194	3.50288	3.22801	3.21592	3.22194	3.23289	3.3979	3.35559	3.3599	3.54053	3.30668	3.07428	3.22194	3.21028	3.14537	3.29638	3.22194	3.13031	3.72785	2.92102	3.25092	2.79716	3.10222
1554308_s_at	5.11341	4.47739	5.80615	4.16281	5.09418	5.02108	4.73818	5.09339	4.78302	3.75545	4.69465	4.15245	4.75916	5.1637	5.1741	3.98032	4.90342	4.65144	4.68813	3.6884	4.92876	4.56322	4.336	3.75342	4.94401	3.88847	3.88633	3.99454
1554309_at	3.26588	3.21898	2.98689	3.26894	3.21777	3.39654	2.91587	2.92377	4.09178	3.12691	3.21777	3.12756	3.13248	2.94194	3.12974	3.25492	3.35849	3.00505	2.87658	2.83262	3.10755	3.81557	3.1819	3.02036	2.88629	3.74696	3.87097	3.74857
1554310_a_at	3.89901	3.69031	3.53372	3.615	3.70364	3.84306	3.68174	3.70375	4.73143	4.22358	3.73511	4.23171	3.80215	3.57533	3.562	3.92787	3.61309	3.57928	3.80842	3.78707	3.77135	4.00803	3.97777	3.802	3.83217	3.59099	4.32458	4.15937
1554311_a_at	2.93732	2.80339	3.0481	2.92265	2.91987	2.82564	3.09786	2.91821	3.31191	3.54311	2.92265	2.96038	2.59733	2.61201	2.87059	2.89086	2.988	2.79746	2.83976	2.78378	3.47477	2.87102	2.84981	3.51135	3.01889	2.6333	2.81516	3.1314
1554312_at	5.19956	5.30255	5.30459	5.27231	5.59171	5.33861	5.65951	5.48603	5.02271	5.66376	5.37843	5.34617	5.2301	5.58307	5.30255	5.43307	5.21478	5.20896	5.4151	5.87179	5.29795	5.05497	5.12338	4.82785	5.08091	5.2301	5.34437	5.15282
1554314_at	2.37464	2.39372	2.51069	2.67295	2.42151	2.60416	2.47414	2.46821	3.08362	2.6418	2.50731	3.02153	2.50608	2.34537	2.4925	2.43099	2.28008	2.38576	2.61472	2.54686	2.43114	2.3574	2.37205	2.41867	2.4406	2.62631	2.63579	2.38188
1554316_at	4.95297	6.19426	5.75525	6.0511	5.52801	5.36919	5.59543	5.39589	5.75835	5.70771	5.50674	5.92373	6.16862	5.70771	5.71371	6.48659	5.37925	5.90696	6.01208	6.812	5.35358	5.48982	5.45312	5.59714	5.72928	5.75883	6.16193	5.70849
1554317_s_at	6.33901	5.82745	5.80867	6.19417	5.96161	6.02889	5.83738	5.82604	5.74011	5.69806	5.61636	5.76222	5.96061	6.09779	6.0898	5.96495	6.0723	5.90828	5.77584	5.87087	5.98924	5.72184	5.68647	6.04052	5.73064	5.90828	5.51694	5.87087
1554318_at	4.45232	4.53	4.35316	4.45935	4.64098	4.69364	4.96059	4.59295	4.59163	5.05187	4.45055	4.6949	4.40032	4.56232	4.3005	4.65121	4.24141	4.53	4.37771	4.91514	4.80364	4.21034	4.71303	4.41965	4.57821	4.17181	4.69887	4.62523
1554319_at	2.63711	2.86554	2.71208	2.6635	2.62723	2.56331	2.57895	2.62008	3.08362	2.92809	2.57575	3.10564	2.54673	2.50884	2.72307	2.67363	2.62536	2.62919	2.59724	2.865	2.50728	2.84375	2.46228	2.59018	2.70588	2.60849	2.99174	2.63015
1554321_a_at	6.13714	4.62036	5.15969	5.19264	5.58066	5.43066	5.62319	4.86268	6.21197	5.95209	4.52327	5.29678	5.68752	5.41611	4.47059	5.80647	5.62541	4.9355	5.40096	4.82366	5.25905	5.72011	5.08422	5.21991	5.06532	5.34874	5.45836	6.12736
1554322_a_at	5.26962	5.75489	5.75633	5.70522	5.55403	5.74263	5.96739	5.52359	5.54742	5.53312	5.42416	5.43823	5.4266	5.41232	5.63806	5.68456	5.55898	5.66974	5.60109	5.9168	5.96319	5.24182	5.59913	6.27836	5.58125	5.53263	5.40838	5.7189
1554324_s_at	3.69142	3.38601	3.94839	3.28847	4.15665	3.54413	3.52991	3.9195	4.11795	3.35316	3.98379	3.19432	3.65282	3.76379	3.9902	2.78763	4.4017	3.87746	3.46995	3.02961	3.2996	3.61716	3.53982	2.82555	3.13448	3.59617	2.97045	3.50478
1554325_at	3.29196	3.47689	3.20596	3.33866	3.20305	3.22428	4.03665	3.23422	3.15826	3.33866	3.2946	2.91822	3.33866	3.25963	3.47012	3.29798	3.45684	3.05249	3.43586	3.54452	3.4907	3.41225	3.52667	4.12145	3.55923	3.1845	3.21212	3.46164
1554327_a_at	5.48542	5.26264	5.72429	5.34517	5.49971	5.55366	5.64641	5.39943	5.82333	5.85439	5.73394	5.68712	5.4553	5.55366	5.16292	5.94687	5.55729	5.51957	5.4074	5.60997	5.67203	5.27845	5.44197	5.31556	5.63681	5.38463	5.35422	5.7049
1554328_at	2.49144	2.6715	2.53479	2.65408	2.51835	2.53479	2.39869	2.43439	2.33654	2.52475	2.76858	2.48157	2.5522	2.68105	2.79861	2.39959	2.65479	2.4939	2.81539	2.47796	2.37577	2.60232	2.53479	2.43863	2.42133	2.61265	2.53473	2.66962
1554329_x_at	2.72781	2.92123	2.66157	2.81831	2.90453	2.87077	2.98231	2.73103	2.50829	2.82335	2.72292	2.65096	2.88297	2.73103	2.77841	2.73103	2.70959	2.71949	2.80667	2.79579	2.75129	2.74294	2.54208	2.57279	2.72137	2.73103	2.73103	2.59167
1554331_a_at	4.12114	4.28149	4.16074	4.14908	4.19225	4.20714	4.34742	4.33159	4.23839	4.44254	4.23079	4.44478	4.15903	4.4857	4.30947	4.28386	3.94633	4.05928	4.01417	4.4403	4.37806	4.03575	4.23549	4.23977	4.39491	3.9978	4.32793	4.27832
1554332_a_at	5.91093	5.88285	5.95485	5.68944	6.20392	6.0872	6.05649	5.76953	5.73281	6.25962	5.75857	5.79662	5.7332	5.91184	5.82138	5.94212	5.5951	5.78048	5.77908	6.19154	5.98727	5.73802	6.079	6.34661	6.11689	5.38353	5.86908	5.88285
1554333_at	7.89635	4.9525	6.71154	5.63305	7.80402	6.49057	4.18969	7.01095	8.10199	6.11401	6.18476	4.56376	6.74106	6.70375	6.86533	5.86657	6.81161	6.92618	6.03337	3.79147	5.22796	6.63181	5.57075	5.27616	4.91205	5.84255	7.21559	6.63116
1554334_a_at	9.04857	7.64346	8.2875	8.01882	8.90741	8.09049	7.57007	8.67544	8.95789	8.01118	8.05982	7.12085	8.32754	8.46628	8.49241	7.8425	8.16319	8.31552	7.4963	5.68012	7.93741	7.99216	7.83307	7.5535	7.33856	7.31393	8.37418	8.02748
1554335_at	5.3583	5.42906	5.17014	5.10203	5.13742	5.09186	5.11228	4.79257	5.24359	5.11202	5.14623	5.45694	4.63359	5.14217	5.00223	5.27963	5.13742	5.19555	5.12114	5.52757	4.63211	5.59597	4.86821	5.22964	4.97576	5.13433	5.13742	5.11995
1554337_at	4.14628	4.18759	3.99143	4.55839	4.32434	4.28208	4.91299	3.94731	3.90352	4.25383	3.72769	4.1558	4.17267	4.08099	4.1393	4.0474	4.08113	4.02772	4.02028	4.17267	4.75223	4.20064	4.49279	5.22447	4.29998	4.01171	4.32936	4.2689
1554339_a_at	3.50739	2.85388	3.00761	3.30982	3.13487	3.19058	3.22926	3.10237	4.16492	2.96874	3.02391	3.10952	3.07953	3.10864	3.08318	3.34359	3.15713	2.96288	3.19725	3.34466	3.29086	3.44701	3.16788	3.59548	3.19092	3.39452	3.63826	4.18456
1554340_a_at	2.99064	3.11443	3.09876	3.21924	3.09708	3.0108	3.38819	2.89947	3.03124	3.12542	2.99741	3.20332	3.04641	3.02623	2.83996	3.02794	2.7313	2.84377	2.95398	3.13279	3.03489	2.91957	3.14695	3.31318	3.41966	2.97308	2.79812	3.1576
1554341_a_at	4.80824	4.70204	4.6627	4.23949	5.11242	4.38846	4.56791	4.73071	5.4423	4.25629	4.41092	4.89028	4.78233	4.50543	4.99827	5.10717	5.07967	5.00701	5.34497	4.60116	4.54409	5.29242	4.59193	4.71355	5.18493	5.27462	4.6929	4.68217
1554342_s_at	6.43122	6.3582	6.43279	6.12249	6.54617	6.41541	6.40575	6.6163	6.58375	6.29979	6.65325	6.26791	6.19485	6.55525	6.74013	6.81515	6.19377	6.67602	6.54086	6.17451	5.8921	6.64517	6.50185	5.77341	6.47725	6.80134	6.26653	6.55919
1554343_a_at	3.20085	3.34594	3.36534	3.22332	3.47495	3.32421	3.78055	3.48938	3.29084	3.90842	3.35342	3.68167	3.30663	3.63754	3.3378	3.86927	3.36534	3.24421	3.3481	3.74395	3.32463	3.34887	3.36534	3.2489	3.37645	3.42115	3.3464	3.22536
1554344_s_at	7.41	7.33601	7.38265	7.40678	7.60625	7.63378	7.62785	7.3495	7.55012	7.88328	7.36148	7.41071	7.47743	7.53759	7.40642	7.68796	7.36307	7.50599	7.41477	7.83069	8.06053	7.30916	7.59431	7.85669	7.62516	7.32048	7.54066	7.90615
1554345_a_at	5.8846	4.89839	5.82657	5.5987	5.82471	5.44132	5.42025	5.7773	6.28447	5.28102	6.06704	5.41434	5.77237	6.02021	6.2434	5.10265	6.15354	5.75843	5.94213	4.51741	5.99305	6.09638	5.97727	5.5845	5.58598	6.0683	5.53816	6.11569
1554346_at	5.49769	5.48538	5.85068	5.70446	5.94985	5.71119	6.09506	5.84982	5.76598	5.8458	5.82598	5.96124	5.45096	5.93564	5.93603	5.99656	5.77665	5.78794	5.13208	6.10921	5.7451	5.57297	5.66458	5.18556	5.24117	5.26206	5.40516	5.68902
1554348_s_at	4.09427	4.43011	4.86147	4.64809	4.58811	4.20205	4.48128	4.44129	4.37234	4.04762	4.80306	4.5378	4.72316	4.48128	4.99144	4.35296	4.74692	4.48128	4.4481	4.60513	4.48798	4.68337	4.31607	4.22207	4.18113	4.43046	4.68984	4.14931
1554349_at	4.02847	4.04619	4.1019	3.81692	4.14364	4.0715	4.54629	4.09381	3.54262	4.30497	3.85582	3.91815	4.06725	4.08222	3.96519	4.18645	4.0266	4.00435	4.01398	4.30309	4.33066	3.89898	4.02847	3.87206	4.05383	3.77529	3.70227	4.02553
1554351_a_at	7.14365	6.10501	7.31955	6.0317	8.08795	6.7518	6.09812	7.35857	7.45833	6.75909	7.2445	6.28372	6.84325	7.09161	7.28358	5.27764	7.60965	6.89354	6.79623	5.36764	6.38037	7.36067	6.48269	6.47172	6.24798	7.00798	5.42528	6.86829
1554352_s_at	7.61773	7.06316	7.7728	6.96225	7.47645	7.08025	6.99	7.41001	7.77222	7.75005	7.63831	7.08743	7.33312	7.21827	7.31756	7.05459	7.80602	7.3675	7.33451	6.53006	7.17684	7.6193	7.32848	7.58383	7.36153	7.81954	7.23186	7.48391
1554354_at	2.63858	2.70726	2.54666	2.81332	2.61835	2.53236	2.6792	2.53236	2.45197	2.45884	2.45723	2.61315	2.57899	2.42832	2.64293	2.55584	2.74043	2.48688	2.28643	2.6292	2.35032	2.45235	2.3552	2.34382	2.54516	2.49535	2.35395	2.36385
1554355_a_at	5.67606	6.18821	6.27683	6.05477	6.46809	6.35246	5.90541	6.20441	5.09676	4.50213	6.5276	4.84183	4.92827	5.88843	6.26621	3.97494	6.31056	5.67771	5.23202	3.59631	4.74806	4.94195	5.01311	4.27926	4.57522	5.1794	3.58577	5.0159
1554356_at	3.61979	4.2542	4.0595	4.19744	3.9266	3.55062	4.56689	3.95328	4.09973	3.97092	3.76434	3.98638	4.03159	4.01426	4.29665	3.9608	4.04204	3.91252	3.93321	4.14466	4.11928	4.03375	4.06262	4.51819	4.33187	4.00684	3.90667	4.30078
1554360_at	7.25767	6.92383	6.84386	6.85499	7.4357	6.92626	6.80104	7.42405	6.7053	6.51988	7.14621	6.81979	7.03391	6.89509	7.2025	6.4455	6.72649	7.23853	6.87775	6.60509	8.2779	6.52367	7.3762	6.3074	6.69544	6.54123	7.32661	6.30314
1554362_at	2.96064	3.13312	2.6133	2.96229	3.11155	3.01662	2.75241	3.06973	2.92295	3.09329	2.82016	2.87289	2.91887	3.02075	2.77511	3.01019	2.81871	2.68088	2.83298	2.70154	2.61648	2.79601	2.5933	2.68088	2.81581	2.61321	2.86387	2.53732
1554364_at	3.28946	3.79973	3.6427	3.52802	3.82398	3.45983	3.21685	3.76909	3.36299	3.32399	4.11745	3.0614	3.45225	3.4104	3.63551	3.43113	3.36534	3.58789	3.46943	3.22764	3.73878	3.15728	3.47777	3.4104	3.02417	3.39994	3.25405	3.2164
1554365_a_at	8.34232	7.28257	7.86559	7.4323	8.02036	7.96024	7.88181	7.69432	8.56488	8.03281	8.01971	7.91291	8.20395	7.71944	7.54565	7.16165	7.78908	7.83653	8.50396	7.12598	7.54186	8.48077	8.29037	7.80182	7.7824	8.23374	7.75867	8.34401
1554367_at	4.86261	4.54775	4.36435	4.57183	4.45807	4.54165	4.76343	4.35876	4.96427	5.10964	4.70498	4.76128	4.55557	4.74337	4.53984	4.62819	4.34617	4.4949	4.59745	5.07706	4.60044	4.36439	4.51281	4.63554	4.43792	4.38324	4.47307	4.62637
1554368_at	2.72769	2.48573	2.55152	2.63918	2.49535	2.69744	2.66093	2.80752	2.45304	2.65935	2.80752	2.62601	2.7145	2.51268	2.70476	2.68461	2.72558	2.62614	2.47817	2.6033	2.68674	2.54629	2.66002	2.63319	3.01198	2.61048	2.7145	2.36991
1554371_at	5.20479	5.17006	4.9415	5.09354	5.08901	5.08215	5.61517	5.04056	4.78909	5.20658	5.09328	5.30633	5.09644	5.02291	4.84066	5.1881	5.00186	4.56508	5.04566	5.53982	5.38501	4.93109	5.06123	5.35111	5.11367	5.14779	5.19153	5.11246
1554372_at	4.32667	4.1974	4.16644	4.14315	4.20704	4.26524	4.37067	4.15582	3.96615	4.38259	4.1417	4.25867	3.87861	4.45091	4.07557	4.41123	3.94115	4.11008	4.08143	4.36655	4.44624	3.63922	4.16644	4.45318	3.85411	3.93697	3.90402	4.22247
1554374_at	3.65691	3.54489	3.48591	3.7425	3.67228	3.50603	3.90528	3.88561	3.49327	3.79536	3.49372	3.60648	3.63415	3.90121	3.49277	3.67618	3.71877	3.67564	3.62407	3.88659	4.10793	3.07205	3.89899	4.19452	3.78185	3.48283	3.37459	3.70897
1554375_a_at	3.73482	3.41566	3.19465	2.85037	3.44683	3.29712	3.68407	2.88605	2.89902	3.32101	3.55967	3.19465	3.13151	3.53338	3.15626	2.95575	3.33665	3.17296	2.92065	3.70109	3.72274	3.02417	3.41039	3.73118	3.1199	2.98985	3.27328	3.20277
1554376_s_at	6.26414	6.3947	6.41542	6.50516	6.00896	6.35037	6.4728	6.34663	5.76579	6.24391	6.21843	6.39336	6.18555	6.10115	6.56185	6.29338	6.26753	6.09257	6.1371	6.98659	6.54524	5.96475	6.02369	6.76513	6.03056	6.4202	6.37373	6.22805
1554377_a_at	6.98114	6.48733	5.94843	6.01208	6.63862	6.35445	6.08363	6.23767	7.10262	6.22928	6.14338	7.61983	6.8864	5.73404	6.69199	6.68994	6.77281	6.61884	7.46331	6.2821	5.47981	6.96237	6.61281	7.07283	7.25233	7.16383	7.44391	7.38777
1554378_a_at	4.22731	3.98329	3.87228	4.15303	3.97374	3.92609	4.12798	4.33883	4.48942	4.63848	4.01651	4.64759	4.11221	4.10099	4.06848	4.26469	4.00001	3.93223	4.12798	4.32241	4.47477	4.87631	4.06848	4.70233	4.1736	4.40068	4.84998	4.96964
1554379_a_at	5.72521	5.98741	5.93969	6.15657	5.59416	5.94732	6.11682	5.63808	5.25233	6.08891	5.59876	5.70283	5.54775	5.72354	5.5273	5.81244	5.6039	5.71848	5.61991	6.11007	5.80429	5.27656	5.88047	5.97863	5.5047	5.62449	5.70656	5.86547
1554380_at	4.22983	4.28237	4.1682	4.47602	4.90767	4.603	4.74832	4.51874	4.49759	4.40703	4.9018	4.70675	4.60493	4.88843	4.36903	4.47807	4.51874	4.65049	4.51874	4.79621	4.40885	4.2866	4.4978	4.46944	4.50734	4.66747	4.68514	4.4889
1554382_at	5.06883	5.43066	5.45325	5.40068	5.82806	5.34869	5.07956	5.48236	5.3463	5.69232	5.473	5.56308	5.50325	5.48689	5.01154	5.9334	5.24071	5.31188	5.6369	6.00668	5.67965	5.08141	5.28121	5.37683	5.59741	5.22014	5.03282	5.65416
1554383_a_at	4.95297	5.29809	5.24982	5.486	5.20154	5.38388	5.06542	5.17721	5.07432	4.94033	5.11343	5.10984	4.94962	5.02939	5.33114	5.22983	5.02137	5.09785	4.97408	5.00805	4.83707	5.10984	5.16745	5.01984	5.15849	4.94335	5.13632	4.85802
1554384_at	3.92592	3.64539	3.90888	4.21702	4.33823	3.92469	3.51621	4.33364	3.98492	3.83315	4.13991	4.58901	4.53532	3.98073	3.99864	3.61659	4.3194	4.53245	4.00235	4.10897	3.83571	4.11774	3.82593	3.72366	4.10608	4.01979	4.19351	3.94149
1554385_a_at	5.1807	4.63613	4.92387	5.18845	5.24593	4.92642	5.14143	5.09699	5.90295	5.71166	4.79243	5.43507	5.4009	5.05305	4.89296	5.48636	4.96261	5.14465	5.1807	5.08358	4.76125	5.30924	4.85869	5.18378	5.05075	5.16105	5.33287	6.24691
1554386_at	5.36798	5.63536	5.35344	5.61605	5.53044	5.33955	5.75064	5.54371	5.26929	5.52471	5.1937	5.36664	5.49377	5.68414	5.39943	5.67638	5.47841	5.28613	5.27217	5.95676	5.43559	5.08841	5.42428	5.48565	5.28673	5.548	5.21414	5.47842
1554388_at	6.20268	6.48692	6.0464	6.19519	5.72917	6.12461	6.02515	5.66075	6.28187	6.23811	6.11635	6.02476	6.12422	5.91135	6.20933	6.77462	5.94186	6.12	6.02283	6.68033	6.05088	6.06868	5.85957	5.73394	6.10284	5.96679	6.44908	6.00749
1554390_s_at	7.38984	6.75343	7.55356	7.11607	7.29575	6.8292	6.78258	6.61109	8.23265	7.4282	7.85537	7.70681	7.14121	7.45513	6.62993	7.45195	6.50794	6.88735	7.88157	6.91004	6.90029	7.86395	6.84009	6.98872	7.05339	7.50325	7.34599	8.11501
1554391_at	4.25857	4.24316	4.16344	3.96894	4.14526	4.4005	4.33038	3.88971	4.11897	4.5491	3.94975	4.01472	4.17363	4.41782	4.13779	4.38633	4.18636	4.17796	4.06926	4.18805	4.32304	4.05225	4.18805	4.66983	4.22152	4.0748	4.34351	4.08263
1554393_a_at	7.35082	5.88712	6.03277	6.61755	6.96535	7.00629	6.33614	6.24606	7.18833	7.20526	5.51419	7.02214	7.04792	6.66426	6.33868	6.83817	6.71477	6.55045	6.94096	6.52347	5.83378	6.90202	6.57494	7.17892	6.93814	6.70933	6.14861	7.28734
1554394_at	3.32247	3.37202	3.61872	3.40477	3.38762	3.84289	3.77752	3.18665	3.23266	3.60377	3.7112	3.37645	3.35059	3.24605	3.09487	3.28772	3.37645	3.66713	3.2692	3.5164	3.45083	3.06893	3.28447	3.23398	3.37645	3.23508	3.70227	3.37645
1554396_at	4.79794	5.16198	5.02508	5.07497	5.17002	5.04763	4.98082	5.35376	5.03713	5.11395	5.40836	5.14154	5.00742	5.36624	5.0709	5.51743	4.90342	4.91999	4.93015	5.24676	4.61224	4.71342	4.77545	3.86919	4.85223	5.18488	4.90537	4.67723
1554397_s_at	5.53846	4.9484	4.71621	4.62365	4.81529	5.02197	5.04561	4.70996	7.18764	5.69736	4.5891	5.69499	5.2535	4.70809	4.60524	5.59705	5.0734	4.56787	5.43387	4.54681	5.2535	6.11322	5.26923	5.76507	5.41774	5.29276	5.97838	6.78269
1554398_at	4.2809	4.03542	3.97552	4.16363	4.07071	4.16995	4.70314	3.76488	3.97245	4.49354	4.1736	4.21125	3.80504	4.12346	4.18058	4.2473	4.1736	4.02965	4.08751	4.22318	4.52854	4.07871	4.42961	4.48035	4.46099	4.16951	4.13499	4.17248
1554400_at	5.44006	5.39459	5.5981	5.4822	5.55989	5.47471	5.59012	5.55285	5.45961	5.3581	5.51447	5.6184	5.40117	5.5372	5.75311	5.80999	5.4822	5.49864	5.38811	6.25562	5.81593	5.19012	5.31186	5.29047	5.4822	5.4173	5.6515	5.19001
1554401_a_at	4.21743	4.17776	4.10329	4.18219	4.34189	4.17315	4.35122	3.80632	3.75933	4.35361	4.1124	3.75728	4.18805	4.1577	4.22459	4.12243	4.04394	4.29942	4.18219	4.24189	4.33356	3.89785	4.18219	4.4723	4.41888	4.18219	4.13431	4.17283
1554403_a_at	2.87548	2.99069	3.04694	3.28298	2.89907	2.95839	3.53738	3.21327	2.90918	3.0692	3.18001	2.89524	2.88297	2.97527	2.96781	2.96781	2.91599	3.00573	2.60021	2.89492	2.89235	2.90941	3.02524	3.20002	2.96781	2.84258	2.94586	2.82934
1554404_a_at	4.44699	4.56438	4.56438	4.72008	4.75902	4.33531	4.98462	4.45171	4.18821	4.70192	4.39609	4.17141	4.53309	4.51611	4.41835	4.73061	4.17254	4.47464	4.4935	4.62478	4.92588	4.09288	4.37313	5.33841	4.88594	4.56438	4.51703	4.6161
1554405_a_at	3.9607	4.12059	3.97072	3.80792	4.06483	4.01282	4.24238	4.0094	3.83304	4.02847	4.04749	4.0776	4.02847	4.13378	3.95406	4.12927	3.82573	3.96171	3.83056	4.40911	4.26445	3.89898	3.99274	4.13081	3.8853	3.75636	4.20856	4.02847
1554406_a_at	4.68197	4.86567	4.68682	5.10616	4.94942	4.78194	5.23254	5.08729	4.65095	5.51773	5.47985	5.34592	4.50156	4.94307	5.09215	4.39777	5.33452	4.79763	5.15601	4.76921	4.82501	5.26502	4.63868	5.32053	4.94307	5.07477	4.50731	4.51314
1554408_a_at	4.77616	4.83733	4.51703	4.66052	4.77616	4.807	4.79825	4.93385	4.75061	4.92589	4.61869	4.79206	4.79758	4.54702	4.7272	4.90212	4.54034	4.74392	4.75985	5.05355	4.98154	4.58966	4.71453	5.14387	4.91205	4.68563	4.90764	4.77616
1554409_at	3.39226	3.57242	3.5009	3.35856	3.19438	3.3086	3.33325	3.14045	3.30008	3.13619	3.39654	3.16971	3.35149	3.30867	3.05503	3.40062	3.36384	3.14914	3.12015	3.35149	3.00539	3.3553	3.23076	2.94883	3.44293	3.30558	3.59784	3.20552
1554410_a_at	6.55568	6.08045	5.92982	6.69235	6.46387	6.6	6.79626	6.04227	6.46387	7.20341	6.44067	6.70456	6.44223	6.41107	6.13586	6.99592	6.44709	6.22222	6.36323	6.41876	6.86829	6.33145	6.45122	6.91991	6.64378	6.48415	6.6238	6.71073
1554411_at	3.50763	3.56703	3.29604	3.38706	3.46701	3.78774	3.27021	3.67879	3.81667	4.1865	3.55286	3.48122	3.9759	3.33356	3.37645	4.23693	4.08057	3.35308	3.43236	3.83758	3.64919	4.24388	3.20803	3.08774	3.24134	3.49244	3.56703	5.08428
1554413_s_at	3.29744	2.97526	3.28454	3.82888	3.06248	3.62442	3.13837	3.1925	3.34309	3.30106	2.78324	3.06873	3.26626	3.20615	3.251	3.25196	3.24672	3.2445	2.95416	3.09512	3.27261	3.54083	3.26626	3.43036	3.28319	3.21414	3.61432	3.26626
1554414_a_at	6.68488	6.13917	6.29931	5.83549	6.4189	6.30787	5.88113	6.06176	7.45552	6.2661	6.02426	5.95796	6.16638	5.90872	6.07474	6.24194	6.58453	6.2144	6.64879	5.44327	5.94565	6.90169	6.30458	5.79628	6.33301	6.23322	6.94942	6.92709
1554415_at	5.35843	4.8667	5.85513	5.13906	5.54013	5.06921	4.81867	5.83403	4.9077	4.66504	5.61683	4.9374	5.02931	5.3999	5.59156	4.64234	5.50631	5.16047	5.53007	4.93123	4.64844	5.30553	4.61148	5.00729	4.95642	5.82591	5.03551	4.94677
1554417_s_at	5.62836	5.9064	5.50427	5.61441	5.97549	5.7666	5.60528	5.64989	6.14588	6.22379	5.7666	6.19172	5.87782	5.91693	5.44449	6.33448	5.60923	5.2218	5.81884	5.88958	5.42721	5.43373	5.76806	5.54299	5.7666	6.03109	5.55971	5.8966
1554418_s_at	6.75075	5.93196	6.4288	6.31893	7.05375	5.71096	6.83544	6.89025	6.60775	4.61811	6.7419	7.04807	5.42096	6.32274	7.56968	4.95712	6.81007	5.69986	7.11176	5.75698	6.30233	7.0109	6.03664	6.11014	6.93016	7.38838	6.3321	7.54766
1554419_x_at	4.16031	4.44875	4.19411	4.37393	4.353	4.35087	4.313	4.24049	4.14969	4.6137	4.50244	4.49828	4.22168	4.34005	4.24834	4.45237	4.30506	4.32441	4.09295	4.90931	4.39724	4.26152	4.18122	4.313	4.35208	4.40005	4.41871	4.19927
1554420_at	4.46991	4.54142	4.50522	4.36677	4.42089	4.48769	4.72872	4.21715	4.39592	4.40703	4.50822	4.69839	4.12427	4.37933	4.09229	4.40058	4.2206	4.30275	4.06141	4.67681	4.53746	4.18262	4.44752	5.12742	4.56467	4.25388	4.26643	4.75647
1554423_a_at	9.52248	8.60075	8.88754	8.69499	9.51387	9.23681	8.37735	8.87496	9.59611	9.71588	8.66313	9.67488	9.52167	8.83859	9.35997	9.7589	9.88588	9.32919	9.55674	8.85066	8.78346	9.76604	8.98292	9.38836	9.32837	9.61477	9.38629	10.3412
1554424_at	4.0964	3.06051	3.46633	3.3335	3.33561	3.74675	3.54161	3.21771	4.71355	3.87059	3.46734	3.75072	3.36732	3.22884	3.08125	3.2916	3.66657	3.38854	3.85364	3.11126	3.75048	4.12787	3.54814	3.62044	3.49238	4.11383	3.62951	4.34868
1554428_s_at	6.36805	6.58203	6.15914	6.24833	6.35311	6.40946	6.8983	6.28255	6.38168	6.68007	6.2478	6.36805	6.37591	6.42307	6.05416	6.78657	6.12195	6.15833	6.10463	6.63197	6.53523	5.99451	6.42343	6.88632	6.35717	6.06168	6.55711	6.60869
1554429_a_at	7.82206	7.50445	7.4377	7.6248	7.67509	7.91529	7.3985	7.34787	7.47396	7.73993	7.12673	7.28742	7.85328	7.72187	7.27488	8.04973	7.6194	7.51602	7.28943	7.67238	7.16469	7.44556	7.43497	7.12826	7.65325	7.40725	7.26085	7.48669
1554430_at	6.7512	6.42069	6.33828	6.37011	6.65392	6.52612	6.55374	6.57986	6.40328	7.11376	6.49936	6.41986	6.60606	6.65768	6.5307	7.03191	6.6423	6.64916	6.96334	6.60358	6.60746	6.51136	6.58666	6.34389	6.95572	6.58401	6.61848	6.6938
1554432_x_at	6.80038	6.75993	6.99264	6.71051	7.06345	6.99264	7.14428	6.93295	7.1518	7.43126	6.63306	7.09117	6.90538	6.95038	6.877	7.45305	6.91698	7.06571	7.03816	6.99264	7.06026	7.05612	6.99264	6.86371	7.15179	6.89659	6.87039	7.26034
1554433_a_at	6.52849	5.48538	5.93969	5.70669	5.66173	6.09686	6.18217	5.26665	7.71451	7.18886	5.87342	6.65273	6.24314	5.24857	5.50482	6.3466	6.27511	5.67736	6.44319	4.57353	6.04698	7.52288	6.76398	6.32833	6.25067	6.40007	7.61863	8.25903
1554436_a_at	3.89132	3.98236	3.99387	4.16367	4.11043	3.77816	3.9526	4.11995	3.96923	4.22852	4.05316	3.91729	3.93463	3.96923	3.87254	4.05867	3.80615	4.03085	3.74609	4.02879	3.89589	3.60335	3.74492	4.17531	4.20209	3.91094	4.04363	4.07887
1554438_at	4.19666	4.6185	4.33561	4.72909	4.71208	4.45796	5.77819	5.0128	3.96945	4.85026	4.9048	4.46206	4.60785	4.74868	4.50713	4.78312	4.77408	4.7192	5.03005	5.11668	4.775	5.4409	4.34994	4.38463	5.20776	4.80076	4.97841	5.36609
1554440_at	3.08376	3.43939	3.43939	3.46655	3.2288	3.66465	3.57265	3.78845	3.67354	3.35081	3.43677	3.00036	3.34523	3.53025	3.34027	3.3543	3.25492	3.48815	3.25395	3.6015	4.08088	3.35809	3.49612	3.71791	3.50123	3.09369	3.27691	3.53025
1554441_a_at	6.43273	5.876	6.27041	5.69444	6.46799	6.20646	5.7358	6.26633	6.93492	6.76355	5.88572	6.48644	6.49895	5.81344	6.10143	6.60101	6.40772	6.4122	6.881	6.12936	6.09699	6.948	6.39503	6.52405	6.47791	6.66964	6.98615	6.80486
1554442_at	8.0264	8.27538	7.85379	8.51186	7.97101	7.69667	7.93829	7.78013	7.95635	8.75675	7.9695	8.56476	8.2843	8.0529	8.29368	8.64328	8.04112	7.9678	8.12627	7.96705	7.73936	8.37987	7.32928	8.11868	8.30912	8.3907	8.6227	8.70729
[truncated: 53,107 more rows]
