# Supplementary material for: Identification and validation of a novel Parkinson-Glioma feature gene signature in glioma and Parkinson’s disease
Source: Front Aging Neurosci. 2024 May 30;16:1352681. doi: 10.3389/fnagi.2024.1352681 (PMC11170708; doi:10.3389/fnagi.2024.1352681)
Supplement: Supplementary file 13 [file Data_Sheet_1.ZIP]

Archive with 45 entries (44 files):
- Rcode/
- Rcode/code22.R
- __MACOSX/Rcode/._code22.R
- Rcode/code1.R
- __MACOSX/Rcode/._code1.R
- Rcode/code17.R
- __MACOSX/Rcode/._code17.R
- Rcode/code13.R
- __MACOSX/Rcode/._code13.R
- Rcode/code19.R
- __MACOSX/Rcode/._code19.R
- Rcode/code5.R
- __MACOSX/Rcode/._code5.R
- Rcode/code21.R
- __MACOSX/Rcode/._code21.R
- Rcode/code14.R
- __MACOSX/Rcode/._code14.R
- Rcode/code2.R
- __MACOSX/Rcode/._code2.R
- Rcode/code8.R
- __MACOSX/Rcode/._code8.R
- Rcode/code6.R
- __MACOSX/Rcode/._code6.R
- Rcode/code10.R
- __MACOSX/Rcode/._code10.R
- Rcode/code20.R
- __MACOSX/Rcode/._code20.R
- Rcode/code15.R
- __MACOSX/Rcode/._code15.R
- Rcode/code9.R
- __MACOSX/Rcode/._code9.R
- Rcode/code3.R
- __MACOSX/Rcode/._code3.R
- Rcode/code7.R
- __MACOSX/Rcode/._code7.R
- Rcode/code11.R
- __MACOSX/Rcode/._code11.R
- Rcode/code16.R
- __MACOSX/Rcode/._code16.R
- Rcode/code18.R
- __MACOSX/Rcode/._code18.R
- Rcode/code12.R
- __MACOSX/Rcode/._code12.R
- Rcode/code4.R
- __MACOSX/Rcode/._code4.R
