# Supplementary material for: Identification and validation of a novel Parkinson-Glioma feature gene signature in glioma and Parkinson’s disease
Source: Front Aging Neurosci. 2024 May 30;16:1352681. doi: 10.3389/fnagi.2024.1352681 (PMC11170708; doi:10.3389/fnagi.2024.1352681)
Supplement: Supplementary file 13 [file Data_Sheet_1.ZIP › Rcode/code1.R]

#install.packages('survival')
library(survival)                 #ÒýÓÃ°ü
coxPfilter=0.001                   #ÏÔÖøÐÔ¹ýÂË±ê×¼
inputFile="expTime.txt"      #ÊäÈëÎÄ¼þ
setwd("C:\\Bioinformatics\\0.0.SKCM_Cancer_subtype")      #ÉèÖÃ¹¤×÷Ä¿Â¼
rt=read.table(inputFile, header=T, sep="\t", check.names=F, row.names=1)    #¶ÁÈ¡ÊäÈëÎÄ¼þ
rt$futime=rt$futime/365
#¶Ô»ùÒò½øÐÐÑ­»·£¬ÕÒ³öÔ¤ºóÏà¹ØµÄ»ùÒò
outTab=data.frame()
sigGenes=c("futime","fustat")
for(i in colnames(rt[,3:ncol(rt)])){
	#cox·ÖÎö
	cox <- coxph(Surv(futime, fustat) ~ rt[,i], data = rt)
	coxSummary = summary(cox)
	coxP=coxSummary$coefficients[,"Pr(>|z|)"]
	#±£ÁôÔ¤ºóÏà¹ØµÄ»ùÒò
	if(coxP<coxPfilter){
	    sigGenes=c(sigGenes,i)
		outTab=rbind(outTab,
			         cbind(id=i,
			         HR=coxSummary$conf.int[,"exp(coef)"],
			         HR.95L=coxSummary$conf.int[,"lower .95"],
			         HR.95H=coxSummary$conf.int[,"upper .95"],
			         pvalue=coxSummary$coefficients[,"Pr(>|z|)"])
			        )
	}
}

#Êä³öµ¥ÒòËØµÄ½á¹û
write.table(outTab,file="uniCox.txt",sep="\t",row.names=F,quote=F)
bioForest=function(coxFile=null,forestFile=null,forestCol=null){
	#¶ÁÈ¡ÊäÈëÎÄ¼þ
	rt <- read.table(coxFile,header=T,sep="\t",check.names=F,row.names=1)
	gene <- rownames(rt)
	hr <- sprintf("%.3f",rt$"HR")
	hrLow  <- sprintf("%.3f",rt$"HR.95L")
	hrHigh <- sprintf("%.3f",rt$"HR.95H")
	Hazard.ratio <- paste0(hr,"(",hrLow,"-",hrHigh,")")
	pVal <- ifelse(rt$pvalue<0.001, "<0.001", sprintf("%.3f", rt$pvalue))
		
	#Êä³öÍ¼ÐÎ
	pdf(file=forestFile, width = 6.3,height = 7)###############6.3,5
	n <- nrow(rt)
	nRow <- n+1
	ylim <- c(1,nRow)
	layout(matrix(c(1,2),nc=2),width=c(3,2.5))
		
	#»æÖÆÉ­ÁÖÍ¼×ó±ßµÄ»ùÒòÐÅÏ¢
	xlim = c(0,3)
	par(mar=c(4,2.5,2,1))
	plot(1,xlim=xlim,ylim=ylim,type="n",axes=F,xlab="",ylab="")
	text.cex=0.8
	text(0,n:1,gene,adj=0,cex=text.cex)
	text(1.5-0.5*0.2,n:1,pVal,adj=1,cex=text.cex);text(1.5-0.5*0.2,n+1,'pvalue',cex=text.cex,font=2,adj=1)
	text(3,n:1,Hazard.ratio,adj=1,cex=text.cex);text(3,n+1,'Hazard ratio',cex=text.cex,font=2,adj=1,)
		
	#»æÖÆÉ­ÁÖÍ¼
	par(mar=c(4,1,2,1),mgp=c(2,0.5,0))
	xlim = c(0,max(as.numeric(hrLow),as.numeric(hrHigh)))
	plot(1,xlim=xlim,ylim=ylim,type="n",axes=F,ylab="",xaxs="i",xlab="Hazard ratio")
	arrows(as.numeric(hrLow),n:1,as.numeric(hrHigh),n:1,angle=90,code=3,length=0.05,col="darkblue",lwd=2.5)
	abline(v=1,col="black",lty=2,lwd=2)
	boxcolor = ifelse(as.numeric(hr) > 1, forestCol[1], forestCol[2])
	points(as.numeric(hr), n:1, pch = 15, col = boxcolor, cex=1.6)
	axis(1)
	dev.off()
}

#µ÷ÓÃº¯Êý£¬»æÖÆÉ­ÁÖÍ¼
bioForest(coxFile="uniCox.txt",forestFile="forest.pdf",forestCol=c("red","green"))
