# Supplementary material for: Identification and validation of a novel Parkinson-Glioma feature gene signature in glioma and Parkinson’s disease
Source: Front Aging Neurosci. 2024 May 30;16:1352681. doi: 10.3389/fnagi.2024.1352681 (PMC11170708; doi:10.3389/fnagi.2024.1352681)
Supplement: Supplementary file 13 [file Data_Sheet_1.ZIP › Rcode/code5.R]

#if (!requireNamespace("BiocManager", quietly = TRUE))
#    install.packages("BiocManager")
#BiocManager::install("limma")

#install.packages("ggpubr")


#ÒýÓÃ°ü
library(limma)
library(ggpubr)
m6aCluFile="cluster1.txt"        #m6A·ÖÐÍÎÄ¼þ
geneCluFile="trainRisk.txt"      #»ùÒò·ÖÐÍÎÄ¼þ
scoreFile="PCAscore.txt"           #m6A´ò·ÖÎÄ¼þ
setwd("C:\\Bioinformatics\\0.0.Bioinformatics_CancerSubtype_SKCM")     #ÉèÖÃ¹¤×÷Ä¿Â¼

#¶ÁÈ¡ÊäÈëÎÄ¼þ
m6aClu=read.table(m6aCluFile, header=T, sep="\t", check.names=F, row.names=1)
geneClu=read.table(geneCluFile, header=T, sep="\t", check.names=F, row.names=1)
PCAscore=read.table(scoreFile, header=T, sep="\t", check.names=F, row.names=1)

#ºÏ²¢Êý¾Ý
#twoCluster=cbind(m6aClu, geneClu)
#sameSample=intersect(row.names(twoCluster), row.names(score))
#data=cbind(score[sameSample,,drop=F], twoCluster[sameSample,,drop=F])
#data=m6aClu
sameSample=intersect(row.names(m6aClu), row.names(PCAscore))
data=cbind(PCAscore[sameSample,,drop=F], m6aClu[sameSample,,drop=F])
#######m6A·ÖÐÍÓë´ò·ÖÏà¹ØÐÔ########
#ÉèÖÃ±È½Ï×é
data$Cluster=factor(data$Cluster, levels=levels(factor(data$Cluster)))
group=levels(factor(data$Cluster))
comp=combn(group, 2)
my_comparisons=list()
for(i in 1:ncol(comp)){my_comparisons[[i]]<-comp[,i]}

#¶¨ÒåÑÕÉ«
bioCol=c("red","#0066FF","#FF9900","#6E568C","#7CC767","#223D6C","#D20A13","#FFD121","#088247","#11AA4D","#FF0000")
bioCol=bioCol[1:length(levels(factor(data$Cluster)))]
	
#»æÖÆboxplot
boxplot=ggboxplot(data, x="Cluster", y="PCAscore", color="Cluster",
			      xlab="Cluster",
			      ylab="PCAscore",
			      legend.title="Cluster",
			      palette=bioCol,
			      add = "jitter")+ 
	stat_compare_means(comparisons = my_comparisons)
	
#Êä³öÍ¼Æ¬
pdf(file="PCAscore-diff-Cluster.pdf", width=5, height=4.5)
print(boxplot)
dev.off()
#######m6A·ÖÐÍÓë´ò·ÖÏà¹ØÐÔ########


#######»ùÒò·ÖÐÍÓë´ò·ÖÏà¹ØÐÔ########
sameSample=intersect(row.names(geneClu), row.names(PCAscore))
data=cbind(PCAscore[sameSample,,drop=F], geneClu[sameSample,,drop=F])
#ÉèÖÃ±È½Ï×é
data$risk=factor(data$risk, levels=levels(factor(data$risk)))
group=levels(factor(data$risk))
comp=combn(group, 2)
my_comparisons=list()
for(i in 1:ncol(comp)){my_comparisons[[i]]<-comp[,i]}

#¶¨ÒåÑÕÉ«
bioCol=c("red","blue")
bioCol=bioCol[1:length(levels(factor(data$risk)))]
	
#»æÖÆboxplot
boxplot=ggboxplot(data, x="risk", y="PCAscore", color="risk",
			      xlab="risk",
			      ylab="PCAscore",
			      legend.title="risk",
			      palette=bioCol,
			      add = "jitter")+ 
	stat_compare_means(comparisons = my_comparisons)
	
#Êä³öÍ¼Æ¬
pdf(file="riskCluster.pdf", width=5, height=4.5)
print(boxplot)
dev.off()
#######»ùÒò·ÖÐÍÓë´ò·ÖÏà¹ØÐÔ########
