# Supplementary material for: Identification and validation of a novel Parkinson-Glioma feature gene signature in glioma and Parkinson’s disease
Source: Front Aging Neurosci. 2024 May 30;16:1352681. doi: 10.3389/fnagi.2024.1352681 (PMC11170708; doi:10.3389/fnagi.2024.1352681)
Supplement: Supplementary file 13 [file Data_Sheet_1.ZIP › Rcode/code2.R]

#if (!requireNamespace("BiocManager", quietly = TRUE))
#    install.packages("BiocManager")
#BiocManager::install("limma")

#if (!requireNamespace("BiocManager", quietly = TRUE))
#    install.packages("BiocManager")
#BiocManager::install("CancerSubtypes")

#install.packages("ggplot2")
#install.packages("factoextra")
#install.packages("NbClust")


#ÒýÓÃ°ü
library(limma)
library(ggplot2)
library(factoextra)
library(NbClust)
library(CancerSubtypes)

expFile="infiltration_estimation_for_tcga.csv"     #GSVAµÄ½á¹ûÎÄ¼þ
cliFile="0.time.all2Êý¾Ý¼¯.txt"            #Éú´æÊý¾ÝÎÄ¼þ
setwd("C:\\Bioinformatics\\0.0.SKCM_Cancer_subtype")

#¶ÁÈ¡GSVAµÄ½á¹ûÎÄ¼þ
data=read.table(expFile, header=T, sep="\t", check.names=F, row.names=1)
data=as.matrix(data)

#É¾µôÕý³£ÑùÆ·
#group=sapply(strsplit(colnames(data),"\\-"), "[", 4)
#group=sapply(strsplit(group,""), "[", 1)
#group=gsub("2", "1", group)
#data=data[,group==0]
#data=t(data)
#rownames(data)=gsub("(.*?)\\-(.*?)\\-(.*?)\\-.*", "\\1\\-\\2\\-\\3", rownames(data))
#data=t(avereps(data))

#¶ÁÈ¡Éú´æÊý¾Ý
cli=read.table(cliFile, header=T, sep="\t", check.names=F, row.names=1)

#»ñÈ¡ÓÐÐ§Êý¾Ý
sameSample=intersect(colnames(data), row.names(cli))
data=data[,sameSample,drop=F]
data=scale(data)
cli=cli[sameSample,,drop=F]
time=cli[,"futime"]
status=cli[,"fustat"]

#Ê¹ÓÃCOX·½·¨¶ÔÊý¾Ý½øÐÐ¹ýÂË
data1=FSbyCox(data,time,status,cutoff=0.001)

#É¸Ñ¡×îÓÅµÄkÖµ
data2=t(data1)
pdf(file="cluster_optimalK.pdf", width=5.5, height=5)
fviz_nbclust(data2, kmeans, method = "wss") + geom_vline(xintercept = 3, linetype = 2)
#fviz_nbclust(data2, kmeans, method = "silhouette")
dev.off()


#¾ÛÀàÍ¼
optimalK=2      #×îÓÅµÄkÖµ,¸ù¾ÝÍ¼ÐÎÐÞ¸Ä
km_output=kmeans(data2, centers = optimalK, nstart = 25, iter.max = 100, algorithm = "Hartigan-Wong")
pdf(file="cluster.pdf", width=7, height=6.6)
fviz_cluster(km_output, data = data2)
dev.off()

#Ö×Áö·ÖÐÍµÄ½á¹û
result1=ExecuteCNMF(data1, clusterNum=optimalK, nrun=30)####ExecuteCNMF:¸Ã·½·¨ÊÇ²ã´Î¾ÛÀàºÍ·Ç¸º¾ØÕó·Ö½âµÄ½áºÏ
group1=result1$group
distanceMatrix1=result1$distanceMatrix
Cluster=as.data.frame(group1)
rownames(Cluster)=colnames(data1)
colnames(Cluster)="Cluster"
Cluster$Cluster=paste0("C", Cluster$Cluster)
clusterOut=rbind(ID=colnames(Cluster), Cluster)
write.table(clusterOut, file="cluster.txt", sep="\t", quote=F, col.names=F)

#¶Ô·ÖÐÍµÄ½á¹û½øÐÐ¿ÉÊÓ»¯
pdf(file="101.CancerSubtypes.pdf", width=7, height=6)
p_value=survAnalysis(mainTitle="SKCM", time, status, group1,
                     distanceMatrix1, similarity=TRUE)
dev.off()

###Cite£ºXu T, Le T D, Liu L, et al. CancerSubtypes: an R/Bioconductor package for molecular cancer subtype identification, validation and visualization[J]. Bioinformatics, 2017, 33(19): 3131-3133.
