# Supplementary material for: Identification and validation of a novel Parkinson-Glioma feature gene signature in glioma and Parkinson’s disease
Source: Front Aging Neurosci. 2024 May 30;16:1352681. doi: 10.3389/fnagi.2024.1352681 (PMC11170708; doi:10.3389/fnagi.2024.1352681)
Supplement: Supplementary file 13 [file Data_Sheet_1.ZIP › Rcode/code8.R]

#install.packages("glmnet")
#install.packages("survival")


#ÒýÓÃ°ü
library("glmnet")
library("survival")

set.seed(12345)
coxSigFile="TCGA.expTime.txt"       #TCGAµ¥ÒòËØÏÔÖø»ùÒò¼¯µÄ±í´ïÎÄ¼þ
validationFile1="GSE54467.expTime.txt"             #GEOÉú´æÊäÈëÎÄ¼þ
validationFile2="GSE65904.expTime.txt"
setwd("C:\\Bioinformatics\\0.0.SKCM_Construct_Signature")        #ÉèÖÃ¹¤×÷Ä¿Â¼

#¶ÁÈ¡ÎÄ¼þ£¬²¢¶ÔÊäÈëÎÄ¼þ½øÐÐÕûÀí
rt=read.table(coxSigFile, header=T, sep="\t", check.names=F, row.names=1)
geo=read.table(validationFile1, header=T, sep="\t", check.names=F, row.names=1)
mytest=read.table(validationFile2, header=T, sep="\t", check.names=F, row.names=1)
sameGene=intersect(intersect(colnames(rt)[3:ncol(rt)], colnames(geo)[3:ncol(geo)]), colnames(mytest)[3:ncol(mytest)])
rt=rt[,c("futime","fustat",sameGene)]
rt$futime=rt$futime/365
#rt$futime[rt$futime<=0]=0.003

#¶ÔTCGAÊý¾Ý¹¹½¨Ä£ÐÍ
x=as.matrix(rt[,c(3:ncol(rt))])
y=data.matrix(Surv(rt$futime, rt$fustat))
fit=glmnet(x, y, family="cox", maxit=1000)
#lasso»Ø¹éÍ¼ÐÎ
pdf("lasso.lambda.pdf")
plot(fit, xvar = "lambda", label = TRUE)
dev.off()
#½»²æÑéÖ¤Í¼ÐÎ
cvfit=cv.glmnet(x, y, family="cox", maxit=1000)
pdf("lasso.cvfit.pdf")
plot(cvfit)
abline(v=log(c(cvfit$lambda.min,cvfit$lambda.1se)),lty="dashed")
dev.off()

#Êä³öÏà¹Ø»ùÒòÏµÊý
coef=coef(fit, s=cvfit$lambda.min)
index=which(coef != 0)
actCoef=coef[index]
lassoGene=row.names(coef)[index]
geneCoef=cbind(Gene=lassoGene, Coef=actCoef)
write.table(geneCoef, file="lasso.geneCoef.txt", sep="\t", quote=F, row.names=F)

#Êä³ötrain×é·çÏÕÖµ
trainFinalGeneExp=rt[,lassoGene]
myFun=function(x){crossprod(as.numeric(x),actCoef)}
trainScore=apply(trainFinalGeneExp,1,myFun)
#trainScore=predict(cvfit, newx=x, s="lambda.min", type="response")
risk=as.vector(ifelse(trainScore>median(trainScore),"high","low"))
outCol=c("futime","fustat",lassoGene)
outTab=cbind(rt[,outCol],riskScore=as.vector(trainScore),risk)
write.table(cbind(id=rownames(outTab),outTab),file="trainRisk.txt",sep="\t",quote=F,row.names=F)

#Êä³övalidationFile1×é·çÏÕÖµ
geo=read.table(validationFile1, header=T, sep="\t", check.names=F, row.names=1)
geo$futime=geo$futime/365
geo=geo[,colnames(rt)]
#geo[,3:ncol(geo)]=geo[,3:ncol(geo)]*median(x)/median(as.matrix(geo[,3:ncol(geo)]))
testFinalGeneExp=geo[,lassoGene]
testScore=apply(testFinalGeneExp,1,myFun)
#testScore=predict(cvfit, newx=as.matrix(geo[,c(3:ncol(geo))]), s="lambda.min", type="response")
outCol=c("futime","fustat",lassoGene)
risk=as.vector(ifelse(testScore>median(trainScore),"high","low"))
outTab=cbind(geo[,outCol],riskScore=as.vector(testScore),risk)
write.table(cbind(id=rownames(outTab),outTab),file="testRisk.txt",sep="\t",quote=F,row.names=F)

#Êä³övalidationFile2×é·çÏÕÖµ
geo=read.table(validationFile2, header=T, sep="\t", check.names=F, row.names=1)
geo$futime=geo$futime/365
geo=geo[,colnames(rt)]
#geo[,3:ncol(geo)]=geo[,3:ncol(geo)]*median(x)/median(as.matrix(geo[,3:ncol(geo)]))
testFinalGeneExp=geo[,lassoGene]
testScore=apply(testFinalGeneExp,1,myFun)
#testScore=predict(cvfit, newx=as.matrix(geo[,c(3:ncol(geo))]), s="lambda.min", type="response")
outCol=c("futime","fustat",lassoGene)
risk=as.vector(ifelse(testScore>median(trainScore),"high","low"))
outTab=cbind(geo[,outCol],riskScore=as.vector(testScore),risk)
write.table(cbind(id=rownames(outTab),outTab),file="validationRisk.txt",sep="\t",quote=F,row.names=F)
