# Supplementary material for: Identification and validation of a novel Parkinson-Glioma feature gene signature in glioma and Parkinson’s disease
Source: Front Aging Neurosci. 2024 May 30;16:1352681. doi: 10.3389/fnagi.2024.1352681 (PMC11170708; doi:10.3389/fnagi.2024.1352681)
Supplement: Supplementary file 13 [file Data_Sheet_1.ZIP › Rcode/code20.R]

#if (!requireNamespace("BiocManager", quietly = TRUE))
#    install.packages("BiocManager")
#BiocManager::install("limma")

#install.packages("pheatmap")


library(limma)         #ÒýÓÃlimma°ü
library(pheatmap)      #ÒýÓÃpheatmap°ü
setwd("C:\\Clustering\\8.symbol")     #ÉèÖÃ¹¤×÷Ä¿Â¼

bioHeatmap=function(expFile=null,geneFile=null,riskFile=null,pdfFile=null){
	#¶ÁÈ¡»ùÒò±í´ïÎÄ¼þ,²¢¶ÔÊý¾Ý½øÐÐ´¦Àí
	rt=read.table(expFile, header=T, sep="\t", check.names=F)
	rt=as.matrix(rt)
	rownames(rt)=rt[,1]
	exp=rt[,2:ncol(rt)]
	dimnames=list(rownames(exp),colnames(exp))
	data=matrix(as.numeric(as.matrix(exp)),nrow=nrow(exp),dimnames=dimnames)
	data=avereps(data)
	
	#¶ÁÈ¡»ùÒòÎÄ¼þ
	gene=read.table(geneFile, header=F, sep="\t", check.names=F)
	sameGene=intersect(row.names(data),as.vector(gene[,1]))
	data=t(data[sameGene,])
	
	#É¾³ýÕý³£ÑùÆ·
	if(grepl("TCGA", rownames(data)[1], ignore.case=T)){
		group=sapply(strsplit(row.names(data),"\\-"),"[",4)
		group=sapply(strsplit(group,""),"[",1)
		group=gsub("2","1",group)
		data=data[group==0,]
		row.names(data)=gsub("(.*?)\\-(.*?)\\-(.*?)\\-(.*?)\\-.*","\\1\\-\\2\\-\\3",row.names(data))
		data=avereps(data)
	}
	
	#¶ÁÈ¡·çÏÕÎÄ¼þ
	risk=read.table(riskFile, sep="\t", header=T, check.names=F, row.names=1)
	
	#Çø·Ö¸ßµÍ·çÏÕ×éÑùÆ·
	lowSample=rownames(risk)[risk[,"risk"]=="low"]
	highSample=rownames(risk)[risk[,"risk"]=="high"]
	lowSameSample=intersect(row.names(data),lowSample)
	highSameSample=intersect(row.names(data),highSample)
	data=t(data[c(lowSameSample,highSameSample),])
	conNum=length(lowSameSample)
	treatNum=length(highSameSample)
	
	#²îÒì·ÖÎö
	grade=c(rep(1,conNum),rep(2,treatNum))
	geneSig=c()
	geneList=c()
	for(i in rownames(data)){
		rt1=rbind(expression=data[i,],grade=grade)
		rt1=as.matrix(t(rt1))
		test=wilcox.test(expression ~ grade, data=rt1)
		p=test$p.value
		if(p<0.05){
			geneList=c(geneList,i)
			Sig=ifelse(p<0.001,"***",ifelse(p<0.01,"**",ifelse(p<0.05,"*","")))
			geneSig=c(geneSig,Sig)
		}
	}
	data=data[geneList,]
	rownames(data)=paste0(rownames(data),geneSig)
	
	#»æÖÆÈÈÍ¼
	data=log2(data+0.1)
	Type=c(rep("Low",conNum),rep("High",treatNum))
	names(Type)=colnames(data)
	Type=as.data.frame(Type)
	pdf(file=pdfFile, width = 8, height = 4.5)
	pheatmap(data, 
			 annotation=Type, 
			 cluster_cols = FALSE,
			 fontsize_row=6,
			 show_colnames = F,
			 fontsize_col=3,
			 fontsize=7,
			 scale="row",
			 color = colorRampPalette(c("green", "white", "red"))(50) )
	dev.off()
}
bioHeatmap(expFile="symbol.txt",geneFile="gene.txt",riskFile="validationRisk.txt",pdfFile="tcga.heatmap.pdf")
#bioHeatmap(expFile="geoMatrix.txt",geneFile="gene.txt",riskFile="testRisk.txt",pdfFile="geo.heatmap.pdf")
