# Supplementary material for: Identification and validation of a novel Parkinson-Glioma feature gene signature in glioma and Parkinson’s disease
Source: Front Aging Neurosci. 2024 May 30;16:1352681. doi: 10.3389/fnagi.2024.1352681 (PMC11170708; doi:10.3389/fnagi.2024.1352681)
Supplement: Supplementary file 13 [file Data_Sheet_1.ZIP › Rcode/code15.R]

#if (!requireNamespace("BiocManager", quietly = TRUE))
#    install.packages("BiocManager")
#BiocManager::install("limma")
#BiocManager::install("org.Hs.eg.db")
#BiocManager::install("DOSE")
#BiocManager::install("clusterProfiler")
#BiocManager::install("enrichplot")


#ÒýÓÃ°ü
library(limma)
library(org.Hs.eg.db)
library(clusterProfiler)
library(enrichplot)
memory.limit(2000000)
expFile="0.log2Disease.txt"          #±í´ïÊý¾ÝÎÄ¼þ
riskFile="trainrisk.txt"      #·çÏÕÎÄ¼þ
gmtFile="0.c2.cp.reactome.v7.5.1.symbols.gmt"     #»ùÒò¼¯ÎÄ¼þ
setwd("C:\\Bioinformatics\\0.3.SKCM_Functional_enrichment_analysis")      #ÉèÖÃ¹¤×÷Ä¿Â¼

#¶ÁÈ¡ÎÄ¼þ,²¢¶ÔÊäÈëÎÄ¼þ½øÐÐÕûÀí
rt=read.table(expFile, header=T, sep="\t", check.names=F)
rt=as.matrix(rt)
rownames(rt)=rt[,1]
exp=rt[,2:ncol(rt)]
dimnames=list(rownames(exp),colnames(exp))
data=matrix(as.numeric(as.matrix(exp)),nrow=nrow(exp),dimnames=dimnames)
data=avereps(data)
#data=data[rowMeans(data)>0.5,]

#É¾µôÕý³£ÑùÆ·
#group=sapply(strsplit(colnames(data),"\\-"), "[", 4)
#group=sapply(strsplit(group,""), "[", 1)
#group=gsub("2", "1", group)
#data=data[,group==0]
#data=t(data)
#rownames(data)=gsub("(.*?)\\-(.*?)\\-(.*?)\\-.*", "\\1\\-\\2\\-\\3", rownames(data))
#data=t(avereps(data))

#¶ÁÈ¡·çÏÕÎÄ¼þ
risk=read.table(riskFile, header=T, sep="\t", check.names=F, row.names=1)
data=data[,row.names(risk)]

#¸ßµÍ·çÏÕ±È½Ï£¬µÃµ½logFC
dataL=data[,row.names(risk[risk[,"risk"]=="low",])]
dataH=data[,row.names(risk[risk[,"risk"]=="high",])]
meanL=rowMeans(dataL)
meanH=rowMeans(dataH)
meanL[meanL<0.00001]=0.00001
meanH[meanH<0.00001]=0.00001
#logFC=log2(meanH)-log2(meanL)
logFC=meanH-meanL
logFC=sort(logFC,decreasing=T)
genes=names(logFC)

#¶ÁÈë»ùÒò¼¯ÎÄ¼þ
gmt=read.gmt(gmtFile)

#¸»¼¯·ÖÎö
kk=GSEA(logFC, TERM2GENE=gmt, pvalueCutoff = 1)
kkTab=as.data.frame(kk)
kkTab=kkTab[kkTab$pvalue<0.05,]
write.table(kkTab,file=paste0(gmtFile,".GSEA.result.txt"),sep="\t",quote=F,row.names = F)
	
termNum=10     #Õ¹Ê¾Ç°5¸öÍ¨Â·
if(nrow(kkTab)>=termNum){
  showTerm=row.names(kkTab)[1:termNum]
  gseaplot=gseaplot2(kk, showTerm, base_size=16, title="", pvalue_table = F)
  pdf(file=paste0(gmtFile,".GSEA.pdf"), width=15, height=15)
  print(gseaplot)
  dev.off()
}
