# Supplementary material for: Identification and validation of a novel Parkinson-Glioma feature gene signature in glioma and Parkinson’s disease
Source: Front Aging Neurosci. 2024 May 30;16:1352681. doi: 10.3389/fnagi.2024.1352681 (PMC11170708; doi:10.3389/fnagi.2024.1352681)
Supplement: Supplementary file 13 [file Data_Sheet_1.ZIP › Rcode/code9.R]

library(survival)
setwd("C:\\Clustering\\5.Construct_models")        #ÉèÖÃ¹¤×÷Ä¿Â¼

#########################################################
data=read.table("trainRisk.txt",header=T,sep="\t",check.names=F)
diff=survdiff(Surv(futime, fustat) ~risk,data = data)
pValue=1-pchisq(diff$chisq,df=1)
pValue=signif(pValue,4)
pValue=format(pValue, scientific = TRUE)
fit <- survfit(Surv(futime, fustat) ~ risk, data = data)
pdf(file="trainsurvival.pdf",width=5.5,height=5)
plot(fit,
     lwd=2,
     col=c("red","blue"),
     xlab="Time (year)",
     ylab="Survival rate",
     main=paste("Survival curve (p=", pValue ,")",sep=""),
     mark.time=T)
legend("topright",
       c("High risk", "Low risk"),
       lwd=2,
       col=c("red","blue"))
dev.off()

summary(fit)
#########################################################
data=read.table("testRisk.txt",header=T,sep="\t",check.names=F)
diff=survdiff(Surv(futime, fustat) ~risk,data = data)
pValue=1-pchisq(diff$chisq,df=1)
pValue=signif(pValue,4)
pValue=format(pValue, scientific = TRUE)
fit <- survfit(Surv(futime, fustat) ~ risk, data = data)
pdf(file="testsurvival.pdf",width=5.5,height=5)
plot(fit,
     lwd=2,
     col=c("red","blue"),
     xlab="Time (year)",
     ylab="Survival rate",
     main=paste("Survival curve (p=", pValue ,")",sep=""),
     mark.time=T)
legend("topright",
       c("High risk", "Low risk"),
       lwd=2,
       col=c("red","blue"))
dev.off()

summary(fit)

#########################################################
data=read.table("risk.txt",header=T,sep="\t",check.names=F)
diff=survdiff(Surv(futime, fustat) ~risk,data = data)
pValue=1-pchisq(diff$chisq,df=1)
pValue=signif(pValue,4)
pValue=format(pValue, scientific = TRUE)
fit <- survfit(Surv(futime, fustat) ~ risk, data = data)
pdf(file="survival.pdf",width=5.5,height=5)
plot(fit,
     lwd=2,
     col=c("red","blue"),
     xlab="Time (year)",
     ylab="Survival rate",
     main=paste("Survival curve (p=", pValue ,")",sep=""),
     mark.time=T)
legend("topright",
       c("High risk", "Low risk"),
       lwd=2,
       col=c("red","blue"))
dev.off()

summary(fit)

#########################################################
data=read.table("validationRisk.txt",header=T,sep="\t",check.names=F)
diff=survdiff(Surv(futime, fustat) ~risk,data = data)
pValue=1-pchisq(diff$chisq,df=1)
pValue=signif(pValue,4)
pValue=format(pValue, scientific = TRUE)
fit <- survfit(Surv(futime, fustat) ~ risk, data = data)
pdf(file="validationsurvival.pdf",width=5.5,height=5)
plot(fit,
     lwd=2,
     col=c("red","blue"),
     xlab="Time (year)",
     ylab="Survival rate",
     main=paste("Survival curve (p=", pValue ,")",sep=""),
     mark.time=T)
legend("topright",
       c("High risk", "Low risk"),
       lwd=2,
       col=c("red","blue"))
dev.off()

summary(fit)
