# Supplementary material for: Identification and validation of a novel Parkinson-Glioma feature gene signature in glioma and Parkinson’s disease
Source: Front Aging Neurosci. 2024 May 30;16:1352681. doi: 10.3389/fnagi.2024.1352681 (PMC11170708; doi:10.3389/fnagi.2024.1352681)
Supplement: Supplementary file 13 [file Data_Sheet_1.ZIP › Rcode/code3.R]

#install.packages("pheatmap")
library(pheatmap)         #ÒýÓÃ°ü
expFile="coxgeneExp.txt"         #±í´ïÊäÈëÎÄ¼þ
clusterFile="cluster1.txt"     #¾ÛÀà½á¹ûÎÄ¼þ
cliFile="0.clinical.txt"           #ÁÙ´²Êý¾ÝÎÄ¼þ
setwd("C:\\Bioinformatics\\0.0.SKCM_Cancer_subtype")     #ÉèÖÃ¹¤×÷Ä¿Â¼

#¶ÁÈ¡ÊäÈëÎÄ¼þ
exp=read.table(expFile, header=T, sep="\t", check.names=F, row.names=1)
exp=t(exp)
cluster=read.table(clusterFile, header=T, sep="\t", check.names=F, row.names=1)

#ºÏ²¢±í´ïºÍ·ÖÐÍÊý¾Ý
sameSample=intersect(row.names(exp), row.names(cluster))
exp=exp[sameSample, , drop=F]
cluster=cluster[sameSample, , drop=F]
expCluster=cbind(exp, cluster)
#Project=gsub("(.*?)\\_.*", "\\1", rownames(expCluster))
rownames(expCluster)=gsub("(.*?)\\_(.*?)", "\\2", rownames(expCluster))
#expCluster=cbind(expCluster, Project)

#ºÏ²¢ÁÙ´²Êý¾Ý
cli=read.table(cliFile, header=T, sep="\t", check.names=F, row.names=1)
sameSample=intersect(row.names(expCluster), row.names(cli))
expCluster=expCluster[sameSample,,drop=F]
cli=cli[sameSample,,drop=F]
data=cbind(expCluster, cli)
############################

#ÌáÈ¡ÈÈÍ¼Êý¾Ý
data=data[order(data$Cluster),]
Type=data[,((ncol(exp)+1):ncol(data))]
data=t(data[,1:ncol(exp)])
############################
#¾ÛÀàÑÕÉ«
bioCol=c("red","#0066FF","#FF9900","#FF0000","#6E568C","#7CC767","#223D6C","#D20A13","#FFD121","#088247","#11AA4D")
ann_colors=list()
m6aCluCol=bioCol[1:length(levels(factor(Type$Cluster)))]
names(m6aCluCol)=levels(factor(Type$Cluster))
ann_colors[["Cluster"]]=m6aCluCol
######################################

#######################################
#ÈÈÍ¼¿ÉÊÓ»¯
pdf("ÈÈÍ¼Õ¹Ê¾SKCMÑÇÐÍ»ùÒò±í´ïÄ£Ê½µÄÒìÖÊÐÔ.pdf", height=5, width=8)
pheatmap(data,
         annotation=Type,
         annotation_colors = ann_colors,
         color = colorRampPalette(c(rep("blue",5), "white", rep("red",5)))(100),
         cluster_cols =F,
         cluster_rows =F,
         scale="row",
         show_colnames=F,
         fontsize=6,
         fontsize_row=6,
         fontsize_col=6)
dev.off()
