# Supplementary material for: Identification and validation of a novel Parkinson-Glioma feature gene signature in glioma and Parkinson’s disease
Source: Front Aging Neurosci. 2024 May 30;16:1352681. doi: 10.3389/fnagi.2024.1352681 (PMC11170708; doi:10.3389/fnagi.2024.1352681)
Supplement: Supplementary file 13 [file Data_Sheet_1.ZIP › Rcode/code11.R]

#install.packages("survival")
#install.packages("survminer")
#install.packages("timeROC")


#ÒýÓÃ°ü
library(survival)
library(survminer)
library(timeROC)
setwd("C:\\Clustering\\5.Construct_models")      #ÉèÖÃ¹¤×÷Ä¿Â¼

#¶¨Òå»æÖÆROCÇúÏßº¯Êý
bioROC=function(inputFile=null, rocFile=null){
  #¶ÁÈ¡ÊäÈëÎÄ¼þ
  rt=read.table(inputFile, header=T, sep="\t", check.names=F)
  #ROCÇúÏß
  ROC_rt=timeROC(T=rt$futime, delta=rt$fustat,
                 marker=rt$riskScore, cause=1,
                 weighting='aalen',
                 times=c(1,2,3), ROC=TRUE)
  pdf(file=rocFile,width=5,height=5)
  plot(ROC_rt,time=1,col='green',title=FALSE,lwd=2)
  plot(ROC_rt,time=2,col='blue',add=TRUE,title=FALSE,lwd=2)
  plot(ROC_rt,time=3,col='red',add=TRUE,title=FALSE,lwd=2)
  legend('bottomright',
         c(paste0('AUC at 1 years: ',sprintf("%.03f",ROC_rt$AUC[1])),
           paste0('AUC at 2 years: ',sprintf("%.03f",ROC_rt$AUC[2])),
           paste0('AUC at 3 years: ',sprintf("%.03f",ROC_rt$AUC[3]))),
         col=c("green","blue","red"),lwd=2,bty = 'n')
  dev.off()
}


bioROC(inputFile="testRisk.txt", rocFile="test.ROC.pdf")
bioROC(inputFile="trainRisk.txt", rocFile="train.ROC.pdf")
#bioROC(inputFile="risk.txt", rocFile="ROC.pdf")
bioROC(inputFile="validationRisk.txt", rocFile="validation.ROC.pdf")
