# Supplementary material for: Identification and validation of a novel Parkinson-Glioma feature gene signature in glioma and Parkinson’s disease
Source: Front Aging Neurosci. 2024 May 30;16:1352681. doi: 10.3389/fnagi.2024.1352681 (PMC11170708; doi:10.3389/fnagi.2024.1352681)
Supplement: Supplementary file 13 [file Data_Sheet_1.ZIP › Rcode/code18.R]

#install.packages("ggplot2")


#ÒýÓÃ°ü
library(plyr)
library(ggplot2)
library(ggpubr)
library(limma)
gene="MUC16"         #»ùÒòÃû³Æ
setwd("C:\\Clustering\\1.5.1.SKCM_Signature_Mutation")     #ÉèÖÃ¹¤×÷Ä¿Â¼

#¶¨Òå»æÍ¼º¯Êý
bioBar=function(riskFile=null, mutMatrix=null, pdfFile=null, title=null){
    #¶ÁÈ¡ÊäÈëÎÄ¼þ
	risk=read.table(riskFile, header=T, sep="\t", check.names=F, row.names=1)
	mut=read.table(mutMatrix, header=T, sep="\t", check.names=F, row.names=1)
	
	#Êý¾ÝºÏ²¢
	mut=t(mut[gene,])
	row.names(mut)=gsub("(.*?)\\-(.*?)\\-(.*?)\\-.*","\\1\\-\\2\\-\\3\\",  row.names(mut))
	sameSample=intersect(row.names(mut), row.names(risk))
	mut=mut[sameSample,]
	risk=risk[sameSample,]
	rt=cbind(as.data.frame(mut), as.data.frame(risk))
	
	rt$risk[rt$risk=="low"]="Low risk"
	rt$risk[rt$risk=="high"]="High risk"
	
	#Í³¼Æ¸ßµÍ·çÏÕ×éÖÐÄ¿±ê»ùÒòµÄÍ»±äÇé¿ö
	rt1=rt[,c("mut","risk")]
	df=as.data.frame(table(rt1))
	chisq=chisq.test(table(rt1))
	pValue=chisq$p.value
	if(pValue<0.001){
		pValue="p<0.001"
	}else{
		pValue=paste0("p=",sprintf("%.03f",pValue))
	}
	
	#¼ÆËã¸ßµÍ·çÏÕ×éÖÐÍ»±ä»ùÒò°Ù·ÖÂÊ
	df=ddply(df, .(risk), transform, percent = Freq/sum(Freq) * 100)
	
	#°Ù·Ö±ÈÎ»ÖÃ
	df=ddply(df, .(risk), transform, pos = (cumsum(Freq) - 0.5 * Freq))
	df$label=paste0(sprintf("%.0f", df$percent), "%")
	
	#»æÖÆÍ¼ÐÎ
	p=ggplot(df, aes(x = factor(risk), y = percent, fill = mut)) +
	    geom_bar(position = position_stack(), stat = "identity", width = 0.7) +
	    scale_fill_manual(values=c("red","green"))+
	    ggtitle(paste0(title," (",pValue,")")) +
	    xlab("")+ ylab("Percent")+  guides(fill=guide_legend(title=gene))+
	    geom_text(aes(label = label), position = position_stack(vjust = 0.5), size = 3) +
	    theme_bw()
	pdf(file=pdfFile, width=3.6, height=4.5)
	print(p)
	dev.off()
}

bioBar(riskFile="risk.all.txt", mutMatrix="mutMatrix.txt", pdfFile=paste0(gene, ".pdf"),title="      TCGA")
#bioBar(riskFile="testRisk.txt", mutMatrix="mutMatrix.txt", pdfFile="test.barplot.pdf",title="Test set")
#bioBar(riskFile="allRisk.txt", mutMatrix="mutMatrix.txt", pdfFile="all.barplot.pdf",title="TCGA set")
#ÒýÓÃ°ü

riskFile="risk.all.txt"
mutMatrix="mutMatrix.txt"
#ÉèÖÃ±È½Ï×é
risk=read.table(riskFile, header=T, sep="\t", check.names=F, row.names=1)
mut=read.table(mutMatrix, header=T, sep="\t", check.names=F, row.names=1)

#Êý¾ÝºÏ²¢
mut=t(mut[gene,])
row.names(mut)=gsub("(.*?)\\-(.*?)\\-(.*?)\\-.*","\\1\\-\\2\\-\\3\\",  row.names(mut))
sameSample=intersect(row.names(mut), row.names(risk))
mut=mut[sameSample,]
risk=risk[sameSample,]
rt2=cbind(as.data.frame(mut), as.data.frame(risk))
rt2$mut[rt2$mut=="Mutation"]="Mutation"
rt2$mut[rt2$mut=="Wild"]="Wild"
rt2=rt2[,c("mut", "riskScore")]
colnames(rt2)=c("mut", "riskScore")
rt=rt2
group=levels(factor(rt$mut))
rt$Type=factor(rt$mut, levels=group)
type=levels(factor(rt[,"Type"]))
comp=combn(type, 2)
my_comparisons=list()
for(i in 1:ncol(comp)){my_comparisons[[i]]<-comp[,i]}

#»æÖÆÐ¡ÌáÇÙÍ¼
pdf(file=paste0(gene, ".vioplot.pdf"), width=6, height=5)
ggviolin(rt, x="Type", y="riskScore", fill = "Type", 
         xlab="TCGA", ylab=paste0("riskScore"),
         legend.title=gene,
         palette=c("red","green"),
         add = "boxplot", add.params = list(fill="white"))+ 
  #stat_compare_means(comparisons = my_comparisons,symnum.args=list(cutpoints = c(0, 0.001, 0.01, 0.05, 1), symbols = c("***", "**", "*", "ns")),label = "p.signif")
  stat_compare_means(comparisons=my_comparisons)
dev.off()
rt2=rbind(ID=colnames(rt2),rt2)
write.table(rt2,file=paste0(gene,".risk.txt"),sep="\t",quote=F,col.names=F)
