# Supplementary material for: Identification and validation of a novel Parkinson-Glioma feature gene signature in glioma and Parkinson’s disease
Source: Front Aging Neurosci. 2024 May 30;16:1352681. doi: 10.3389/fnagi.2024.1352681 (PMC11170708; doi:10.3389/fnagi.2024.1352681)
Supplement: Supplementary file 13 [file Data_Sheet_1.ZIP › Rcode/code4.R]

expFile="coxgeneExp.txt"      #±í´ïÊäÈëÎÄ¼þ
setwd("C:\\Bioinformatics\\0.0.Bioinformatics_CancerSubtype_SKCM")     #ÉèÖÃ¹¤×÷Ä¿Â¼

#¶ÁÈ¡ÊäÈëÎÄ¼þ
data=read.table(expFile, header=T, sep="\t", check.names=F, row.names=1)
data=t(data)

#PCA·ÖÎö
pca=prcomp(data, scale=TRUE)
value=predict(pca)
PCAscore=value[,1]+value[,2]
PCAscore=as.data.frame(PCAscore)
scoreOut=rbind(id=colnames(PCAscore), PCAscore)
write.table(scoreOut, file="PCAscore.txt", sep="\t", quote=F, col.names=F)
